# Supplementary material for: Ultra short term power load forecasting based on the fusion of Seq2Seq BiLSTM and multi head attention mechanism
Source: PLoS One. 2024 Mar 22;19(3):e0299632. doi: 10.1371/journal.pone.0299632 (PMC10959395; doi:10.1371/journal.pone.0299632)
Supplement: S1 File — (ZIP) [file pone.0299632.s001.zip]

Archive with 15 entries (12 files):
- Data Availability/Comparison experiment data/
- Data Availability/Comparison experiment data/First Quarter prediction.xlsx
- Data Availability/Comparison experiment data/Forecast results for a certain day in the first quarter.xlsx
- Data Availability/Comparison experiment data/Forecast results for a certain day in the fourth quarter.xlsx
- Data Availability/Comparison experiment data/Forecast results for a certain day in the second quarter.xlsx
- Data Availability/Comparison experiment data/Forecast results for a certain day in the third quarter.xlsx
- Data Availability/Comparison experiment data/Fourth Quarter prediction.xlsx
- Data Availability/Comparison experiment data/Second quarter prediction.xlsx
- Data Availability/Comparison experiment data/Third Quarter prediction.xlsx
- Data Availability/Original model data/
- Data Availability/Original model data/Tetouan City power consumption11.csv
- Data Availability/Robustness analysis/
- Data Availability/Robustness analysis/Predicted results.xlsx
- Data Availability/Robustness analysis/Prediction results for a certain three days in robustness analysis.xlsx
- Data Availability/Robustness analysis/Raw data.xlsx
