# Supplementary material for: Ultra short term power load forecasting based on the fusion of Seq2Seq BiLSTM and multi head attention mechanism
Source: PLoS One. 2024 Mar 22;19(3):e0299632. doi: 10.1371/journal.pone.0299632 (PMC10959395; doi:10.1371/journal.pone.0299632)
Supplement: S1 File — (ZIP) [file pone.0299632.s001.zip › Data Availability/Comparison experiment data/First Quarter prediction.xlsx]

## Sheet: Sheet1
Test zone1	Test zone2	Test zone3	TCN-GRU-Attentionzone1	TCN-GRU-Attention zone2	TCN-GRU-Attention zone3	VMD-TCN-GRU zone1	VMD-TCN-GRU zone2	VMD-TCN-GRU zone3	EMD-BiLSTM zone1	EMD-BiLSTM zone2	EMD-BiLSTM zone3	EMD-ELM zone1	EMD-ELM zone2	EMD-ELM zone3
28383.3	16961	17320.6	28066.2	17434.5	16691.4	27781.1	17561.5	16549.5	30673	18425	17863.9	28870.5	19571.1	17622
27856.3	16500	17059.4	27367.4	17050.6	16452.2	27172.6	17230.8	16199.1	30066.1	18229.6	17506.4	28681.7	19250	17340.2
26888.2	16108.5	16786.5	26614.7	16688.4	16376.1	26616.6	16675	15630.2	29390.4	17964.1	16943.4	28376.2	18703.6	16883.9
26471.5	15837.8	16438.1	26289.5	16275	16312.8	26132.5	16393	15370.3	28853.3	17555.9	16686.1	27971.3	18378.3	16534.4
25993.5	15512.2	16223.2	26130.8	15796.1	16151.9	25701	16097.3	15085.8	28452.2	17268	16425.4	27746.8	18133.3	16064.7
25442	15201.2	15973.5	25902.8	15489.3	15939.5	25255.1	15756.4	14767.3	27901.7	16791	16067.7	27349.6	17750.9	15550.8
24915.1	15157.3	16020	25496.4	15173.6	15739.7	25239.7	15496.7	14510.6	27897.4	16841	15854.2	27383.4	17598.2	14963.1
24522.9	14842.7	15764.5	25002.6	14857.4	15618.1	24784.4	15245.3	14311.1	27426.5	16346.8	15602.9	26879	17335.6	14548
24179.7	14773.2	15451	24518	14476.8	15415.2	24524.6	15007	14190.1	27094.9	15712.5	15451.3	26277.4	17050.3	14358.9
23640.5	14319.5	15294.2	24188.2	14170.5	15138.3	24008.3	14700.7	13969	26588.2	15365.7	15092.2	25793	16779.8	13966.7
23603.7	14253.7	15172.3	23814.2	14000.4	14921.9	23880.3	14654	13951.5	26422.8	15146.8	15052.1	25532.1	16692.7	13863.9
23321.9	13964.6	15009.7	23438	13832	14832.1	23554.4	14481.7	13830.9	26063.6	14864.5	14856	25097.5	16524.9	13623.2
23150.3	13862.2	14847.1	23197.1	13683.2	14762.1	23392.8	14361	13768.6	25809.4	14596.4	14739.6	24729.8	16355.7	13590.5
23223.8	13785.4	14789	23077.3	13591.4	14767.4	23305.6	14380	13786.6	25711	14526.8	14748	24619.5	16353.5	13535.6
23174.8	13792.7	14742.6	23032.3	13559.3	14764.3	23300.2	14341.4	13778.4	25719.2	14476.7	14758.7	24591.2	16335.8	13592.3
23187.1	13675.6	14754.2	23049.9	13545.8	14774.6	23220	14344.5	13774	25690.2	14511.4	14755.6	24642.5	16376.6	13589.1
22856.2	13631.7	14614.8	23151.2	13581.1	14772.3	23119.6	14156.8	13667.6	25531.6	14311.1	14618.4	24386.5	16189.5	13563.1
22709.1	13730.5	14649.7	23110.9	13592.2	14749	23215.7	14097.5	13634.1	25595	14323.9	14573.3	24445.8	16127.1	13678.8
22942	13679.3	14545.2	23077.7	13556.3	14729.6	23122.1	14181	13702.5	25439.1	14209.2	14625.8	24232.3	16128.5	13567.7
22831.7	13598.8	14725.2	23047.6	13537.8	14711.4	23145	14165.8	13660.1	25509.6	14409.9	14546.3	24509.1	16169.4	13526.6
22378.2	13492.7	14754.2	22995.7	13581.4	14734.9	23072.2	13987.8	13507.9	25445.7	14376.8	14347.3	24513.7	16032.9	13572.8
22549.8	13463.4	14731	22978.6	13625.5	14758.1	23038.3	14042.7	13559.2	25390.5	14372.5	14389.7	24462.9	16063.5	13489
22476.3	13562.2	14818.1	22890	13525.7	14772.2	23161	14034.7	13547.6	25507.4	14448.9	14376	24620.7	16058.2	13591.8
22464	13715.9	14887.7	22764	13436	14795.7	23318.6	14047.4	13559.7	25657	14521.7	14405.3	24783.8	16068.2	13777.3
22684.6	13723.2	14934.2	22730.3	13462.7	14830.6	23349.9	14145.3	13629.9	25727.8	14632	14502.3	24902	16181	13662.3
22868.4	13745.1	15201.3	22759.6	13529	14869.7	23501.6	14286.7	13689.8	25996.3	15065.3	14589.2	25473.8	16392.2	13621.6
22954.2	13968.3	15288.4	22861.5	13637.3	14923.8	23730.7	14348.2	13741	26241.2	15220.2	14692.2	25730.9	16465.8	13808
22880.7	14015.9	15317.4	23037.6	13754.3	14966.4	23780.4	14326.4	13720.8	26291.1	15249.7	14674.1	25776.9	16452.4	13926.5
23236.1	14151.2	15456.8	23103.7	13770.1	14966.6	23980.5	14521.8	13844.3	26535.7	15565.6	14858.4	26117.2	16660.9	13895.6
24204.3	14725.6	15967.7	23212.1	13829.5	14960.5	24830.5	15100	14213.9	27438.7	16630.3	15410.9	27251.8	17256.5	14291.3
24596.4	14926.8	15915.5	23539.8	14059.3	15011.5	24978.4	15291.6	14368.8	27542.6	16579.7	15615.5	27226.8	17354.2	14620.1
24375.8	14754.9	15613.5	23994.6	14328	15064	24622.8	15120	14269	27082.3	15970.5	15440.6	26590.5	17080.1	14355.4
24044.9	14670.7	15433.5	24458.4	14495.1	15020	24408.8	14921.2	14142.4	26680.7	15503.3	15187.5	25918.8	16758.7	14130.7
23530.2	14641.5	15358.1	24630.4	14534.8	14936.3	24323.1	14654.9	13971.8	26510.7	15267.2	14942.5	25488.7	16499.2	14201.1
23187.1	14363.4	15143.2	24414.3	14329.9	14811.9	23925.7	14451.1	13825.9	26043.1	14832.9	14683.5	24717.4	16237.7	14001.9
22513	13920.7	14748.4	23843.5	14053.3	14673.2	23337.6	14084.1	13555.9	25409.2	14230.2	14354	23796.8	15876.4	13889
21777.7	13540.2	14045.8	23186.1	13855	14593.7	22681.9	13663.3	13288	24408.4	13449.2	13944.7	22747.6	15209.5	13934.1
21299.7	13225.6	12971.6	22595.2	13599	14228.1	21901.7	13300.5	13103.2	23297.3	12742.1	13726.5	22345.3	14577.4	13892.4
21030.1	12991.5	11996.1	22017.4	13241.9	13396.5	21252.6	13037.8	13001.1	22332.7	12752.9	13592	22288	14029.3	13834.4
20993.4	13269.5	11322.6	21632.1	12965.8	12537.6	21135.2	12923.5	13018.6	21699.9	12981.8	13505.7	22306.9	13490.7	13989.9
21410	13412.2	11084.5	21415.4	12912.4	11758.4	21113.9	13074.8	13143	21540.3	13262.8	13644	22195.4	13481.7	13937.9
22280.2	14015.9	11160	21663.6	13137.6	11377.4	21636.6	13447.4	13479.2	21984.4	13642.3	14055.7	22105.5	13731.8	13992.6
22733.6	14656.1	11595.5	22352.7	13702.8	11301.4	22370	13714.9	13686.1	22767	13823.9	14347.3	21959	14034.7	14170.4
23125.8	14835.4	11653.5	23234.2	14262.7	11694.8	22558.1	13932.5	13793.3	22923.6	13938.8	14495.8	22054.8	14173.5	14152.3
23297.4	14934.1	11589.7	23887.6	14741.5	12184.5	22657.5	14027.4	13795.8	22871.5	13965.9	14500	22465.4	14144.1	14034.3
23260.6	14813.4	11473.5	24218.6	15049.9	12200.1	22604.2	14029.8	13630.3	22603.3	13860.2	14331.4	23169.2	14032.7	13800.8
23321.9	15011	11450.3	24435.7	15288.3	11945.6	22969.4	14117.7	13441.9	22883.8	13853.1	14376.2	23734.3	14161.2	13942.9
23922.4	15069.5	11781.3	24605.4	15496.8	11642.3	23533.1	14560.1	13286.6	23305.8	14091.1	14434.1	24413.1	14586.4	13803.6
24731.2	15779.3	11851	24813.7	15706.9	11737.1	24674	15126.8	13217.5	24102	15079.5	14715.3	25115.7	15031.4	13792.6
25625.9	16192.7	12013.5	25229.1	15890.6	12009.8	25517.3	15715.5	13344.5	24792.7	15980.5	15006.8	25637.1	15565.6	13749.8
26226.4	16653.7	12251.6	25853.6	16068.5	12412.5	25752	15990.6	13705.5	25248.7	16122.5	15464.8	25249.4	15788.6	13921.6
26839.1	17228	12704.5	26820.1	16285.7	13013.8	26818.6	16445.3	13825.8	26265.5	16633.7	15749.8	25702.5	16357.5	14224.1
27121	17250	12843.9	27617.5	16698.7	13464.6	27258.4	16688.9	13800.2	26603.7	16825.7	15718.7	26244.8	16682.3	14125.5
27782.8	17491.5	13180.6	28212	17326	13595.9	28274.7	17218.5	13904.1	27518.8	16992.4	15705	27470.1	17426.3	14090.4
28371.1	17853.7	13500	28816.8	18008.7	13644.6	29181.4	17783.9	14132.4	28763.5	17128.5	15432.9	29844.6	18309.9	13937.4
28616.2	18259.8	13912.3	29415	18577.5	13851.2	29777.1	17996.4	14276.3	29598.7	17748.4	15544.4	30244	18698.5	14266
28849	18600	14249	29728.7	18786.9	14014.7	30078.9	18026.8	14314.9	30121.8	18136.8	16193.1	29467.3	18924.8	14439.6
29645.6	18779.3	14330.3	29854	18883.1	14447.4	29983.3	18342.7	14608.8	30094.8	18755.8	17017.2	28935.2	19004.3	14871.3
30160.3	18929.3	14701.9	30012.8	18980.7	14967	30568.6	18748.3	14695.7	30869.5	19450.4	16744.5	30213.7	19618.5	14919.9
30626	19185.4	14678.7	30244.4	19104.2	15075.7	30792.9	18947.7	14878.9	31248.2	20046.5	17112.4	30318.1	19880.7	15115.3
31483.9	19401.2	14887.7	30797.2	19405	15354.8	31131.3	19407.9	15144	31996.7	21367.5	17599.2	30926.7	20527.1	15414.7
31778	19767.1	14945.8	31558.4	19685	15671.1	31562.8	19542.4	15279.6	32542.4	21816.6	17721.5	31029.9	20730.4	15688.1
32133.4	20015.9	15230.3	31705.3	19577.7	15700.3	31905.7	19749.7	15425	33010.3	21901.8	17966.1	31798.3	20993.9	16126.9
32734	20191.5	15555.5	31754.1	19804	15616.6	32424.1	20168.9	15627.7	33643.1	21705.6	17475.5	33443.8	21468.7	16309.5
32770.7	20246.3	15735.5	31864.1	19809.3	15854.2	32613.2	20180.3	15681.5	33904	21836.5	17450.1	33554.3	21557.4	16608.7
32881	20257.3	15828.4	32221.1	20058.1	15768.1	32728.6	20219.2	15748.2	33983.3	21902.4	17389.7	33545	21567.1	16638.1
33236.4	20345.1	15851.6	32200.6	20076.9	15834.4	32776.2	20372.2	15887.1	33894.9	22169.8	17389	33550.5	21530.6	16682
33886	20542.7	16159.4	32325.9	20075.6	15771.3	33200.4	20656.9	16086.9	34431.1	22008	17723.7	33630.4	21887.2	17125.4
33702.1	20776.8	16112.9	32624.7	20299.4	15708.3	33334.2	20521.6	16083.2	34357.2	21944	17908.6	33091.4	21606.4	17083.4
33653.1	21102.4	16414.8	32696.9	20440.6	15837.6	33811.8	20556.2	16131.4	34947	21823.5	17861.1	33437.9	21776.6	17217.9
33787.9	21007.3	16635.5	32462.3	20646.1	16126.3	33857.4	20698.2	16263	35268	22415.3	17328.2	34627.2	22080	16831.2
33346.7	21062.2	16606.5	32505.4	20809.6	16356.3	34059	20451.2	16331.2	35349.5	20599.9	16778.7	34772.7	22015.4	15208.4
33628.6	21106.1	16832.9	32352.5	20899	16390.8	34104.2	20650.9	16351	35498.1	20769.9	17153.6	35485.6	22179.6	15594.8
34180.1	21252.4	17036.1	32516.2	20997.6	16575	34276.6	20931.6	16475.3	35931.5	21113.2	17442.4	35470.5	22512	15986.3
34412.9	21175.6	17163.9	32626	21189.7	16767.3	34253.1	21052.9	16510.3	35737.2	21115.6	17561.6	35658.1	22469.2	16161
34131.1	21292.7	17192.9	32504.4	21138.3	16876.7	34398.4	20935.8	16484.5	36034.2	21020.2	17390.2	35549.9	22505.8	15961.5
34118.8	21161	17036.1	32957.3	21387.8	16961.9	34119	20907.6	16427.5	35609.4	21000.5	17504.4	35333.3	22287.9	16203.3
33812.4	20864.6	17012.9	32975.9	21418.3	17018	33923.8	20779.2	16323.3	35313.4	20887.1	17303.2	35483	22163.5	16470.9
34180.1	21003.7	17192.9	32587.6	21237.4	16905.9	34328.6	20877.1	16538.4	35689.7	20897.8	17174.6	35718.5	22436.5	16420.7
34020.8	20586.6	17123.2	32851.1	21092.4	16975.7	34014.7	20790	16448.9	35245.4	20897.8	16992.4	35230.8	22327.1	16604.7
33971.7	20250	17256.8	32912.2	20943.5	17042.8	34161.6	20684.1	16511.8	35197.1	20427.9	16499.7	32766.2	22430.2	15186
32942.3	20209.8	17076.8	32728	20714.6	16989.2	33710.8	20336.9	16136.2	34903.3	20447.9	16573.4	34899.6	21954.8	16229.2
32844.3	19880.5	17129	32681.6	20575.9	16924.7	33764.8	20225.6	16180.1	34638.8	20148.8	16159.1	32737	21907.3	15064.5
33224.2	20030.5	17175.5	32826	20495.5	17004.3	33846.4	20421.3	16263.9	34793.5	20267.5	16414.9	33334.5	22069.2	15448.3
33481.5	19990.2	17105.8	32818.8	20388.7	17047.1	33541.1	20585.8	16221.5	34643.1	20813	16734.3	34738.7	22069.9	16748.7
33101.6	20103.7	16925.8	32874.9	20509.8	17112.8	33779.1	20311.9	16243.2	35013.8	20407.6	16287.6	33248.8	22146.5	15307.8
32942.3	20125.6	16989.7	32649.5	20533.2	17010.2	33586.8	20322.2	16121.1	34913.9	20603.7	16588.4	34979.5	22005.5	16422.3
32991.3	20004.9	16937.4	32297.3	20610.9	17019.4	33164.8	20349.4	15975.4	34642.1	20574.4	17019.6	35045.5	21852	15943.2
32991.3	20378	16711	32554.3	20460.7	17014.1	33066	20113.2	16173.9	33951.1	20620.2	18788.2	33766.3	21172	16636.1
33028.1	20158.5	16815.5	32000	20611.4	16929.4	33005.8	20185.9	16003	33927.4	20915.3	18483.3	33707.1	21305.4	16600
32844.3	20422	16734.2	32021.2	20739.5	17033.3	33229.4	20123.1	15906.8	34226.8	20998.8	18236.1	33670.2	21340.8	16782.2
32868.8	20528	16786.5	32327.9	20522.9	16919.8	33581.9	20289.9	15970.5	35027.8	22175.4	17069.4	34628.5	21840.3	16503
32574.6	20513.4	16751.6	32162.2	20336.9	16907.2	33407.2	20087.6	15809	34589.6	21769.3	17464.8	33932.5	21461.6	16775.6
32599.1	20348.8	16687.7	31935.1	20161.1	16557	33326.8	20142.5	15857.8	34602.9	22183.9	17003.2	34621.9	21578.5	16622.2
32660.4	20246.3	16676.1	31850.8	20114	16350.9	33217.8	20122.3	15810.4	34496.2	21768.2	17337.9	33969	21560.7	16621.5
32378.6	20151.2	16734.2	32007.3	20046	16511.3	33097.3	19933.8	15695.6	34277.9	21053.9	17686.1	33481.3	21362.9	16160.1
31900.6	20114.6	17041.9	32058.4	20058.5	16478.2	33181.6	19782.6	15569.7	34301.4	21441.4	17427.5	33843.5	21253.1	16453.1
32035.4	19972	17251	31965.5	20232.4	16727.8	33235.1	19878.2	15583.9	34441.7	21308	17439.8	33690.1	21441.6	16378
32084.4	19935.4	17367.1	31898.9	20195.2	16923.8	33417.7	20054.8	15741.4	34853.8	20324.7	16594.6	35275.5	21782.1	15698.8
31790.3	19953.7	17448.4	31900.2	20226	17001.4	33490.5	19891.8	15644.4	35106.3	21694.3	16683.6	34654.2	21797.6	15768.4
30871.1	19975.6	17593.5	31805.7	20215.8	16855.8	33782.9	19433.8	15457.2	35449.1	22136.1	16362.1	33591.5	21641.5	14546.8
30626	19924.4	18000	31872	20199.1	16801.6	34033.8	19359.5	15392.5	35762.5	20460.9	16312.1	32723.3	21743.3	14389.7
30969.2	20634.1	18063.9	31789.4	19999.4	17088.1	34571.2	19520.7	15529.4	36383.2	20773.9	16813.7	32710.9	21902.5	14708.9
31312.3	20769.5	18400.6	31804.5	20080	17640.5	34771.9	19689.3	15545.9	36421.7	19066.9	17456.8	32639.6	21947.5	15365.7
31704.5	20608.5	18766.5	31731.3	20900.8	18407.7	34883.7	19941.1	15616.1	36636.3	18997.5	17571.4	32153	22267.6	15578.9
32721.7	21153.7	19155.5	31747.8	21537.4	19048.8	35496.2	20490.4	15987.1	37322.2	19540.2	18394.3	32628.9	22709.4	16380.8
34143.3	22064.6	19718.7	32131.7	21941.4	20296.5	36513.1	21246.4	16707.3	38154.9	19789.3	19536.1	33437	23303.2	17035.8
35822.3	22748.8	20543.2	33787.8	22610.1	22715	37524.3	22156.4	17851.8	38968.4	20190.3	20643.3	34006.2	23931.4	18083.4
37856.7	23381.7	21698.7	35701.5	23568.8	24026.8	38638.5	23272.8	19344.5	40069.8	21266.7	21870.2	34981	24877.9	18118.8
39768.5	24179.3	23678.7	37743.7	24406.5	24716.2	40372.1	24441.2	20944.7	41812	24010.5	23125.7	38974.9	26101.7	19642.1
42415.7	25456.1	25269.7	39644.5	25316.3	25086.4	42230.3	25813.8	22855.8	43776.7	26506	24804.9	43230.4	27462.2	24591.4
44486.8	26714.6	25687.7	41405.7	25880	25488.9	43209.7	26641.5	24762.3	44661	27065.3	26415.4	45183.7	28001	25107.9
44719.7	26952.4	25740	42803.6	26310.8	25829.1	43269.8	26703.2	25498.3	44663.4	27094.7	26816.6	43744.7	27964.9	25074.8
44830	26784.1	25891	43360.3	26773.8	26126.9	43156.3	26759.8	25782.9	44541.3	27213.3	26902.2	42803.4	28011.2	25257.3
44670.6	26743.9	26001.3	43743.1	27050.7	26337	43113.6	26701	26008.9	44485.9	27031.6	26945.9	42610.9	27954.2	25448.1
44744.2	26758.5	25873.5	43949.4	26931.4	26309.7	42994.8	26695.4	26204.3	44369	26843.5	27067.1	42510.1	27909.6	25553.1
44437.8	26604.9	25769	44055.3	26742.4	26134.8	42780.4	26559	26145.2	44148.5	26689.8	26941.5	42421.3	27766.2	25607.8
43923.1	26473.2	25600.6	43902.9	26723.2	26014.9	42558.4	26329.5	25956.7	43905	26518	26718.6	42152.3	27533.5	25458
43837.3	26176.8	25606.5	43654.9	26638.6	25916.6	42314.8	26298.4	25865.9	43702	26499.9	26596.2	42093.1	27536.9	25389.6
43653.4	26059.8	25525.2	43394.2	26486	25825.5	42161.8	26212.7	25767.9	43570.6	26398.6	26499.7	41929.2	27465.3	25357.3
43935.3	26213.4	25803.9	43141.3	26309.6	25750.6	42456.9	26378	25900.7	43892.6	26834.5	26649.3	42553.1	27672.4	25439.5
44290.7	26476.8	26134.8	42983.5	26204.8	25754.1	42874.8	26580.1	26082.5	44340.8	27288.8	26865.2	43323.6	27922.3	25543.3
43996.6	26454.9	26012.9	43051.8	26205.8	25794.7	42772.6	26443	25962.9	44190	27288.3	26721.7	43158.8	27747.2	25594.4
43665.7	26228	26105.8	43246.5	26334	25886.5	42630.9	26325.4	25789.3	44029.8	27287.2	26485	43410.7	27655.4	25563.6
43212.3	26008.5	25861.9	43213.2	26404.4	26004.7	42284.9	26100.6	25567.9	43564.6	26918.1	26172.4	43016.8	27327.3	25538.9
42501.4	25843.9	25542.6	42943.5	26362.6	25941	41930.8	25757.4	25250.4	43087.1	26242.7	25789.7	42467.2	26893.2	25499.4
42195.1	25642.7	25194.2	42513.8	26167.9	25754	41519.2	25578.1	25077.2	42603.2	25812.6	25564.6	41688	26600.8	25403.4
41570	25426.8	25310.3	41817.8	25817.3	25567.1	41385.5	25336.6	24778.6	42524.9	25688.6	25262.6	41719.7	26479.8	25251.9
40748.9	25002.4	24863.2	41398.4	25510.8	25415.3	40711.9	24906.8	24354.4	41860	25212.5	24819.7	40679.3	26030.3	24971.2
40307.7	24365.9	24224.5	40828.5	25252.8	25181	39708.1	24608.6	24025	40947.1	24684.4	24464.5	39273.5	25639.7	24505.7
39646	23846.3	23649.7	39604.1	24908.7	24663.8	38820.8	24220.7	23623.5	39987.9	24119.3	23955.8	38022.7	25074.7	24064.3
39106.7	23465.9	23121.3	38594.3	24393.3	23828.6	38095.9	23893.9	23300.4	39253.2	23569	23588.7	37029	24635.8	23679.8
38518.5	23052.4	22929.7	37786.3	23752.7	23309.9	37555.4	23599.7	22940.2	38797.8	23277.5	23226.3	36584.1	24379.3	23270.2
37930.2	22620.7	22668.4	37225.5	23291.6	22943.8	36952.1	23288.8	22573.9	38285.9	22964.7	22865	36017.4	24100.8	22856.2
36913	22159.8	22273.5	36809.9	22812.5	22513	36235.2	22737.3	21999.5	37699.4	22420.1	22332.9	35254.2	23661.7	23215.9
36239	21922	21925.2	35653.1	22256	21815.6	35773.4	22352.9	21626	37365.4	21917.8	22034.6	34641.8	23376.7	22932.9
35761	21446.3	21327.1	34617.9	21745.9	21402.3	34909.4	22011.9	21293.8	36611.6	21253.1	21695.5	33566.8	22993	22499.4
34584.5	20773.2	20647.7	33917.2	21281.5	21110.6	33760.8	21319.2	20559.5	35521.5	20611.9	20903.2	32243.3	22285.1	21718.3
33346.7	20118.3	19968.4	33201	20668.6	20498.2	32661.7	20573.9	19808	34604	19895.7	20244.7	31045.6	21672.2	20980.3
32231.5	19456.1	19440	32295.7	20029.8	19916	31630.4	19912.9	19102.1	33572.3	19521.4	19486.7	30187.4	21002.4	20378.6
31263.3	18739	18900	31438.1	19527.7	19375.9	30521.9	19324.4	18441.7	32312	19160.7	18752.2	29389.8	20326.5	19755.6
30503.5	18369.5	18301.9	30760.5	19139.7	18718.7	29747.8	18828.1	17963.9	31469.9	18730.5	18349.8	28977.5	19798	19432.6
29878.5	17842.7	17965.2	29957.4	18668.6	17934.2	28987.1	18447.7	17516.6	30765.5	18512.1	17960.6	28614.3	19462.2	19226.4
29020.6	17359.8	17239.4	29209.3	18157.3	17311	28023.9	17865.7	16967.8	29667	18006.8	17449.7	28150.5	18775.4	18633.9
28273	16847.6	16850.3	28324.7	17618.4	16749.8	27257.4	17415.7	16460.9	28931.8	17660.3	17015.3	27704.8	18389.3	17893.9
27586.7	16298.8	16641.3	27596.7	17105	16398.5	26608.9	17011.2	16007.2	28355.8	17434.1	16620.6	27330.3	18102.2	17201.9
27023	15914.6	16351	26795	16681.6	16348	26046.3	16666.3	15650.5	27702.2	17010.2	16225.2	26820.7	17722.1	16714
26655.3	15636.6	15996.8	26227.6	16175.1	16285.1	25548.3	16415.2	15407.2	27158.9	16402.6	15982.2	26221.1	17423	16444.2
25981.3	15351.2	15694.8	26014.1	15632.1	16120.9	25084.2	16010.7	15011.9	26681.9	15775.4	15639.8	25604.3	17061.9	15794.1
25478.8	14912.2	15410.3	25669.1	15231.7	15788.1	24489.1	15702.8	14687.1	26069.5	15171.1	15287.4	24831.5	16742.7	15264.2
25086.6	14681.7	15044.5	25262.8	14889.7	15442.9	24046.1	15442.7	14475.1	25529.8	14513.9	15033.8	24035.1	16394.9	14752.9
24878.3	14568.3	14823.9	24927.8	14422.3	15112.4	23803.8	15308.8	14355.4	25110.7	14150.9	14830.7	23560.5	16127.3	14616.9
24510.6	14246.3	14580	24536.8	14099.3	14963.1	23392.7	15084.1	14178.5	24612.7	13856.6	14583.9	23082.8	15864.1	14091.4
24314.6	14015.9	14440.6	24368.7	13866.8	14775.6	23130.3	14965.2	14081.7	24372.5	13743.7	14487.3	22834.5	15784.8	13997.2
23897.9	13935.4	14446.5	24221.2	13766.6	14510.2	23069.7	14743.2	13938.8	24324.6	13692.5	14335.3	22787.6	15661.7	13746.8
23493.4	13873.2	14254.8	24116.2	13686.2	14328.2	22917.7	14503.4	13805	24044.6	13514.1	14144.6	22607.6	15394.9	13337.9
23456.7	13639	14028.4	23915.8	13608.4	14228.5	22601	14458.7	13760.3	23613.8	13376.9	14022.7	22380.8	15241	13311.1
23554.7	13547.6	13981.9	23674.4	13534.1	14152.5	22489.1	14508.9	13777.7	23415.5	13338.1	13972.1	22334.7	15196.9	13358.7
23174.8	13404.9	13918.1	23513.7	13515.1	14110.2	22319.5	14309.2	13633.9	23147.6	13181.3	13745	22311.7	14992.6	13139.5
23089	13357.3	13947.1	23516.9	13536	14074.1	22306.2	14268.6	13602.9	23271	13227.7	13785.6	22234.1	15073.9	13098.2
23015.5	13222	13801.9	23636.1	13459.3	14068.4	22129.8	14210.6	13565.3	23094.4	13194.2	13748.7	22141.5	15011.6	13119.8
22978.7	13148.8	13709	23627.8	13386.2	14026.2	22029.6	14178.9	13544.9	23008.9	13189.4	13742.7	22102.8	14985.9	13176
22758.1	13181.7	13703.2	23558.5	13335.6	13994.8	22051.8	14066.9	13482.2	22970.2	13134	13647.1	22123.9	14870	12995.3
22525.3	13324.4	13697.4	23396.1	13277.6	13993.6	22157.3	13957.1	13425.9	22981.2	13066.7	13561.5	22215.2	14729.7	12757.9
22427.2	13269.5	13825.2	23269.1	13286.3	14024.4	22163.8	13935.4	13386.6	22959.5	13073.4	13462.5	22221.4	14707	12809.9
22464	13159.8	13749.7	23321.2	13351.1	14075.8	22028.2	13942.1	13385.9	22720.7	13009.2	13386.5	22224.6	14624.8	12998.9
22316.9	13284.1	13726.5	23212.1	13440.2	14110.1	22109.4	13880.5	13349.5	22776.7	12964.1	13369.2	22319.3	14564	12889.8
22464	13339	13691.6	23151.5	13507.2	14114.2	22137.4	13938.1	13400	22789.7	12959.5	13432.4	22342.7	14592.7	12921.1
22500.8	13306.1	13889	23141.2	13519.7	14107.7	22196.3	13984.3	13408.3	22806.4	13043	13361.4	22442.2	14616.6	13127.4
22733.6	13463.4	13935.5	23155.8	13577.9	14148.8	22326.5	14104.9	13492.7	22825.2	13066.8	13404.4	22689.5	14631.1	13341.3
23003.2	13558.5	13970.3	23236.9	13687.2	14232.2	22413.5	14247.8	13581.7	22957.5	13057	13540.7	22768.7	14769.7	13448.4
23125.8	13726.8	14016.8	23449.1	13755.7	14291.8	22578.4	14314.7	13639.7	23142.5	13094.5	13641.3	22806.9	14839.7	13402.4
23211.6	13767.1	14220	23653.4	13873.9	14315.8	22703.1	14391.6	13671.1	23278.9	13258.7	13644.9	23014.1	14926.1	13498.7
24118.5	14476.8	14823.9	23848.1	14010.8	14360.4	23585.6	14959.7	14032.9	24348.6	13857	14166.5	23885.9	15520.2	13699.4
24155.2	14747.6	14806.5	24083.3	14155.6	14530.7	23811.7	14979.3	14071.5	24487	13849.6	14231.2	23997.1	15492.2	13653.5
24032.7	14531.7	14539.4	24305.2	14380.3	14690.7	23482.3	14877	14006.4	24118.3	13518.8	14139.1	23588.8	15345	13697.1
23567	14089	14429	24490	14587.6	14676.4	23055.3	14625.1	13801.4	23737.4	13327.1	13887.8	23371.2	15199	13644.8
23542.5	14180.5	14707.7	24403	14636.3	14457.4	23281.1	14655.2	13804.8	24252.7	13623.5	14032.7	23523.2	15467.2	13269.6
22770.4	13972	14510.3	24115.5	14418.3	14410.9	23023.3	14241.7	13542.3	24032.9	13473.8	13783.6	23085.5	15191.9	12700.9
22304.7	13543.9	13981.9	23757.6	14032	14366.6	22419.3	13955	13352.3	23310.5	13040.9	13530.1	22484.4	14821.4	12708.2
21642.9	13265.9	13291	23203.6	13715	14081.7	21862.8	13594.3	13115.3	22583.1	12657.2	13269.4	22255.3	14325.2	12624.6
21336.5	13203.7	12228.4	22733.7	13443.3	13430.4	21297.5	13303	13014.7	21573.2	12531.7	13104.1	22453.4	13647.9	12740.7
21128.2	12987.8	11479.4	22253.8	13180.5	12584.5	20757.8	13115.9	12929	20651.8	12432	12896.3	22272.6	13130.6	12894.2
21287.5	13156.1	10840.6	22032.8	13020	11798.9	20584.2	13100.9	12989.9	20223.2	12227	12991.9	21839.1	12873.7	12939.3
21826.7	13558.5	10753.5	21901.1	13089.4	11327.8	20867.5	13310.7	13197.9	20462.7	12438.4	13294.9	21782.9	13009	12870.2
22488.5	14348.8	10782.6	22340	13459.8	11168.1	21518.3	13606.1	13486.2	21065.5	12951.4	13740.5	21687.1	13219.5	12898.6
23321.9	14806.1	11154.2	23010.5	13975.5	11182.3	22071.9	14058.3	13791	21678.7	13595	14119.8	21703.3	13638.3	13006.7
24094	15347.6	11189	23676.5	14540.9	11577.7	22562.4	14478.4	14054	22066.3	14385.4	14488	21838.6	13872	13012.1
24363.6	15512.2	11003.2	24258.6	15030.3	11918.7	22679.4	14615.8	14075.7	21947.6	14806.1	14523.9	22293	13808.4	12778.1
24559.7	15567.1	10939.4	24828.4	15388.8	11918.9	22953.9	14779.2	13867.2	21972.4	15206.2	14468.9	23198.4	13876.4	12657.8
24314.6	15636.6	10887.1	25335.6	15716.9	11742	23710.7	14813.6	13123.9	22266.6	15215	14167.6	24194.6	13989.6	12539.5
24694.5	15687.8	11043.9	25754.1	16089.7	11477.7	24492	15179.7	12959.1	22659.9	15101.7	14045.5	24958.4	14338.6	12449.6
25466.6	15976.8	11107.7	26204.9	16447.5	11578.7	25378.4	15709	13098.9	23332.8	15291.3	14230.2	25787.2	14881.8	12597.6
26177.4	16500	11218.1	26625.4	16710.5	11871.2	26321.7	16163.5	13322.6	23935.5	15666.5	14325.1	26879.1	15211.1	12756.4
26875.9	16829.3	11537.4	27074.1	17042.2	12257.9	27026.7	16656	13539.7	24666.5	16174.6	14415.5	27657.2	15763	13709.8
27562.2	17074.4	11972.9	27690.7	17356.9	12599.1	27582.6	17102.9	13762.5	25394.1	16368.2	14516.7	28267.2	16309.3	14352.5
27991.1	17509.8	12402.6	28264.4	17614.2	13007.9	28071.2	17426.5	13928.4	26095.7	16050.3	14771.3	29405.7	16682.3	14622.1
28432.3	17846.3	12472.3	28698.1	17895	13431.3	28139.1	17704.6	14098.6	26256.1	15415.2	15102.8	29264.3	16811.3	15441.6
30209.4	17465.9	12663.9	29225.2	18257.6	13752.5	27765.3	18648.3	14558.4	26153.8	16877.7	15571.8	28825.9	17455.9	15872
31606.5	17173.2	12989	29885.6	18672.8	14074	27798.3	19383.9	14926.8	26458	18321.9	15942.6	28543	18198.1	14065.8
31594.2	17491.5	13372.3	30453.4	18923.4	14393.4	28387.2	19441.6	15009.9	27224.1	18412.2	15985.4	28955.6	18493.8	14565.7
31765.8	17992.7	13662.6	30950.9	19044.3	14472.7	29073.8	19532.7	15184.2	27946.7	18217.9	16031.5	29769.9	18657.1	15449.2
30638.3	19595.1	13767.1	31554.2	19126.9	14551.3	30456.9	18963.1	15263.9	29303.2	17171.3	15967.3	31694.6	18286.6	15665.4
32868.8	18036.6	14109.7	31949.4	19335.9	14720.2	29611.6	19979.4	15612.1	28491.3	20519.4	16162.1	30124.2	19132.2	15824.4
33959.5	17989	14458.1	32147	19595.9	14759.1	29881.9	20443.4	15937.2	28843.2	21979.5	16410.7	30149.8	19628.4	16348.4
34621.3	18248.8	14713.5	32555.4	19396.5	14989.5	30319.2	20707.1	16193.6	29379.2	22454.5	16617.6	30851.2	19967.6	16673.8
34939.9	18603.7	14887.7	32764.6	19301.2	15302.3	30767.2	20787.5	16404.9	29755.9	22222.1	16644	31621.5	19994.2	16693.2
35614	18684.1	15166.5	33020.3	19584	15666.7	31058	21029.1	16667.1	30000.4	21835	16716	32243.7	20163.9	17013.1
36422.8	19068.3	15474.2	33203.6	19630.8	15816.7	31592.2	21357.9	16981.2	30599.5	21596.1	16978.6	32924.4	20512.8	16897.1
37329.7	19522	15828.4	33950.7	19601.8	15900.6	32202.5	21732.2	17332.2	31337.6	21309.4	17289.9	33619.9	20954.3	16622.9
35589.4	21150	16130.3	34424.4	19515.1	16313.9	33579.7	21063.1	17225.8	33047.2	21165.9	17145.9	35417.9	20632.5	16218.2
35564.9	21376.8	16292.9	35040.9	20063.9	16574.8	33867.1	21032	17311.7	33268	20844.6	17050.7	35361	20538.3	16711.5
36324.8	21380.5	16472.9	34948.9	20563	16718	33996.3	21311.4	17542.8	33197.7	20345.4	17075	34749.3	20583.8	17156.3
36251.2	21504.9	16461.3	34962.5	20818	16769.1	34113.3	21270.9	17550.1	33438.5	20389.5	17114	34830.7	20666.4	17137
36692.4	21665.9	16705.2	35446.2	21000.6	16779.6	34396	21453.6	17722	33686.2	20052.9	17168.3	34375.4	20783.5	17005.8
36913	21720.7	16647.1	35599.2	21152.9	16770.6	34448	21523.1	17789	33754.8	20093.1	17257.3	34479	20901.8	16986.9
37440	21925.6	16873.5	35706.1	21299.5	16755.7	34756.5	21733.4	17991.6	34054.4	19407.7	17361.9	34078	21060.5	16920
38236.6	22192.7	16954.8	35762.2	21316	16742.6	35028.2	22059.5	18240.4	34599.2	19780.4	17801.5	34227	21552.6	17422.6
38236.6	22522	17274.2	36477.8	21508.4	16824.7	35472.8	22112.2	18309.2	35263.2	19370.3	17912.3	34393	21786.7	17310.9
38898.4	22496.3	17343.9	36948.5	21704	16896.6	35513.4	22361.5	18478	35227.6	19382.2	18033.6	34136.3	21943.3	17451.4
39315.1	21739	17355.5	37354.4	21729.4	16922.5	35018.2	22516.9	18429.9	34671.6	19430.5	17954.9	33013.3	22110.8	17516.5
38898.4	21658.5	17448.4	37243.8	21747	16888.7	35013.8	22352.1	18318.1	34709.6	18797.6	17757.1	32669.9	21991.6	17640.7
38432.7	22298.8	17628.4	36788.7	21473.6	16761	35364.4	22263.1	18292.1	35422.1	19150	18033.3	33267.3	21907.1	17984.8
37942.5	22968.3	17994.2	36108	21565.9	16745	36005.4	22230.8	18136	36869.7	19517.9	18480	34818	22494.1	18325.5
37489	22679.3	18063.9	35629.8	21777.7	16873.1	35701	22131.9	17914.3	36408.5	20063.6	18653.4	34658.8	22182.3	18647.8
37403.2	22693.9	17994.2	35347.5	21857.4	16968	35598.6	22130.7	18158.9	35944.2	19821	19218	35380.4	21954.9	17739.9
37035.6	22434.1	17843.2	35197	22009.8	16939.1	35439.8	21930.9	17752	36185.6	20603	18356.3	35014.1	22114.8	18391.7
36778.2	22331.7	17767.7	34986.5	22040.4	16838.7	35263.5	21842.3	17647.4	36025.8	20681.1	18475.9	35253.9	22021.1	17501.7
36631.1	22434.1	17715.5	35121	21896.2	16851.8	35712.8	21616.7	17727.8	36170.7	19837.7	17529.8	35101.9	22054.6	17666.2
36496.3	22335.4	17738.7	35010.1	21872.2	16911.7	35549.9	21622.3	17673.4	36008.1	20233.6	17609.1	35420.7	21969.5	17533.8
36594.4	22481.7	17587.7	35282.4	21740.8	17178.7	35588	21615	17741	36042	20164.2	17668.8	35303.1	21948.7	17489.6
36545.4	22393.9	17564.5	35136.4	21830.5	17394.4	35499.5	21583.2	17735.4	35925.8	20207.6	17636.7	35024.2	21872.7	17442
36337	22372	17628.4	34877.4	21834.6	17730.3	35574.6	21500	17658.4	36028.7	20091.6	17502.1	35034.3	21902.1	17692
36226.7	22415.9	17558.7	35595.2	21845.3	17417.1	35471.7	21464.3	17652.8	35934.7	20262.4	17562.3	34994.6	21748	17456
36288	22372	17256.8	35555.5	21804.7	17371.4	35231.8	21438.1	17653.2	35562.2	20136.9	17569.1	34924.5	21571.3	17476.3
36055.1	22328	17146.5	34617.5	21782.7	16909.3	35120.3	21333	17574.7	35580.4	20248.7	17567.8	34800.5	21555.2	17565.3
35871.3	22401.2	17082.6	34453.6	21726	16891.2	35085.1	21270.1	17528	35514.6	20286.8	17558.5	35119.1	21433	17585.8
36018.4	22522	17001.3	34350.1	21725.4	16748.9	35033.5	21335.6	17611.9	35357.6	20361.7	17721.4	35300.4	21291.2	17579.3
36165.4	22086.6	17001.3	34160.8	21745.9	16650.5	34667.3	21429.1	17554.4	34911	20914.3	17795.7	35180.6	21291.2	17580.5
36042.9	21870.7	16798.1	34117.3	21726.4	16562.7	34341.2	21368.3	17464.8	34479.4	20821.2	17822.5	35185.1	21111.9	16680.4
35859.1	21863.4	16699.4	33989.2	21664.1	16442.7	34215.9	21313.9	17404.8	34463.8	20961.8	18045.1	35393.5	21100.9	16840.6
35834.6	21691.5	16594.8	33845.9	21597.2	16311.4	34015.7	21267.5	17311.1	34185.3	20479.1	17967.6	35245.8	20987.1	17014
35797.8	21578	16612.3	33882.1	21487.6	16175.7	34029.7	21200.7	17173.8	34418.8	20128.3	17874.8	35095.7	21188.4	18251.1
35540.4	21457.3	16461.3	33794.2	21426.9	16103.9	34192.9	21006.5	17070.2	34637.2	21939.7	17600.4	34166.2	21300.1	17153.9
35503.7	21197.6	16380	33548.5	21465.9	16134.4	34118.1	20987.6	17018.4	34495.5	22260.4	17586.8	33931.8	21344.1	17172.8
35589.4	21014.6	16542.6	33498.4	21349.1	16167.5	34065.8	21075.2	16973.2	34477.2	22205.5	17719.5	33890	21469.5	16958.3
35822.3	21098.8	16670.3	33431	21088.1	16115.5	34071.8	21230.3	17000.2	34339.4	21819.3	18325.9	33892.1	21437.4	16671.1
35834.6	21204.9	16705.2	32915.8	20975.6	16406.2	34159.4	21240.8	17031.4	34399.5	21679.1	18399.5	33949.4	21405.9	16627.9
36030.6	21300	16716.8	33167.3	21078.3	16739.4	34126.6	21323.8	17286.3	34167.4	21347.1	18818.2	33852.6	21355.1	16486.8
36202.2	21391.5	17053.5	33747.5	21135.3	16879.3	34344.5	21478.8	17472.3	34296.4	20231.2	19047.4	33762.2	21451.3	16754.6
36766	21563.4	17581.9	33813.9	21223	17283.7	34780.4	21835.2	17916.5	34693.7	20204.1	19469.6	33933.1	21771.5	17080.8
37317.4	21845.1	18516.8	34687.4	21401.1	18476.8	35535.9	22256.4	18517.4	35125.5	20412.7	19881.4	33782.4	21997.9	17370.4
38665.5	22346.3	20061.3	36414.8	21946.9	20488.8	36873.8	23140.3	19544.1	36408.2	20860.6	20693.7	32455.4	22921.2	17832.7
40148.4	23462.2	21960	38908.4	22945.8	22407.6	38777.7	24129.7	21067.7	38166.5	22363.8	21878	33913.7	23887.6	23223.7
42256.3	24973.2	24456.8	41182	24133.6	23943.6	41323.8	25448.6	23025.9	40737.3	25158.8	23521.2	40199.4	25340.4	23180.2
44119.1	26169.5	25612.3	42496	25443.3	25048.4	42701.6	26321.6	25019.6	42064.4	27503.6	25074.4	42742.3	26107.3	24441.1
44499.1	26498.8	25856.1	43185.7	26314.4	25718.7	43001.8	26483.1	25666.7	42285.4	28328.2	25459.5	41947.3	26184.4	24545.4
44450	26462.2	25949	43547.4	26692.3	26065.5	42971.4	26459.5	25884.3	42117	28006.5	25447.1	41597	26060.4	24668.7
44719.7	26209.8	25989.7	43726.9	26896.4	26222.6	42746.6	26548.3	26146.8	41749.4	28414.8	25459.1	41566	26010.6	24281.2
44511.3	26132.9	25815.5	43836.5	26777	26286	42535.6	26435.6	26192.6	41716.3	28288.6	25542.8	41504.6	26014.6	24621.8
44045.6	25840.2	25693.5	43933.5	26722.7	26062.5	42170.3	26237.4	26045.8	41574.4	28161.8	25436.7	41401.7	25985.3	24952.5
44070.1	25631.7	25414.8	43910.7	26685.2	25945	41789.4	26195.3	26051.6	41140.7	27875.3	25363.2	41242.5	25824	25352.6
43947.6	25503.7	25606.5	43610.9	26427.3	25831.3	41769.6	26196.4	25969.3	41113.3	27981.2	25227.7	41939.7	25833.4	25880.6
43763.7	25672	25612.3	43463.5	26173.7	25777.7	41911.7	26136.6	25909.8	41212.6	27751.8	25190.5	42288.1	25762.1	25797.5
44155.9	26096.3	25838.7	43446.2	25971.2	25761.5	42408.2	26347.4	26126.1	41695	27854.9	25457.8	42925.7	25967.8	25802.8
44180.4	26063.4	25954.8	43402	25863.9	25789.9	42441.8	26385.8	26115.9	41716	27741.7	25424.7	43102.7	26003.5	25847.1
44119.1	26001.2	25879.4	43450.6	25872	25856.5	42334.3	26356.8	26068.4	41562.1	27455.6	25349.1	42805.1	25922.2	25872.2
43653.4	25865.9	25798.1	43500.9	25984	25942.3	42163.8	26154.1	25862.2	41364.7	27114.4	25119.5	42630.8	25729.7	25811.9
43089.7	25767.1	25844.5	43384.2	26077	25949.1	42098.1	25929.1	25625.2	41206.4	26731.3	24816.8	42805.7	25498.9	25747.9
42918.1	25653.7	25693.5	43147.3	26058	25879.1	41892.5	25836.8	25529.6	40927.1	26386.7	24669.4	42592.7	25325.4	25730.1
42575	25485.4	25124.5	42901.1	25924.7	25795.9	41378.6	25600.1	25355.7	40290.5	25878.8	24444	41552.1	24908.8	25663.9
41778.4	25280.5	24880.6	42483.3	25741.6	25659.9	41038	25217.1	25004.8	39939.9	25451.9	24090.3	41058.4	24557.9	25670.1
41300.4	24947.6	24613.5	41862.4	25550.4	25427.4	40564.8	24962	24749	39457.4	25196.4	23793.4	40527.1	24278.6	25512.9
40883.7	24585.4	24381.3	41249.2	25329.3	25173.8	40081.2	24740.4	24503.3	39009.7	24959.8	23523.2	40057.8	24057.9	25303.4
40454.8	24420.7	24050.3	40653	25066.9	24884.4	39714.2	24495.3	24290.8	38618.3	24659.7	23303.2	39419	23766	25134.8
39768.5	23963.4	23574.2	40010.1	24774.3	24589.4	38976	24107.9	23904.9	37862.6	24207.4	22869.7	38507.7	23310.4	24750.6
38935.1	23436.6	23254.8	39119.7	24402.4	24102	38260.3	23675.7	23437.2	37218.6	23853.4	22387.9	37880.4	22927.1	24212.8
37942.5	22851.2	22749.7	38154.5	23921.7	23327.1	37358	23127.7	22873.8	36331.1	23341.3	21790.2	36935.8	22368.8	24082.2
37096.9	22368.3	22157.4	37189.1	23201.8	22738.6	36493.5	22618.7	22381.4	35523.9	22782.2	21316	35840	21873.5	23430.3
36471.8	21808.5	21710.3	36205.7	22482.8	22302.7	35646.6	22233.1	21974.6	34748.7	22401.4	20885.1	34996.5	21474.3	22857.7
35552.7	21343.9	21321.3	35213.4	21853.4	21763	34919.4	21712.4	21441	34016.3	22071.7	20340.1	34205.2	20959.8	22058.4
34449.7	20626.8	20671	34410.9	21259.5	21102.7	33764	21050	20750.5	32986.7	21597.4	19688	32822.9	20335.5	20981.2
33518.3	20191.5	20247.1	33515.5	20608.9	20321.6	33044.2	20512.8	20187.9	32551.1	21140.8	19329.2	31910.4	20022.7	20356.5
32795.2	19635.4	19736.1	32536.1	20074.1	19746.2	32144.4	20051.4	19704	31762.6	20694	18872	30952.8	19579.1	19852.9
31753.5	19064.6	19178.7	31694.6	19672.3	19316.7	31167.8	19427.9	19040.5	30802	20506.1	18125.7	29870.8	18927.9	19141
30981.4	18654.9	18766.5	30865.6	19248.7	18781.9	30472.7	18959.3	18555.3	30191.4	20267.2	17675.3	29235.4	18504.1	18816.2
30086.8	18131.7	18005.8	30174.5	18841.6	18154.2	29435.5	18363.1	17971.2	29321.9	19692.9	17190.7	28429.3	17947.5	18595.7
29192.2	17367.1	17343.9	29403.7	18352	17641.6	28233	17783.5	17327.1	28425.4	18855.6	16718.4	27716.4	17530	18529.2
28530.4	16920.7	16908.4	28729.3	17728.7	17045.2	27507.9	17366.6	16884.2	27746.6	18302	16366.9	27119.3	17196.8	18458.3
28015.7	16672	16687.7	28076.4	17101.6	16615	27092.5	17085.4	16525.6	27478	17841.3	16163.8	26725	17072.8	18370.8
27721.5	16331.7	16449.7	27464	16712.1	16229.2	26596.1	16912.6	16269.8	27169.2	17369.1	16046.1	26320.2	17038.7	18356.9
27231.3	16159.8	16298.7	27385.9	16343.6	16075.8	26329.7	16638.4	15972.8	26971.3	16984.6	15854.8	26076	16882.8	18161.4
26299.9	15834.1	15979.4	27285	15921.9	16081.6	25792.9	16104.9	15420	26353.6	16179	15348.3	25307.9	16393.9	17095.3
25920	15347.6	15660	26799.2	15519	15984.6	25116.4	15863.1	15135	25679	15529.8	15036.7	24398.4	16140.8	16187
25478.8	15193.9	15456.8	26068.8	15119.6	15736.4	24843.2	15604.6	14875	25458.6	15071.3	14877.3	24030.2	15970.1	15510.4
24915.1	15062.2	15288.4	25367.1	14801.6	15479.3	24604.7	15290	14580.4	25205.2	14686.8	14624.6	23674.9	15719.6	14557
24694.5	14685.4	15218.7	24851.3	14511.5	15227.4	24201.2	15171.8	14427.3	24849	14549	14417.5	23300.3	15639.3	14174.3
24535.1	14480.5	14905.2	24536.7	14274.1	15125.7	23821.9	15054.7	14307.8	24461.4	14120.3	14310.1	22810.9	15484.1	14043.4
24179.7	14169.5	14667.1	24174.9	14081.8	14974.1	23436.7	14838.3	14128.4	24085.7	13852.9	14114.4	22383.6	15306.5	13898.6
23934.6	14103.7	14597.4	24005.4	13867.5	14727.7	23336.5	14703.3	14040.3	23908.4	13749.2	13966.4	22258.8	15151.6	13494.3
23714	13982.9	14643.9	23874.9	13722.8	14495	23242.4	14606.8	13942.9	23867.7	13741.5	13861.4	22317.9	15131.2	13307.2
23370.9	13741.5	14516.1	23769.9	13621.2	14470.3	22974.9	14410.4	13803.9	23549.2	13595.7	13666.4	22060.4	14940.5	13157.9
23358.6	13763.4	14301.3	23664.7	13574.8	14457.5	22887.2	14375.1	13799.9	23431	13459.9	13698.7	21988	14860.6	13111.6
23285.1	13661	14301.3	23511.4	13539.9	14391.5	22801.2	14336.1	13767.6	23299.2	13447.6	13613.3	21885.7	14800.8	13116.1
23346.4	13536.6	14359.4	23399.4	13514.3	14352.1	22700.5	14384.5	13766.9	23037.4	13554.4	13470.1	21906.9	14715.8	13289.7
23150.3	13503.7	14289.7	23379.4	13510.5	14376.2	22639.3	14282.1	13695	23112.8	13441.1	13499.1	21966.2	14743.7	13105.5
23101.3	13558.5	14138.7	23510.1	13461.1	14398.4	22624.6	14229.1	13691.2	23085.8	13351.7	13532.9	21866.3	14685.8	13037.2
23052.3	13423.2	14011	23604.6	13430.4	14332.6	22451.3	14183.2	13661.6	22856.2	13296.9	13465.2	21736.6	14594.5	13112.3
22929.7	13390.2	13889	23604.5	13440.5	14257.5	22358.2	14105.1	13615.6	22704.2	13240.2	13401.5	21732.6	14485.6	13050.7
22942	13375.6	14051.6	23439.5	13368.8	14174.4	22421.9	14135.1	13618.6	22776	13298.2	13369.6	21736.5	14530.6	13096.9
22892.9	13390.2	13987.7	23411.8	13339	14183.6	22396.6	14103.3	13601.7	22717.1	13270.5	13349	21762	14478.2	13065.1
22794.9	13309.8	13912.3	23447.1	13369.9	14213.7	22292.6	14043.4	13560.5	22589.7	13227.8	13290.9	21717.2	14411.5	13096.3
22942	13280.5	13889	23513.1	13398.6	14223.4	22261.3	14114.6	13603.9	22590.8	13249	13354	21701.3	14474.5	13164.2
23113.5	13522	14138.7	23492.9	13393.8	14201.3	22582.2	14237.7	13687.8	22962.4	13368.5	13469.2	21859.7	14628.4	13086.4
23015.5	13500	14318.7	23524.9	13435.1	14258.3	22648.6	14216.4	13653.4	23087.5	13455.1	13426.6	21971.3	14681.9	13041.5
23027.7	13470.7	14307.1	23658.8	13505	14379.1	22613.1	14220.1	13653	22982.5	13470.4	13377.2	21949.4	14628.1	13107.4
23223.8	13840.2	14423.2	23715.6	13563.7	14469	22967.2	14341.9	13749.8	23355.8	13563.1	13545.9	22218.4	14744.6	13003
24339.1	14469.5	14812.3	23762.4	13650.7	14533.7	23677.6	14986.8	14173.8	24157.2	14052.6	14082.6	22977	15299.4	13607.2
24094	14524.4	14638.1	24051.1	13854.6	14663.4	23626.5	14838.6	14092.5	24042.2	13863	14017.7	22891.1	15132.9	13316.7
23946.9	14286.6	14458.1	24323.8	14159.9	14740.9	23339.7	14736.1	14017.8	23751.2	13691.6	13927.3	22620.2	15025.3	13311.8
23922.4	14264.6	14272.3	24567.9	14378.2	14638.1	23227.9	14697.7	14008.9	23546.6	13649.2	13894.7	22496.7	14903.6	13300.5
23652.8	14140.2	14138.7	24570.7	14386.6	14399.8	23045.4	14544.7	13902.2	23334.3	13528.2	13773.1	22467.8	14769.5	13164.9
23187.1	13811	14127.1	24290	14230.3	14193.2	22771.2	14300.8	13716.7	23128.3	13384.6	13561.5	22310.6	14666.8	13111.4
22500.8	13415.9	13674.2	23946.3	13981.5	14074.9	22230	13894.6	13458.7	22491.8	13094.7	13246.9	22054.8	14264.3	12977.1
21851.2	13061	12663.9	23368.6	13738.5	13716.2	21452.6	13479.9	13216.6	21396.3	12936.8	12938.5	22266	13579.8	12948
21361	12984.1	11572.3	22932.2	13426.2	12864.9	20871.9	13137.2	13054.1	20474.3	12895.3	12792.2	22514.3	12921.7	12747.7
21238.5	12830.5	11119.4	22437	13101.5	12031.1	20537.8	13028.8	12998.2	20005.3	12788.8	12734.7	22367.6	12693.7	12769.3
21275.2	12859.8	10643.2	22108.5	12958.3	11414.6	20346	12979.5	13015.8	19674.5	12712.2	12788.5	22515.5	12507.8	12681
21863.5	13189	10759.4	22065.9	12969.1	11211	20669.8	13231.5	13231.8	20091.9	13005.7	13116.5	22599	12788.7	12631.9
23064.5	13880.5	10980	22433.3	13206.8	11100.4	21346.3	13812.3	13685.9	20849.3	13642.8	13733.3	22696	13290.1	12812.9
24130.7	14765.9	11398.1	23098.6	13696.4	11340.2	22284.3	14421.5	14122.4	21882.1	14198.3	14342.1	22727.5	13829.4	13094.5
24192	15256.1	11386.5	23885.7	14287.3	11899.5	22702.6	14456.1	14176.6	22238	14250.8	14513.4	22805.2	13841.4	12938.8
24559.7	15153.7	11328.4	24583.6	14888.4	12165.8	22623.6	14647.2	14259.2	22209.9	14458.7	14648.2	22907.1	13990.6	13039.6
24915.1	15274.4	11113.5	25249.7	15227.9	12232.5	22735	14827.8	14279.7	22240	14642.9	14815	23405.2	14072.1	13023.4
24657.7	15172	11049.7	25639.4	15501.3	11983.1	22743.8	14699.1	14076.2	22110.8	14650.8	14618.1	24036.4	13942.4	13078
25049.9	15585.4	11101.9	25885.7	15763.9	11652	23463.9	14994	13895	22697.2	15035.2	14797.2	24771.7	14254.2	13449.9
25944.5	15881.7	11380.6	26120	16114.7	11623.9	24770.2	15714.3	13507.6	23517.1	16373.9	14822.8	26036.9	14924.1	13568.4
26471.5	16335.4	11700	26473.7	16448.2	11763	24825.7	15924.2	14012.2	23935	16398.1	15343.7	25506.1	15090.1	13741.7
26692.1	16723.2	11943.9	27202.4	16648.4	12305.9	25169.7	16040.5	14276.2	24489.4	16303.7	15696.1	25185	15303.3	14067.9
27059.7	17114.6	12367.7	27799.7	16955.5	12989.9	26012.4	16345.8	14213.9	25356.7	16637.8	15902.4	25479.4	15776.2	14493.6
27929.9	17418.3	12629	28259.1	17435.9	13420.3	26361	16811.3	14629.5	25817.2	17015.2	16391.1	25481.3	16156.8	14404.2
28567.1	17209.8	14156.1	28680.5	18009.7	13751.6	27332.6	17423	14622.1	27139.1	17469.9	16408.3	27379.5	17267.4	14477
29535.3	16982.9	14684.5	29471.6	18498.7	14479.3	28287.8	18176	14520.3	27851	18654.6	16227.5	28592.7	18208.9	14123.8
30062.3	17363.4	14806.5	30195.6	18793.3	14863.8	28717.4	18467.6	14728	28199.3	19048.5	16490.4	29007.9	18387.4	14620.9
30380.9	17692.7	15288.4	30468.5	18873.8	15263.8	29924.1	18830.3	14713.7	29425	19830.7	16097.7	30612	19151.2	14757.8
30822.1	18080.5	15636.8	30912.5	18967.2	15494.1	30704.8	19210.6	14851.9	30833.5	21207.8	16041.7	32122.3	20016.3	14828
31214.3	18058.5	15857.4	31533.1	19031.1	15425	30805.1	19364.7	14945.7	31266.3	21239.7	16524.3	32219.8	20404.7	14782.2
31778	18314.6	15491.6	31810.4	18944	15389.5	30781.2	19538.4	15177.8	30991.7	21126.9	16799.7	31569.1	20228.7	14956.7
32488.9	20019.5	14643.9	31742.8	18835.4	15849.3	31629.4	19772.3	15584.1	31805.7	21397.2	17581.7	30291.7	20167.1	16640.1
32966.8	20524.4	15137.4	31552.5	18805.2	16041.8	32297.7	20090.9	15789.2	32696.3	21638.6	17765.9	31948.9	20608.5	17222.8
33604.1	20736.6	15427.7	31720.1	19296.5	15911.8	32548.9	20375.5	16095.8	32874.9	21842.3	18420	32219.6	20754.5	17494.6
34756.1	20740.2	15631	32711.1	20062.2	16229.9	32679.7	20891.3	16648.8	32994.7	22420.6	18990.6	32511	21123.1	17390.3
35099.2	20740.2	15747.1	32877.6	20797.6	16357.5	32719.4	21041.8	16937.2	32957.6	22162.2	19186.8	32804.9	21135.3	17477.8
35528.2	21003.7	15956.1	33191.5	20989.4	16170.3	33106.7	21242.3	17144.4	33369	22015.6	19347.7	33342.8	21327.9	17726.3
36067.4	21523.2	16414.8	33750.8	20783	16187.9	33650.8	21531.3	18016.8	33872.2	21483.4	20204.8	34528.7	21423.7	18036
36324.8	21563.4	16472.9	35029	21189.8	16891.2	33950.5	21638.8	17487.6	34327.1	21389.5	19611.1	34218.9	21773.1	18139.3
36778.2	21515.9	16589	35024.4	21391.7	17343.6	34134.6	21837.2	17091.9	35033.5	22060	18903.6	33982.7	22494.5	18210.5
37501.3	21629.3	16699.4	34890.9	21250.8	16977	33976.8	22194.8	18684.7	34611	21830.7	20925.6	34527.6	22307.6	17856.2
37672.9	21885.4	16803.9	36881	21437.8	18078.1	34293.9	22304.8	18641.3	34977.4	22093.9	20954	34791.4	22491.9	18066.4
37194.9	22437.8	17041.9	37856.8	21312.6	18125.3	35069	22144.8	17829.5	36003.2	21873.2	20243.9	34567.3	22757.3	18519.4
37770.9	22770.7	17245.2	36344.8	21150.1	16966.6	35538.1	22384.5	17529.1	36853.7	22192.9	19629	33958	23358.8	18247.2
38628.8	22778	17460	36204.8	21444.6	17943.9	35634.7	22779.2	17829.5	37180	22031.2	19967.9	34057.2	23856.9	18270.7
38751.3	23008.5	17628.4	37084.9	22177.7	17812.3	36041.9	22729.4	17920.3	37667	21261.5	18952.6	36178.3	24119.7	17911
38138.6	23030.5	17709.7	37103.1	22264.5	17632.1	36272.2	22441	17846	38140.6	20858.2	18548.2	35677.5	24244.1	17844.2
38383.7	22931.7	18040.6	37019.5	21997.8	17841.7	36561	22512.1	17966.9	38153.9	21424.2	18443	35260.1	24305.6	18791.9
38444.9	22876.8	18174.2	37546.4	21812.3	18049.4	36183.9	22740	17859.3	38027.6	21126	19048.8	36039	24192.8	17513
38469.4	23015.9	18052.3	36960	21888.8	18021.9	36135	22802	18636.8	37387	20793	20902	34617.2	23495.1	18152.3
38518.5	22887.8	18087.1	36336.5	22118.4	17848	36135.6	22815.1	18536.5	37414.1	20783.2	20825.8	34294.7	23607.4	18730.2
38383.7	22807.3	18238.1	35615.3	22361.3	17657.2	36093.5	22790.2	18824.2	37051.1	20312	21068.3	34905.9	23353.2	18603.7
37844.4	22620.7	17889.7	36702.8	22514.1	17459	35583.1	22514.9	19106.4	36171.5	20572.9	21242.3	35584.5	22757.2	18766.9
37513.5	22529.3	17820	37726.5	22427.5	17727.8	35445.3	22365.9	18962.3	36018	20663.5	21127.3	35572.4	22615.9	18660.8
37391	22562.2	17878.1	37051.3	22780.2	17375.4	35690.1	22312.9	18248.7	36596.1	20362.2	20500.7	34757.8	22879.1	18523.8
37243.9	22474.4	17663.2	35851	22236.5	18046.7	35538.5	22185.4	17384.7	37046.8	21737.6	18730	34344	23319.1	17739.1
37354.2	22500	17750.3	35988.9	22023.6	18733.4	35686.1	22274.4	17611.4	36916	20917.9	19804.8	33917.9	23194.6	18663.9
36815	22485.4	17593.5	35425.6	22062.1	18280.5	35496.7	22022.8	17721.6	36508.7	20565.9	20029.6	34303.6	22718.6	18458.2
37084.6	22357.3	17558.7	35264.2	22275.9	18068.5	35392.9	22124.6	17762.9	36481.7	20678.3	20064.6	34100.9	22874.9	18330.1
36778.2	22591.5	17529.7	34497.4	21973.2	18360	35680.5	21914.7	17424.6	37263.5	20779.5	18140.8	36164.8	23356.4	16545.1
36766	22675.6	17599.4	34521.1	21465.8	17960.6	35833.8	21901.8	17465.5	37504.2	20802.8	18134.2	36306.3	23463.4	17277.5
36680.2	22646.3	17489	35762.5	21902.4	17766.2	35556.4	21972.5	17269.9	37064.9	21830.4	19286.3	33912.5	23106.2	18008.9
36545.4	22785.4	17535.5	35154.4	22076.3	17774.3	35650.7	21917.5	17899.5	36832.2	20741.6	20503	34564.3	22753.1	18536
36079.7	22496.3	17367.1	34539.7	22202.6	18429	34841.8	21649.9	19013.3	35373.5	21018.8	21323.1	35600.1	21956.9	17981.3
36006.1	22496.3	17227.7	35974.1	21911.6	18004.2	34601.2	21564.2	19417.6	35087.4	20675.9	21579.1	35648.9	21760.5	17988.8
35761	22295.1	17291.6	36002.9	21705.5	17599.6	34688.7	21549.8	18551.7	35595.7	21275.4	21167	35213.5	22168.9	17799.9
36042.9	22309.8	17303.2	34965.8	22059	17306.2	34637.1	21685.2	18832.5	35599.1	21393	21415.5	35249.6	22273.6	17908.1
35748.8	22196.3	17076.8	34258.5	22040.3	17202.9	33718.6	21361.9	20306.5	34562.9	20350.7	21934.2	35283.6	21473.1	18678.7
36091.9	22167.1	17187.1	34738.3	21912.6	17383.4	33871.3	21558.8	20228.3	34341.5	21320.7	21734.3	35555.8	21397	18553.3
35932.6	21859.8	17071	34742.6	21955.6	17355	34004.9	21643.7	18590.6	34336.6	22101.9	20703.7	35268.3	21624.5	18386.5
35479.1	21695.1	16937.4	34964	21889.9	17029.8	33688.5	21411.3	18492.3	33887.8	22068.6	20529.2	35045.5	21297.7	18219
35270.8	21504.9	16960.6	35010	21692.9	16914.9	33422.9	21285.3	18690.5	33635.8	22046.6	20560.4	34860.8	21156.9	18087.3
35038	21581.7	16861.9	34452.1	21444.3	16964.6	33070.7	21088.3	19255	33419.5	21993.6	20808.1	34759.4	20857.5	18078
35344.3	21665.9	16838.7	33861	21269	16963.1	32891.2	21186.4	19915	33366.2	22097.1	21128.7	34633.4	20846.6	18403.3
35577.2	21852.4	17204.5	33684.9	21092.6	16878	33505.6	21392.8	19695.4	33959.8	22146.2	21164.1	35109.8	21203.2	18406.9
35957.1	22046.3	17477.4	33887.7	21190.1	17152.2	33883	21605.5	19929.9	34259.9	22246.3	21305.4	35461.4	21346.2	18612
36386	22028	17808.4	34655.2	21697.2	17658.3	33794.2	21795.2	20735.7	34081.4	22394	21529.6	35276.5	21283.9	20774.4
37011.1	22123.2	18360	34914.2	22192.5	17937.2	34638.3	22252.1	20232.6	34878.6	22355.8	21514.3	35616.4	21970.4	18832.2
37721.9	22456.1	19225.2	35744.9	22745.7	18214.9	35828.8	22854.3	19582	36479.3	21906.2	21409.1	35579.4	23086.8	18716.2
39131.2	23103.7	20270.3	37163.6	23158.7	19502.6	36856.6	23596.5	21048.7	37491.5	22406.4	22602.7	36858.8	23780.2	18975.4
40356.8	23795.1	21989	38753.5	23479.4	20747.4	38487.7	24407	21986	38836.4	22803.2	23159	38944.1	24521.9	19814.8
41950	24929.3	24079.4	40461	24243.5	22397.7	40478.9	25347.3	24003	40667.5	24417.1	24408.1	40932.2	25523.2	25241.8
43543.1	26132.9	24880.6	41710.9	25252.3	23698.6	41838.4	26122.5	25217.1	42190.8	25490.7	25569.4	41591.7	26369.3	25591.7
44315.2	26495.1	25229	42573.1	26183.8	24771.8	42289	26476.6	25742.2	42761.3	25976	26087.3	42056.8	26791	25626.2
44780.9	26484.1	25339.4	43131.4	26508.6	25576.3	42309.2	26669.9	26020.4	42927.1	26221.9	26377.2	42153.3	27068.4	25572.4
44535.8	26451.2	25467.1	43397.1	26600.1	25853.1	42315.4	26605.1	26048.9	42997.1	26223	26352.9	42399.2	27074	25603.4
44376.5	26403.7	25234.8	43570.5	26708.8	25999.7	42118.1	26501.4	26001.7	42749	26153.8	26269.1	41962.4	26898.6	25612.6
44204.9	26176.8	25171	43620.3	26626.1	25894.2	41878.9	26425.5	25898.8	42500.6	26072.2	26110.6	41742.6	26804.2	25536.2
43776	25953.7	25043.2	43390.7	26489.9	25788.8	41623	26230.4	25707.5	42266.8	25857.4	25915.9	41396.7	26645.1	25413.5
43665.7	25968.3	25229	43085.8	26276.6	25655.3	41753.3	26222.7	25668.4	42458.6	25777.9	25906.9	41767.2	26727.1	25412.6
43212.3	25840.2	25153.5	42845.3	26061.3	25600.2	41600.5	26017.6	25476.9	42206.1	25537.7	25648.4	41613.6	26481.8	25372.3
44241.7	26176.8	25606.5	42709.1	25878.9	25580.8	42174.4	26502	25948.4	42747.6	26086.9	26103.4	42678.2	26935.6	25561.3
44290.7	26286.6	25681.9	42612.7	25832.3	25648.2	42316.5	26537.4	25986.7	42977.5	26135.9	26213.2	42835.8	27054.9	25567
44155.9	26279.3	25705.2	42779.5	25960.6	25734.7	42314.8	26498.1	25926.3	42992.9	26028.3	26155.4	42876.2	27035	25563.7
44131.4	26125.6	25600.6	43082.8	26154.8	25874.8	42121.9	26475	25879.4	42906.4	26030	26155.6	42545.7	27075.3	25458.3
43861.8	25975.6	25484.5	43077.9	26294.3	25935.6	41921.2	26349.4	25742.5	42727.4	25894.1	26019.5	42250.5	26962.4	25392.6
43077.4	25811	25455.5	42951.5	26257.9	25854.5	41758.5	26021.4	25409.5	42517.5	25565.4	25645.4	42170.9	26673.5	25318.8
42562.7	25884.1	25409	42841.5	26085.6	25737.5	41794.6	25793.9	25231.2	42482.1	25429.1	25456.6	42128.3	26449.9	25362.8
42244.1	25642.7	25217.4	42412.4	25875.6	25645.3	41465.5	25629.1	25058	42193.4	25317	25286.3	41618.8	26310.1	25221.9
41827.4	25415.9	24909.7	41974.9	25711	25548.9	41057.9	25403.8	24839.4	41762.2	25070.9	25037.9	40927.4	26034.7	25063.6
41288.2	25017.1	24398.7	41380.9	25555.6	25374.4	40362.4	25082.8	24537.2	41017	24686.8	24670.2	39836.6	25602	24796.7
40920.5	24157.3	23934.2	40580.5	25329.2	25053	39255.9	24843.3	24203.7	40041.7	24374	24256.2	38665.6	25315.2	24238.1
39731.7	23780.5	23411.6	39756.5	25040	24455.8	38545.1	24238.7	23612.7	39419.7	23795.5	23716	37590.2	24754.5	23774.5
38273.4	23414.6	23429	38873.7	24502	23702.8	38198.8	23585.3	22893.2	39199.5	23693.5	23100	37482.1	24357.8	23537.7
38346.9	22975.6	22981.9	37970.1	23758.9	23175.4	37474.7	23543.3	22826.8	38529.1	23308.1	22958.8	36587.9	24179.5	22980.8
37967	22445.1	22697.4	37095.6	23212	22888.6	36761.9	23318.3	22539.8	37872.8	23021.9	22592.4	35941.2	23910.8	23134.7
37060.1	21801.2	22052.9	36244.5	22775.7	22297.5	35702.4	22772.3	21982.4	36947.3	22407.1	22017.5	34744.6	23379.2	22576.5
36042.9	21311	21704.5	35388.4	22285.8	21638.3	34974.4	22218.9	21390	36295.1	21996.2	21408.6	34009.4	22896.3	22272.7
35209.5	20886.6	21181.9	34460	21629.4	21415.8	34200.2	21721.3	20890.8	35632.4	21479.3	20933	33031.8	22441.7	21853
34474.2	20422	20891.6	33854.1	20986.3	21162.1	33545	21298.2	20438.4	35029	21137	20463.2	32330.9	22058.9	21382.6
33371.2	19829.3	20473.5	33094	20350.9	20467.9	32673.2	20671.1	19763.7	34323	20582.9	19854	31362.3	21584.2	20700.8
32488.9	19426.8	19840.6	32411.9	19759.4	19635.3	31855.6	20101.2	19243	33534.3	19947.9	19376.5	30423.2	21016.9	20310.5
31434.9	18815.9	19358.7	31702.8	19219.5	19031	30920.1	19476.1	18577.1	32696.2	19497.7	18790	29664	20490.3	19823.1
30491.2	18446.3	18650.3	30716.4	18786.7	18447.4	30083.9	18855.8	18017.4	31745.8	18969.4	18317.4	29124.6	19829	19492.3
29645.6	17890.2	17831.6	29637.1	18391.4	17839.2	28969.7	18262.5	17462.3	30353.7	18436.7	17689.6	28501.9	18999.1	19069.5
29045.1	17411	17431	28806.4	17873.4	17183.4	28214	17876.6	17042.3	29519.1	18153.1	17249.8	28053.9	18546.4	18812.1
28554.9	16920.7	17146.5	28185.4	17335.5	16771	27545.9	17564.2	16697.4	28751.3	17936.4	16828.1	27549.5	18162.4	18752.2
28187.2	16492.7	16780.6	27609.8	16941.9	16504.9	26882	17312	16415.4	28000.9	17624.8	16491	27033	17820.9	18355.3
27574.5	16218.3	16519.4	27185	16700.8	16507.8	26441.5	16948.5	16036.1	27522.2	17201.5	16154.8	26660.4	17485.6	17810.3
26924.9	15782.9	15932.9	26732.9	16316.1	16483.3	25647.6	16513.1	15622.4	26674.5	16238	15782.7	25733.9	17015.3	16947
26275.4	15504.9	15590.3	26340.1	15752.1	16263.6	25170.7	16121	15233.1	26273.6	15496.7	15536.4	25127.9	16738.3	16310.4
25613.6	15164.6	15271	25996.9	15220.3	15958.1	24656.2	15719.6	14844.9	25751.1	14854.5	15195.1	24368.6	16380.3	15532.3
25344	14831.7	15230.3	25472.4	14804.1	15636.2	24304.9	15575	14651.6	25425.5	14702.5	14958.2	24077.3	16261.5	15162.2
24988.6	14667.1	15056.1	25042.1	14477.1	15357.7	24051	15363	14472.5	25165.5	14417.5	14781.6	23721.1	16076.2	14525.5
24657.7	14484.1	14823.9	24743.5	14217.4	15203.6	23761.1	15155.9	14298.1	24861.4	14115.4	14620.7	23302.8	15877.2	14268.8
24461.6	14231.7	14719.4	24474.1	14005.2	15006.9	23488.9	15041	14194.2	24563.3	13975.8	14460.2	23015.7	15758.4	14181.9
24241	14019.5	14580	24277	13882.4	14750	23239.9	14908.2	14093.6	24297.6	13833.7	14328.7	22768.2	15633.2	13955.7
23836.6	13829.3	14521.9	24109.1	13762.5	14554.1	23050	14690.2	13938.4	24127.8	13743.4	14161.7	22626.4	15496.4	13711
23370.9	13719.5	14510.3	23972.5	13584.7	14420.2	22953	14450	13772.9	24104.2	13734.7	14024.7	22603.6	15397.5	13504
23297.4	13807.3	14225.8	23785.6	13467.5	14392.9	22888.8	14369.3	13758.4	23974.6	13536.5	14053.7	22500.7	15267.9	13526
23076.8	13661	13807.7	23582.3	13419.9	14332.3	22563.8	14197.1	13670	23547.6	13365	13960.4	22381.7	15023.4	13441.3
22758.1	13481.7	13889	23347.9	13393.7	14077.3	22440	14049.4	13545.7	23358.9	13286	13734.8	22226.7	14889.8	13165.8
22623.3	13434.1	13645.2	23152.2	13426.1	13961.4	22276.8	13955.4	13495.9	23095.5	13179.3	13663.2	22225.9	14720.8	13034
22623.3	13467.1	13831	23072.2	13418.4	13896.9	22385.3	13988.8	13495.3	23269.6	13220.2	13672.1	22224	14818.9	12957.1
22513	13419.5	13656.8	23141.1	13391.6	13946.6	22260.9	13912.5	13454.9	23081.2	13143.1	13617.5	22216.1	14694	12910.9
22451.7	13350	13604.5	23225.3	13475.7	14014.8	22174.7	13881.6	13425.6	23001.6	13115.6	13587.9	22201.3	14668.8	12894.7
22231.1	13339	13616.1	23160.6	13526	14006.4	22169.7	13790.3	13353.3	23011.5	13076.4	13520.3	22205.8	14614.1	12800.9
22010.6	13273.2	13656.8	23091.6	13530	13978.8	22133.6	13721.4	13276.9	22986.3	13049	13425.5	22157.4	14562.6	12715.3
22255.7	13335.4	13592.9	23023.3	13510.9	13993.2	22151.5	13798	13359.5	22968.4	13065.5	13514.4	22205.6	14598.8	12764
22243.4	13284.1	13697.4	22951.3	13489.1	14046.2	22157	13814.2	13348.4	23019.3	13097.1	13497.7	22165	14654.1	12758.9
22513	13284.1	13703.2	22941.7	13508.9	14108.8	22155.4	13931.2	13431	22977.7	13126.2	13554.4	22153.5	14709.4	12837.1
22598.8	13240.2	13697.4	23024.1	13559.1	14178.9	22105.7	13973.1	13450	22867.4	13108.5	13524.8	22131.9	14690	12875
22782.6	13382.9	13813.5	23170.6	13574.5	14211.8	22270.1	14079.6	13519.8	23033.4	13151.1	13604.4	22220.8	14782.9	12897
23199.3	13675.6	13941.3	23386.6	13580.9	14238.6	22570.1	14311.5	13683.9	23348.3	13241.6	13819	22392.9	14968.4	12994.4
24204.3	14202.4	14481.3	23677.3	13664	14295.8	23260.4	14920.9	14059.1	24154.6	13599.3	14274	22989.1	15517	13530.6
24008.2	14250	14330.3	24068.4	13928.4	14468	23228.1	14798.3	14003.3	24103.5	13492.7	14250.5	22883.1	15415.6	13284.4
23775.3	14078	14121.3	24492.8	14266.2	14581.5	22982.8	14646.1	13908.4	23794.7	13372.9	14121	22677.6	15239.5	13172.6
23910.1	13789	13987.7	24722.1	14442.4	14464.2	22673.5	14702	13915.9	23442	13379.2	14061.4	22517.2	15207.4	13509.9
23885.6	13792.7	13906.5	24669.2	14355.1	14261.7	22631.2	14683.2	13904.6	23388.4	13347.4	14063.5	22504.3	15179.6	13570.6
23407.7	13529.3	13761.3	24374.4	14056	14076.4	22348.7	14413	13722.9	23149.4	13215.7	13880.3	22344	15020.4	13201.9
22758.1	13046.3	13296.8	24183.7	13728.5	13901.8	21722.2	14019.2	13465.3	22315.3	13038.1	13477.2	22198.9	14539.3	13120.7
21998.3	12848.8	12454.8	23748.6	13498.7	13421.8	21155.7	13569.8	13205.5	21494	12966.1	13193	22391.5	13912.3	12899.5
21397.8	12735.4	11543.2	23316.4	13219.6	12589	20629.6	13205.4	13005.6	20631.3	12799.9	12966.2	22202.3	13271.7	12767.2
21128.2	12596.3	11072.9	22785.2	12958.3	11833.2	20297.6	13036.3	12907.2	20162.9	12629.3	12858.8	21941.4	12987.3	12723.3
21287.5	12757.3	10834.8	22396.9	12858.5	11373.5	20316.8	13070.1	12972.3	20102.4	12590	12971.9	21923.9	12938	12661.1
21495.8	13086.6	10776.8	22228.9	12910.4	11228.8	20552	13148.2	13072.6	20300.9	12612.8	13140.2	21945.3	12976.1	12559.7
22353.7	13832.9	10614.2	22372.8	13159.9	11143	21081.3	13491.8	13419	20777.8	12980.6	13674.9	21886.1	13200	12544.5
23236.1	14539	10724.5	22815.4	13618.4	11201.3	21710.1	13922.6	13767.1	21342.4	13520.7	14135.2	21908.9	13481.8	12684.2
23824.3	14787.8	10875.5	23415.9	14183.4	11337.4	22016.1	14261	13939.5	21661.4	13936	14381.5	22047.2	13745.4	12527.3
23959.1	15043.9	11067.1	24018.5	14743.3	11500	22404.9	14379.9	13922.8	22076.5	14021.1	14493	22380.2	13929.8	12443.4
23714	14886.6	10898.7	24579.7	15090	11703.9	22365.8	14275	13637.9	21866.4	14022	14291.6	23085.9	13814.8	12531.2
23897.9	14784.1	10805.8	24972.5	15347.9	11705.9	22777.6	14497.2	13135.8	21944.2	14870.3	14135.5	23897	14007.6	12906.4
24081.7	15274.4	10829	25276.6	15616.5	11579.6	23891.4	14769.1	12844.4	22656.1	15489.4	14126.5	24737.1	14323.3	13473.4
24792.5	16145.1	10956.8	25561.5	15974.4	11451.3	24457.3	15111.3	13213	23437.8	15790.1	14757.7	24734.8	14624.7	13693.8
25442	16807.3	11212.3	25949.7	16243.1	11635.2	26417.3	15743.1	13196.3	24814.4	16088.7	14758.2	26802.3	15448.7	13737.6
26177.4	16774.4	11334.2	26357.5	16426.7	11990.5	27106.9	16362.6	13410	25555	16909.5	14451.7	28243.3	16267.4	13680.7
27304.9	16474.4	11612.9	26923.9	16648.6	12297.8	27207	17006.4	13650.3	25884.8	17509.7	14604	27950.5	16978.3	14851
28334.3	16906.1	11984.5	27411	17014.8	12599.6	26941.7	17368.6	13945.7	25859.7	18265.7	15860	26662.8	16962.2	13315.7
28959.3	16836.6	12274.8	27813.8	17586.2	13308	27040.7	17732.1	14119.6	26064	18701.2	16036.9	26623.9	17308	13181.3
29952	17597.6	12710.3	28130.5	18253	13589.9	28742.7	18586.5	14444.5	28198.5	17895.7	15617.9	29312.1	18720.4	14568.4
30589.3	17934.1	13058.7	29135.6	18455.5	13815.6	29100	18925.5	14627.2	28726.4	18271.8	16058.1	29656.4	19071.8	14855.1
31128.5	18358.5	13447.7	29989	18856.7	13897.6	29945.5	19320.4	14937.6	29837.4	19528.6	15875.9	29858.7	19769.7	14697.1
31520.7	18603.7	13563.9	30922.3	18917.2	14156.5	29726.9	19413	14966.5	29562.8	19136.4	16735.3	30105.7	19526.1	14672.9
31912.9	18911	13732.3	31463.3	18893.5	14033.5	30091	19698.6	15161.7	30008.6	18542.8	16775.7	30115.3	19826	14840.3
32488.9	19108.5	14011	31365.1	19041.8	14411.1	30307.1	19898.3	15304	30276.4	20386.7	17229.6	30318.3	19980.5	15773.1
32513.4	20122	14283.9	31549.8	19253.5	14938.2	31518.3	19886.3	15429.3	31681.9	21270	17335.4	31382.6	20318	16517.7
32476.6	21120.7	14510.3	32043.5	19741.6	14965.6	32328.3	19871.6	15622.4	32416.8	21668.5	17772	31615.1	20244.4	16903.2
33469.3	21322	14847.1	32139.2	20043.2	15026.6	32714.9	20345.1	15952.9	32792	22546.5	18076.4	32283.6	20616.5	17632.3
33922.7	21622	15079.4	32291.3	20677.1	15330.9	33230.3	20566.2	16109.3	33423.2	22668.4	18024.3	32760.9	20946.6	17919.7
34167.8	21768.3	15300	32543.9	20978.6	15567.2	33418.3	20681.2	16266.3	33597.4	22579.4	18383.2	33014.2	21005.4	18075.8
34756.1	21797.6	15857.4	32792.5	21602.6	15609.5	33885.6	21017.5	16410.4	34219.6	22622.3	17886.2	33878.8	21475.2	17894.1
34731.6	21892.7	16043.2	32905.7	21533.1	15902.2	34034.3	21028.9	16446.5	34485.9	22601.7	18384.3	34045	21576.9	18304
35270.8	22115.9	16287.1	33582.7	21749.9	15985	34350.9	21268.3	16675.8	34690.3	22484.2	18627.3	34368.1	21661.1	18513.9
35564.9	22536.6	16455.5	33254.1	21812.7	16285.1	34733.9	21411.3	16922.2	35054.8	22406.2	19140.1	34873.8	21716.7	18119.4
35663	22752.4	16472.9	33436.4	22161.2	16583.7	34858	21449.2	17194	35114.7	22249.3	19477.9	35419.7	21634	18175.8
35430.1	23067.1	16623.9	33832.5	22595.1	16803.2	35390	21385.1	16857.8	35970	22342.9	18592.4	34106.7	21982.7	18038.5
34854.1	22767.1	16711	33241.1	22641.6	16596.5	35288	21176.6	16660.7	36013.5	22281.3	17996.3	34128.1	22007.8	17681.7
34854.1	22957.3	16925.8	33170.9	22684.3	16834	35448.1	21206.7	16719.7	36119.1	21770.8	18622.6	34508.9	21934.2	17726.1
34841.9	22708.5	16856.1	33771.2	22423.1	16967.1	35265.1	21199.1	16670.5	36063.9	21906.4	17993.4	34268	22034.1	17568.5
34302.6	22609.8	16606.5	33735.1	22333.5	16889.8	35043.4	20899.6	16511.4	35619.6	22015.4	18105	34034.8	21622.7	17392.7
34045.3	22408.5	16455.5	32851.7	22265.5	16769.4	34585.5	20705.4	16524.7	34864.8	21501	18850.1	35205.9	21146.3	17195.2
34057.5	22284.1	16583.2	32567.8	21993.7	16595.6	34235.6	20682.9	17284.4	34363.9	21579.7	19743.7	35456.7	20818.6	17073.8
33861.4	21640.2	16397.4	32675.1	21894.9	16670.4	33474.5	20544	17332.4	33592.8	21652.3	19693.3	34687.5	20641.6	17524.2
34167.8	21702.4	16234.8	32525.6	21935.1	16660.1	33692.2	20741.3	16794.5	33896.2	21677.6	19289.8	34503.3	20988.2	17875
34903.1	21706.1	16490.3	32363.9	21459.1	16257.3	34071.8	21157.9	16536.3	34585.8	22192.8	18679.6	34582.2	21704.2	18313.8
34707.1	21728	16414.8	32659.4	21427.3	16167.8	34285.7	21075.7	16401.9	35059.6	22391.6	18004.9	34034.2	21969.2	18197.1
34645.8	21607.3	16281.3	33085.8	21404.8	16317.5	34140	21014.1	16379.1	34848.1	22350.4	17903.5	33841.1	21862.9	18125.8
34658	21728	16020	32821.2	21188.7	16300.2	33923.1	20947.8	16450.9	34293.6	22480.4	18442.8	33764.2	21439.7	18203.7
34216.9	21768.3	15874.8	32633.9	20737.9	16429.3	33699.3	20713.8	16418.9	33920.2	22132.9	18730.4	34020.2	21022.6	17980.8
34437.4	21567.1	15811	32637.4	20542.3	16367.1	33194.6	20780.3	17131.1	33282.1	21852.2	19608.4	33685.8	20758.2	17744.2
34008.5	21369.5	15822.6	32624.8	20944.8	16314.4	33259.7	20613.2	16397.2	33398.1	21866.8	18772.5	33751.8	20835.2	17747.8
33714.4	21263.4	15561.3	32398.5	21134.3	16161	33229.7	20451.4	16129	33391.8	22281.2	18082.8	32876.1	20830.5	17659.4
33506	21241.5	15410.3	32205.3	20911.6	15920	33308.6	20353.1	16054.4	33620.1	22337.5	17382.8	32142.5	20920.2	17529.9
33224.2	20952.4	15398.7	32488.9	20733.1	15771.6	33013.1	20210.1	15924.1	33212.8	22230.3	17528.1	32071.8	20711.5	17285.4
33224.2	19993.9	15991	32676.7	20487.8	15718.3	32260.3	20252.3	15890.8	32417.7	21416.3	18023.4	33115	20657.8	16677.4
33346.7	19020.7	16554.2	32212.8	20268.4	15626.2	31733.3	20374.5	15955.7	32013.7	21434.4	18029.8	32831	20889.6	16356.5
33506	19430.5	16478.7	32174.1	20109.5	15896	31498.3	20367.6	16951.4	31811.1	21564.9	19007.1	33411.9	20572.3	16420
33224.2	19565.9	16374.2	32269.6	20216.1	16429.1	31686.5	20234.7	16634.9	31852.4	21533.1	18771.1	33354	20454.6	16468.8
33064.9	19500	16374.2	32149.3	20117.9	16500.6	31530.2	20141.9	16674.8	31782.3	21493.3	18818.5	33348.7	20386.6	16400
32783	19584.1	16565.8	32305.7	19983.6	16371.7	31769.1	20043.1	16463.5	32030.4	21466.7	18675.8	33499.9	20409.2	16391.3
32746.2	19518.3	16589	32481.1	19850.8	16206	32258.5	20155.3	15637.4	32665	21235	17577.2	33392.6	20941.9	16282.6
32525.6	19273.2	16380	32467.4	19747.6	16240.9	31836.1	19980	15603.5	32101.4	21314.3	17748.1	32869.3	20632.3	16073.1
32611.4	18947.6	16240.6	32296.1	19618.1	16495.8	31302.4	19954.7	15776.3	31434	21401.6	17962.1	32547	20354.5	16137
32770.7	18951.2	16171	32172.3	19438.2	16400.2	31043.3	19991	16207.6	31251.5	21460.2	18376.8	32713.8	20281.8	16256.5
32709.4	18958.5	16368.4	32102.2	19402.6	16308.1	31413.2	20032.4	15793.4	31744.4	21461.5	18086.6	32838.7	20614.9	16206.5
32341.8	18629.3	16351	32116.3	19342.7	16206.5	31066.8	19831.6	15674.7	31374.1	21466.7	17958.1	32604.1	20428.5	15846.8
31655.5	18230.5	16414.8	32107.2	19331.4	16185.1	31186.7	19594.1	15182.1	31710	21277.2	16970.7	32346.7	20651.2	14876
31618.7	18226.8	16397.4	32140.1	19261.1	16237.6	30900	19502.1	15265.8	31270.3	21298.2	17388.5	32217.1	20357.5	15107.6
31814.8	18245.1	16548.4	32169	19189.1	16111.9	30717	19561.5	15569.3	31079.1	21267.3	17756.4	32382.2	20205.6	15433.9
31998.6	18179.3	16647.1	32042.2	19163	16243.4	30708.4	19648.4	15700.8	31063	21299.2	17811.6	32356.1	20254.8	15423.7
32280.5	18179.3	16780.6	32039	19053.7	16717.9	30946.4	19814.3	15706.1	31253.9	21379.7	17770.8	32286.9	20459.6	15400.6
32758.5	18450	17390.3	32114.2	19053.4	16825.6	31450.4	20118.7	16171.9	31810.2	21225.6	18088.1	32290.1	20728	15957.3
32734	18618.3	18342.6	32207.8	19112.4	17464.5	31638.9	20124.3	17001.6	32178.1	20362.9	18440.6	32256.9	20634.7	16043.1
34265.9	18965.9	19712.9	32946.7	19475.6	19163	32686.2	21068.7	18150	33117.4	20577.4	19212	32708.4	21447.9	17047.5
35981.6	19741.5	21751	34556.9	20103.7	20645.9	34583.2	22219.1	19499.4	35092.8	21994	20270	35680	22771.7	17963.9
38530.7	21036.6	24358.1	36768	20912.6	22430.6	37170.7	23800	21790.1	37582.8	24283	21742.1	39770.3	24386.6	24426.2
41337.2	22792.7	25769	39004.7	21799.2	23546.5	39482.3	25244.5	23935.1	39946	25788	23602.8	41008.7	25863.6	25984.7
43249	23524.4	26262.6	40936.3	23049.4	24185.7	40469	26148.5	24862.3	41064.7	26874.3	24637.8	41985.3	26808	26048.7
43445.1	23725.6	26523.9	42238.9	24196.4	24407.8	40696.9	26275.4	25126.8	41455.7	26904.6	24896.1	42700.8	27044.5	26239.3
43518.6	23802.4	26732.9	42753.4	24604.5	24782.4	40814.4	26348.7	25252.2	41780.2	26969.6	25070.1	43279	27270	26021.5
43322.6	23809.8	26721.3	42884.7	24458	25489.5	40770.6	26294.7	25156	42053.7	26868	25167.4	43505.4	27450.9	25402.5
43065.2	23656.1	26657.4	43018.4	24283.9	25992.4	40548.5	26203.9	24997.2	42044.7	26648.8	25103.9	43494.1	27492.4	25051.8
42746.6	23550	26779.4	42893.4	24230.8	26058.2	40489.9	26109.2	24836.8	41988.9	26331.7	24903.9	43643	27413.1	24681.1
42734.3	23484.1	26692.3	42415.2	24244.9	25907.8	40364.8	26092.7	24817.4	41854.3	26240.4	24862.9	43441.4	27359.8	24593.3
42366.6	23301.2	26587.7	41998.4	24091.5	25829.2	40128.1	25924.1	24629.6	41733.2	26222.3	24728.4	43207.9	27283	25073.6
43089.7	23392.7	27110.3	41687.4	23998.4	25782.5	40555.4	26307.5	24948.7	42270.9	26877.4	25071.6	44147.4	27798.6	25372.7
43653.4	23634.1	27423.9	41558.6	23945.8	25846.6	40999.6	26589.5	25221.3	42931.7	27865.2	25505.3	44952.2	28298.7	25538.4
43322.6	23436.6	27197.4	41811.1	24048	25877.2	40667.9	26418.2	25050.2	42609.6	27530.2	25318.4	44449.2	28099.8	25390.7
43028.4	23498.8	27319.4	42409.3	24313.9	25981.6	40782.3	26329.7	24931.4	42673.7	27158.8	25176.3	44709.7	28012.3	25316.8
42685.3	23411	27180	42324.5	24370.3	26068.2	40600.3	26172	24767.6	42493.1	26835.2	25011.4	44414.9	27844.4	25154.8
42366.6	23059.8	27098.7	41957.1	24257.2	26036.7	40205.1	26033.5	24561	42175.9	26665.6	24778.8	43938.4	27737.3	24943.2
42158.3	22789	27069.7	41675.2	24069.2	25971.1	39920.3	25949.1	24411.6	42038.2	26666.7	24661.3	43673.4	27746.6	24683.7
41778.4	22456.1	26889.7	41318.1	23762.5	25881.2	39478.4	25762.6	24180.1	41636.3	26405	24396	43002.2	27544.3	24335.6
41606.8	22372	26628.4	40925.5	23485.7	25728.3	39211.9	25654.1	24077.9	41330.2	26149.8	24261.4	42387.7	27339.4	24176.8
41214.6	22137.8	26512.3	40575.4	23291.1	25651.1	38905.6	25470.3	23864.4	41026.7	25996.2	24010.8	41805.6	27142.6	23950.4
40847	21526.8	26477.4	40201.2	23001.1	25533.2	38265.1	25314	23572.3	40460.8	25863	23592.4	40572	26973.4	23434.5
40344.5	21230.5	26088.4	39821.3	22660.8	25348.5	37714.8	25035.3	23287.1	39987.4	25682.2	23296.4	39802	26680	23204.3
39854.3	20864.6	26065.2	39238	22210.2	25152.1	37330.7	24824	22992.5	39701.5	25606.4	22960.8	39330.5	26534.6	22965.2
39266	20615.9	25600.6	38714	21698.2	24876.3	36779.6	24486.6	22675	39215.8	25349.7	22650.9	38606.8	26174.4	22919.1
38028.3	20268.3	25107.1	38120.3	21237.9	24551	36107	23848.4	22035.6	38581.2	24849.3	22027.5	37780	25557.4	22486.8
37538	19803.7	24503.2	37379.9	20656.7	24035.3	35236	23510.6	21699	37764.4	24413.5	21625.7	36730.9	25114.5	22342.6
36680.2	19565.9	24056.1	36348.1	20008.1	23461.8	34693.2	23028.6	21233	37264.6	23891.3	21187.8	36150.1	24657.3	21920.5
35944.9	19115.9	23591.6	35383.6	19465	22943	33926.2	22593.3	20775.5	36586.1	23385.8	20722.5	35357.4	24226.8	21595.1
34976.7	18750	22981.9	34537.9	18912.6	22537.5	33145.8	22013.5	20217.9	35853.4	22746.2	20190.2	34481.5	23649.6	21042.9
34229.1	18340.2	22360.6	33741.8	18264.1	22040.5	32310.6	21532	19758.6	35073.3	22182.9	19737.1	33421.9	23135.5	20540.3
33175.1	17751.2	21721.9	33002	17775.4	21405.7	31280	20893.6	19109	34082.3	21528.4	19139.2	32153.5	22547.5	19852.4
32170.2	17125.6	21094.8	31760.3	17311.2	20702.8	30240.9	20271.6	18480.1	33030.2	20939.8	18551.9	30924	21969.9	19098.6
31667.7	16642.7	20334.2	30677.5	16981.1	19906.8	29266.4	19873.2	18128.7	31938.6	20363.4	18197.8	29737.7	21443.9	18606
30773.1	16302.4	19869.7	29685.1	16587.4	19046.6	28637.8	19332.9	17601.5	31270.3	19948	17774.8	29122.1	20955.3	17676.8
29780.4	15881.7	19381.9	28882.7	16158.8	18086.2	27913.2	18738.4	17009.9	30491.4	19591.3	17269.9	28632.8	20400.5	16957.8
28751	15384.1	18754.8	28232	15682.8	17348.9	27024	18103.8	16376.9	29668.7	19145.7	16812.5	28031.3	19876.3	17352.8
28236.3	15076.8	17512.3	27602.9	15051.3	17025.8	25968.6	17588.1	16070	28663.7	18342.5	16728.4	26979.8	19275.9	17292.9
27599	15735.4	16594.8	26854.7	14387.2	16730.4	26032.7	17066.2	15852.7	28522.1	17521.7	16819.8	26830.8	18652.7	16329.9
27157.8	15472	16385.8	26343.5	14085.5	16491.8	25651.9	16785.8	15599.4	27996.8	17195.5	16486.2	26616.9	18289.2	16089.4
26287.7	15076.8	15985.2	26210.4	14212.2	16335.9	24991.9	16257	15090.5	26940.6	16409.6	15775	25850	17524.6	15576.1
25638.1	14572	15480	25994.7	14491.3	16072.3	24186.9	15831.4	14676.6	25970.3	15344.3	15272	24706.6	16961.5	15104.9
25135.7	14063.4	15189.7	25671.8	14504.4	15763	23544.8	15523.6	14379.7	25293.5	14747.8	14918.2	23864.3	16629.3	14636.9
24670	13840.2	14992.3	25202.7	14136.1	15345.5	23258.5	15247.6	14173.7	24915.1	14383.6	14680.6	23407.5	16350.1	14069
24339.1	13554.9	14992.3	24704.4	13677.6	15049.7	23010.7	15076.3	14029	24595.5	14335.1	14428.5	23250	16180.3	14068
24081.7	13412.2	14707.7	24359.3	13472.4	14955.2	22740.9	14900.8	13923.2	24168.9	13911.2	14254.5	22761.7	15910.6	13955.5
23910.1	13273.2	14603.2	23963	13280.3	14808.9	22571.8	14795.3	13851.6	23950	13785.5	14141.7	22583.4	15789.3	13760.2
23505.7	13061	14353.5	23864.5	13121	14560.6	22276.7	14547.9	13697.8	23594	13558.9	13955.9	22236.4	15554	13515.1
23346.4	12991.5	14289.7	23746.6	13072.7	14343.4	22184.8	14455.6	13638.6	23454.6	13493.8	13863.8	22159.7	15450.4	13483.3
23052.3	12834.1	14103.9	23633.2	13017.9	14265.2	21965.7	14278.5	13525.2	23236.6	13378	13756.1	21974.7	15310.3	13390.3
23076.8	12669.5	13993.5	23488.9	12931.7	14192	21777.6	14274	13514.4	23024.3	13319.7	13715.2	21868.3	15267.1	13384.1
23113.5	12611	13848.4	23365.6	12866.6	14127.7	21652.6	14271.1	13520.6	22751	13238.4	13641.6	21832.4	15128.9	13297
22819.4	12662.2	13860	23341.9	12836.5	14075.7	21693.6	14126.1	13436.5	22731.7	13179.8	13524.2	21890.3	14998.1	13125.6
22966.5	12589	13883.2	23372.4	12817.6	14049.9	21639.4	14202.6	13469.9	22670.2	13185.2	13532.5	21905.5	15040.2	13107.9
22954.2	12530.5	13842.6	23518.7	12820	14056.3	21575.9	14190.7	13460.8	22625.7	13184.3	13530.9	21857.5	15039.6	13114.4
22794.9	12515.9	13772.9	23596.3	12834.5	14052.9	21520.4	14101.4	13411.2	22414.3	13092.4	13388.7	21927.5	14854.9	12956.9
22635.6	12420.7	13621.9	23591.2	12858	14037.1	21369.8	14008.7	13349.8	22255.7	13031.1	13332.6	21858.1	14762.6	12912.4
22807.1	12343.9	13842.6	23519.5	12804.1	13975	21415.7	14119.5	13391.4	22420.7	13142.1	13388.1	21912	14951.2	12894
22929.7	12398.8	13732.3	23458.2	12751.9	13938	21411.6	14165	13435.6	22430.9	13141	13479.9	21804.6	14977.7	13036.8
23125.8	12453.7	13767.1	23545	12749.1	13952.9	21474.8	14266.1	13506.7	22442.4	13178.7	13522	21846.8	15008.4	13051.5
23236.1	12468.3	13796.1	23624.5	12755.5	14017.2	21491.7	14328.1	13541.5	22397.3	13169.6	13512.8	21926.1	15002.4	12998.4
23370.9	12457.3	13790.3	23764.5	12783.9	14079.9	21477.8	14402.2	13577.2	22430.7	13195.7	13580.5	21927.5	15080.1	13019.1
23370.9	12669.5	13918.1	23976.9	12789.1	14091.3	21715.1	14416	13606.5	22642	13212.1	13612.4	22018.6	15098	13103.4
23775.3	12837.8	14272.3	24195.9	12835.6	14093.9	22024.7	14677.2	13752.8	23035.4	13388.1	13776.3	22338.4	15375.1	13410.6
24804.8	13500	14591.6	24365.3	12936.5	14202.5	22719.7	15269.4	14165.4	23779.3	13765.9	14291.3	22836.8	15832	14376.2
24375.8	13247.6	14388.4	24627.2	13184.3	14421.6	22413.1	15012.2	13992.7	23423	13542.5	14080.2	22524	15602.3	13967
23946.9	13254.9	14260.6	24932.2	13406.4	14537.6	22361.3	14766.6	13858	23340.1	13410.8	13957.5	22390.2	15420.2	13682.4
23873.4	13013.4	14040	25063.8	13483.3	14463	22055.6	14697.2	13805	22961.8	13331.2	13851.6	22176.2	15281.6	13546.1
23616	12786.6	13801.9	24850.8	13317.2	14273.7	21755.5	14528.1	13698.2	22619	13266.3	13715.5	21996.1	15103.3	13295.1
22868.4	12259.8	13500	24379.4	12997.4	13986.3	21184.6	14097	13407.6	21987	13084.6	13326.4	21811.1	14734.3	12806.6
22133.1	11751.2	13093.5	23907.7	12814.8	13624.1	20580.3	13703.3	13125	21234.2	12899.6	12917.6	21688.4	14283.4	12463
21630.6	11517.1	12187.7	23262.1	12648	13090	19969.1	13377.5	12945.3	20303	12931.2	12689.2	21840.8	13683.9	12358.2
20907.6	11143.9	11003.2	22782.9	12487.6	12321.1	19140.2	12927.8	12693.1	19045.7	12655.1	12355.9	21414.1	12888	12264.7
20172.3	10664.6	10561.9	22334.5	12380	11708.6	18603.3	12589.4	12450.8	18300.3	12357.3	11967.8	21160.8	12437.9	12112.3
19976.2	10704.9	10277.4	21938.9	12332.5	11334.6	18513.9	12491.4	12407.8	18107.7	12242.9	11928.2	21250.5	12249.5	12249.4
20172.3	10931.7	10300.6	21632.6	12311.1	11232.4	18689.9	12558.9	12479.6	18297.1	12298	12059.6	21389.9	12312.2	12408.7
20527.7	11275.6	10260	21547.8	12310.6	11122.3	18930.5	12680.7	12609.4	18562	12395.3	12302	21626.2	12422.5	12596.8
20858.6	11630.5	10335.5	21650.2	12393.4	11155.3	19242.7	12806.1	12739.4	18906	12571.2	12525.2	21858.2	12560.1	12788.2
21777.7	12139	10538.7	21785.4	12540.4	11300.6	19745.4	13195.1	13061.6	19475.7	13002.2	12979.4	22103.1	12943	13007.2
22022.8	12139	10771	22143	12744.5	11473.9	19899.6	13328.4	13098.6	19666.2	13135.7	13026.6	22225	13118.7	13050.3
22353.7	12307.3	10678.1	22633.8	12968	11705	20048.3	13466.1	13161.9	19722.3	13315.8	13153.9	22557	13171.5	13161
22476.3	12475.6	10503.9	23109.3	13145.1	11698.3	20164	13506.7	13159.7	19709	13439.1	13213.9	22885.4	13124.2	13256.3
22991	12768.3	10747.7	23491.4	13230.7	11480.7	20668	13830.9	13182	20160.4	13716.8	13382.2	23309	13413.3	13427
23738.6	13532.9	11131	23807.1	13301.9	11342.2	21541.5	14285.6	13434	21052.1	14128	13797.8	23774.6	13814.6	13390.8
24535.1	13993.9	11357.4	24265.3	13652.6	11562.2	22119.3	14755.4	13654.8	21644.3	14591.7	14172.5	24056.7	14216.8	13379
25478.8	14480.5	11601.3	24800.9	14120.4	11998.6	22873.1	15342.1	13783.7	22331.4	15338.8	14554.6	24457.4	14718.9	13319.6
26361.2	14809.8	11885.8	25513	14583.9	12347.8	23511.5	15899	13886.5	22912.6	16121.3	14858	24821.5	15197.2	13271.8
26667.6	15300	12257.4	26364.1	14978.2	12648.7	24471.8	16201.3	13729.3	23784	16442.6	14996.3	25403.9	15622.1	13255.3
27684.8	16006.1	12605.8	27333.8	15237	12873	25654.2	16872.6	13932.1	24821.7	16943.4	15418.3	26038.4	16281.5	13426.1
28456.9	16624.4	13116.8	28192.2	15483.2	13256.2	26769.7	17414.9	14130.4	25881.8	17145.4	15738.7	26875.9	16912.8	13938.6
29130.9	16917.1	13360.6	28835.8	15911	13754.3	26807.9	17729.5	14552.9	26209.5	17637.7	16288	26680.6	17156.8	14229
29204.4	17169.5	13616.1	29373.9	16589.1	14239.1	27407.5	17852.2	14461.1	26738.4	17535.3	16283.4	27221.8	17402.2	14455.5
29890.7	17561	13825.2	29763.3	17322.5	14355.1	28658.6	18394.6	14522.7	27692	17833.2	16166.7	28526.5	18125.4	14702.3
30331.9	17978	14109.7	30124.9	18015.4	14361.9	29335	18693.5	14665.6	28486.8	18211.9	16270.8	29297.6	18590.8	15057.5
31055	18409.8	14347.7	30522	18497	14459.9	29881.1	19106.3	14906.1	29229.5	19285.1	16561.8	29878.6	19061.3	15482.2
31655.5	18402.4	14643.9	31095	18795.1	14691	30089.2	19443.7	15075.4	29606	20155	16742	30384.3	19466.9	15240
32121.2	18932.9	15352.3	31517.1	18885	15103.6	30978.4	19777.8	15255.9	30848.6	20606.4	16970.5	32092.3	20105.7	15789.2
32525.6	19243.9	15706.5	31791.3	18921.9	15496.1	31534.7	20024.1	15397.4	31534.9	20752.9	16959.4	33266.9	20455.9	16384.4
32783	19346.3	15996.8	32010.6	19126.1	16001.9	32000.6	20215.5	15469.9	32219.9	21114	16842.4	34481.1	20889.6	16398.5
33444.8	19602.4	16049	32236	19319	16131.4	32197.6	20512.8	15693.7	32472.6	21688.2	17172.8	34476.8	21105.1	16932.4
33836.9	20004.9	16403.2	32399.7	19308.3	16330.8	32308.4	20674.1	16231.1	32585	21435.5	18591.3	33247.8	21073.3	16908
34229.1	20041.5	16478.7	32465.8	19698.4	16728.6	31989.7	20791.2	17316.6	32268.2	21715.9	19435	33167.5	20878.3	16946.2
34449.7	20030.5	16716.8	32452.1	19891.5	17246.4	32253.4	20954.5	17223	32574.6	21696	19360	33380.6	21159.3	16804.6
34425.2	20385.4	16757.4	32502	20085.7	17568.8	32901.6	21009.9	16521.5	33321.4	21568.2	18889.3	33673.7	21498.3	17096.7
34596.8	20689	16832.9	32570.3	20323.5	17097.7	33253.5	21099.8	16591.5	33700.9	21632.3	18967.6	33903.3	21621.1	17521.6
34768.3	20615.9	16786.5	33041.4	20494.5	17045.1	33065.5	21151	16857.6	33481.2	21730.1	19231.1	33807.8	21538.8	17507.9
34425.2	20535.4	16763.2	33146.1	20303.8	16954.5	32995.4	20967.2	16709.8	33419.1	21580.3	19107.6	33855.2	21411	17322.6
34351.7	20550	17065.2	32953.2	20114.7	16875.2	33407.2	21005.2	16261.9	34060.8	21414.7	18551.4	34114	21782.4	17404.7
34694.8	20389	17309	32902.3	20102	16727.4	32871.3	21075.5	17803.4	33458.3	21730.6	19930.3	34407.9	21464.9	17132.5
34756.1	20743.9	17262.6	33290.4	20225.1	16998.1	32876.7	21034.9	18458	33506	21671.3	20346.3	34697.7	21270.6	17347.4
34780.6	20707.3	17297.4	33417.3	20297.6	17407.4	32841.4	21069.8	18434.8	33546.3	21680.3	20359.3	34593.3	21358.2	17335.3
34952.2	20593.9	17680.6	33234.6	20536	17410.7	32827.2	21200.2	18667.5	33698.4	21681	20439.7	34543.7	21556.9	17367.1
35503.7	20422	17465.8	33681.5	20877.1	17533.5	32193.2	21405.2	19432.6	33214.9	21859.7	20778.4	34146.5	21525.3	17212.8
35430.1	20359.8	17657.4	34245.2	20874.3	17457.1	32697.7	21505.1	18537.8	33582.9	21932.9	20406.5	33814.4	21880.1	17100.8
35503.7	20517.1	17535.5	33542.6	20614.9	17396.1	33036	21592.9	18103	33723.6	22078.8	20214.4	33763.7	21988.1	17271.4
35332.1	20400	17552.9	33681.5	20624.5	17331.3	32410.4	21441.5	18749.1	33362.1	22271.9	20478.4	33408.1	21728.2	17152
35270.8	20385.4	17436.8	33804.7	20635.6	17420.1	32411.5	21418.6	18552.9	33199.2	22450.6	20315.9	33369.4	21633	17185.1
35319.8	20169.5	17361.3	33746.9	20495.1	17275.7	31673.7	21351.4	19351	32726.4	22697.6	20551.5	32792.6	21413.6	17036.3
34988.9	20034.1	17169.7	33611.8	20371.9	17073.1	31873.5	21255	18314	32669.2	22795.3	20078	32955.8	21432	16899.9
34829.6	19972	17210.3	33618.5	20376.6	16845.6	32169.2	21251.9	17705.9	32742.3	22726.8	19707	33144.6	21531.8	16938
34314.9	19807.3	17297.4	33512.5	20385.4	16909.2	31845.7	20982.9	17701.9	32604.5	22364.2	19611.3	32927.7	21341.4	16702
34057.5	19587.8	17152.3	33357.9	20193	16961.6	31350.4	20803.8	17755.5	32217.6	22351.6	19550	32617.2	21112.9	16710.8
33469.3	19690.2	16972.3	33250.6	20171.4	16933.3	31384.5	20499.1	17381	32145.2	22087.6	19320.9	32511.4	20851.2	16369.6
33469.3	19701.2	17158.1	33042.6	19958.6	16736.4	32145.8	20649.9	16474	32696.5	21727.9	18883.3	33158.4	21314.1	16630.3
33408	19489	17111.6	33121.9	19969.1	16723.6	32441.3	20727.6	15642	33071.2	21396.5	17841.7	34197.5	21768.2	16434.3
33493.8	19569.5	17100	32923.4	19951.3	17122.5	32536.6	20782	15654.7	33269.9	21691.8	17849.3	34323.9	21902.5	16369.1
33334.5	19313.4	16821.3	32830.6	19845.3	17331.7	32021.1	20617.7	15646.8	32581.4	21823.5	18082.9	33584.5	21551.5	16137.7
32905.5	19328	16606.5	32745.7	19689	17181.2	31626.1	20333.8	15776.9	32178.2	21777.1	18422.9	32801.7	21124.4	15891
32317.3	19339	16571.6	32392.9	19562.4	16812.2	31333.8	19986.5	15941.7	31916.1	21449.5	18511.6	32383.4	20673.8	16009.6
31888.3	19101.2	16623.9	32144.1	19599.5	16534.2	30754.9	19689.3	16162.8	31458	21040.6	18445.3	32037.7	20290.6	15912.3
31606.5	18932.9	16554.2	32082	19649.3	16326	30410.2	19501.9	16162.9	31205.4	20761.7	18368.7	31798.3	20107.6	15733.6
31483.9	18863.4	16345.2	32233.5	19601.5	16201.4	30126.8	19391.9	16187.8	30937.9	20824.7	18354.9	31419.2	19938.5	15597.8
31582	18782.9	16229	32385.9	19566.4	16384.3	29916.1	19410.2	16305.9	30760.8	20951.4	18410.1	31189.4	19892.5	15583.9
31447.1	18420.7	16124.5	32631.6	19506.8	16589.1	29249.2	19268.5	16574.9	30268.7	20673.9	18379.5	30670.8	19696.9	15313.6
31618.7	18413.4	16112.9	32631.2	19504.6	16592.1	29424.3	19401.3	16326.4	30333.6	21051.6	18327.5	30843.5	19828.7	15336
31312.3	18197.6	15979.4	32522.7	19460.4	16514.1	29615.5	19333.7	15490.9	30311.2	20886.1	17881.5	30985.4	19903.2	14685.5
30883.4	17711	16014.2	32330.7	19406	16332.4	29518.4	19182.9	14949.4	30161.3	20323	17369.8	31133.8	19955.4	13737.2
31042.7	17795.1	16130.3	32236.2	19276.4	16091.1	30172.5	19353.6	14842.4	30623.4	20269.5	17060.2	31902.1	20326	13614.9
30969.2	17798.8	16409	32230.9	19164.4	16148	30459.4	19379.5	14800.2	31010.6	19988.8	16949.4	32253.4	20554.7	13553.9
31128.5	17956.1	16467.1	32246.1	18972.5	16337.9	30237.3	19394.9	14990.6	30956.5	20129.9	17476	31938.3	20412.2	13996.8
31385.9	17890.2	16560	32320.2	18823	16650.7	29805.4	19447.6	15424.5	30781.9	20240	17854.8	31682.6	20340.6	14061.6
31949.6	17937.8	16908.4	32248.6	18842.7	17005.4	29541.1	19662.3	16424	30891.6	20150.4	18410.7	31715.8	20481.5	14193.5
32464.3	18186.6	17680.6	31964.1	19060.8	17166	30336	20041.1	16711.3	31790.5	20038.7	18646.8	32176.2	21026.8	14788.9
33077.1	18515.9	18737.4	31996	19379.6	17516.7	31752.1	20604.5	16633.7	33165.4	20405.4	18737.8	32132.4	21870.4	15344.7
34572.3	19104.9	20136.8	32500.3	19581.4	18703.6	33047	21526.4	17825.4	34858	21093.8	19643.4	32456.4	22977.6	16130.3
37292.9	20656.1	22395.5	33772.8	20021.2	19921.3	35614.3	23110.3	20313.1	37544.4	22733.7	21582.5	36430.5	24543	17719.7
40418	22803.7	24201.3	36685.5	20925.8	21658.3	38506	24751.3	23036.2	40228.9	24697.7	23850.1	38943.1	26082.4	24189.1
41864.2	23637.8	25078.1	38524.4	22254.2	22171.7	39732.2	25495.8	24094.6	41367.1	25578	24724.3	40248.6	26787.4	24303.1
42783.3	23937.8	25292.9	39755.6	23584.4	23117.2	40104.1	25901.2	24650.6	41658.5	25919.7	25169.3	40744.1	27079.7	24743.1
42869.1	24080.5	25513.5	41537.7	24788.1	23717.3	40335	25964	24799.3	41887.4	26115.4	25275.2	41265.9	27176.7	24823.5
42942.6	23967.1	25432.3	42448.6	25402.7	24023.8	40091.3	25969	24938.5	41642.7	26026.4	25282.4	41214.5	27092.6	24877.5
42918.1	23667.1	25432.3	42356	24921.2	24818.1	39780.5	25957.6	24897.3	41428.6	26033.6	25196	41162.6	27103.5	24884.3
43114.2	23762.2	25472.9	41982.3	24412.3	25656.3	39891.1	26044.6	25009.3	41513.1	26106.8	25296.2	41300.7	27167.3	24961.5
43077.4	23817.1	25507.7	41854.8	24433.8	25676.9	39960.9	26033.9	25010.2	41540.5	26072.9	25280.8	41407.9	27139	24932.4
42587.2	23798.8	25449.7	41841.2	24360.7	25606.5	39908.9	25820.1	24812.7	41493.2	25949.5	25107	41276.5	26976.3	24720.6
42575	23652.4	25647.1	41942.2	24268.3	25557.8	39884.6	25850.8	24775.3	41481.7	26000.2	25021.6	41664.5	27034.3	24645.6
42673	23959.8	25745.8	41758.1	24208.2	25581.7	40234.7	25915.7	24866.2	41828.9	26052.6	25179.3	41989.7	27141.4	24610.9
42636.3	23879.3	25664.5	41601	24145.3	25609	40098.7	25892.9	24828.2	41740.3	25984.3	25152.1	41794.2	27125.6	24540.4
42673	23758.5	25757.4	41632.6	24175	25612.5	40033.4	25929	24811.5	41737.1	26021.6	25129.4	41983.5	27203.1	24496.7
42513.7	23912.2	25687.7	41633.7	24213.6	25659.6	40132.2	25856	24771.3	41837.4	25948.2	25140.2	41865.4	27153.4	24413.5
41900.9	23835.4	25507.7	41507.8	24210.6	25665.2	39940.4	25572.7	24500.9	41678.6	25764.6	24907.7	41429.1	26925.9	24199.4
41484.3	23736.6	25356.8	41392.2	24222.2	25567.7	39742.6	25373.9	24302.4	41498.1	25607.2	24722	41061.1	26739.3	24051.7
41435.2	23619.5	24991	40986.9	24094.6	25445.5	39392.8	25294	24253	41173.6	25380.5	24679.2	40190.7	26581.9	23969.4
41190.1	23370.7	24584.5	40439.8	23901.7	25260.4	38887.2	25122.6	24094.2	40704.6	25059.1	24510.8	39246.1	26336	23776.9
40503.8	23275.6	24421.9	39951.5	23756.3	24984.5	38685.5	24800.6	23781	40534.1	24878.5	24240	38860.8	26068.7	23604
40381.3	23217.1	24392.9	39552.7	23546.7	24659	38604.5	24744.5	23714.2	40445.2	24843.1	24155.2	38780.6	26004.1	23531.9
40013.6	23147.6	24480	39292.2	23361	24501.8	38588.3	24601.5	23539.2	40469.6	24876.5	24002.5	38939.6	25946.7	23430.3
39572.4	22972	23945.8	38972.5	23237.7	24516.8	38072.1	24313.8	23309.9	39954.8	24375.3	23776.1	37801.4	25568.4	23247.2
38653.3	22536.6	23614.8	38465.2	23104.3	24260.5	37426	23845.6	22807.4	39394	23930.2	23255.8	37079.6	25150.3	23383.3
38334.6	22298.8	23551	37470.8	22863.1	23559.7	37146.1	23694.1	22608.1	39182.1	23809.1	23042.4	36908.4	25041	23162.9
38114	21845.1	23382.6	36835.2	22466.3	23071.8	36579.2	23563.7	22408.7	38674	23629.3	22750.6	36533.4	24871.2	22806.4
37366.5	21548.8	22935.5	36378.2	22083.7	22933	35984.5	23134.8	21994.2	38076.1	23147.6	22303.1	35650.2	24409.1	22498.1
36471.8	21040.2	22505.8	35693	21748.1	22479.4	35188.4	22634.7	21457.5	37386.4	22643.9	21754.8	34756.6	23958	22019.2
35724.3	20718.3	22012.3	34897.1	21268.4	21931.4	34542.2	22182.8	21028.3	36798.6	22068.2	21353.9	33804.6	23520.1	21680.7
34964.4	20198.8	21704.5	34212.8	20679.4	21697.8	33810.7	21758.4	20542.2	36185.9	21664.8	20861.8	33074.9	23162.1	21191.1
33800.2	19726.8	20926.5	33513.9	20131.8	21282.1	32818	21039.1	19864.3	35223.4	20906.1	20215.8	31545.5	22445.9	20768.2
32758.5	19079.3	20067.1	32722.7	19552.6	20627.3	31584.1	20357.5	19193.4	33895.3	20135.9	19548.1	30047.7	21699.5	20205.8
31937.4	18439	19393.5	31709.5	19019.1	19873.6	30481.2	19818.5	18626.5	32742	19542.1	19020.3	29115.3	21108	19913.5
30907.9	17963.4	18865.2	30956.5	18554.1	19097.9	29648.1	19197.6	17993.8	31885	19143.8	18488.3	28589.9	20522.7	19224.5
30135.8	17513.4	18365.8	30058.4	17967.6	18248.6	28860.2	18707.8	17498.5	31068.1	18794.2	18053.8	28222	20017	18557.1
29449.5	16953.7	17796.8	29487.8	17440.1	17438.7	27943.3	18247.7	17038.1	30100	18402.6	17614.4	27827.2	19507.2	17734.3
28714.2	16551.2	17431	28625.4	17027.5	16874.9	27304.8	17794.8	16583	29298.8	18199.9	17111.1	27526.5	18978.3	17286.2
28052.4	16181.7	17146.5	27798.2	16614.7	16584.4	26760.1	17397.5	16167.7	28661.9	17988.4	16687.3	27229.7	18565	16893.3
27476.4	16002.4	16879.4	27044.9	16184.8	16505.2	26413.2	17051.7	15834.2	28301	17739.1	16430.4	27026	18268	16672.9
27047.5	15596.3	16583.2	26453.7	15786.5	16451.1	25843.1	16772.9	15546.2	27796.3	17388.5	16185.4	26651	18038.6	16245.2
26410.2	15095.1	16362.6	26264.5	15466.1	16220	25227.3	16399.8	15147.7	27126.3	17060	15724.9	26188.9	17662.7	15812.3
25956.8	14904.9	16008.4	25889.7	15079.9	15905.5	24795.3	16099.2	14879.6	26382.1	16313.9	15305.5	25662.2	17136.9	15663.1
25368.5	14432.9	15567.1	25423.9	14761	15563.9	24069.2	15713.6	14519.4	25607.6	15358.4	14930.4	24724.9	16706.3	15117.1
24351.3	14132.9	15445.2	25070.4	14314	15347.8	23709.3	15173.8	14089	25261.1	15038.2	14513.1	24410.6	16313.6	13908.9
24400.3	14107.3	15311.6	24608.6	13923	15154	23612.2	15170.4	14101.6	25210.7	14836.3	14569.4	24099.2	16311.8	13991
24290	13719.5	15085.2	24290.6	13682.2	15160.3	23162	15079.4	14014.6	24717.9	14434	14417.7	23581.6	16179.7	14037
23824.3	13522	14905.2	23899.1	13496.9	15045.6	22923.2	14808.4	13842.7	24565	14207.6	14299.1	23129.7	16049.1	13672.9
23824.3	13404.9	14940	23708.4	13312.8	14857.1	22847.2	14809.4	13832.1	24470.4	14253.7	14241.2	23157.2	16032.7	13658.8
23518	13437.8	14800.6	23673.6	13213.6	14708	22807	14631.4	13740.2	24426	14063.4	14183.6	22915	15909.7	13471.6
23383.1	13189	14684.5	23598.7	13146.7	14579.2	22540.7	14547.5	13665.8	24150.4	13917.8	14072	22679.3	15827.5	13426.5
23223.8	13178	14638.1	23651.4	13085.6	14531.9	22507	14455.6	13615.7	24040.6	13852.2	13979.5	22614.4	15707.7	13372.7
23064.5	13211	14626.5	23441.5	13110	14510	22516.7	14377.5	13567.2	24000.4	13816.4	13907.1	22658.8	15623.1	13194.2
22892.9	12841.5	14609	23414.4	13118.2	14495.9	22202.1	14299.5	13471.6	23668	13777.2	13718	22671.4	15541.6	13206
22905.2	12936.6	14591.6	23385.9	13056.7	14484.8	22267.1	14302.4	13482.4	23714.4	13754.8	13743.9	22660.7	15530.6	13161.5
22794.9	12943.9	14492.9	23276.4	13036.6	14479.2	22218.7	14241.2	13443.1	23651.5	13654.3	13719.9	22526.7	15464.2	13076.7
22562	12775.6	14336.1	23258.5	13008	14470.4	22008.1	14114.2	13352.6	23423.3	13512.3	13612	22278.6	15336	13056.9
22341.4	12519.5	14278.1	23186	12946.9	14424.2	21767.3	14019.5	13253.1	23180	13449.4	13462.5	22242.3	15238.8	13019.7
22280.2	12475.6	14254.8	23033.9	12900.1	14361.6	21718.5	13994.4	13230	23122.7	13420	13427.3	22233.2	15208.5	12995
22488.5	12318.3	14214.2	22908.6	12822	14321	21566.3	14062.2	13279	22901.3	13385.2	13402.7	22305.9	15205.9	13317.5
22782.6	12395.1	14127.1	22874.2	12732.2	14317.2	21578	14179.3	13373.3	22863.5	13291.3	13504.7	22243.4	15245.1	13946.3
22721.4	12406.1	14225.8	22963.6	12719	14321	21632.3	14168.3	13353.9	22965.1	13377.6	13496.8	22382.4	15285	13896.6
22843.9	12556.1	14440.6	23214.8	12734	14336	21856.4	14259.6	13408.4	23214.1	13549.2	13556.5	22739.8	15398.9	13421.9
23211.6	12881.7	14748.4	23438.1	12796	14391	22270.7	14487.7	13559.7	23694.6	13869.1	13761.1	23301	15650.2	13137.8
24094	13148.8	14893.5	23690.9	12890.1	14510.7	22558.7	14970.9	13864.7	24056.6	14059.3	14145.5	23523.2	16028	14838.5
23567	12987.8	14591.6	23974.6	13063.3	14643.8	22280.1	14648.3	13680.2	23676.2	13673.9	13924.3	22917.2	15709.7	13763.7
23395.4	13050	14307.1	24149.4	13206.1	14651.3	22190.4	14515.8	13633.5	23455.9	13366	13869.1	22477.2	15496	13197.2
23272.9	12662.2	14283.9	24212.6	13206.2	14520.1	21857.4	14452.8	13548.6	23164.8	13348.7	13725.8	22553.4	15472.1	14051.8
22868.4	12559.8	14051.6	24074.9	13020.1	14353.1	21660.3	14216.7	13414.1	22830.6	13147.3	13527.6	22323.7	15186	13805.4
22047.3	11919.5	13871.6	23744.1	12842.3	14153.4	21044.6	13856.2	13084.2	22221.1	13039.8	13087.6	22451.8	14870	13532.3
21287.5	11198.8	13232.9	23353.7	12696.8	13927.9	20167	13469.5	12776.1	21118	12665.6	12610.6	22188	14305.9	13046.6
20392.9	10880.5	12274.8	22704.2	12544	13470.4	19480.5	12981.8	12496.6	20038.3	12256.2	12205.4	21772	13521.4	13154.2
19351.1	10448.8	11090.3	22116.3	12385.1	12635.5	18639.2	12428.1	12209.2	18790.9	12044.1	11751.6	21275.9	12650.8	13271.4
19142.8	9907.32	10445.8	21530.7	12296.2	11881.5	17994.1	12273.7	12121.8	17836.6	12055.4	11500.5	20844	12251.6	12736.5
18738.4	9885.37	10167.1	21081.5	12243.3	11394.9	17880.8	12110.9	12043.2	17671.4	12040.3	11408.8	20778.5	12029.2	13021.7
19008	10006.1	9981.29	20791.4	12235.4	11252.5	17907.7	12160.9	12118.3	17640.6	12139.2	11556	20930.8	12018.4	13183.1
19069.3	9889.02	9743.23	20718.9	12220.6	11168.2	17748	12138.5	12134.8	17247.3	12161.6	11484.7	21003.5	11824.6	12816.4
19302.1	10214.6	9679.35	20717.4	12231.4	11113.9	17957.3	12182.8	12223.3	17286.1	12168.7	11587.3	21276.6	11744.6	12320.9
19289.9	10265.9	9627.1	20741.2	12259.2	11104.8	17983.2	12158.5	12232.3	17166	12167.8	11539.5	21348.7	11619.6	12444
19731.1	10419.5	9859.35	20881	12281.2	11127.9	18214.3	12316	12344.2	17480.4	12297.2	11720	21387	11849.9	12561.2
19951.7	10628	9946.45	21005.6	12328.3	11171.9	18437.8	12395	12392.9	17678.1	12347.6	11814.3	21574.5	11920.2	12691
20245.8	10763.4	10231	21219.5	12389.9	11229.8	18687.8	12528.5	12448.4	18064.2	12489.5	11952.7	21602.7	12176.5	12808.1
20699.2	10920.7	10486.5	21370	12444.9	11329.6	18952.1	12715.8	12548.3	18381.8	12693.1	12113.4	21632.2	12416.4	13005.8
21103.7	11341.5	10689.7	21594.3	12503.8	11492	19423.3	12887.6	12668.5	18858.6	12894.9	12345.2	22053.1	12612.1	13393.9
21459.1	11378	10858.1	21872.5	12547.4	11654.7	19599.6	13031.9	12736	18965.6	13039.2	12394.3	21961.9	12715.9	13613.7
22120.9	11780.5	11113.5	22239.2	12605.2	11827.4	20082.5	13343.2	12934.5	19486	13337.6	12686.9	22308.7	13017.3	13737.7
22954.2	12106.1	11403.9	22591.7	12724.7	12003.7	20534.4	13817.3	13167.4	20041.9	13721.2	13043.4	22560.8	13455.5	13751.6
23309.6	12230.5	11694.2	23190.4	12878.9	12210.8	20878.9	14058.1	13201.9	20452.3	13825.4	13172	22568.8	13744	13737.6
24069.4	12643.9	12025.2	23829.5	13012.7	12393.7	21466.5	14522.1	13399.2	21102.3	14194.3	13513.1	22997	14177.2	13649.6
24596.4	12973.2	12367.7	24488.7	13200.2	12604.5	21957.3	14859.1	13553.9	21711.9	14391.4	13792.3	23360.1	14568.4	13510.6
25503.3	13478	12832.3	25057.9	13394.1	12875.5	22625.2	15403.7	13898	22551.7	14787.8	14272.3	23882.8	15141.2	13307
27304.9	13035.4	13122.6	25656	13639	13229.9	22509.9	16371.4	14549.2	22552.9	15977.8	14820.7	23142.2	15882.7	13292.2
28322	13068.3	13378.1	26308.5	13906.8	13594	22724	16911.2	15053.3	22601.9	16590.5	15078.4	22859.9	16145	13372.6
28273	13324.4	13598.7	27061.6	14015	13970.2	23001.7	16897.1	15142.7	22912.9	16461.9	15146.1	23076.6	16176.8	13525.9
28824.5	13814.6	13958.7	27739.2	13980.6	14244	23670.6	17264.9	15333.3	23680.4	16876.9	15500.4	23667.7	16607.4	13599
29670.1	14056.1	14905.2	28310.6	13950.5	14411	24583.9	17916.8	15384.5	24831.3	18279.2	15790.3	24499.1	17512.2	13580.7
30552.5	14418.3	15073.5	29065.5	14176.3	14632.1	25196.6	18435.1	15615.1	25376.5	19165.5	16171.5	25223.4	17951	13727.9
31165.3	14663.4	15218.7	29899.6	14660.8	14835.8	25876	18832.7	15607.8	25754.2	19893.9	16242.7	25723.1	18244	14054
31863.8	14904.9	15317.4	30780.9	15090.7	14990.6	26314.9	19254.2	15785.8	26113.5	20338.2	16483.6	26154.7	18592.3	14266.9
32047.7	15109.8	15712.3	31214.3	15343.7	15225.8	26856.5	19441.6	15743.8	26733.6	20873.6	16567.7	26991.5	18968.1	14325.8
32403.1	15311	15758.7	31748.1	15648.6	15410.9	27113.6	19635.2	15902.7	26977.7	21008.2	16758.2	27355.8	19135.1	14464.1
32795.2	15461	15822.6	32479.7	16004.8	15467.2	27201.7	19818.9	16255.8	27076.2	21134.9	16989.5	27626	19218.1	14660.8
32930	15530.5	15991	33172.1	16192.4	15693.8	27196.4	19876.5	16537.8	27181.4	21255	17147.8	27925.4	19264.5	14748.7
32783	15735.4	15973.5	33283	16651.3	16007.8	27193.9	19774.1	16673.5	27318.3	21190.1	17302.7	28163.9	19204.8	14717.4
31998.6	16759.8	16374.2	33155.7	17022.5	16287.4	28027.6	19340.1	16974.3	28318.9	20854.3	17569.8	29865.1	18978.2	15500.9
31753.5	17220.7	16345.2	33095	17365.7	16612.3	28289.1	19164.3	17233	28581.1	20533.8	17722.9	30343	18788.3	15888.8
32182.5	17337.8	16188.4	32988.1	17676.5	17058.7	28531.6	19404.8	17090.2	28608.3	20901.9	17784.3	30359.6	18890.1	16066.4
32341.8	17528	16455.5	32831	17923	17115.4	29311.7	19641.5	16563.6	29353.8	21305.5	17739.9	30883.5	19405.8	15703.2
32611.4	17476.8	16740	32759.4	18153.9	17145.3	29529.5	19903.6	16437.5	29796	21350	17823.2	31050	19915.8	15037.4
32795.2	17517.1	16751.6	32746	18327.1	17377.9	29996.5	20068.7	16071.9	30019.8	21294.4	17610.4	31095.7	20154.2	14778.9
32917.8	17612.2	16757.4	32882.2	18488.9	16861.1	30293.9	20179.7	15885.6	30312.6	21215	17580.9	31360.8	20400.9	14565.3
32905.5	17875.6	16757.4	33095.3	18715.3	16656.5	30552.4	20198	15829.3	30630.2	21133.9	17668.2	31814.1	20512.5	14810
33162.9	17908.5	16867.7	32893.9	18774.8	16561	30804.9	20360.6	15801	30837.3	21115.6	17625.5	31887.1	20706.5	14778.9
32905.5	18168.3	16908.4	32575.7	18823.5	16435.9	31067.1	20233.4	15728.5	31139.3	21120.6	17628.2	32150	20669.8	15211.2
33040.3	17992.7	16751.6	32359.8	18810.9	16684.9	30856.2	20262.1	15785.8	30882.5	21252.6	17612.1	31908.9	20614.5	14878.6
33089.4	18208.5	16815.5	32282.2	18805.4	16823.6	30943.5	20218.5	16113.9	30794.2	21405.4	17769.6	31841.4	20304.4	15564.7
32746.2	18095.1	16641.3	32266	18845	16926.6	30875.9	20046.2	15785.4	30690.6	21345.6	17492.2	31780.8	20225.1	15331.8
32599.1	17959.8	16832.9	32271.3	18855	17007.5	31023.8	20040.6	15572.2	30935.7	21247.9	17228.3	31727	20440.6	14957.1
32488.9	17751.2	17012.9	32221.4	18875.9	16865.6	31081.8	20044.4	15432.1	31039.8	21130.5	16969.9	31525.9	20592.3	14500.1
32586.9	17743.9	16856.1	32170.6	18891.8	16858.9	30978	20059.5	15465.6	30915.1	21226.7	17010.8	31539.1	20548	14439.9
32390.8	17564.6	16705.2	32136.6	18880.7	16808	30732.4	19916.9	15414.6	30543.6	21287.8	16898	31238	20310.8	14260.2
32047.7	17703.7	16664.5	32011.2	18834.2	16634.2	30736.9	19740.9	15340.5	30575.6	21247.9	16922.3	31396.9	20171	14682.7
31594.2	17623.2	16751.6	31980.7	18765.5	16499.1	30741.4	19519.3	15212	30472	21132.1	16665	31199.7	19954.6	14878.3
31312.3	17568.3	16641.3	31948.5	18751.1	16441.6	30698.3	19343.6	15141.8	30254.5	21085.7	16406.2	31017.7	19694.9	14928.3
31018.2	17473.2	16554.2	31927.8	18728.7	16506.5	30599	19192.2	15035.9	30078.4	21024.4	16173.4	30898.5	19537.3	14855.6
30920.2	17465.9	16490.3	31960.1	18713.3	16538.6	30569.7	19151	14987.7	30129.2	21047.7	16155.3	30980.1	19585.5	14724.8
30895.7	17429.3	16356.8	31849.7	18709.8	16436.3	30545	19133.6	14951.7	30123.7	21091.5	16035.2	31052.9	19602.9	14614.4
30699.6	17286.6	16385.8	31713.2	18675.8	16416.2	30363.8	19000.3	14929.8	29858.1	20992.5	16067.7	30618.2	19407.5	14503.3
30552.5	17125.6	16054.8	31631.2	18656.9	16328.5	29779.8	18821.1	14920.2	29256.7	20827.1	16256.1	30159.3	19068.4	14373.3
30319.7	16924.4	15961.9	31536.2	18611.8	16208.3	29343.6	18625.2	14904.4	28712.1	20505.2	16193.8	29629.7	18688.1	14377.1
29657.9	16715.9	16246.5	31500	18570.6	16087.2	29367.6	18313.5	14706.3	28715.5	19949	15816.5	29619.9	18524.4	14186.4
29755.9	16822	16333.5	31518.1	18521.6	16055.2	29646.6	18410.8	14720.6	29030.4	20080.4	15840.9	29846	18716.2	14188.3
29952	16858.5	16159.4	31557.3	18531.9	16247.2	29673.1	18489.7	14772.4	28910.2	20277	15828.5	29733.4	18674.5	14265.8
29878.5	16437.8	16089.7	31511.1	18476.8	16383.3	29213.3	18428.5	14715.4	28463.9	20181.8	15716.8	29251.7	18588.3	13907.4
29841.7	16203.7	15718.1	31353.7	18424.7	16347	28539.6	18285.1	14743.8	27663.4	19880.8	15696.4	28446.2	18148.5	14003.1
29461.8	16251.2	15497.4	31057	18364	16085.6	28108.5	17962.5	14775	27185.8	19134.3	15690.5	28032.7	17612.9	14198.6
29461.8	16090.2	15445.2	30829.5	18175.5	15652.6	27663.2	17903.2	14946.9	26880.3	18800.3	15790.2	27763.8	17469.7	14377.1
29278	16148.8	15311.6	30820.6	18076	15567.2	27416	17730.7	15090.3	26685.9	18178.6	15859	27600	17223.8	14430.6
29143.1	16064.6	15294.2	30954.9	18036.4	15684.8	27174.2	17604	15200.4	26473	17727.3	15837.5	27447.3	17045	14522.1
28947.1	16196.3	15178.1	31049.5	18002.2	15704.8	27290.8	17474.9	15113.4	26400.1	17511.7	15726.7	27246	16834.9	14117.5
29143.1	16463.4	15474.2	31105.1	17986.2	15685.8	27476.7	17557.9	15476.5	26770.2	17299.1	16005.6	28169.8	16915.5	14174.2
29474	16419.5	15555.5	31162	18135.4	15843.8	27252.8	17672.9	16056	26546.6	17217.9	16193.1	28289.9	16855.4	14767
29903	16309.8	16153.5	31202	18235.5	16211.1	27379.9	18044.4	16328.2	27474.7	18139.8	16645	29627.9	17755.1	15456.3
30442.2	16957.3	16954.8	31250.7	18309.2	16507.1	28354.3	18444.9	16893.9	28564.4	18945.1	17102.8	30666.7	18266	15302.7
31729	17784.1	18859.4	31473.2	18456.7	17018.9	30200.2	19435.3	17986.3	30656.4	19504.2	18012.2	31644.9	19587.2	16554.4
34474.2	19225.6	21286.5	32224.9	18765.9	18474.3	33105.6	21255.8	19874.3	33535.9	21202.3	19650.4	34039.7	21498.2	21631.7
37489	20890.2	23109.7	34519.8	19665.8	20117.6	35879.3	23046.8	21825.5	36103.3	23364.8	21330.4	37322.2	23180.5	23684.8
39842	22339	23951.6	36672.6	20228.4	21481.4	37805.7	24256.3	23294.8	37793.5	24445.6	22693.7	38757	24217.1	24990.8
40712.2	22884.1	24137.4	37995.1	21218.8	22721	38438.7	24668.1	23824.6	38323.3	24727.8	23198.1	39128.6	24534	25454.3
41312.7	23070.7	24480	39051.4	22375.1	23413.4	38804.4	24990.3	24161.1	38786.9	25055.2	23542.1	39694.3	24928.8	25809.4
41570	23389	24758.7	40268.5	22817.6	23815.3	39217.6	25145.1	24433.9	39213.6	25260.6	23790.8	40288.4	25123.7	25795
41974.5	23440.2	24932.9	41470.2	23256.8	24415.9	39339	25349.6	24646.2	39343.5	25401.2	23951.6	40644	25299.3	26050.6
42072.5	23553.7	24950.3	41891.1	23763.5	25369.1	39450.9	25398.8	24710.1	39469.4	25405.2	24043.1	40705.3	25360.6	25996.6
41876.4	23422	24973.5	41466.4	23996.4	25609.4	39324	25329.5	24593.4	39478.6	25329.8	23980.4	40687.4	25398.4	25777.2
42035.7	23531.7	24851.6	41390.9	24060.1	25468.1	39336.4	25388.9	24662.3	39544.7	25251.9	24111.7	40483.9	25451.7	25263.1
42060.3	23480.5	25083.9	41391.1	24057	25378.8	39419.9	25450.8	24645	39773.7	25323.6	24153.3	40823.7	25652.4	25500.1
42476.9	23634.1	25089.7	41327.4	24028.2	25370.2	39563.4	25634.9	24835.9	39917.5	25380.4	24363	40890.1	25796.8	25140.2
42685.3	23857.3	25165.2	41408.9	24061.8	25420.1	39823.3	25739.6	24958	40183.6	25455.2	24535.9	41117.3	25924.7	25152.8
42697.5	24043.9	25269.7	41592.5	24155	25479.7	40060	25771.8	24986.9	40499.3	25480.1	24654.8	41365.1	26056.8	25011.5
42611.7	24036.6	25275.5	41744	24307.8	25564	40041.7	25748.9	24933.3	40613.3	25447.2	24678	41328.1	26130.8	24850.9
42060.3	23915.9	25165.2	41881.9	24442.1	25609.1	39856.2	25498	24683.7	40488.6	25320.4	24467.8	41064.9	25956.4	24600.7
41913.2	24018.3	24840	41834.4	24485.8	25501.1	39755.9	25378.9	24646.9	40385.2	25181.6	24487.9	40501.4	25805.3	24569.5
41790.6	23520.7	24596.1	41477.6	24400.9	25358.4	39100.8	25298.1	24478.8	39864.2	24988.2	24280.3	39786.6	25704.9	24342.1
41508.8	23751.2	24549.7	40952.4	24274.5	25084.2	39292.2	25174.5	24401.3	40117.1	24937.5	24322.2	39777.3	25688	24256.9
40957.3	23623.2	24700.6	40610.8	24101.5	24910.9	39267.4	24962.4	24148.7	40171	24995.3	24106.8	39974.3	25631.9	24077.1
40822.5	23517.1	24375.5	40437.3	23931.8	24900.3	38953.3	24849.4	24068.2	39844.5	24762	24016	39344.1	25444.1	23987.7
40344.5	23330.5	24236.1	40225.7	23826.8	24792.2	38668.4	24623	23819.6	39554.7	24575.7	23744.7	38978.3	25215.7	23754.7
39621.4	23235.4	23690.3	39598.8	23718.6	24506.1	38211.7	24218.6	23476.8	39119.4	24061.2	23462.9	37944.6	24775.4	23496.4
39131.2	22924.4	23243.2	38682.1	23481.7	24018.1	37612.4	23927	23190.4	38606.5	23625.7	23202.2	37057	24465.5	23181.4
38028.3	22386.6	22755.5	37789	23136.3	23362.6	36760.4	23341.5	22576.2	37823.9	23087.8	22606.2	36080	23909.1	23184.9
37292.9	21878	22308.4	36919.1	22707.5	22732.8	35945.4	22919.7	22118.3	37017.5	22634.9	22047.6	35151.5	23429.7	22640.5
36447.3	21380.5	22012.3	35950.6	22057.3	22311.5	35241.1	22465.8	21605.7	36409.1	22344.6	21493.5	34427.5	23039.6	22104.4
35577.2	20985.4	21512.9	34955	21525.5	21910.3	34515.1	21956.4	21100	35813.6	21876.6	21037.1	33516.4	22604.5	21929.3
34265.9	20561	20897.4	34089.9	21012.7	21290.2	33684	21198.8	20368.4	35083.7	21250.7	20389	32402.6	21963.6	21299.4
33334.5	19759.8	20229.7	33123.1	20372.3	20466.3	32424.6	20613.5	19724	33982.4	20622.1	19711.1	30972	21387.8	20529.5
32354	18808.5	19364.5	32289	19716.4	19880.1	30883	19960.4	19017.4	32491.2	19877.8	18979.9	29513.9	20681	19871.3
31324.6	18435.4	18981.3	31439.5	19228.7	19319	30246.7	19366.9	18407.2	31857	19401	18487.5	29078.4	20189.5	19516.5
30380.9	17908.5	18325.2	30735.9	18816.9	18583.1	29276.9	18765.9	17797.2	30894.4	18811.9	18000.4	28577.3	19614.1	19286.2
29706.9	17261	17715.5	29854.4	18324.9	17841.8	28233.3	18305.5	17314.3	29876.6	18355	17575.3	28114.6	19132.9	18896.3
29020.6	16935.4	17221.9	29147	17743.8	17165.4	27590.5	17859.6	16888.1	29182.6	17985.6	17221.3	27829	18677.3	18303.2
28126	16470.7	16861.9	28316.9	17088.9	16691.3	26904.5	17328.3	16330.8	28480.2	17635.5	16732.8	27423.7	18217.1	17568.7
27427.4	16152.4	16461.3	27634.8	16608.8	16466.5	26339.9	16892.3	15904.8	27867.3	17141.6	16369.7	26973.2	17799.3	17084.1
26949.4	15881.7	16403.2	26913	16148.7	16404.8	26046.3	16632.4	15614.5	27600.6	17036.4	16105.9	26760.2	17625.6	16742.4
26103.8	15365.9	15793.5	26397.3	15619.6	16301.3	25167.3	16080.2	15097.2	26637.1	15916.8	15608	25665.6	17035.2	16016.4
25711.7	14791.5	15375.5	25912.6	15189.3	16010.4	24352.8	15815.8	14798.2	25805.1	15092.2	15244.4	24603.2	16691.9	15360.9
25111.1	14736.6	15201.3	25358.5	14863.4	15602.2	24183.2	15474.8	14496.5	25592.6	14699.5	14991	24261	16402.3	14804.3
24657.7	14359.8	15120	24832.6	14484.7	15301.3	23787.7	15225.1	14254.7	25212	14526.7	14694.7	23880.3	16205.7	14242.4
24351.3	14290.2	15003.9	24561.7	14037.5	15150.6	23665.8	15047.6	14143.4	25087.7	14352.5	14584.9	23670.8	16066.8	14030.8
24057.2	13953.7	14829.7	24346.6	13775.3	15055.9	23303.2	14866.4	14010	24708.6	14126.7	14408.8	23207.5	15902	13879.5
23750.8	14235.4	14678.7	24040.9	13673.7	14955.9	23462.1	14683.4	13944.3	24793.1	13945.5	14392.1	23205	15717.3	13730.6
23616	13726.8	14609	23837	13598	14644.2	22999.4	14605.7	13840.7	24307.3	13857.1	14179.7	22795.7	15627.6	13564
23346.4	13522	14533.5	23644.9	13547.5	14539.5	22790.7	14456.7	13731.8	24091.9	13779	14037	22588.3	15518.6	13472.4
23260.6	13430.5	14405.8	23463.9	13476.6	14500.7	22651.5	14394.1	13693.8	23915.3	13664.1	13982	22438.7	15432.7	13442.1
23089	13361	14225.8	23402	13397	14475.4	22504.3	14281.2	13629.5	23717.2	13522.1	13909.5	22310.9	15300.1	13399.4
22954.2	13086.6	14069	23351.4	13273.6	14406.7	22199.8	14191.2	13554.1	23368.4	13413.2	13777.4	22086	15181.4	13406.3
22831.7	13123.2	14103.9	23285.6	13184.4	14312.9	22242.5	14136.5	13516.8	23425.6	13423.9	13750.6	22110	15162.2	13358.8
22525.3	12973.2	14109.7	23248.6	13139.7	14264.8	22120.8	14000.1	13403.8	23311.1	13407.1	13605.2	22010.4	15069.9	13268.2
22488.5	13156.1	13941.3	23208	13092.8	14259.1	22186.4	13957.5	13411.4	23304	13298.8	13645.4	22119.6	14973.5	13178
22537.5	13006.1	13889	23172.9	13075.5	14255.3	22040.3	13968.4	13411	23146	13279.3	13614.1	22023	14960.6	13249.2
22182.1	13031.7	13860	23107.2	13081.9	14243.1	22049.5	13819.9	13304.7	23142	13221.5	13509.9	22030.7	14833.7	13138.4
22218.9	13152.4	13865.8	22999.5	13117.3	14217.7	22150.5	13833.7	13330.4	23234.6	13229.8	13556.4	22116.8	14845.2	13109.6
22402.7	13145.1	13801.9	22977.8	13155.5	14227.9	22107.9	13894.9	13387.8	23108.3	13200	13571.2	22093.1	14825.9	13070.5
22353.7	13137.8	13772.9	22988.2	13183.4	14241.8	22079.1	13874.2	13365.2	23054.1	13166.2	13538.8	22088.7	14787.2	12973.5
22280.2	13035.4	13784.5	23051.1	13266.2	14249.5	21995.9	13854.5	13327	23027.1	13163.7	13510.8	22031.2	14811.6	12982.4
22439.5	13214.6	13836.8	23108.7	13311.3	14225.9	22166.1	13932.2	13393.6	23236.8	13211.3	13634.9	22140.8	14911.3	12990.3
22721.4	13254.9	13941.3	23185.8	13319.2	14223.5	22247	14078.7	13483.8	23366.1	13286.7	13744.3	22163	15063.4	13101.7
22721.4	13335.4	14034.2	23333	13357	14272.7	22357.1	14094.3	13491.6	23521.2	13341.1	13779.8	22221.6	15122.5	13075.3
23260.6	13704.9	14481.3	23411.7	13432.7	14345.6	22874.3	14432.3	13699.9	24157.4	13669.8	14054.7	22674.2	15498.3	13187.3
24179.7	13990.2	14527.7	23606.1	13612.5	14488.8	23135.4	14920.7	14023	24457.3	13750.5	14459.5	22902.6	15837.2	13784.6
23995.9	14001.2	14620.6	24010.1	13851.5	14622.5	23192.1	14838.2	13965.6	24576.8	13833.7	14425.5	23004	15850.9	13638
23701.8	13701.2	14173.5	24380.3	14076.8	14696.9	22725.6	14619.2	13838	23975.6	13491.1	14239.4	22483.6	15542.4	13496.7
23407.7	13745.1	14028.4	24566.3	14152	14568.2	22687.3	14445.2	13747.2	23880.7	13391.6	14155.3	22445.5	15376.8	13279.6
22819.4	13437.8	13819.4	24401.2	13926.7	14221.6	22330.7	14116.8	13526.2	23481	13238.4	13879.7	22254.5	15103.2	13075.5
21875.7	12965.9	13674.2	23993.1	13602.6	13988.1	21872.3	13711.4	13182.6	22975.2	13072.5	13420.8	22011.5	14723	12809.7
21361	12761	13116.8	23321	13342.6	13694.8	21428.8	13433.4	12996.4	22351.8	12766.5	13190.6	22042.1	14294.1	12645.4
20576.7	12365.9	12025.2	22641.9	13130.9	13193.1	20593.5	12968.7	12730.8	21172.1	12500.1	12838.4	22092.5	13523.4	12593.4
19878.1	12201.2	11020.6	22094.8	12871.5	12417.5	19992.1	12563.4	12537.7	20182.9	12419.9	12559	21755.1	12815	12661.5
19841.4	12157.3	10399.4	21591.3	12701.1	11781.3	19667	12474.7	12523.3	19626.3	12352.5	12534.1	21785	12505.5	12648.5
20294.8	12556.1	10381.9	21263	12636.1	11343.7	19969.7	12630.9	12674.3	19871.3	12416.6	12780.9	21822.1	12617	12648.6
20870.8	12914.6	10184.5	21218.6	12703.2	11181.4	20159.9	12824.3	12869.9	19942.8	12478.5	13056.6	21855.9	12677.2	12661.4
21324.3	13511	10370.3	21610.7	13049.3	11082.1	20722.4	13029.6	13061.8	20540.6	12643.2	13376	21819.1	12905.4	12714
22353.7	14231.7	10527.1	22124.9	13553.6	11135.4	21393.6	13485.2	13440.3	21226.2	13132.1	13923.3	21816	13310.7	12821.6
22770.4	14520.7	10759.4	22702.2	14121.3	11352.2	21835.2	13730.9	13485.8	21643.9	13292.3	14086.8	22259.3	13569	12726.5
22831.7	14747.6	10962.6	23252.8	14585.5	11518.4	22250	13819.8	13383.7	22039.5	13263.7	14133.3	22722.4	13735.3	12743.8
22868.4	14722	10829	23788.6	14904.5	11699.9	22292.7	13852.2	13259.7	22020	13398.1	14131.4	23001.7	13762.2	12842.8
22819.4	14773.2	10718.7	24189.7	15193.5	11704.3	22384.9	13837	13145.3	21954.9	13446.9	14061.7	23274.9	13685.2	12830.1
23799.8	15208.5	10817.4	24298.9	15408.8	11639.3	22845.9	14378.8	13440.1	22407.1	14359.5	14499.9	23347.3	14080.5	12883.9
24743.5	15790.2	11165.8	24527.7	15680.7	11547.1	23439.7	14903.8	13883.5	23181.9	14892.9	15039	23187.5	14569.4	13096.6
25013.1	15907.3	11415.5	24940.5	15988.2	11825.2	23715.4	15095.7	13928.8	23548.5	15065	15168.3	23235.7	14829.9	13174.3
25601.4	16547.6	11566.5	25556.3	16190.1	12257	24534.7	15476	13984.7	24269.7	15633.7	15494.4	23605.8	15172.4	13462.3
26079.3	16836.6	11792.9	26254.2	16460.6	12569.9	25028.6	15788.1	14059.5	24774.6	15992.7	15724	23786.9	15503	13646.6
26422.5	17312.2	12141.3	26881.2	16860.1	12807.5	25695.3	16030.5	14183.3	25523.3	16173.2	16019.9	23868	15846	13910.2
27255.8	18029.3	12367.7	27647.1	17411.6	13103.4	26390	16481.7	14681.2	26305.8	16491	16657.5	23760.2	16232.3	14257.5
27819.6	18172	12536.1	28122.4	17888.1	13485.6	26761.9	16838.5	14740	26708.5	16933.4	16896.9	24066.5	16594.8	14385.6
28530.4	18340.2	12797.4	28358.9	18310.9	13618.9	27100.2	17254.7	15045.9	27160	17375.1	17259.5	24216.9	17001.1	14638.2
29253.4	18830.5	13302.6	28786.2	18565.2	13696.3	27937.2	17727.6	15381.7	28048.9	17911.6	17671.4	24956.1	17528.5	14916.5
29903	19262.2	13674.2	29283.1	18889	13912.8	29250.9	18297.6	14940.8	29114.1	18703.2	17696.9	26809.4	18275.5	15179.8
29633.4	19393.9	13883.2	29708.3	19225.7	14054.1	29828	18255.8	14736	29714.3	18698.6	17500.6	27705.2	18537.6	15140
29903	19397.6	14005.2	30089.1	19724.6	14210.1	30260.8	18510.4	14678.2	30238.1	19262.3	17211.4	28852.5	19026.1	15019.6
30699.6	19379.3	14191	30436.8	20091.6	14259.9	29681.8	18769.1	15338.8	29985	19545.4	18239.5	27893.9	18996.4	15600.3
31287.8	19836.6	14539.4	30702.7	20369.3	14637.7	30239.9	19098.2	15886.4	30599.4	20283.7	18668.8	28840.1	19311.5	15905.7
31741.3	20122	14835.5	30986.3	20376.4	15033.9	31337.4	19551	15325.8	31679.3	21402.4	18136.4	30774.6	20159.1	16091.5
32219.2	20528	14870.3	31420.7	20381.6	15270.9	31829.2	19806	15488.2	32281.3	22147.4	18286.9	31643.4	20524	16482.6
32488.9	20732.9	15032.9	32004.9	20712.4	15183.4	32280.3	20002	15521.5	32888.4	22235.2	17915.6	32649.4	20850.6	16757.6
32991.3	20711	15514.8	32352.9	21058.8	15560.5	32981.6	20382.3	15697.6	34133.5	22422.3	17321.4	34081.8	21792	16301.6
33702.1	20820.7	15932.9	32336.2	21036.8	15335.5	33056.1	20695.3	15848.1	34260.5	22968.1	18153.3	34412.9	21972.2	17343.5
33996.3	21051.2	15944.5	32445	21049.8	15810.6	33052.4	20787	16088.2	34038.8	23333.9	18846.2	34188.5	21772.9	17571.3
34314.9	21003.7	15892.3	32334.9	21081.3	16447.4	32951.6	20899.6	16264.8	33914.4	23538.3	19145.6	33863.4	21794.8	17595.9
34229.1	21248.8	16066.5	32525.4	20675	16482.2	33385.6	20876.5	16191.1	34403.2	23026.1	18765.6	34459.3	21876.9	17742.6
34327.1	21274.4	16211.6	32585.4	20553.6	16439.4	33538	20942.2	16214	34727.9	22900.7	18752.1	34586.2	22084.5	17813.3
34351.7	21325.6	16339.4	32651.8	20761.2	16043.5	33631.9	20962.6	16261	34797.5	22664	18882.8	34549.4	22087.5	17823.6
34952.2	21632.9	16304.5	32541.9	20858.5	16571.6	33763.9	21189.3	16780.3	34637	22718.9	19566.8	34398.4	21956.9	18034.4
35209.5	21596.3	16594.8	32811.1	20846.1	16604.3	33877.8	21319.5	17144.3	34725.8	22313.3	19925.9	34377.5	22019.4	17837.8
34805.1	21812.2	16612.3	33129.7	21269.9	16758	34364	21166.2	16450.7	35490	22468.1	18468.2	34274	22266.7	18180.9
34731.6	21724.4	16832.9	32944.2	21406.9	16694.9	34672.8	21117.3	16675.3	36064.1	22335.3	17277.7	34602.4	22551.8	16505
34890.9	21523.2	16873.5	32815.2	21187.1	16563.1	34407.6	21122.4	16667.4	35415	22238.5	17362.8	34586.7	22117.7	17504.4
34743.8	21395.1	16832.9	33943.2	21439.4	16724.4	34393.1	21053.9	16587	35286.3	21721.4	17356	34165.9	22020.1	17440.8
34939.9	21376.8	16978.1	33691.5	20944.1	17011.3	34390.5	21147.6	16654.9	35197.2	21789.8	17277.6	34413.4	22004.3	17326.9
34817.4	21318.3	16954.8	33167.5	20767.7	16860.8	34328.1	21053.9	16705.2	35172.5	22188.2	17034.5	34600.1	21932.2	17095.8
34792.9	21369.5	16920	33275.8	20965.9	16962.7	34256.5	21038.9	16557.2	34687.7	21065.5	18050.1	34389.5	21547.1	17843.9
34106.6	21157.3	16658.7	33267.8	21222.2	16932	33940.7	20730.5	16461.2	34496.9	22281.5	16883.7	34448.4	21361.9	16956.6
33714.4	20934.1	16594.8	32758.2	21287.7	16860.7	34352.8	20306.2	16649.9	34500.2	19201.5	15687.9	31739.1	21325.8	17803.9
33640.9	21076.8	16560	32569.1	20872.1	16624.6	33759.8	20440.9	16366.5	34029.1	22193.9	16802.9	34693.2	20805.2	16518.9
33763.4	21157.3	16536.8	33028.1	20896	16831.1	33902.4	20488.8	16374.9	34199	21626.5	17003.9	34702.3	20940.6	16761.4
33702.1	21263.4	16554.2	32606.7	21006.1	16698.6	34429	20345.4	16674.1	34893.9	20521.6	15953.1	32757.5	21392.9	16815.5
33947.2	21365.9	16205.8	32471.7	21067.5	16398.4	34374.5	20303.3	16807.1	34716.5	21163.8	15920.7	32604.7	21243.9	17907.1
33910.5	21102.4	16124.5	32922.7	20863.2	16763.2	33757.6	20418.8	16512.8	34196.9	20981.3	16865.2	34709.3	20980.3	16581.6
33935	21011	16287.1	32337.2	20913.6	16706.2	33620.7	20447.7	16388.9	33765.2	20910.2	17562.9	34059.8	20730.2	16759.2
33640.9	21168.3	16176.8	32319.9	20902.7	16192.9	33753.7	20310.4	16404.2	34064.6	21132.6	17080	34640.4	20761.5	16546.8
33702.1	21102.4	16031.6	32778.2	20780.5	16300.4	33589.2	20279.2	16436	33617.3	21246.1	16954.5	34743.2	20457.5	16430.9
33751.1	21073.2	16043.2	32612.9	20537.1	16216	33820	20244.4	16669.6	34185.3	21932.7	16159	33817.9	20908.4	16695.3
33935	21095.1	15863.2	32041.2	20791.4	16284.9	33469.2	20354.1	16393.3	33539.5	20567	17748.8	32938.5	20586.2	16720.3
33726.6	21087.8	15991	32190.1	20797.4	15878	33476.4	20326	16295.6	33622.1	20716.4	17889.4	32749.2	20655.3	16833.1
33506	20904.9	15816.8	32232	20981.4	15937.9	33252.1	20290	16122.5	33327.8	21367.8	17523.4	32894.7	20648.6	17118.7
33444.8	20828	15747.1	32225	20577.8	15796.6	33084.2	20268.9	16075.3	33207.9	21431.5	17712	32670.7	20642.2	17177.6
32611.4	20689	15642.6	32289.2	20508.4	15841.9	32911.1	19753.5	15923.9	32602.5	20749.6	17257.4	32278.4	19878.2	16282.8
32525.6	20418.3	15747.1	31938.1	20342	15596.8	32761.2	19770.8	15831.2	32631.5	20977.6	17182.8	32618.1	20082.5	16434.4
32476.6	20315.9	15625.2	31923.9	20606	15484.2	32681.8	19747.5	15810.1	32525.3	20990.5	16923.2	32528.5	20060.4	16387.8
32329.5	20209.8	15381.3	32243.2	20339	15709.2	32562.5	19640.3	15793.5	32486.5	20812.3	16731.1	32075.3	20035.2	16109.5
32072.2	20045.1	15317.4	32169.3	20140.7	15620.2	32280.4	19440.2	15709.9	31934.6	20348.8	16850.6	31530.5	19627.6	15918.9
31692.3	19650	15323.2	31967.6	20004.1	15554.7	31701.4	19180.6	15647.1	31054.5	19951.7	17119.5	31106.5	19034.9	15392.9
31667.7	19536.6	15462.6	31899.3	19950.3	15543.6	31512.6	19160.5	15746.4	30841.2	19918.9	17444.6	31307.9	18942.2	15221.1
31876.1	19591.5	15572.9	31898	19903.2	15673.8	31554.6	19264	15923.4	30891	19971.6	17622.8	31601.9	18988.8	15297.7
32047.7	19752.4	15578.7	31919.5	19855.1	15895.1	31453.1	19323.3	16389.4	30694.2	19897.2	18147.9	31835.3	18921.9	15495.8
32145.7	19854.9	15764.5	31947.3	19951.2	16066.8	30923.4	19229.6	17629.1	30368.9	18839.8	18813.5	32727.4	18645	15775.7
32684.9	20092.7	16240.6	32047.8	20229.1	16548.6	31429.5	19636.9	17875.8	31350.9	19759.6	19301.6	33902.2	19369.3	16364.8
33028.1	20352.4	16925.8	32237.7	20749.5	16842.8	32214.3	19972.1	17866	32266.1	20576.6	19440.5	34668	19945.1	16640.6
33971.7	21047.6	17895.5	32954.9	21304.6	17652.8	34035.8	20752.3	17359.4	34253.3	21228.7	19467.1	34833	21195.7	17121.3
35479.1	21556.1	19718.7	33785.9	22171.5	20097	35442.2	21733.4	18870.2	35736.5	20934.7	20662.6	35054.2	22285.1	17926.4
38089.5	23037.8	21890.3	35361	23290.7	22392.2	37831	23258.4	21228.1	38277.4	22235.4	22480.8	38203.2	23872.7	19360.1
41459.7	24881.7	23818.1	38243.3	24429.5	23410	40429.9	25059.2	23676	41016.7	24607.4	24518.2	41429.4	25661.9	25247.5
42991.7	26041.5	24729.7	40594.3	25054.1	24629.6	41867.7	25852.7	24719.9	42520.5	25670.6	25509.5	42592.1	26477.8	25506
43788.3	26319.5	25083.9	41964.2	25775.1	24871.6	42242.7	26207.3	25352.3	42917.8	26298.2	25999.5	42134.8	26823.3	25318.2
44339.7	26517.1	25368.4	42905.1	26401.2	25191.8	42548.8	26421.2	25847.4	42868.6	27063.2	26151.5	42082.4	26771.1	25473.8
44315.2	26465.9	25136.1	43297.9	26848.1	25540.3	42323.7	26320.2	26064.5	42221.5	27438.6	26000	41586	26305.7	25589.6
44462.3	26476.8	25043.2	43354.5	26769.6	26043.6	42238.3	26345.3	26239.8	42051.5	27424.5	26066.9	41583.2	26229.1	25653.8
44254	26465.9	24880.6	43404.6	26696.2	26077.1	42110.5	26257.9	26153.1	42211.4	26877.7	26169.4	41452.1	26343.7	25632.9
44180.4	26392.7	25089.7	43482.6	26668.6	25858.1	42161.3	26300.3	26078.4	42579.4	26616.8	26268.4	41844	26655.4	25646
43530.9	26432.9	24869	43507	26596.9	25762.6	42046.2	26012.8	25837.5	42433.9	26126.5	26045.2	41622.5	26358	25670.1
44057.9	26411	25298.7	43567.9	26396.9	25676.6	42293.6	26303.5	26024.4	42789.6	26554.7	26249.6	42264.1	26754.8	25665
44793.2	26689	25484.5	43478.4	26337.5	25662.9	42621.1	26618.4	26346.6	43161.3	26972.3	26624.3	42737	27068	25681.1
44511.3	26773.2	25362.6	43426.3	26438.7	25721.1	42611.5	26489.1	26262.1	43132	26788.1	26554.1	42575.9	26922.7	25728.9
44192.7	26546.3	25275.5	43545.7	26628.4	25794	42386.3	26348.8	26102.7	42860.1	26607.3	26337.8	42298.6	26766.6	25691.7
44045.6	26582.9	25362.6	43485.6	26704.7	25867.5	42469.9	26308.7	26057.3	42943	26582.1	26291.2	42459.6	26754.1	25703.9
43494.1	26264.6	25310.3	43312.8	26726.5	25846.2	42169.6	26086.1	25775.1	42671.9	26239.6	25985.4	42269.3	26587.2	25654.2
43077.4	26180.5	25223.2	43270.2	26671.9	25757.7	42039.8	25904	25592.5	42593	26042	25837.4	42091.3	26472	25619.8
42734.3	25851.2	24979.4	43060	26436.5	25668.1	41603.5	25725.7	25383.1	42188.8	25761	25618	41550.3	26295.3	25504.1
42464.7	25693.9	24764.5	42615.1	26222.8	25539.8	41328.1	25576.7	25243.9	41916.3	25553.9	25473.7	41127.6	26128.5	25429.2
41839.7	25024.4	24323.2	42175.7	26028.8	25383.8	40431.1	25240.4	24848.4	41099.6	25100.1	25029.8	40096.9	25772.3	25075
40969.5	24632.9	24027.1	41629.4	25786.6	25035.8	39872.7	24819.7	24409	40642.2	24651.6	24617.1	39419.7	25440.9	24780.1
40320	24248.8	23492.9	40719.4	25366.9	24471.2	39152.6	24459	24035.8	40055.2	24099.2	24296.3	38308.1	25085	24466.2
39695	23919.5	22999.4	39707.7	24797.2	23846.8	38511.9	24100.1	23694	39467.9	23530.9	23970.3	37452	24691	24180.4
39020.9	23751.2	22778.7	38820.9	24214.9	23368.3	38205.9	23756.2	23372	39135.8	23128.8	23647.4	37084.5	24357.6	24217.6
37979.2	22920.7	22343.2	38122.3	23813.9	22958.7	37098.9	23205.1	22720.8	38121.5	22507.6	22946.6	35943.6	23811.8	23455.8
37317.4	22525.6	21687.1	37216.1	23349.4	22391.5	36274.8	22779.2	22325.3	37325.4	21907.1	22556.7	34885.9	23315	23628
36140.9	22057.3	21263.2	36149.5	22765.3	21796	35521.1	22141.2	21664.7	36666	21319.3	21966.2	34051	22780.3	23050.1
34805.1	21278	20763.9	34998	22086	21485.8	34404.9	21398.6	20849.7	35717.5	20718.5	21143.4	32880.7	22165.6	22087.6
34057.5	20981.7	20473.5	34163	21382.9	20931.7	33906.6	20983.7	20411	35324.2	20450.6	20746.9	32275.4	21856	21609.9
33285.4	20440.2	19997.4	33118.4	20807.3	20022.3	33043	20512.9	19905.3	34583.9	20015.2	20250.7	31369.7	21432.5	21131.3
32035.4	19595.1	19242.6	32282.3	20241.7	19414.5	31675	19746.8	19079.8	33357.2	19399.3	19419.7	30231.9	20702.3	20410.3
31226.6	19174.4	18487.7	31281	19618.3	18923.3	30744	19200.9	18566.5	32387	18871.5	18961.5	29678	20093.3	20043.4
30577	18486.6	17883.9	30553.5	19149.2	18274.7	29647.7	18756	18075.2	31301.9	18537.3	18509	29145.6	19622.8	19615.9
29559.8	18043.9	17268.4	29545.3	18688.2	17766.8	28793.4	18113.9	17455.1	30341	18153.8	17960.4	28742.9	18948.8	19065.2
28640.7	17678	16763.2	28721.4	18352.1	17230.5	28082.7	17541.7	16891.7	29543.6	17708.2	17471.6	28267.9	18368.4	18633.9
27929.9	17257.3	16583.2	28211.9	17859.3	16690.1	27547.5	17137.5	16430.4	29056.7	17445.5	17079.8	27897.5	18071.5	18473.3
27292.6	16675.6	16153.5	27603.7	17334.5	16306.9	26682.3	16731	15973.6	28015	16759.4	16519.3	26981.2	17528	17765.3
26777.9	16434.1	16014.2	26792.9	17138.2	16121.9	26347.1	16445.8	15644.9	27659.1	16414.8	16218.3	26612.4	17283.8	17215.7
26275.4	16174.4	15758.7	26459.9	16947.6	16100	25937.4	16140.4	15339.5	27238.8	15906.6	15958.2	26068.6	17014.2	16648.1
25662.6	15761	15427.7	25942.6	16639.5	15931.6	25333.9	15766.6	14957.4	26603.3	15220.2	15582.4	25231.7	16644.7	15794.9
25184.7	15643.9	15195.5	25436.4	16240.7	15631.5	25073.8	15482.6	14687.5	26351.2	14785.3	15390.1	24759.6	16405.8	15266.9
24915.1	15512.2	14957.4	25066.7	15768.8	15276.3	24804.1	15309.8	14537.1	26120.7	14445.8	15292.4	24309.2	16255.9	14873.7
24670	14959.8	14835.5	24574.1	15295.6	14994.1	24225.4	15161.4	14359	25584.1	14273.3	15011	23843.6	16113.7	14489.5
24339.1	14707.3	14591.6	24359.1	14953.9	14869.4	23863.6	14951.8	14214.4	25105.8	13973.6	14756.5	23330.9	15831.4	14218.7
23738.6	14703.7	14376.8	24153	14654	14698.5	23741.7	14608.9	14016.6	24903.6	13725.1	14533	23100.9	15523.8	13960.7
23616	14275.6	14330.3	23915.4	14381.8	14412.9	23359.4	14540.1	13927.8	24594.8	13698.2	14389.9	22904.6	15512.3	13812.8
23419.9	14034.1	14208.4	23716.7	14148.3	14251.8	23100.6	14419.1	13838.3	24336	13613.6	14274.1	22744.8	15412.4	13713
23346.4	14001.2	14086.5	23488.6	13990.6	14183.4	22996.3	14369	13803.4	24103	13513.7	14182.1	22611.1	15269.7	13627.4
23187.1	13957.3	13929.7	23349.4	13876.3	14147.3	22885.2	14264.2	13746.1	23987	13445.9	14148.9	22583.1	15179.8	13644.6
23395.4	13928	13883.2	23346.3	13763.3	14128.4	22844.5	14367.3	13810	23971.8	13495.3	14233.6	22589.6	15253	13651
23138	13840.2	13877.4	23425	13739.5	14104.2	22764	14234.2	13717.4	23878.1	13422.1	14113.5	22537.9	15162.1	13596.5
23040	13741.5	13918.1	23557.7	13825.9	14082.2	22704.7	14189.8	13677.1	23865	13415.2	14070.3	22507.3	15174.5	13577.3
22892.9	13825.6	13790.3	23633.4	13819.9	14123.6	22715.6	14096.6	13640.8	23878.5	13350.3	14082.3	22543.9	15106	13649.2
22807.1	13767.1	13738.1	23559.2	13775.2	14115.6	22636.3	14049	13604.6	23768.8	13314.9	14025.7	22505.3	15045.3	13606.6
22525.3	13759.8	13784.5	23483.4	13775.9	14060.1	22639.2	13927.7	13508.7	23751.1	13274.5	13905.6	22499.7	14953.8	13527.8
22500.8	13869.5	13807.7	23356	13806.7	14042.1	22743.8	13921.9	13514.9	23888	13281.4	13951.5	22553.8	14983.3	13636.6
22549.8	13719.5	13784.5	23196.6	13829.7	14094.4	22611.5	13942.9	13510.6	23821.5	13272.8	13962.7	22499.2	15037.5	13604.7
22794.9	13931.7	13801.9	23208.3	13862.6	14153.6	22794.4	14062.2	13612.8	23989.7	13315.3	14100.3	22576	15119.9	13644.1
22794.9	14041.5	13819.4	23218.9	13946.5	14200.2	22889.4	14067.7	13621.2	24097	13316	14139.7	22604.2	15139	13715.5
23076.8	13964.6	13941.3	23288.7	14051.1	14251.3	22885.3	14228.9	13701.2	24139.3	13404.4	14206	22624.7	15286	13600.2
23101.3	14030.5	14098.1	23461.5	14134.8	14331.1	23019.4	14265.7	13717.6	24362.5	13474.2	14259.5	22710.8	15401.4	13671.4
23113.5	14118.3	14103.9	23698.4	14241.8	14409.3	23088.2	14274.5	13725.5	24414.2	13480.2	14278	22743.2	15395.7	13659.1
23726.3	14432.9	14655.5	23812.2	14295.8	14443.3	23620.3	14685.6	13948.7	25222.9	13938.2	14630	23378.2	15939.2	13717.3
24486.1	14703.7	14707.7	23982.2	14370.4	14573.6	23895.3	15089.8	14225.8	25598.8	14037.7	15038.2	23589.3	16277.2	14096.6
24473.9	14447.6	14527.7	24277	14553.9	14705.5	23585.4	15055.6	14197.5	25226.3	13878	14937.6	23263.7	16167	13931.3
24167.5	14389	14202.6	24594	14729.3	14720.6	23378.5	14846.8	14090	24936.5	13653.5	14834.7	22914.8	15934.4	13652.6
23689.5	14246.3	14098.1	24771.9	14704.6	14476.7	23198.4	14583.7	13917.1	24706.5	13502.3	14621.6	22766.5	15723.3	13581.1
23064.5	13990.2	13883.2	24639.4	14447.1	14180.7	22887.7	14226.2	13693.3	24389.1	13324.4	14379.9	22581.9	15467.3	13471.9
22304.7	13686.6	13587.1	24240.2	14077.6	13928.1	22498.5	13819.2	13424	23925.9	13105.9	14055.1	22427.5	15091.8	13646.9
21618.4	13317.1	12872.9	23538.1	13810.3	13515.5	21858.7	13446.7	13171	23113	12796.3	13767.9	22228.4	14580	13775.1
20797.3	12991.5	11671	22813.5	13563.3	12886.3	21013.5	12957.7	12891.3	21799.6	12731.2	13378.5	21848.6	13692	13807.9
20674.7	12574.4	10620	22214.1	13280.1	12152	20185.1	12764.4	12815	20597.9	12842.7	13211	22031.1	13138.8	13587.5
20662.5	12673.2	10201.9	21718.4	13044.7	11579.6	20071.4	12710.3	12820.7	20335.7	12804.4	13247.4	22100	12935.1	13688.1
21091.4	12757.3	10109	21523.2	12946	11291.3	20088.7	12868	12944.2	20306.1	12958.3	13400.3	22055.1	13018.7	13489.3
21618.4	13178	10074.2	21706.8	13047.5	11134.2	20411.6	13074.4	13151	20644	13230.3	13727.1	22012.8	13200.3	13622.4
22598.8	13701.2	10196.1	22197.8	13314.3	11082.1	20886.9	13516.5	13508.8	21145.5	13810.4	14200.8	21957.2	13569.3	13467
22966.5	14385.4	10306.5	22777.4	13771.8	11122.7	21491.6	13705.7	13696	21772	14025.2	14537.6	22002.4	13755.6	13959.4
23309.6	14831.7	10538.7	23347.6	14248.4	11228.4	21974.7	13913	13838.8	22286.6	14156.2	14768.8	21969.9	13970.3	14072.4
24106.2	14787.8	10631.6	23872.8	14639.2	11349.3	22002.9	14346.3	14061.6	22295.5	14647.6	14976.1	21967.8	14238.5	13527.3
23922.4	14740.2	10527.1	24371.2	14962.8	11563.7	21978.3	14249.2	13934.3	22238.5	14584.2	14905.5	22412.7	14173.9	13422
23959.1	14809.8	10480.6	24785.2	15227.6	11615.6	22046	14263.5	13929.8	22245.2	14603.5	14917.1	22651.9	14148.8	13463.3
24277.8	15117.1	10591	25148.6	15473	11600.4	22451.1	14465.9	13972.6	22605.9	14739	15082.8	23074.3	14325.1	13537.9
25025.4	15541.5	10945.2	25325.9	15781.6	11663.3	23070.8	14925.8	14173.4	23258	15063.3	15439.1	23331.6	14743.8	13384.4
25503.3	15987.8	11171.6	25657.6	16085.5	11844.9	23544.2	15204.3	14394.8	23766.4	15277.3	15764.4	23320	14979.2	13531.8
26152.9	16441.5	11432.9	26126.5	16292.9	12153.7	24235.5	15632.2	14469.9	24452.5	15653.4	16089.1	23822.5	15407.2	13621.4
26606.3	16774.4	11671	26566.8	16490.1	12518.9	24642.6	15894	14705.9	24930.8	15807.8	16393.7	23909.7	15658.9	13773
27402.9	17151.2	11996.1	27133.9	16833.2	12867	25032.6	16320.5	15439.2	25423.3	16127.2	16878.4	23614.1	15986.6	13861.4
27366.1	16031.7	12356.1	27679.5	17326	13247.4	24395.5	16385.7	14984.1	24915.2	15919.6	16378.3	23748.6	16180.6	12796.9
26067.1	16262.2	12536.1	28171.3	17923.5	13565.6	25708.5	15965.2	13587.8	25659.3	15633.9	15486.5	25089	16207.3	13603.9
26777.9	16430.5	12675.5	28482.8	18353.6	13343.9	26122	16405.1	13728.8	26073.5	16225.3	15738	25337.5	16633.6	13516
26900.4	17224.4	12954.2	28810.9	18570.2	13439.4	26625.2	16415.4	14047	26862	15607.5	16275.7	25372.3	16726.3	13985.1
26630.8	18629.3	13401.3	29327.3	18706	13729.5	28319.1	16368.3	14110.9	28442.9	15166.9	16597.5	26237.9	16936.3	14345.6
27880.9	18234.1	13511.6	29651	18734.9	14126.8	28668.9	17184.6	14148.3	28572.8	17117	16565.7	26953.5	17673.3	14414.4
27954.4	18131.7	13680	29616	18862.6	14394.7	29250	17395.2	14049.2	29080.2	17628.4	16063	27809.9	18152.9	14223.4
28297.5	17754.9	15137.4	29513.2	18791.2	14098	29935.3	17821.9	14086.5	30387.1	18908.8	16059.3	30543	19276.1	14072.4
28726.5	17857.3	15636.8	29804	18967.6	14523	30074.3	17992	14302.8	30628.5	19412.8	16474.3	31442.4	19369.5	14143.5
29094.1	18047.6	16014.2	30039	19248.6	14875.2	30423.3	18141	14534.2	30889.4	19744.3	16683.9	31936.5	19385.3	14530.4
29461.8	17963.4	16141.9	30377	19443.3	15603.2	30688.9	18435.7	14574.7	31157.9	20595.2	16438.4	31987.6	19768.3	14488.8
29278	19028	16333.5	30779.5	19307.4	16172.3	31853	18543.3	14654.5	32692.4	21413.4	16102.4	33578.5	20196.7	14788.1
29657.9	19397.6	16577.4	31124.8	19249	16586.4	32298.1	18753.3	14787	33399.7	21301.8	16436.3	34035	20573.7	14915.1
29854	20001.2	16769	31202	20052.2	16614	32814.5	18592.8	15204.9	32842.1	19845.3	16297.9	33688.5	19396.9	14754.4
30282.9	20052.4	16792.3	31134.3	19816.2	17195.5	33539.7	18840.3	15768.7	33316.6	19123.5	14812.3	32041.8	19717.4	16579.8
30479	20096.3	17088.4	31079.1	20124.9	17220.1	33676.1	18996.4	15804.4	33707.8	19469.7	15130.6	33049.5	20011.4	16661.2
30466.7	20378	16943.2	31212.7	20396.7	16868.7	33956.3	18879.9	15952.9	33703.3	18435.7	14633.4	31587.1	19696.3	16884.9
31055	20067.1	17053.5	31259.6	20394.3	17106.4	33602	19229.9	15935.1	33707.7	18609.5	15077.9	32639.3	20079	16487.6
31202	20173.2	17059.4	30937.5	19954.1	17093.7	33901.1	19265.5	16054	34000	18038.2	14831.8	31520.8	20259.9	16754.5
31692.3	20297.6	17181.3	30446.2	19874	17226.2	34128.2	19502.8	16209.7	34506.4	18144.9	14940.8	31820	20662.8	17707.5
32403.1	20604.9	17297.4	30349.6	20018.5	17042	33811.9	19907.8	16168	34600.7	19821.5	16431.4	34188.3	20794.8	16484.6
32881	20604.9	17384.5	30831.1	20542.3	16786.3	34339.2	20161	16408.9	35221.4	19324.1	16024.4	33937.3	21543.3	16530
33542.8	20564.6	17396.1	30668.9	20641.9	16767.8	34591.4	20446.7	16565.1	35905.2	19163	16052.1	33110.7	22429.6	16924.5
33089.4	20743.9	17500.6	31419.2	20345.6	16733	34243.3	20471.4	16256.2	35909.8	22254.8	16667.7	35091.9	22201.2	15840.1
32917.8	20414.6	17454.2	31346.2	20366.2	16753.9	33902.5	20407.9	16056.2	35639.2	22853.4	16853.9	34776.8	22221.8	15880.2
33077.1	20129.3	17581.9	31169.6	20536.1	16567.4	34131.7	20479.3	16237.2	35775.1	19756.6	16243.7	33998.9	22537.5	15106.4
33726.6	20154.9	17750.3	32056.3	20316.8	16656.9	33840.4	20712.9	16172.5	35303.5	21439	17562.7	33419.2	22232.8	16889.8
33616.3	19953.7	17605.2	32734.2	20323.7	17099.9	34063.6	20604.5	16448.9	35441.5	20847.1	16072.2	34070.6	22373.3	16024.5
33334.5	19887.8	17332.3	32273.9	20626.6	17041.2	34355.1	20187	16554.5	35114	18250.1	15451	31331.4	22068.8	16385.3
33273.2	19763.4	17204.5	32228.2	20229.2	16954.1	33276.4	20390.3	16101.1	34874	21687.8	17062.9	34221.6	21974.3	15914.1
33199.7	19997.6	17204.5	32343.2	20216.9	17146	33536.4	20359.7	16252.8	34884.8	21808.4	16429.5	34644.3	21767.6	15350.9
33591.8	20323.2	17268.4	32116.8	19915	16907.5	33612.8	20421.9	16245.3	34477.1	20387.6	18023	33274.3	21385.8	16078.7
34265.9	20297.6	17030.3	32335.5	20088.7	16978.5	33557.3	20764.9	16393.4	34526.7	21083.8	17580	34127	21713.3	16674.9
34204.6	20165.9	16891	32412.8	19723.1	17298.4	33302.1	20700.9	16331.3	34066.9	20832.3	17778.3	33816.6	21492.2	16574.4
34008.5	20528	16891	32174.7	19947.5	17110.1	33727.1	20633.1	16532.7	34883.2	22523.7	16681	34984.8	21743.5	15942.1
33640.9	20440.2	16972.3	32185.5	20010.3	16799.8	33407.1	20399.1	16304.2	34076.7	20582	18320.6	33801.5	21133.2	16262.6
33738.9	20301.2	16867.7	32627.1	19961.3	16877.3	33110.3	20397	16690.2	33411.4	20495.9	18876.2	33996.4	20923.9	16095.9
33922.7	20520.7	16560	32417.5	20081.9	16546.7	33311.6	20559	16256.1	34203.4	21056.9	18050.5	33568.7	21442.5	16955
33886	20648.8	16641.3	32737.2	20219.4	16880.8	33296.6	20526.9	16479.2	34136	20913.5	18981.5	33751.5	21368.1	16711.2
33604.1	20572	16519.4	33066.3	20123.5	16533.6	32889.7	20354.2	16852.8	33498.4	20754.7	19385.8	33769.1	20957	16638.6
33751.1	20228	16513.5	32775	19967.6	16727.6	32619.5	20467.9	16748	33348.3	21093.7	19317.8	33470.7	21176.5	16573.8
33187.4	20623.2	15601.9	32258.3	20479.5	16576.6	32322.1	20106.1	16435.9	32818.4	21194.2	19215.9	31923	20608.1	16874
32819.7	21161	15352.3	33119.4	20406.3	16490.5	32508.4	19902.9	16516.7	32982.6	20963	19444.1	31824.9	20359.6	16865.2
32623.7	20857.3	15178.1	33099	20493.3	16365.4	32262.8	19819.2	16085.6	32740.6	21024.8	19020.9	31082.9	20369.4	16843.8
32795.2	20978	15189.7	32410.2	20344.2	15863.5	32763.4	19960.5	15865.6	33504	21978.7	18329.6	31147.5	20831.4	16934
32795.2	20473.2	15125.8	32210.3	20472.4	15910.1	32199.8	19881.4	15901.6	32657.2	21091.3	18419.3	30454.2	20443.7	16809.9
32537.9	20436.6	15091	32030.4	20297.9	15887.2	32067.8	19675.5	15968.5	32155.4	20509.9	18406.6	30315.2	19943.1	16681.6
32158	20052.4	15015.5	32012.8	20225.7	15829.4	31619.7	19435.6	15901.3	31541.9	20031.9	18237.3	30044.5	19582.7	16245.9
31324.6	19708.5	15021.3	32051.8	20185.6	15655.8	31478.7	19030.1	15496	31485.9	19765.8	17712.3	29881.7	19451	15800
31729	19785.4	15120	32078	20156.9	15565.4	31379.8	19219.7	15783.1	31483.2	19394.7	18229.8	30162.3	19578.2	15959
31496.2	19752.4	14992.3	32086.2	20166.2	15336.1	31369.5	19090.6	15620.8	31510.9	19405	18076.7	29815.6	19541.5	15840.4
31594.2	19573.2	15247.7	31901	20044.4	15400.5	31210.3	19147.1	15799	31414.6	19058.1	18316	30481.5	19572.3	15608.2
31888.3	19891.5	15462.6	31828.9	20029.2	15525.9	31505.2	19300.4	16216.1	31769.8	18756.1	18746	31303.8	19676.5	15815.9
32366.3	19917.1	15781.9	31936.7	20078.4	15904.2	31290.2	19471.6	17251.5	31668.4	18538.3	19383.9	32501.3	19702.8	16050.2
32868.8	20173.2	16525.2	32341.7	20385	16768.6	31169.2	19642.3	19110.3	31862.8	19002.1	20112.5	33712.8	19750.5	19045.5
33751.1	20758.5	17518.1	32875.2	20973.4	17838	32606	20298.4	19262.3	33308.2	19074.1	20565.4	34811.9	20661.5	17072.9
35540.4	21534.1	19103.2	34179.2	21990.1	20507.7	34647	21544.2	19746	35606.8	19400.4	21468.9	35403.7	22315.3	17697.7
37991.5	23224.4	21582.6	36364.4	23528.2	22260.4	37817.5	23132.3	21315	38576.4	21317.9	22796.1	37570.4	24005.7	19474.9
41226.9	24834.1	23760	38962.2	24849.9	23820	40493.3	24940.4	23280.1	41335	24488.3	24493.8	41345.5	25843.9	25037.6
43285.8	26623.2	24497.4	40966.9	25676.8	24725.4	42210.7	25888.8	25078.8	43316.5	25121.5	26206.5	41876.2	26846.8	25209.1
43812.8	27274.4	24631	42217.1	25930	24870.2	42670	26130.5	25752.4	44249.1	25043.8	27059.5	41180.9	27374.7	25416.8
44376.5	27380.5	24811	42987.7	26235.4	25065.4	42787	26389.5	26118.6	44480	26112	27408.6	41179.8	27668.2	25447.5
44364.3	27267.1	24903.9	43294.4	26541.8	25414.4	42721.1	26411.1	26137.7	44403.7	26711.5	27354	41239.1	27677.7	25702.2
44217.2	27095.1	24770.3	43546.9	26788.3	25960.8	42475.9	26333.4	26089.1	44125.2	26712.6	27233.6	40968.6	27546.8	25851.3
44082.4	27098.8	24648.4	43764.1	26906.1	25831.2	42384.9	26257.3	26071.1	43949.3	26663.2	27149.9	40877.4	27385.9	25828.3
43959.8	26604.9	24776.1	43624.6	26943.6	25642.5	42080.4	26250.5	25917	43886.8	26427.7	27055.4	40546.6	27608.9	25342.1
43200	26154.9	24538.1	43229.2	26929.6	25563.7	41556.4	25908	25540.7	43165.1	26011.9	26490.5	40203.8	27115.4	25483.2
43788.3	26465.9	25043.2	43046.2	26694.1	25372.1	42128.6	26229.6	25831.5	43675.8	26601.8	26750.2	41330.1	27431.4	25722.4
44315.2	26729.3	25147.7	42756.7	26424	25363.1	42396.8	26450.3	26082.4	43952.6	26951.7	27038	41632.5	27627.6	25819.9
44106.9	26648.8	25066.5	42747.3	26317	25535.4	42285.9	26353.7	25991.6	43822.8	26811.4	26929.3	41452.5	27522.5	25787.9
43776	26550	25217.4	43120.1	26386.8	25592.7	42307.1	26253.6	25851.1	43833	26715.5	26754.3	41716.7	27472.2	25756.8
43310.3	26476.8	24985.2	43156.3	26492.5	25739.9	42104.6	26025.5	25659.5	43591.8	26325.2	26551	41282.5	27222	25718.9
42820.1	25931.7	24398.7	42985.1	26484.7	25704.6	41280.9	25720.5	25359.9	42708.1	25733.3	26167.8	40097.9	26792.3	25454.4
42366.6	25935.4	24241.9	42677.9	26351.8	25428	41183	25503.1	25184.2	42600.5	25367.6	26010.2	39841.7	26583.9	25413.5
42158.3	25708.5	23992.3	41990.1	26058.1	25068.1	40821.5	25374.7	25051.4	42228.8	25139.8	25848.5	39363.7	26401	25307.1
41999	25382.9	23945.8	41604.1	25794.5	24882.5	40491.8	25302.1	24913.4	41926.5	24992.5	25664.7	39186.1	26323.6	25139.2
41643.6	25207.3	23731	41423.3	25552.5	24792.4	40187.8	25118.7	24729	41667.8	24676.5	25492.4	38740.3	26146.8	24997
40405.8	24889	23545.2	41147.3	25396.7	24590	39767.5	24551.7	24154.7	41243	23953.9	24906.5	38375.7	25651	24937.1
39486.6	24062.2	22952.9	40497.3	25175.7	24176.7	38605.6	24039.9	23586.4	40166.7	23104.8	24287.7	37255.1	25097.1	24265.2
39315.1	23923.2	22610.3	39153	24648.4	23358.2	38251.9	23901.1	23484.9	39812.9	22751.3	24183	36735.8	24893.9	24131
38469.4	23422	22366.5	38276.8	24089.5	22871.3	37590.4	23482.9	22990.8	39162.7	22362.7	23639.4	36211	24470.8	23699.5
37476.8	23023.2	22093.5	37426.1	23596.4	22618.6	37014	22972.5	22451.5	38628.1	21927.8	23124	35620.8	24029.2	23245.5
36839.5	22591.5	21768.4	36499.6	23114.7	21949.4	36364.9	22618.7	22049.5	38100.4	21554.9	22738.4	34846.6	23728.7	22820
36091.9	22291.5	21356.1	35490.8	22619.2	21295.3	35789.4	22186.9	21628.2	37533.5	21144.3	22297.2	34038.9	23293.7	22876.2
35307.6	21753.7	21147.1	34516.1	22052.2	21134.3	35105.5	21770.7	21123.8	37016.6	20818.7	21798.3	33421.5	23002.6	22505.7
34547.7	21182.9	20578.1	33750.7	21459.8	20583.4	34156.4	21298.3	20626.1	36204.5	20298.8	21306.9	32302.2	22566.1	21777.2
33359	20582.9	19921.9	33135.2	20975.8	20006.2	33104.7	20588.9	19904	35141.2	19831.7	20533.5	31145.2	21831.4	21214.9
32427.6	19778	19323.9	32185.5	20318.9	19601.2	31867.3	20018.8	19238.5	33909	19403	19781.3	30182.3	21188.8	20593.1
31496.2	19339	18876.8	31447.8	19774.6	19087.4	31116.1	19471.1	18659.6	33103.1	19104.4	19240.2	29636.8	20678.8	20148.9
30344.2	18896.3	18621.3	30780.1	19331.8	18605.5	30491.2	18836.7	17970	32504	18965.9	18664.2	29314.4	20190.2	19502.7
29633.4	18519.5	17796.8	29996.3	18915.3	18044.4	29552.8	18318.2	17516.1	31309.1	18418.7	18182.9	28784.8	19435.9	19144.1
29032.9	18098.8	17169.7	29164.4	18426.8	17433.2	28696.2	17897.8	17095.6	30321.7	18001.3	17762.6	28265.6	18883	18797.3
28383.3	17626.8	16780.6	28335	17920.5	16866.1	27954.5	17489.6	16643.1	29596.1	17635.9	17368.7	27822.1	18494.5	18680.9
27684.8	17107.3	16316.1	27528.9	17428.9	16491.3	27140.5	17039	16164.3	28758.3	17064	16937.6	27176.2	18042	18028.2
27304.9	16737.8	16008.4	26830.6	17149.2	16314.9	26569.8	16794.5	15885.5	28111	16586.2	16620.4	26594.6	17722.8	17458.3
26594	16134.1	15567.1	26348.3	16982	16206	25711.3	16352.1	15405.4	27246	15706.7	16152.5	25595.8	17279.3	16587.7
25993.5	15911	15363.9	26002.6	16786.5	15921.8	25368.5	16001.9	15059.3	26866.3	15189.5	15836	25102.9	16963.5	16071.6
25429.8	15728	15207.1	25745.2	16510.6	15582.3	25093.2	15678.6	14740.4	26567.6	14805.5	15553.8	24724.4	16687.4	15308.9
24951.8	15226.8	14963.2	25486.1	16111.1	15284.3	24460.5	15391.3	14433.5	25908.5	14348	15172.5	24080.6	16370.9	14693.8
24290	14963.4	14823.9	25008.7	15625.4	14985.3	24148.7	15021.4	14179.6	25609.4	14114.8	14877.6	23751.3	16111	14031.4
23824.3	14762.2	14504.5	24534.9	15192.1	14828.9	23792.6	14733.3	13994.5	25280.5	13750.4	14730.4	23181.2	15888.4	13769.3
23652.8	14634.1	14318.7	24079.3	14755.4	14572.6	23596.7	14612.6	13929.4	25061	13592.9	14658.5	22933.9	15765.1	13690.7
23542.5	14465.9	14040	23742.2	14426.8	14228	23305.9	14515.7	13874.9	24552.9	13440.3	14486.4	22667.5	15495.8	13599.4
23665	14228	14051.6	23497.4	14275.7	13999.9	23093.4	14588.2	13880.9	24289.8	13429.5	14400.1	22617	15489.9	13362.3
23628.3	14169.5	13987.7	23397.5	14237.6	14006.2	23008.7	14563.1	13858.5	24175.1	13392.5	14360.2	22565.3	15441.3	13269.1
23370.9	14059.8	13761.3	23507	14201.1	14024.2	22806.3	14397.4	13765.6	23906.9	13307	14247.8	22431.2	15256.5	13150.9
23248.3	14056.1	13680	23745.4	14187.4	13919.9	22755.5	14322.5	13725.4	23752.1	13244.1	14156.5	22439.4	15122.2	12907.4
22978.7	13803.7	13656.8	23843.8	14159.5	13744.1	22523.4	14188	13607.8	23497.3	13118.7	13968.7	22347.6	15012	12759.6
22880.7	13803.7	13772.9	23672.5	14082.6	13699.9	22585	14155.1	13578	23639.8	13149.9	13965.9	22358.6	15069.6	12748.2
22807.1	13693.9	13441.9	23554	14010.4	13753.7	22334.3	14076.6	13541.4	23299.8	13098	13919	22290.3	14899.5	12743.2
22537.5	13543.9	13430.3	23429.8	13950.3	13717.3	22203	13950.7	13438.6	23167.5	13022.5	13782.6	22252.9	14807.2	12658.3
22770.4	13708.5	13459.4	23286.8	13873.1	13575.2	22341.9	14065.5	13527.5	23233	13028.7	13858.6	22309.3	14842.2	12645.5
22672.3	13975.6	13366.5	23232.7	13842.8	13592.3	22507.9	14010.5	13525.2	23313	12968.5	13885.6	22369.2	14743.3	12580.8
22880.7	13756.1	13389.7	23271.8	13908.8	13654.5	22337.1	14113.5	13564.1	23165.4	13012.8	13883.2	22328.9	14821.8	12651.3
22672.3	13792.7	13366.5	23477.4	14065.5	13739.7	22353.3	14013.9	13502.9	23168.6	12947.7	13826.7	22334.5	14745.6	12553.2
22672.3	13803.7	13256.1	23536.8	14219.9	13699.4	22308.2	14000.8	13504.6	23088.7	12952.6	13833	22318.4	14697.4	12560.7
22843.9	13873.2	13436.1	23560.1	14247.5	13610	22449.3	14105.7	13563.3	23265.5	12962.6	13893.1	22357.2	14821.2	12614.8
23113.5	13946.3	13639.4	23571.3	14224	13621.2	22599.1	14269.6	13653.1	23445.2	12979.6	13975.7	22429.8	14980.2	12726.3
22929.7	14169.5	13842.6	23591.6	14285.2	13817.2	22880.1	14209.6	13617.3	23826.3	13007.7	14013.4	22507.5	15058	12611.8
23824.3	14791.5	14382.6	23734.7	14414.7	14048.7	23661.5	14748.4	13968.1	24657.6	13337.8	14431.4	23116.3	15531.3	12918.4
24326.8	14842.7	14220	23995.5	14585.2	14340.8	23625	14995	14135.6	24593.9	13316.1	14627.3	22909.4	15636.2	13358.3
24081.7	14469.5	14005.2	24313.7	14867	14516.4	23203.7	14831.3	14015.5	24078	13208.5	14402.4	22736.2	15414.5	13277.7
23897.9	14407.3	13796.1	24480.7	15044	14388.2	23040.3	14710.6	13944.5	23848.9	13096.6	14323.4	22610.8	15263.3	13092
23419.9	14228	13558.1	24524.5	15043.3	14019.5	22779.4	14424	13775.7	23540.6	12988.7	14132.4	22484.7	15014.3	12786.1
22819.4	13917.1	13372.3	24311.2	14780.5	13622.9	22431.8	14098.9	13549.7	23179.8	12835.4	13865.1	22378.6	14763.7	12616.8
22133.1	13522	13111	24032.5	14339.4	13165.6	21986.3	13751.6	13294.1	22669.1	12691	13528.8	22282.4	14426.7	12600.4
21434.6	13222	12472.3	23458.8	13995.6	12762.7	21434.7	13386.6	13045.2	21928.7	12533.4	13226.4	22298.2	13909.6	12658.9
20588.9	12735.4	11258.7	22860.9	13705.8	12307.5	20467.6	12890.3	12750.2	20583.8	12364.3	12833.9	21716.5	13085.1	12706.2
20392.9	12504.9	10376.1	22305.9	13355.7	11812.8	19877.1	12697.1	12671.3	19687.5	12098.6	12715.4	21491.2	12609.5	12712.1
20454.1	12581.7	9946.45	21863.7	13096.7	11412.4	19740.3	12678.8	12698.8	19362.9	11995.7	12745.6	21541.5	12396.6	12705.3
21079.1	12900	9963.87	21618.2	13011.4	11186.8	19996.9	12912.6	12903.6	19569.9	12289.6	13018.7	21582.8	12570.7	12643.3
21667.4	13287.8	9940.65	21742.3	13159.6	11052.2	20294.4	13141.2	13124.7	19864.2	12855.1	13340.8	21557.2	12760.5	12578.6
22366	14023.2	10126.5	22261	13534.2	10995.7	20977.2	13464.2	13418.8	20617.6	13386.4	13810.4	21551.5	13091.2	12689.3
23505.7	14341.5	10422.6	22832.6	14018	11073.4	21390.3	14051.2	13794.2	21123.6	14013.1	14268.6	21588.4	13594.4	12638.2
23738.6	14626.8	10579.4	23509	14543.4	11324.9	21761.8	14211	13825.3	21510	14134.3	14416.1	21877.1	13774.9	12369
24314.6	14831.7	10654.8	24077.2	14899.9	11530.5	22128.7	14563.1	13867.4	21806.6	14449.4	14614.1	22507.1	14048.1	12255.5
24179.7	14981.7	10474.8	24743.8	15187.6	11662.1	22335.1	14513.3	13660.9	21884.1	14465.5	14588.1	22936.2	14006.2	12567.5
24106.2	15018.3	10376.1	25257.5	15443.3	11616	22414.7	14485.8	13540.1	21872.9	14505	14545	23151.4	13965.4	12791
24915.1	15581.7	10573.5	25650.6	15691.7	11487.7	22999.4	14940.4	13840.3	22414.9	14983.3	14934.1	23310.6	14281.5	12815.5
25944.5	16013.4	10997.4	25887.5	16057.8	11595.5	23880.4	15620.6	13898.2	23217	15962.4	15279.9	23812.6	14909.9	13099.8
26447	16467.1	11136.8	26101	16286	11922.7	24610.5	15970.3	13843.9	23846.8	16459.4	15517.4	24289.6	15260.7	13437.3
26826.9	16800	11264.5	26752.3	16558.8	12242.1	25341.3	16272.6	13780.9	24279.6	16751.5	15566	24957.1	15503.1	13693.6
27280.3	17400	11682.6	27561.5	16897.6	12484.9	26524.6	16669.2	13809.1	25286.8	16899.2	15754.6	25759.6	16013	14154.5
27709.3	17780.5	11891.6	28123.9	17415.2	12767.5	27362	17004	13901.6	25945.6	17138.9	15858.9	26551.5	16400.4	14422
28420.1	17828	12112.3	28459.4	17971.1	13054.5	27823.8	17482.7	14034.7	26456.1	17891.4	15920.7	27320.5	16955.9	14313.9
30479	16730.5	12269	28832.4	18332.9	13232	27602.9	18671	14390	26301	19232.1	15732.7	27803.4	18083.9	15807.4
31312.3	17323.2	12629	29264.6	18610.2	13420.9	28819.1	19172	14773	27946.3	18692.9	15413.7	28680.7	19051	17126.2
31643.2	17473.2	12774.2	29785.2	18832.5	13458.2	29096	19341.7	14900.6	28420.5	18740	15503.2	28913.1	19383.1	17164.8
31961.9	17817.1	13337.4	30262.1	18974	13378	29530.9	19578.3	14982.3	29109.6	19450.5	15941	29677.5	19750.2	16587.7
32010.9	18032.9	13552.3	30698.1	19016.3	13513.6	29732.5	19646.2	15022	29432.2	20001.6	16115.1	29969.8	19862.4	16165.9
32599.1	18139	13883.2	30925.8	18872.7	13905	30093.2	20006.6	15256.4	30122.8	21415	16151	29568.2	20473.5	15880.9
33089.4	18497.6	14045.8	31315.7	18970.3	14558.2	30565	20194.9	15506.2	30564.8	21290.7	16274.8	29624.8	20764.2	14757.9
32280.5	20220.7	14446.5	31895.3	18847.3	14756	31927.9	19951.9	15564.4	32126.2	20470.3	16640.8	31251.9	20725.2	14111.1
32537.9	20509.8	14655.5	32101.9	19432.2	14975.7	32283	20081.5	15707.9	32709.7	21045.6	16874.2	31471.9	21051.1	14245.2
32672.7	20403.7	14760	32428.9	19665.2	15456.1	32253.2	20151.9	15721.9	32814.4	21101.3	16964.9	31583.8	21175.4	14387
32979.1	20765.9	15137.4	32454	19802.5	15532	32515.3	20370.7	15671.1	33783.5	21502.3	17797.9	33159	21652.5	16060.8
33542.8	21252.4	15549.7	32405.4	20183.1	15650	33024.5	20577.4	15921.8	34314.9	23253.9	18607.8	34395.3	21814.9	17830.9
33408	21398.8	15694.8	32613.5	20781.8	15659.9	33331.4	20590.6	15901.8	34903.4	22452.3	18210.8	34692.7	22095.5	16806.4
33260.9	21746.3	15834.2	32545.4	21437	15478.8	33653	20538.4	15937.5	35434.8	22468.2	18412.7	35027	22208.6	17304.9
33849.2	22017.1	15967.7	32192.2	21796.1	15710.5	34312.6	20729.4	16377.8	36029.4	21336.8	17717.5	33794.8	22643	15530.5
33787.9	22167.1	16124.5	32311.1	21835.3	15901.7	34533.2	20694.6	16252.2	36337.7	22559.9	18158.1	33452.3	22448.5	17377.4
34204.6	22430.5	16246.5	32974.4	21662.3	15676.2	34671.6	20848.1	16455.5	36213.6	22138.9	18382	33176.9	22259.6	17346.1
34400.7	22404.9	16107.1	33103.8	21998.7	16268.6	34708.3	20849.8	16632.6	36363.6	22172.1	17888.6	33067.9	22376.4	16987.6
35148.3	22390.2	16275.5	32618.6	21966.3	15973.1	34774.5	21144.4	16751	36278	22344.1	18470.4	32482.9	22457.9	17599.4
35356.6	22115.9	16339.4	33706.8	21983.3	16369.7	34742.2	21135.9	17004.1	36277.2	22104.4	17615.2	34401.1	22700.1	15695.5
35160.5	21841.5	16472.9	33011.4	21757.9	16545	34654	21038.4	16972.9	35843.2	21289.5	17444.8	34922.3	22486	16893.9
35307.6	22243.9	16565.8	33509.5	21710.6	16288.8	35245.2	21014.9	17167	36513.9	21023.3	17344.8	34013.7	22769.2	18090.8
35332.1	22181.7	16740	34050	21694.1	16721	35097.9	21148.4	17113	36305.8	21461.3	17633.3	35405.3	22631.8	17760
35295.3	21684.1	16420.6	33936.5	21424.2	16793.8	34565.3	21091.8	16974.2	35874.4	21408.7	17524.7	34608	22703	16913.4
35368.9	21402.4	16565.8	33973	21571.1	16741.9	34565.9	21112.9	16991.3	35829.1	21273	17376.9	33908.8	22842.3	17462.3
35209.5	21552.4	16525.2	34492.3	21444	16486	34662	21028.6	16976.6	36260.1	21276.2	17425.3	33872	22997.6	17526.2
35307.6	21545.1	16484.5	34427.7	21334.1	16409.9	34350.1	21242.8	16802.4	36488.8	22512.5	17906.8	34184.7	23146.8	16050.6
34939.9	21215.9	16339.4	34391	21376.4	16365	34142	21075.5	16662.5	36369.1	22855.9	17772.5	33392.4	23114.8	16575.8
34535.5	20974.4	16304.5	34200.1	21443.9	16231.2	34145.8	20835	16679.3	36194.4	22703.6	17106.9	33431.5	23014.4	14903.6
34229.1	21215.9	16194.2	33492.6	21273.9	16138.2	33476.7	20745.1	16567.2	34955.3	21841.1	19680	33076.2	22017.5	17009.5
34535.5	21563.4	16136.1	33396.2	21121.6	16086.1	33158.1	20788.6	18201.3	34344.1	20207.2	21081	34310.3	21474.6	16877
34412.9	21318.3	16072.3	32740.4	21187	15932.6	32384.6	20616	19045.5	33753.8	19824.5	21365.5	34345.7	21135.5	16836.7
34425.2	21230.5	15932.9	32779	21502.7	15689.1	32153	20619.2	19038.7	33525.5	19970.7	21335.7	34067.6	21082.4	16837.9
34082	21552.4	16089.7	32752	20908.1	16285.2	33418.1	20714.5	16864.2	34728.9	22197	20185.4	34126	21830.5	17321.7
33787.9	21354.9	15921.3	32772.4	21153.4	16454.3	33474.5	20630.3	16118	35093.5	22868	18980	33827.8	22114	17403
33775.7	21300	15915.5	32322.2	21692.6	16385.7	32958.7	20544.9	16933.3	34301.4	21742.4	20270.2	34079.6	21609.7	17011
33812.4	21742.7	15892.3	33180.5	21340.6	16501.1	33684.5	20685.2	16162.1	35315.6	23443.4	19148.9	34975.8	22176.1	17706.1
33922.7	21618.3	15869	32862.4	21105.1	16235.5	33361.9	20689.1	16508.5	34685.4	23434.4	19904.4	34527.9	21891.7	17427.1
33567.3	21431.7	15764.5	32827.7	20866.5	16065.9	32892.3	20451.5	16910.9	34207.1	22921.8	20299	34347.2	21488.4	16992.6
33199.7	21490.2	15752.9	32438.1	21020.9	15978.2	32698.5	20197.3	17371.8	33871.3	21172	20518	34163.4	21044.2	16891.8
32415.3	21552.4	15636.8	32290.1	20864.3	16031.6	32951.1	19894.4	16134.8	34139.1	21963.8	19673.6	34250.4	21054.5	16841.8
32256	21515.9	15625.2	32276.3	20858.4	15969.2	33032.4	19846.5	15901	34280.2	21952.8	19359.2	34238.5	21165.6	16912.8
32194.7	21128	15578.7	32472	21188.3	15754.1	32510.2	19759.4	16100.9	33756.7	20895.6	19611.4	33674.8	20919.9	16731.2
32427.6	21387.8	15601.9	32263	20962.9	15901.7	32612.5	19831.7	16652.8	33853.7	20299.9	20088.1	34026.2	20877.5	16793.9
32317.3	21248.8	15410.3	32346.2	20838.6	16099.8	32408.1	19746.5	16506.2	33536.2	20395.3	19905.3	33381.8	20702	16678
32501.1	21161	15369.7	32186.5	20960.8	16005.9	32554.2	19845.6	16081.6	33633.3	21163.2	19483.8	32644.8	20859.1	16682.1
32231.5	20729.3	15276.8	32151.8	21111.3	15885.5	32518.6	19722.7	15670.9	33570.6	21796.9	18446.4	31469.7	20919.8	16386.7
32010.9	20634.1	15358.1	32246.3	21086.6	15910.8	32504.7	19595.3	15628.9	33530.2	21348.1	18347.3	31328.5	20811.1	16222.8
32035.4	21007.3	15514.8	32219.9	20807.2	15845.9	32862.3	19597.4	15749.6	33901.4	21125.1	18601.7	31813	20824.1	16289.7
31839.3	20791.5	15805.2	32074.4	20706.9	15837	33053.6	19546	15603.4	34271.9	21042.4	18068.7	31676.4	21035.9	15974.2
31937.4	20667.1	15857.4	31937.8	20592.7	16074.1	32658.8	19436.2	15924	33087.5	20322.8	18547.3	32326.3	20148.6	16077.1
32317.3	20454.9	16246.5	32094.9	20664.2	16203.6	33106.2	19756	15774.2	33926.9	20552.1	17776.6	32368	20891	16112.9
32930	21047.6	16850.3	32044.1	20630.3	16741.2	33417.9	20036.9	16872.6	33941.9	20136.5	19486.4	34379.2	20809.3	16548.9
33579.6	21362.2	17471.6	33203.7	21127.4	18567.3	34303.7	20486.8	16837.4	35152.1	19318.2	19633.8	33673.6	21628	20312.8
34633.5	21757.3	18272.9	33558.9	21916.2	21103.7	35200.7	21149.5	17263.9	36193.4	20320	19977.2	34651.7	22362	17142.3
36202.2	22170.7	19474.8	34440.9	22917.5	21641.6	35927.5	22037.2	19120.1	36717.4	20457.2	21352	35131.1	22908	17895
37783.1	23264.6	21588.4	36405.5	23647.3	23150.8	37902.7	23048.9	21074.8	38732	21072.5	22732.1	37513	24035	19075
41055.3	24980.5	23876.1	38942.6	24593.4	24494.3	40566.5	24859.1	23689.3	41570.2	23841.3	24756.2	40648.1	25906.5	25013
43420.6	26081.7	24578.7	40944.5	25132	24854.5	41870.2	25975.8	24869.4	43028	25521.5	26011.9	42166.5	26981.8	24907.8
43996.6	26432.9	24996.8	42365	26090.2	25482.4	42324.5	26260.9	25460.5	43566.3	25832.9	26492	41511.8	27326	25108.6
44817.7	26754.9	25234.8	43170.7	26568.7	25672.7	42647	26596.8	26092.7	43966.9	26215.8	27056.9	41523.1	27678.4	25441.9
44609.4	26601.2	25141.9	43522.5	26931.8	25923.9	42410.8	26488.7	26183.9	43657.8	26089.4	26977.4	41294.2	27497.2	25542.9
44131.4	26539	24886.5	43745.4	26911.5	26107.6	42185.7	26259	26029	43272.2	26369.6	26715.3	41028.1	27129.3	25594.6
43396.1	26436.6	24793.5	43745.2	26701.3	26016.3	42035.2	25956.9	25764.4	43084.2	25959.2	26412.7	40900.6	26843.3	25425.4
43040.7	26268.3	25025.8	43573.1	26541.5	25677.4	42036.2	25853.2	25602.9	43138.9	25916.2	26234.7	41158.4	26859.1	25379.4
43310.3	26184.1	24961.9	43233.3	26357.2	25531.1	41922.6	25958	25684.4	43022.5	26101.1	26298.3	41055.5	26910.9	25418.9
43739.2	26345.1	25205.8	42994.4	26186.9	25523.2	42205.5	26176.2	25877.2	43311.8	26537.7	26496.7	41553.4	27134.5	25510.5
43837.3	26480.5	25420.6	42890.9	26104.3	25560.2	42454.2	26249.2	25948.3	43544.7	26662.3	26560.9	41933.8	27228.8	25528.8
43849.5	26608.5	25287.1	42951.9	26236.2	25648.4	42472	26223.8	25986.5	43495.2	26606.6	26586.2	41776	27127.2	25536.5
43739.2	26297.6	25136.1	43091.4	26426.2	25756.2	42144.7	26122.4	25922.6	42790.7	26677.7	26234.9	41329.1	26729.1	25470.6
43420.6	26282.9	25263.9	43067.7	26544.6	25829.1	42206.9	26021.8	25790.3	42919.5	26540.1	26138.3	41571.7	26732.9	25458.8
42599.5	26081.7	24996.8	42919.9	26528.5	25786.5	41863	25650.8	25410.5	42755.3	25888.5	25886.3	41126.9	26536.4	25597.8
42685.3	25628	24654.2	42876.8	26426.4	25642	41255.2	25630.6	25346.4	42112.5	25744.5	25738	40452.3	26386.6	25290.4
42513.7	25375.6	24567.1	42461.3	26140.9	25444.2	40951	25569	25192.7	42109.3	25629.7	25729.1	40214.9	26519.4	25142.7
42035.7	25269.5	24218.7	42081	25847	25196.8	40608.2	25325.4	24955.7	41849.5	25191.1	25557.2	39691.9	26290.5	25055.6
41288.2	25145.1	24114.2	41781.7	25621.2	24981.8	40418.4	24996.5	24617.9	41773.1	24744.5	25297.7	39433.8	26089.3	24864.5
40614.1	24867.1	23696.1	41340.5	25394.2	24807.8	39885.6	24644.4	24268.1	41388	24103.5	25033.5	38586.4	25804.2	24803.5
40074.9	24289	23388.4	40607.2	25127.9	24440.2	39160.2	24349.5	23924.2	40788.4	23635	24690	37890.6	25549.9	24256.5
39266	23970.7	23254.8	39672.6	24768.5	23804.7	38767.1	23961.8	23515.7	40391	23325.5	24258.6	37639.9	25199	23983.9
38395.9	23052.4	22656.8	38792.3	24329.5	23317.6	37475.7	23465.5	22927.1	39208.9	22536.5	23597.4	36533.9	24646.7	23263.9
37636.1	22254.9	22256.1	37723.9	23733	22781.8	36434.4	23028.4	22424.1	38204.8	22037.4	22992.7	35710.3	24159.7	23243.3
37133.6	21976.8	22035.5	36782.6	23126.5	22166.2	35972.9	22790.5	22076.3	38109.1	21702	22843.6	35212.8	24139.2	22566.3
35797.8	21413.4	21536.1	35854.1	22480.2	21811.2	35042.5	22082.9	21283.1	37361.3	21100.7	22066.4	34094.4	23573.1	21953.3
34878.6	20831.7	20676.8	34929.2	21867	21228.4	33879.9	21488.6	20694	36336.2	20313.4	21497.3	32458.1	22965.8	21273.1
33824.7	20235.4	20154.2	33772.7	21203.3	20228.6	32928.7	20872.9	20039.1	35509.4	19932.8	20871	31514	22435.4	20763.8
32709.4	19441.5	19643.2	32826.7	20412.4	19678.2	31779.1	20218.3	19304.1	34473.7	19590.3	20113.9	30640.6	21833.1	20100.7
32035.4	19057.3	19126.5	32025	19668	19386.3	31037.7	19786.9	18871.7	33608.2	19203.2	19670.9	29988.9	21333.8	20002.8
31226.6	18512.2	18656.1	31283.4	19137.5	18735.7	30161.5	19290.2	18333.2	32638.8	18891.1	19125.7	29369.1	20797.2	19519.3
30123.6	18186.6	18214.8	30685.7	18745.8	18200.1	29533.2	18638.7	17698.5	31868.4	18649.4	18547.2	28996.7	20143.2	19155.4
29278	17714.6	17814.2	29627.4	18168.2	17534.5	28785.2	18119.8	17164.8	30960.2	18413.9	17980.5	28659.3	19537.5	18635.1
28652.9	17279.3	17297.4	28799.2	17749.6	16899.5	28033.5	17670.6	16783	30019.9	18089.8	17537.2	28384.6	18941.8	18374.2
27942.1	17019.5	17024.5	27863.5	17388.7	16593	27631	17215	16407.7	29409.2	17940.9	17100	28127.6	18406.5	18163.1
27439.7	16620.7	16507.7	27097.1	17092.1	16427	26930.9	16831.6	16101.9	28512	17438.3	16720.1	27551.2	17864.2	17741
27243.6	16141.5	16281.3	26685.5	16816.7	16445.3	26342.7	16670.2	15940.7	27794.2	17158.5	16412.5	26911.6	17572.5	17309.6
26569.5	15885.4	16060.6	26286	16472.2	16445.6	25991.8	16231.5	15615.6	27097.8	16694.7	15906.5	26220.7	16955.3	16934.7
25883.2	15563.4	15863.2	25910.6	16012.9	16256.7	25582.3	15809.6	15256.1	26433.1	16099	15412	25459	16420.4	16030.8
25478.8	15307.3	15596.1	25719	15597.6	15979.4	25193.5	15521.3	15052.3	25770.5	15396	15048.9	24597.1	15946.9	15444.3
25086.6	15084.1	15271	25359.2	15228.7	15788.2	24819.4	15216.7	14896.8	25033.1	14689.2	14672.1	23755.2	15383.2	15149.8
24473.9	14696.3	15300	25041.5	14778.8	15530.8	24504.7	14873.1	14623.2	24549.4	14476.7	14201.2	23632.9	15009.5	14367.1
24057.2	14637.8	15079.4	24843.5	14532.7	15170.4	24317.3	14617.7	14430.6	24305	14130.9	14030	23123.8	14759.5	14149.8
23775.3	14652.4	14870.3	24482.6	14282.8	15023.1	24216.4	14435.6	14310.4	24131.6	13887.1	13933.8	22751.8	14559.4	13986.4
23518	14381.7	14638.1	24015.7	14083.7	14871.4	23852.4	14272.5	14158.7	23720.2	13680	13755.6	22306.5	14377.7	13730.5
23272.9	14070.7	13163.2	23543	13973.2	14698.5	22872.2	13939.2	14020.9	22198.2	13830.6	13564.9	21753.8	13529.7	13562.7
23383.1	14037.8	14121.3	23147.8	13807.9	13680	23317.6	14119.4	14070	22972.3	13555.1	13579.7	21747.9	14046.2	13603
23346.4	13792.7	14179.4	23094.9	13623.9	13316.7	23132.5	14115.9	14015.5	22856.5	13524.8	13500.5	21653.7	14102.9	13561.6
23309.6	13781.7	14121.3	23159.9	13585.1	13611.2	23074.6	14105	13980.9	22849.5	13487.8	13510.2	21585.7	14122.4	13566.7
23383.1	13584.1	14080.6	23359.5	13618.5	14176.8	22884.9	14134	13987.8	22494.4	13500	13364.9	21313.7	14002.5	13684.7
23211.6	13342.7	13958.7	23508.9	13613.5	14318.3	22593.6	14047.2	13878.9	22141.8	13378.8	13165.8	20993.5	13870.7	13670.5
23027.7	13404.9	14028.4	23395.5	13499.2	14283.9	22632.1	14002.8	13790.9	22389.6	13247.4	13180.1	21005.2	14008.1	13502.9
22978.7	13189	13952.9	23370.5	13468.2	14210.5	22371.6	14005.6	13716	22251.7	13198.9	13116.6	20876.9	14076.3	13579.6
22917.4	13137.8	13923.9	23296.4	13218.9	14101.7	22301.2	13980.9	13677.6	22210.5	13168.2	13085.2	20878.4	14072.7	13532.7
22868.4	13320.7	13825.2	23262.1	13110.9	14050.3	22403	13941.2	13686.1	22268.8	13142	13129.8	20978.7	14004.8	13318.7
22758.1	13126.8	13842.6	23221.5	13053.6	14021.8	22255.1	13887.1	13631.4	22136.3	13103.9	13029.8	20847.8	13981.7	13416
22905.2	13401.2	13778.7	23138.7	13055.5	14063.3	22482.3	13920.3	13736.8	22157.3	13162.3	13110.6	20953.8	13848.6	13339.9
22942	13339	13767.1	23201	13127.2	14095.2	22455.5	13903.9	13770.5	21856.6	13213	12972	20724.7	13634.4	13375
23174.8	13361	13755.5	23317.5	13221	14110.1	22483.7	14006	13861.1	21743.5	13368.1	12997.5	20690.7	13587.5	13693.3
23272.9	13456.1	13825.2	23465.5	13337.8	14137.3	22597.8	14060.7	13911.3	21801.6	13431.3	13015.5	20671.4	13585.3	13676.3
23334.1	13536.6	13970.3	23640.9	13466.6	14170.1	22744.4	14100.7	13952.3	21941.2	13463.5	13037.8	20752.1	13622.4	13671.4
24522.9	14037.8	14388.4	23865.5	13540.1	14238.2	23391.1	14762.3	14559.9	22577	14096.8	13561.1	21214.8	14075.6	14706.9
24792.5	14231.7	14400	24253.7	13651.3	14433.8	23567.1	14895.3	14722.7	22627.3	14310.9	13652.9	21297.4	14055.3	15030.6
24363.6	13840.2	14074.8	24643.9	13858.2	14631.3	23096.9	14602.6	14513.8	21900.5	14180.6	13287.2	21054.1	13613.7	14599.9
24044.9	13609.8	13703.2	25005.2	14024.9	14510.6	22724.3	14382.7	14346.5	21373.7	14062.4	13087.4	20870.1	13308.5	14324.4
23873.4	13375.6	13627.7	25021.6	13995.8	13922.5	22495.5	14281.6	14244.8	21116	13982.7	12944.7	20792	13215.1	14411
23211.6	13218.3	13500	24645.4	13623.7	13586.2	22315.2	13902.2	13964.6	20751.5	13772.1	12586.1	20791.6	12825.3	13630.6
22182.1	12837.8	13023.9	24099.9	13244.6	13348.4	21792.6	13295.4	13583.9	19968	13330	12077.2	20629.4	12194.9	12951.5
21471.3	12493.9	12211	23399.9	13017.9	13015.6	21145.9	12852	13342.2	18801.2	13102.6	11657	20109.9	11434.2	12622.1
20723.7	12267.1	10910.3	22732.5	12809.8	12412.3	20355.2	12362.2	13101.2	17391.6	12747.7	11301.5	20784.9	10471.3	12191.5
20245.8	12102.4	10248.4	22082.4	12603.7	11763.1	19914.5	12111.7	12952.1	16656.5	12491.9	11079.9	21415.5	9973.62	11991.8
20270.3	12047.6	9992.9	21550	12483.9	11272.9	19772.6	12088	12959.4	16356.7	12588.9	11066.6	21731.2	9814.09	12090.7
21017.9	12354.9	9894.19	21210.2	12435	11058.5	19961.8	12365.4	13190.2	16547.8	13354.9	11456.9	22457.4	10019.2	12417
21422.3	12493.9	9888.39	21247.5	12506	11006.6	20064.8	12534.6	13323.3	16699.4	13771.7	11669.8	22726.4	10183.4	12639
22329.2	13276.8	9958.06	21664.9	12663.9	10971.1	20728.9	12958.3	13686.2	17421.6	14521.5	12274.2	23919.5	10517.1	12855.4
22954.2	13891.5	10178.7	22358.5	13009.8	11073.4	21379.3	13294.5	13942.1	18073	14921.9	12669.6	24498.4	10777	13002.5
23248.3	14103.7	10457.4	23267.1	13606.2	11272.3	21831.8	13501.5	13920.1	18573.9	15171.8	12800.7	24760.1	11053.9	13293
23444.4	14279.3	10585.2	24039.5	14206.2	11493.7	22466	13718.5	13551.9	19030.9	15840.1	12711.5	25461.8	11315.3	13345.5
23407.7	14542.7	10561.9	24707	14656.6	11660.8	23066	13821	13185.6	19579.3	16316.7	12638.1	26293.6	11572.6	13313.5
23591.5	14700	10596.8	25082.3	15142.4	11741.7	24140.8	14137.5	12983.2	20218.6	16760	12244.6	27022.3	12004.4	13033.2
23995.9	15241.5	10741.9	25473.3	15537.2	11650.4	25099.3	14502.9	13089.3	21325.8	16662.3	12517	28037.8	12712.4	13444.1
24633.2	15856.1	10823.2	25498.5	15994.3	11678	23657.3	14494.2	14052.1	21144.3	16075	14002.8	27637.5	12476.8	14272.5
25258.2	16426.8	11020.6	25332.4	16396.4	12330.5	24185.2	14889.2	14279.3	21767.1	16394.9	14374.1	27695.4	12837.6	13892.9
25834.2	16635.4	11084.5	25510.1	16771.7	12576.7	26486.8	15639.4	13567.7	22752.3	15961.1	13445.7	29356.2	13727.5	14757.4
26287.7	16825.6	11432.9	26366.4	17215.6	12884.6	26026.7	15762.2	13778.3	22850.3	16636.9	14176.5	28714.8	13726.5	14767.3
26532.8	17195.1	11653.5	27396.2	17809.3	12637	27746.7	16163.7	13954.5	23963.9	16310.8	13257.5	29993.5	14298.6	14950.8
27709.3	17312.2	12135.5	28231.4	18249.5	12992.1	28526.9	16916.3	14382	25139.7	16192.4	13184.6	30628.3	15283.3	14726.9
27978.9	17890.2	12071.6	28463.1	18617.9	13013.6	28575.3	16956.9	14392.1	25100.6	16647.5	13907.5	30240.8	15103.8	15096.8
28297.5	18124.4	12437.4	27941.1	18507.1	13148.8	28841.7	17140.7	14475.6	25457.2	16941.2	14225.2	29927.1	15280.6	15035.1
29228.9	18669.5	12780	28247	18686.7	13592.6	29232.1	17606.5	14786	26052	17432.3	15138.1	29405.5	15661.2	14728.2
29596.6	18823.2	13058.7	28742.8	18941.3	13735.9	29553.1	17842.5	14902.2	26534.6	17602.2	15264.5	29314.5	15981.9	14737.8
29939.7	19028	13232.9	29241.2	19101.8	14028.8	30274.1	18142.8	15070.4	27541.4	17331.1	14658.6	30600.1	16652.9	15294.9
30135.8	19101.2	13645.2	30589	19185.1	14113.9	30837.1	18364.3	15351.7	28714.2	18249.7	14174.5	31612.4	17396.8	15521.3
30687.3	19379.3	13912.3	31014.9	19351.3	14252.1	31023.8	18661.3	15548.8	28776.5	19199.3	14331.7	32746.6	17369.5	17317.3
30503.5	19390.2	14185.2	30906.4	19444.1	14240.7	31268.1	18617.4	15551.1	29023.4	19113.5	14157.5	32784	17453.1	16839.4
28910.3	19569.5	14696.1	30729	19405.4	14767.2	31411.1	17873.8	15100.4	29381.6	19558.4	14144.7	32153.2	17030.3	15698.6
31631	20173.2	14823.9	30541.1	19487.5	14887.1	32008.9	19224.1	15895.8	29908.9	19450.6	14789.8	32895.1	17854.6	16723
32819.7	20524.4	14841.3	30867	20072.6	15137.8	32609.3	19562.8	16351.7	30432.3	19205.6	14725.4	33283.3	18312.3	15859.5
33113.9	20257.3	15085.2	31172.4	20592.1	15003.6	32323.1	19823.1	16302.1	30483.4	21028.6	15162.1	32997.2	18557.3	16919
33138.4	19767.1	16443.9	31311	20559.2	14919.6	33178	20043.4	16360.9	31885.1	21415	14596.7	32027.8	19699.5	16934.8
33677.6	19390.2	16734.2	31374.3	20362.4	15445.4	32679.7	20408.6	16143.2	31325.9	21179.8	15661.2	33615.8	19700.9	16012.4
33861.4	19372	16891	31831.5	19865.7	15786.5	32813.9	20550.3	16182.5	31485.3	21070.2	15558.5	33786.3	19913.5	16282.7
34033	19467.1	16769	32257.2	19953.8	16268.6	32437.1	20550.2	16251.7	30864.9	20941	16687.1	32850.5	19456.9	16239.4
35099.2	19858.5	17105.8	32081.2	20104.3	16343.8	32796.5	21079.1	17217.6	31104.5	21057.2	17785.9	32648	19630.5	16739.1
34535.5	19617.1	17791	32982.9	20216.4	17213.8	32912.3	20943.6	17101.9	31558.5	21021.8	17855	32188.8	19917.6	16531.6
35295.3	19745.1	17692.3	33862	20325	18504.1	32503	21291.8	18207.2	31278.7	21500.4	18780.5	32448.9	20012.8	16762
35773.3	20034.1	17820	34168	20260.9	18870.1	33209.9	21620.5	17568.1	31803.6	21246.1	18239.1	32827.6	20402	16839.9
35601.7	20151.2	18052.3	33778.7	20354.7	18014.3	33742.7	21606.8	16823.9	32520.7	20771.8	17459.7	33721	20736.5	16806.1
35307.6	20700	17727.1	33889.4	20183.1	18627.8	33855.2	21342.6	17312.4	32267.7	20945.8	18010.6	33615.3	20097.1	16711.8
34878.6	20828	17732.9	34491	20285.2	18639.8	34181.3	21259.6	16483.5	33081.6	21279	16506.1	34905.7	20587.5	16371.4
35001.2	20487.8	17663.2	33778.4	20499.6	17878	34110.2	21294.1	16583.6	33287	21350.7	15906.4	34609.9	21019.1	16773
34756.1	20392.7	17669	33057.7	20157.4	17599.3	34037.2	21205.4	16520.3	33268.1	21546.7	15806.3	34428.2	20991.8	16693.8
34756.1	20531.7	17634.2	33050.9	19924	17589.6	33871	21131.4	16466	32674.7	20829.3	17012	33970	20382.5	16339.5
34547.7	20378	17407.7	33039.8	20105.7	17872.8	33240.9	20953.3	17061.4	31905.5	21114.9	18055.2	33140.4	19925.8	16549.7
34474.2	20941.5	17047.7	32693.5	20506.3	17772.6	33032.4	20809.8	18155.1	31551.8	21465.3	18919.6	33914.8	19438.7	16534.3
34327.1	20451.2	17152.3	32664.4	20744.8	17263.4	33007.8	20828.7	17096.2	31367.6	21052.6	17976.8	33423.3	19516.1	16233.1
34204.6	20762.2	17001.3	32656	20620.3	16730.1	33463.6	20802	16371.3	31870.7	20824.1	17189.1	34919.3	19710.1	16216.3
34069.8	20926.8	16914.2	33421.8	20647.7	16670.2	33975.7	20805.2	16361.8	32799.2	21082.9	15762.4	35762.7	20284.7	16353.2
33763.4	20828	16885.2	32941.5	20642.1	16634.2	33878.6	20641.3	16354.5	32798.5	21491.8	15567.4	34622.7	20182.7	16090.6
33665.4	20714.6	16995.5	33419.8	20633.6	16955.4	33734.3	20536.7	16249.1	32396.5	21413.4	15840.6	34597.8	19795.8	16225.8
33371.2	21193.9	16409	32950.4	20443.2	17121.2	34214.3	20193.7	16559.5	32892.5	21512.8	14827.7	32585.7	19862.5	16517.2
33812.4	21457.3	16217.4	32724	20157.4	17248.3	34317.2	20314.2	16716.3	33107.5	21722	15071.8	32541.3	20006.1	16639.4
33555.1	21772	16159.4	32556.2	20494.3	17121.9	34285.8	20332.9	16527.7	33128.2	20465.4	15701.7	34006.5	19788.3	15313.5
33175.1	21984.1	16008.4	32428.4	21079.9	16934.3	34218.5	20155.4	16340.5	32812.6	20834.1	15955.1	34194.8	19373.6	15364.3
33359	21556.1	15967.7	32285.2	21170.5	16789.4	33739.1	20249.5	16191.6	32104.3	20833.4	16308	34338.3	19238.8	16239.2
33371.2	22046.3	16136.1	32200.3	21283.8	16573.6	34691.2	20329.7	16572.4	33635.5	20355.4	15347.2	33725.6	20089.4	15208.4
33395.7	21578	15886.5	32236.8	21297.4	16428.9	34035.1	20275.6	16409.8	32786.8	20271.7	15609.7	34041.6	19763.9	16072
32954.6	21559.8	15869	32040.7	21780.7	16305.8	34250.6	20055.2	16443.5	32978	20595.9	15116.9	32958.1	19700.5	15700.6
32758.5	21362.2	15944.5	32195	21520.4	16207.4	34891.8	19986.4	16597.2	34060.4	20223.6	14657.8	33665.3	20428.2	15551.1
32390.8	21047.6	15996.8	32820.2	21441	16139.6	34872	19838.3	16514.2	33973.9	20534	14466.8	35074.4	20367.3	15700.6
32513.4	21113.4	16200	32533.7	21183.8	16384.8	34569.8	19868.5	16483	33770	21138.8	14729.3	34830.5	20128.6	15557.7
32991.3	21325.6	16020	32277.1	21022.3	16318.9	34396.8	19972.5	16602.1	33440.2	20756.4	14991.3	34559.9	19873.9	15728.6
33089.4	20857.3	15811	32357.8	21170.6	16487.1	33843.2	19972.4	16493.8	32591.1	20803.2	15047.2	33748.6	19619.2	15851
32868.8	20465.9	15822.6	32389.5	21230.8	16487	33506.9	19880.6	16353.2	32278.2	21330.9	15065.2	33515.6	19553	15976.7
32182.5	20334.1	15752.9	32040.8	20837.3	16265.8	33364.8	19567.5	16167	32208.1	21654.6	14917.1	33380.6	19375.9	15753.3
32207	20092.7	15636.8	31809.1	20780	16120.6	32964.9	19552.2	16044.2	31584	21587.7	15066.7	33033.5	19145.4	15734.9
32280.5	19917.1	15671.6	31710.1	20465	15935.4	32387.7	19589.8	15730.6	30856.3	20180.3	16086.3	32180.1	18908.6	15725.2
32366.3	19854.9	15683.2	31732.9	20381.5	15678.5	32158.1	19642	15719.2	30574.1	20159.5	16417.2	32346.2	18829.2	15526.2
32366.3	20400	16101.3	31788.8	20654.8	15401.8	33196.1	19794.5	15848.8	31952.6	20580	15792.4	34054.8	19471.5	16226.4
33211.9	20568.3	16478.7	31542.6	20500.4	15517.3	33135.3	20175.4	16067.3	31762.6	20441.1	17039.2	33785.9	19411.9	15918.4
33947.2	20612.2	16856.1	31478.1	20848.5	16515.7	33285.2	20590.5	16489.2	31911.7	20645.6	17585.6	33933.4	19698.2	16290.5
34645.8	20729.3	17860.6	31859.2	21233.9	18208.7	33868.5	21077.9	17143.7	32744.7	20753.9	18261.6	33413.2	20292.2	16690
35810	21472	19387.7	33775.1	22128.8	19530.7	35084.1	21819.7	18919.5	33842.3	21100.6	19689	33859.1	20935.2	17578.5
37856.7	22712.2	21739.4	35422.8	22356.4	21840	37901.2	23236.5	19476.2	37072.7	20329.6	20422	35581.2	22883.1	22905.5
40920.5	24779.3	23969	37470.9	23236.5	22760	40501.9	24850.3	22949.2	39367.4	23426.9	23016.9	41979.6	24201.3	24227.8
42991.7	26059.8	24619.4	39517.6	24242.4	23764.4	41839.3	25799.2	24454.2	40528.8	25006.5	24194.8	43414.7	24850.7	25886.2
44070.1	26476.8	25409	41546.6	25658.8	24459.9	42619.5	26350.2	25132.8	41278.8	26003.7	24711.3	44167.6	25395.5	25872
44560.3	27073.2	25647.1	42836.5	26373.6	24899.7	43117.4	26547.9	25869.2	41676.2	26655.8	25211.6	43373.7	25481.2	26084.4
44376.5	26893.9	25478.7	43221.1	26906.7	25435	42799	26432.1	26012.1	41338.1	26610.6	25196.4	42759.3	25322.8	26164.8
43910.8	26853.7	25426.5	43526.9	27145.1	25965.2	42672.4	26224.2	26040.1	41055.1	26590.7	25022.2	42713.4	25012.1	26192.8
43530.9	26747.6	25240.6	43683.3	27013.1	26195.7	42457.3	26031.1	25940.7	40836.9	26350.5	24894.1	42428.2	24826.4	26164
43371.6	26528	25507.7	43545.3	26923.8	25906.6	42433.5	26025.6	25829.8	41003	25969.7	24837.7	42714.9	25027.6	26181.4
43052.9	26242.7	25647.1	43327.9	26754.9	25786.9	42285.4	25917.5	25652.4	40881	25764.1	24618.5	42620.1	25000.1	26077
43445.1	26674.4	25885.2	43066.5	26578.3	25736.5	42800.1	26103.2	25911.5	41302.6	26289.3	24867.1	43415.1	25127.9	26151.3
43727	26824.4	25832.9	42907	26459.5	25771.4	42862.3	26226.9	26027.1	41448.1	26231.9	25049.9	43367.4	25254.8	26271.7
43641.2	27109.8	25943.2	42869.7	26473.8	25838.3	43149.3	26209.4	26052.8	41772.1	26181.7	25135.1	43776.6	25290.9	26291.6
43739.2	26769.5	26007.1	42882.3	26585.3	25941.8	42922.5	26271	26007	41666.9	26096.8	25102.9	43626.9	25449	26295.8
43616.7	26385.4	25409	42911	26742.1	25990.8	42240.4	26127	25874.4	40925.3	25997.6	24917.3	42397.7	25155.2	26250
43138.7	26374.4	24944.5	42853.9	26713.7	25958.8	41934.5	25851.7	25687.8	40558.7	25748	24735.8	41711.7	24795.8	26180.7
42624	26092.7	24631	42557.8	26644.8	25785.6	41493.1	25585	25426.6	40093.2	25481.1	24440.1	41029	24499.6	26039.6
42317.6	25467.1	24398.7	42114.5	26433.8	25513.2	40796.4	25417.2	25175.2	39415.7	25329.9	24094.8	40129.5	24299.2	25824.9
42182.8	25492.7	24404.5	41711.8	26119.2	25214.1	40816.3	25366.5	25120.6	39467.5	25245.3	24062.5	40100.8	24289.9	25807.2
41214.6	25200	24003.9	41397.2	25756.5	25104.8	40298.5	24878.1	24681	38986.6	24623.7	23650.3	39431.1	23860.9	25429.7
40307.7	24523.2	23847.1	41001.6	25457.5	24927.8	39600.4	24427.5	24201.6	38187	24223.1	23029.4	38840	23382.9	25104.2
39695	23915.9	23341.9	40110	25163.5	24318.3	38686.5	24080.5	23791.9	37438.7	23783	22626	37641.4	23056.7	24357.3
39106.7	23546.3	22981.9	39001.8	24687.6	23506.4	38065.8	23776.9	23427.9	37037.8	23388.9	22334.2	36710.4	22868.7	23882.5
38359.1	23411	22552.3	38069.2	23990.3	23054.5	37642.1	23371.2	23057.9	36649.6	22979.2	22020	36030.3	22506.7	23618.4
37452.3	22785.4	22105.2	37226.7	23340.6	22705.4	36743.5	22861	22513.3	35886.6	22530.8	21511.3	35229	22083.7	22860.7
36766	22320.7	21658.1	36325.6	22764.2	22077.2	36001.5	22440.8	22109.4	35143.4	22211.7	21080.5	34507.6	21625.6	22849.8
35675.2	21611	21257.4	35421	22160.4	21508.1	35031.1	21832.9	21449.8	34261.3	21923.3	20417.3	33449.5	21085.1	21847.6
34805.1	20915.9	21100.6	34254.8	21605.6	21240.8	34236.8	21362.9	20897.3	33535	21918.4	19823.4	32686.2	20688.6	21062.5
33861.4	20454.9	20525.8	33385.6	20918.5	20750.2	33401.5	20779.5	20345.7	32727	21569	19290	31744	20115	20315.3
32562.4	20103.7	20032.3	32560.4	20375.8	20031.4	32729.6	20024.9	19641.3	32034.7	21371.3	18640	30980	19452.9	19385.9
31790.3	19529.3	19556.1	31775.3	19909.4	19412.7	31826.7	19547.4	19120.5	31272.8	21094.6	18114.9	29930.5	19018.2	18916.8
30711.8	19028	19143.9	30961.4	19438.6	18870.8	31030.9	18932.8	18448.3	30672.8	20899	17545.7	29063.9	18567.5	18392.9
29780.4	18428	18603.9	30050.6	19031.6	18385.5	30051.6	18358	17827.5	29848.4	20604.2	16969.4	28177.1	18046.6	17922.1
29192.2	17550	17941.9	29225.3	18575.7	17824.9	28725	17923.8	17328.8	28578.9	20166.5	16423.7	27218.1	17522.5	17849.2
28603.9	17107.3	17367.1	28417.5	17943.7	17296.9	27913	17506.2	16931	27694.5	19667.9	16037.3	26660.7	17037.9	17659.2
28162.7	16792.7	17036.1	27833.2	17420.8	16797	27397.7	17207.4	16651.9	27112.8	19293.1	15749.2	26217.7	16695.4	17532.7
27648	16496.3	16647.1	27408.6	17019.8	16532.6	26870.6	16857	16339.6	26491.7	18661.5	15439.3	25645.4	16291.3	17307.8
27023	15969.5	16165.2	27069.6	16527.4	16408.5	26069.2	16433.4	15937	25600.9	17627.2	15008.1	24532.1	15808.4	17048
26520.5	15706.1	15921.3	26657.3	15947.5	16395.6	25664.8	16123.7	15640.9	25144.2	17012	14717.3	23850.2	15503	16496.8
25785.2	15354.9	15718.1	26360	15276.4	16241.6	25207.4	15697.6	15214.7	24638.5	16345.9	14305.4	23169.2	15129.5	15302.7
25221.4	14974.4	15526.5	25899.9	14910.2	15980.7	24724.9	15374.6	14873.4	24144.3	15891.5	13957.1	22512.8	14849.4	14664.2
24964.1	14725.6	15300	25448	14623.7	15642.5	24343.9	15203.5	14720.7	23731.1	15513	13766.3	21934.3	14648.6	14398.1
24486.1	14411	15038.7	24964	14398.3	15324.9	23884.4	14922.1	14455.7	23185.1	15296.3	13435.5	21337.5	14332.5	14240.7
24216.5	14308.5	14870.3	24420.1	14164.1	15082.6	23707.5	14756.4	14320.4	22969.8	15013.8	13312.3	21037	14172.9	13884.2
23959.1	14089	14800.6	24119.4	13928.1	14799	23495.3	14606.4	14192.1	22722.1	14868.7	13141.3	20882.5	14042.3	13707.5
23493.4	13650	14690.3	23870.9	13756.4	14637.2	23087.7	14333.7	13965.5	22232	14556	12805.7	20787	13788.4	13451.1
23211.6	13646.3	14475.5	23628.5	13626.7	14476.2	22975.4	14157.4	13872.4	22029.1	14388.8	12693.2	20434.6	13582.4	13234.6
23174.8	13379.3	14301.3	23333.2	13516.3	14298	22668.8	14113.3	13829.9	21648.8	14322.3	12576.8	20268.3	13473.4	13421
23138	13273.2	14318.7	23091.5	13372.9	14258.8	22581.4	14103	13801	21572.7	14393.4	12517.8	20374.6	13475.8	13503.4
22476.3	13057.3	14243.2	22999.9	13286.1	14245.7	22369.5	13764.7	13570.2	21334.9	14114	12214	20382.5	13228.9	13259.6
22415	12995.1	14173.5	22988.1	13214.5	14235.5	22280	13727.6	13541	21221.7	14072.8	12169.6	20341.1	13175	13279.3
22549.8	12889	13889	22895	13146	14215	22060.2	13737.8	13572.6	20908.3	13913.7	12194.7	19960.7	13082.1	13368.2
22341.4	12848.8	13772.9	22787.8	13054	14158.4	21973.8	13620.8	13503.3	20816.8	13694.1	12139.4	19812.8	12990.6	13300.1
22292.4	12779.3	13738.1	22659.4	12981.3	14013.8	21896	13597.1	13476.6	20761	13619.3	12123.4	19801.5	12986.3	13321.9
22243.4	12845.1	13848.4	22632.2	12970.3	13969.5	22022	13592	13473.3	21065.6	13285.2	12229.2	19939.6	13138.4	13131.4
22378.2	12889	13714.8	22762.4	12937.1	13994.7	22024.3	13605.6	13540.5	20972.5	13199	12294	20051.6	13069.9	13092.5
21520.3	12493.9	13302.6	22911	12931.8	14060.2	21524.3	13172.4	13247.9	20221.1	12730.7	11827.5	19987.8	12493.9	12769.9
21508.1	12614.6	12942.6	22691.9	12906.8	13813.2	21459.3	13103.6	13257.8	20132.1	12658.7	11940.2	20168.9	12388.9	12504.2
22145.4	12808.5	13354.8	22378	12846.9	13266.6	21829.4	13417.7	13483.3	20690.2	12954.1	12269.8	20290.1	12838	12978.4
22598.8	12885.4	13482.6	22332.4	12793	13304	21940.1	13675.3	13619	20973.6	13141.2	12515.6	20332	13156.9	13411.7
22635.6	12987.8	13691.6	22523.6	12848.8	13624	22111.8	13733.2	13632.8	21269.6	13119.6	12579.2	20357.8	13319.5	13263.4
22917.4	13291.5	13947.1	23020.5	13024.8	14055.1	22497.9	13910.7	13760.5	21825.2	13218.3	12852.1	20598	13603.9	13338.5
24155.2	13796.3	14481.3	23447.6	13163.1	14254.7	23196	14623.9	14302.2	22754.1	13791.6	13517.7	21204.1	14298.7	14395
24057.2	13964.6	14475.5	24010.1	13337.8	14485.1	23342.7	14564	14289.3	22874.4	13752.9	13538.8	21282.1	14244.2	14163.9
23799.8	13653.7	14150.3	24395.5	13661.2	14672.7	22900.3	14402.2	14113.8	22368.4	13596.5	13345.1	20874.2	14045.9	14092.9
23554.7	13554.9	14040	24497.1	13848.6	14607.5	22749.5	14271.7	13983.1	22234	13468.1	13241.8	20790.2	13963.5	13845.6
23285.1	13514.6	13981.9	24417.5	13851.5	14348.9	22663	14143.5	13869.3	22220.7	13327	13163	20806.5	13932.4	13372.6
22611.1	13130.5	13772.9	24106	13594.3	14088.7	22214.7	13790	13591.7	21778.1	13039.5	12794.1	20619.4	13667.8	12980.3
21851.2	12662.2	13273.5	23625	13350.5	13840	21558.5	13410.1	13281.1	21061.2	12708.2	12450.1	20588.3	13252.9	12930.7
20956.6	12665.9	12332.9	22908.2	13117	13303.2	21065	13006.6	12963.8	20704	12501.8	12441	21711.9	12912.3	12513.3
20270.3	12395.1	11223.9	22271.2	12860	12498.1	20346.8	12565.4	12763.2	19512.7	12476.9	12127.4	22028.8	12105	12364.4
20012.9	11930.5	10329.7	21758	12632.4	11826.9	19577.2	12355.8	12651.4	18467.8	12379.5	11966.3	22571.5	11661	12557.6
20270.3	12036.6	10097.4	21327.9	12498.6	11385	19589.6	12405.2	12738.6	18490.6	12471.2	12166.3	23181.8	11703.6	12856.3
20564.4	12365.9	10347.1	21210.6	12484.9	11148.1	19982.1	12514.3	12868.6	18969.5	12628.5	12360.8	23393.2	11891.4	13055.9
20981.1	12808.5	10300.6	21340.1	12566.2	11039	20316.9	12655.7	13039.5	19146.1	12835.7	12550.3	23894.6	11894.2	12954.3
21557.1	13628	10358.7	21650.3	12786.3	11144.7	21006.2	12925.5	13272	20161.4	13264.7	13175.8	24073.2	12366.9	13526.1
22672.3	14319.5	10701.3	22265.7	13267.7	11237.3	21806.2	13440.5	13685.9	20796.8	13985.4	13664.2	24727.4	12666.5	13584.1
23113.5	14436.6	10730.3	22800.4	13904.2	11449.1	21984.1	13699.1	13726.3	20759.2	14258.1	13680.6	25240.3	12725	13299.6
23162.6	14462.2	10660.6	23301.1	14602.3	11598.8	22190.8	13768.5	13509.1	20791.6	14343.5	13581.9	25927.6	12749	13350.2
23076.8	14462.2	10567.7	23935.4	14942.9	11587.5	23112.8	13953.7	12755.8	21403.8	14886.4	13339.6	26612.4	13174.1	13676.5
22954.2	14363.4	10364.5	24532	15163.7	11399.5	22846.5	13814.7	12777.3	21119.1	14717.4	13305.9	26725.6	12968.2	13624
23187.1	14678	10428.4	25017.5	15388.6	11220.2	23271.8	13956.9	12836.9	21503	14921.6	13427.3	27067.7	13104.7	13772
24130.7	15076.8	10550.3	25189.7	15553.4	11420.6	25450.2	14855.3	12975.1	22963.9	16707.7	13194	28268	14329.2	13809.5
24608.7	15322	10660.6	25263.5	15911.3	11601.2	26053.7	15201	13220.4	23871.4	17332.8	13225.8	28425.1	14929.3	14048.2
25442	15998.8	11020.6	25715.2	16114.3	11668	26950.2	15707.7	13610.2	24828.3	17471.3	13261.6	29705.8	15342.9	14450.6
25809.7	16112.2	11514.2	25877.1	16683.2	12050.3	27337.3	15966.3	13721.1	25391.2	17445.9	13345.7	29789.4	15729.4	14600.8
26250.9	16511	12094.8	25766.2	17079.3	12564.7	27917.8	16319.4	13825.7	26048	17124.9	13472.8	29651.2	16127.3	14799.9
26986.2	16704.9	12321.3	26003.1	17173	12965.1	28367.9	16784.2	14075.6	26994.4	18123.6	13679	29700.1	16892.7	14994.3
27402.9	17030.5	12483.9	26346.3	17522	13273.1	28721.4	16956.7	14255.2	27374.3	18111.1	13883.2	30120.3	17015.8	14920.6
27978.9	17531.7	12797.4	27393.1	18132.3	13378.7	29665.2	17342.3	14614.8	28532.3	18968.3	13801.6	29944.2	17666.2	15155.6
28567.1	17864.6	13343.2	27747.7	18384.8	13674.1	30575.8	17755	14914.5	29739.2	19770.9	13815.1	29372.6	18431.3	15452.9
29388.3	18175.6	13343.2	28141.6	18605.9	13846	30966	18137.9	15208.9	30151.7	19984.2	14009.2	29184.9	18773	15580.9
29841.7	18808.5	13511.6	28566.7	18647.4	14028.6	30494.2	18286.6	14990.5	29523.6	18618.7	15179.6	30182.7	18267.9	14830.2
30184.9	19082.9	13865.8	29109.7	18769.9	14251.8	30310.2	18404.6	14955.2	29085.5	18535.9	16239.8	28799	17983	15594.9
30748.6	19397.6	14179.4	29889.5	18790.9	14485.7	30839.1	18770.8	15111.7	29756	18972.4	16244.8	29798.1	18441.3	15920.7
31324.6	19668.3	14458.1	30600.7	18931.7	14364.1	31055.7	19077.2	15332.7	30169.3	19606.3	16898.8	29690.8	18756.2	16136.8
31667.7	20476.8	14667.1	31202.4	19508.9	14700.5	31834.7	19254.1	15583.9	30955.7	19776.1	17319.4	30208.1	18920	16198.8
31974.1	20443.9	14777.4	31571.3	20606.4	15059	31646.6	19397	15766.6	30863.3	20014.8	17887.3	30459.6	18968.8	16366.5
32256	20370.7	14765.8	31725.6	21055.8	15184.9	31144.5	19416	16760.2	30450.3	19956.5	18716.1	30426.5	18737.2	16265.4
32684.9	20740.2	15311.6	31871.5	21295.7	14993.5	32055.4	19791.3	16427.5	31514.3	20804.2	18584.4	32160.9	19402.3	16561.2
32770.7	21267.1	15543.9	31927	20871.3	15430.9	32685.1	19879.2	16478.2	32239.8	21134.2	18740.8	33118.6	19604.5	16790.3
32942.3	21632.9	15648.4	32978.3	21055.3	15706.5	33378.7	20024.3	16127.5	33074.1	21175.3	18220.1	33551	20040.7	16889.7
33567.3	21782.9	15915.5	32479.7	21104.7	16157.7	34366.2	20307	16585.3	34524.7	20342.6	16187.7	32676.3	21200.1	16518.7
33469.3	21867.1	16060.6	32678.8	20902.7	16386.2	34251.1	20370.1	16490.3	34643.3	22342.9	16556.2	33543.5	21109.7	15709.7
33444.8	22039	16234.8	34132.9	21136.5	16644.8	34447.8	20363.1	16550.5	34741.7	20573.5	16518.4	33712.9	21014.3	15462.3
33150.6	22214.6	16362.6	33813.5	21574.4	16725.7	34307.4	20261	16302.2	34420.1	22101.8	17968.2	34555.4	20549.3	16028.7
33297.7	22064.6	16351	33544.8	20996.7	16670.5	34318.2	20369	16274.1	34624.5	22128.6	17369.8	33966.5	20833.2	16139.6
32917.8	22372	16420.6	33830	21255.7	16670.3	34451.1	20233.3	16312.7	34757.6	22073.1	17196.2	34165.3	20631	15516
32182.5	21998.8	16252.3	33492.8	21492	16221	34062.8	19782.8	16033.5	34064.8	22026.5	17358.4	34231	20114.3	15352.9
32231.5	21684.1	16292.9	32499.1	22026.5	16050.1	34446.5	19805.1	16343.4	34527.4	19494.4	15786.2	33116.1	20668.8	16320.8
32317.3	21764.6	16095.5	32255.6	21703.4	16153.7	34492.6	19682.3	16508.8	34002.6	19308.4	15602.9	33436.7	20173.4	16408.6
32354	21343.9	16205.8	33065.8	21399.5	16163.9	34281.9	19700.4	16490.1	33477.4	18730.1	15503.2	33081.2	19996.8	16250.3
32807.5	21746.3	16292.9	32812.8	21209.1	16438.8	34769.8	19822.5	16674.5	34163.8	18426.5	15537.7	32632.5	20362.7	17706.3
32832	22104.9	16153.5	32528.7	21008.2	16746.9	34771.8	19892.8	16648.5	34858.3	19373	15848.3	33242.9	20714.2	17598.2
32807.5	21859.8	16124.5	32855.6	21379.7	16753.1	34349	19926.5	16544.9	34301.8	19857.5	16004.9	33744.4	20423.2	16359.2
31998.6	21676.8	15909.7	32758.5	21501.3	16726.7	34271.7	19489.6	16410.1	34055.3	18396.1	15486.9	33374.5	20099.8	16618.2
32243.7	21819.5	15776.1	32123.5	21462.9	16406.2	33751.6	19651.4	16119.5	33636.3	21701.3	16899.3	33494.6	19793.3	14972.3
33616.3	21622	15845.8	32122.8	21361.1	16154	33557.7	20271.8	16556.3	33250.8	20389.7	16648.4	34327.4	19942.5	16700.6
33702.1	21947.6	15677.4	31717.6	21591.4	16032.5	33484.9	20161.2	17269.7	32115.6	20910.8	18712.4	33332.2	19072.2	16136.8
33640.9	22148.8	15172.3	32584.9	21547.5	15771.6	33433	20140	16861.2	32421.3	20082.5	16716.9	35778.6	19087.3	16104.1
33665.4	21750	14986.5	32619.2	21737.1	15956.4	33208.2	19970.5	16901.3	31635.4	19386.9	16108.8	36710.7	18627.7	15803.3
33224.2	21720.7	14928.4	32561.3	21282.1	15689	32981.6	19842.4	16706.2	31635.6	19276.8	16249.8	36458.2	18498.7	16072
32942.3	21614.6	14986.5	32684.5	21142.2	15517.7	32865.8	19739.1	16509.1	31718.7	19444.3	16650.2	34853.1	18545	15950.3
32513.4	21420.7	14719.4	32579.3	21082.1	15790.3	33093.1	19364.6	16524.7	31657.8	18424.7	15255.1	34284.6	18452.2	16021.2
32219.2	21179.3	14765.8	32950.1	21024.3	15526.7	33258.3	19204.6	16515.6	32043.8	19748.9	14752.8	32260.1	18661	17159.1
32047.7	20714.6	14434.8	33361.3	20793.9	15418.6	33107.4	19122.8	16495	32218.7	20755.4	14575.5	30577.8	18953.9	15084.3
32243.7	20550	14492.9	32032.6	21001.3	15026.8	32941.8	19225.9	16441.7	32039.5	21507.8	14884.8	31148.8	18977.2	14909.7
31925.1	21215.9	14446.5	31358.1	20744.2	15014.8	33678.2	19094.6	16527.1	32673.1	20617	14743	31772.2	18929	15190.6
31741.3	21161	14556.8	31399.5	20344.7	15155.7	34138.4	19070.6	16589.4	33095.6	20437.2	14479.8	32342.9	19172.3	15393.5
31483.9	21022	14632.3	31253.9	20055.8	15202.2	33190.5	18896.1	16310.4	31854.9	20796.4	14843.1	31914.4	18283.9	15318
31459.4	20915.9	14562.6	31345.3	20492	15095.7	33256.7	18913.5	16329.1	32131.8	20840.3	14638.6	31753.1	18548.5	15143.5
31532.9	21043.9	14614.8	31139.4	20390.4	15194.9	33155.8	18914.6	16286.3	31863.9	20635.8	15084.1	32337.6	18325	15425.6
30858.9	20575.6	14283.9	31163.6	20889.8	15127.6	32574	18539.4	16047.7	30964.1	19848.2	14759	32315.6	17787.4	15179
30932.4	20078	14452.3	30642.8	20608.5	15050.5	32238.1	18577.8	15964.8	30559	19854.8	14829.3	32805	17779.4	14807
30809.9	20037.8	14562.6	30587.6	20361.2	15113.9	31979.6	18481.3	15778.4	29993.4	19494	15379.3	33103.5	17378.7	14339.9
30724.1	19767.1	14585.8	30435.4	20273	15054.3	31661	18403	15690.1	29449	19254.7	15492.1	32597.1	17083.5	13997.6
30552.5	19485.4	14696.1	30644.2	20014.2	14922.7	32014.6	18370.5	15911.4	29826.4	18894.2	14163.8	32292	17266.1	14520.9
30564.8	19869.5	14736.8	30553.1	19982.4	14997.8	32124.4	18319	15918	29574.7	18672.8	14553.1	32393.8	16804.5	14329.8
30736.3	19854.9	14870.3	30464.1	19931.8	14936	32157.3	18385.5	15969.2	29343.8	18607.9	14571.6	32300.3	16685	15011.6
31287.8	20008.5	15096.8	30582	19974.3	15353.6	32302.7	18668.2	16076.3	29328.3	18740.2	15017.4	32395.9	16882.5	15041.3
31532.9	19946.3	15642.6	30839.9	20193.3	15257.2	32473.8	18832.2	16114.7	28976.9	19315.4	15043.4	32484.3	16749.8	16120.9
32354	20187.8	16333.5	30952.8	20088.7	15661.4	32932.7	19322.2	16394.7	29109.4	19999.7	15502.8	33299.8	16921.3	18769.3
33457	20546.3	17221.9	31316.4	20435.9	16827.3	33573.1	19992	17164.8	29488.8	20590.2	16324.2	34522	17293.6	19459.6
34633.5	21226.8	18557.4	32405.5	21285.7	19223	34766.4	20894.6	18022	32172.1	20971.3	18236	35065.8	19340.8	20086.9
36410.6	22478	20943.9	34475.7	22548.4	21294.1	37237.7	22208	19320.2	35178.9	21118.1	19629.7	34652.3	21186.7	22053.9
39376.3	24087.8	23034.2	36731.4	23915	23303.1	39707.7	23930.3	21488.1	37842.4	22841.3	21511.3	39215	22926.3	24220.7
42219.6	25350	24032.9	39883.9	25079.8	24147.4	41214.4	25305	23438.6	39289.9	24354.7	23083.4	42069.5	24007.5	25074.3
43028.4	25690.2	24601.9	41404.1	26150.6	24520.7	41703.9	25697.4	24328.5	39817.3	25348.3	23763.1	43280.7	24415	25707.9
43579.9	26048.8	24665.8	42531.2	26542.5	25026.5	41924.6	25895.4	25040.3	39939.1	25573.7	24207.7	42439.7	24470.9	25686.4
43641.2	25986.6	24996.8	42602.6	26821.5	25742.5	41945.6	25938	25618.3	39837.6	26523.1	24364.1	41734.9	24435.6	25651.8
43163.2	25832.9	24776.1	43051	26959.4	26085.6	41579.8	25674.1	25717.6	39282.7	26678.7	24173.2	41460.3	24003.8	25684.3
42636.3	25682.9	24694.8	43373.9	26656.1	25969.5	41366.8	25440.4	25543.2	39125.6	26719.1	23985	41251.9	23844	25690.5
42758.8	25785.4	24892.3	43332.2	26265.5	25574.3	41559.4	25529.1	25635.8	39314.4	26816.9	24055.6	41499.1	23945.5	25737.6
42967.1	25763.4	25159.4	43122.8	26032.8	25584.6	41701.8	25681.3	25687.6	39714.2	26975.7	24238.4	41817.2	24314.2	25812.7
43224.5	25781.7	25194.2	43043.9	25886.9	25626.7	41737.4	25795.9	25786.6	39714.6	27009.9	24309.9	41908.9	24371.7	25722.1
43175.5	25807.3	24845.8	43118.2	25951.2	25646.8	41542.7	25707.9	25785.6	39350.2	26818.2	24236.4	41429	24094.4	25801
43224.5	25620.7	24892.3	42957.6	26053.4	25690.8	41405.3	25734.1	25769.2	39167.4	26816.6	24144	41519	24071.6	25521.8
43052.9	25796.3	24793.5	42807.9	26137.8	25710.4	41500.2	25640.9	25745.4	39193.9	26757	24128.3	41403.9	23944.5	25762.7
42869.1	25686.6	25072.3	42796.9	26125.1	25670.2	41582.6	25596.6	25675.6	39209.6	26878.5	23968	41793.3	23924.6	25677.5
42734.3	25569.5	24979.4	42802.3	26066	25662.9	41420.4	25514	25614.2	38917.8	26807.9	23807.9	41665.7	23734	25604.4
42391.1	25284.1	24898.1	42808.8	25972.7	25645.5	41109.4	25352.5	25425.2	38655.1	26741.9	23599.4	41445.9	23613.2	25520.4
41741.6	24874.4	24671.6	42678.7	25953.7	25589.3	40588	25037.8	25081.5	38173.3	26513.9	23229	41053.4	23332.9	25347.7
41092.1	24940.2	24480	42321.2	25797	25388.1	40530.6	24718	24845.4	38076.4	25880.6	23027.4	40871.6	23054.9	25254.2
40552.9	24519.5	24253.5	41761.5	25401	25159.4	39998.4	24443.9	24535.6	37654.7	25693.7	22733.6	40396.1	22860.1	25037.6
39952.3	23806.1	23911	41198.7	25017.2	24913.1	39113.7	24120.1	24132.7	36863.3	25419.3	22279.6	39713.3	22554.7	24670.4
39854.3	23191.5	23719.4	40301.5	24601.3	24391.6	38407.5	24042.4	23966	36291.6	25705.9	22052.2	39185.3	22474.5	25272.1
39695	23323.2	23481.3	39409.6	24163	23776.8	38379.9	23941	23907	36337.7	25562.7	22109.2	38982.4	22424.3	25135.7
39045.4	22873.2	23202.6	39080.8	23821	23766.6	37761.1	23597.9	23537.6	35787.7	25234.9	21723.7	38518.6	22115.7	24777.9
38273.4	22456.1	22738.1	38667.6	23354.9	23624.4	37056.7	23159.1	23115	35155.4	24750.3	21327.2	37776	21712.1	24306.5
37648.3	21848.8	22354.8	37654.3	22850.2	22749.3	36211.8	22792.3	22707.9	34491.2	24235	20944.9	37074.5	21428.6	24017.3
36655.7	21431.7	21814.8	36708.8	22233.3	22255	35449	22206.4	22177.8	33679.8	23621.9	20399.5	36170.8	20830.2	23153.2
35748.8	20839	21298.1	36064.7	21617.2	22145.5	34512.8	21678.9	21608	32943.3	22659.2	19921.5	35127	20425.8	22273.9
34645.8	20495.1	20972.9	35076.4	20955.8	21433.4	33947.8	21075.1	21001.6	32425	21981.7	19397.7	34478.8	19951	21213.2
33861.4	20004.9	20467.7	33961.9	20414.9	20627.5	33110.3	20607.5	20486.5	31819.1	21334	19018.9	33330.3	19599.1	20556.9
32525.6	19262.2	19620	33079.7	19955	19966.1	31800.6	19774.9	19664.1	30634.4	20593.2	18289	31771.1	18818.7	19531.9
31557.4	18750	19138.1	32115.8	19484.1	19250.4	30966.4	19186.9	19072	29906.1	20069.1	17780.8	31054.8	18322	18932.1
30920.2	17967.1	18673.5	31370.5	18953.1	18469.2	29864.2	18768.9	18577.7	28928.8	19701.4	17266.4	30465.9	17886.4	18684.7
29952	17370.7	17715.5	30451.6	18444.8	18010.4	28643.9	18088	17968.2	27745.6	19181.5	16730.4	29301.6	17135.2	18311
29008.3	16986.6	17303.2	29231.6	17983.6	17489	27985.2	17542.3	17369.7	27300.1	18663.9	16291	28536.3	16780.3	18078.3
28407.8	16686.6	16902.6	28295.3	17410.6	17000.7	27423.7	17160.6	16987.4	26783.4	18202.4	15943.9	27742.2	16421.2	17979.9
27378.4	16108.5	16658.7	27703.2	16907.6	16502.2	26680.1	16606.1	16304.7	26324.3	17552.7	15386.3	26869	16123.8	17794
26790.1	15526.8	16141.9	27180.1	16460.4	15952.9	25747.2	16238.6	15856.7	25363.2	16770.6	14917.1	25133.4	15732.2	17654.7
26398	15182.9	15793.5	26724.5	15971.1	15573.9	25200.9	15973	15597.3	24794.4	15987	14666	24196.8	15446.2	17172.7
25969	14919.5	15607.7	26383.9	15519.2	15489.1	24855.8	15700.1	15362.5	24364.7	15495.1	14395	23752.1	15153.8	16589.8
25429.8	14623.2	15439.4	26002.8	14986.1	15449.2	24461.8	15392.7	15040.5	23925.1	15104.8	14059.5	23130.5	14870.3	15923.6
24743.5	14242.7	15061.9	25682.8	14499.1	15502	23890.5	14972.5	14685.1	23263.9	14461.5	13665.9	22204.3	14442.3	14916.2
24571.9	13946.3	14812.3	25141.6	14130.8	15363	23486.9	14863.2	14543.3	22758.9	14329.3	13457	21454.7	14250.9	14705.5
24167.5	13792.7	14614.8	24598.8	13735.4	15025.9	23260.2	14619.7	14347.6	22432.9	14122.4	13240	21102.7	13998.2	14199.6
23750.8	13653.7	14405.8	24166.9	13470.3	14674.6	23014.1	14387.2	14125.9	22093.1	14013	12999.9	20606.9	13749.4	13594.3
23554.7	13236.6	14295.5	23785	13333.2	14363.9	22577	14294.8	13953.3	21626.6	14084.4	12742.2	20232.6	13644.1	13733.5
23530.2	13309.8	14214.2	23564.7	13266.6	14229.3	22594.9	14274	13947.8	21637.7	14026.4	12771.9	20160.2	13616	13655
22942	13211	14063.2	23478.5	13191	14173.6	22441.3	13947	13745.3	21447.3	13685.1	12541.4	20069.4	13366.9	13248.6
22709.1	12991.5	13970.3	23343.7	13108	14069.9	22236.2	13802.9	13659.2	21226.4	13449	12415	20081.6	13257.9	13234.9
22231.1	12940.2	13836.8	23150.1	13066.2	13986.5	22163.7	13525.4	13531.7	20989.8	13205.4	12198.5	20171.5	12929.3	12796
22059.6	12753.7	13877.4	22833.7	13024.8	13893.6	22021.2	13467	13456.5	20770.1	13296.2	12003.2	20045	12817.9	12886.2
21986	12541.5	13801.9	22525.7	12985.3	13929	21766.2	13453.3	13381.7	20455.7	13531.5	11843.8	20069.1	12749.8	13225.1
21839	12695.1	13778.7	22313.5	12959.1	14000.1	21885.5	13394.1	13355.6	20619.2	13355.1	11879.3	19874.7	12728.9	13013.9
21716.4	12461	13755.5	22268.6	12879.2	14047.3	21707.3	13324	13308.8	20362	13247.3	11739	20032.1	12616.8	13038.9
21557.1	12622	13720.6	22294.3	12769	14024	21834.5	13244.1	13290.9	20382.1	13244.8	11691.7	19998.6	12463.1	12731.3
21606.1	12365.9	13685.8	22140.6	12759.8	14021.6	21616.7	13245.5	13284.4	20063.9	13312.8	11581.9	20236.7	12396.7	12975.1
21532.6	12384.1	13598.7	22064.6	12756.3	14075.9	21582.5	13202.7	13262.5	19936.1	13366.8	11523.1	20186	12284.9	12958.1
21753.2	12369.5	13749.7	21951	12756.5	14080.9	21627.2	13326.9	13315.7	20098.1	13538.9	11610.2	20385.2	12480.4	13133.4
22182.1	12651.2	13743.9	22077.5	12725.9	14096.1	21857.1	13488	13480	20380.8	13642.9	11889.8	20047	12650.9	13127.3
22267.9	12515.9	13726.5	22309.8	12724.5	14135.8	21767.8	13498.7	13511.1	20211.5	13624.2	11864	20207.1	12605.3	13189.2
22280.2	12592.7	13836.8	22550.2	12719.6	14186.9	21907.4	13505	13541.7	20352	13592.7	11894.2	20390.4	12621.2	13077.8
22892.9	12793.9	14098.1	22749.4	12775.7	14240.3	22184.6	13850.6	13750.3	20651.3	14196.9	12109.7	20775.8	12885.6	13349.4
23897.9	13437.8	14388.4	22922.1	12864.2	14353.4	22825.7	14434.1	14202.6	21422.4	14954.6	12665.8	20768.9	13370.7	13950.2
23812.1	13346.3	14318.7	23432.4	13020.2	14519.5	22714.1	14382.9	14151	21324.9	14837.3	12627.5	20643.6	13343.7	13852.1
23395.4	13039	14028.4	24115.4	13185	14605	22341.3	14111	13954.6	20828.7	14420.5	12388.7	20381.3	13046.7	13620.3
23113.5	12943.9	13796.1	24484.1	13294.1	14423.5	22166.3	13919.8	13845.1	20510.9	14240	12246.6	20203.1	12794	13416
22954.2	12735.4	13627.7	24209.3	13174.5	14123.8	21920.3	13805.3	13775.9	20108.3	14228.5	12078.5	20222	12590.4	13412.8
22182.1	12204.9	13424.5	23632.6	12890.7	13820.5	21383.3	13391.2	13465.5	19465	13788.2	11618.1	20380.4	12250.8	13265
21214	11568.3	12907.7	23034.5	12719.4	13549.1	20646.1	12910.9	13106.9	18497.6	12984.2	11103.9	20139.2	11702.4	13223.6
20527.7	11041.5	11909	22499.3	12549.1	13062.1	19795.1	12473.1	12880.5	17113.2	12660.9	10689.4	19089.4	10892.3	13351.5
20098.7	10851.2	10643.2	21941.6	12349.8	12346.5	19045	12153.7	12726.5	15685.5	12476.9	10437	18436.7	10025	13158
19767.8	10372	9992.9	21303.6	12228.4	11705	18399.3	11988.4	12588.7	14620.9	12522.4	10136.9	17959.6	9545.5	13282.4
19792.3	10306.1	9638.71	20922.6	12179	11288.5	18211.6	11963.8	12589.8	14294.5	12553.5	10147.9	18256.4	9394.37	13337.8
19914.9	10467.1	9609.68	20778.7	12150.2	11070.2	18331.1	11990	12646.4	14430.7	12528.8	10250	18668.1	9415.09	13343.4
20245.8	10770.7	9603.87	20851.6	12117.4	10927.8	18572.6	12097.7	12767.2	14751.5	12730.6	10494.3	19360.2	9547.31	13334.3
20503.1	11008.5	9569.03	21100	12156.1	10938.9	18767.7	12189.3	12847.4	15094.9	12939.9	10739.9	20164.4	9719.9	13425.9
20613.4	11465.9	9917.42	21292.7	12227	11015.9	19344.3	12246.1	12879.2	15792.7	12891.1	10884.8	20862	9909.7	13104
20895.3	11451.2	10080	21677	12362.3	11130.1	19430.9	12380.5	12910.9	15971.3	13103.5	10969.4	20682.4	10126.7	13372.2
21422.3	11754.9	10056.8	21957.3	12512.8	11338.2	19681.6	12612	13045.1	16366.1	13677.6	11324.8	21464.7	10407	13617.7
21691.9	11718.3	9987.1	22273.9	12631.1	11459.1	19755.2	12775.1	12940.8	16454.5	14071.3	11372.2	21700.3	10605.6	13967.1
21875.7	12153.7	10109	22562.8	12705.9	11459.3	20206.7	12907.4	12949.7	17040.8	14262.1	11577.2	22484.2	10828.2	13702.7
22794.9	12731.7	10318.1	22823.3	12798.5	11349.4	20838.9	13426.5	13183.8	17807	15107.6	12082.1	23425.1	11302.9	13881
23432.2	13181.7	10712.9	23366.7	12937.9	11375.8	21950.9	13947.3	12932.8	18869.6	16002.9	12207.3	23879.1	11952.9	14145.4
23995.9	13617.1	11078.7	24063.4	13176.6	11565.8	23209	14462.4	12869.7	19941.4	16311.6	12252	24442.7	12621.5	14178.7
24228.8	14451.2	11328.4	24885	13612.7	11768.6	24132.9	14630.2	13019.2	20973.1	16565.1	12585.8	25845.7	12938.9	13633.5
24976.3	14681.7	11641.9	25488.1	14217.7	12118.8	24911.3	15135.2	13207.4	21854.8	17033.9	12879.4	26257.2	13658.2	13897.8
25687.1	15150	12048.4	25976.6	14818.4	12524.4	25749.7	15580.2	13456	22587.6	17267.4	13111.4	26465.2	14105.1	14079.5
26152.9	15823.2	12298.1	26240.7	15397.2	12859.1	26374.5	15827.5	13667.9	23312.3	17499.7	13577.4	26932.7	14360.2	14083.2
27084.3	16690.2	12576.8	26519.9	15908.1	13208.2	27354.2	16361.9	14011	24310.3	17656.5	14188	27499.3	14864.8	14450.4
27697	16840.2	12960	27031.7	16596.8	13594	27983.8	16811.4	14175.9	25005.7	17681.3	14237.2	27660.1	15415.8	14461.6
28407.8	17282.9	13337.4	27727.6	17292.8	13763.5	28757.1	17294.7	14418	25930.5	17715.1	14266.3	28443.7	15967.9	14548.8
28677.4	17696.3	13581.3	28383.3	17899.2	13663.7	29500.8	17513.1	14631.5	27027.6	17876.6	14115.5	29720.4	16521.1	14737.8
29216.7	17765.9	13900.6	29090.9	18365	13648.9	29795.8	17825.7	14798.1	27501.4	18135.4	14222.3	30000.8	16926	14771.2
29890.7	18237.8	14179.4	29312.6	18622.5	13590.6	30191.5	18160.3	14989.2	28026.6	18525.1	14806.2	29778.1	17202.6	14919.8
31091.7	18515.9	14382.6	29426.1	18730.9	13772	30623.2	18798	15331.7	28685.2	18999.9	15156.6	30339.1	17865.3	15270.3
31692.3	19167.1	14876.1	29649.2	18842.8	14244.9	31417.4	19142.2	15595.1	29885.9	19936.4	15602.7	31103.1	18446.5	15494.9
31704.5	19236.6	15015.5	30146	18969.4	14581.6	31612.5	19155.8	15664.3	30144.4	20177.1	15483.4	31660.3	18529.5	15381.4
32096.7	19437.8	15392.9	30837.9	19212.1	14920.9	31971.4	19367.2	15817.5	30605.1	20910.9	15689.4	32187.4	18742.6	15332.4
32562.4	19382.9	15636.8	31399.9	19435.8	14793.1	31951.3	19597.7	15888.3	30568	21157.2	16116	31965	18852.2	15145.3
32856.5	19690.2	15869	31696.9	19558.8	14959.4	32111.3	19757.1	16028	30792.7	21110.1	16768.5	32216.6	18898	15152.5
33346.7	19953.7	16101.3	31875.8	19755.3	15438.6	32781	20159.1	16155.4	32269.5	21281.2	16255.3	33896.7	20066.9	16363
33861.4	20140.2	16112.9	31981.2	20051.4	15974.4	32956.7	20399.1	16261.7	32565.2	21009.1	16642.8	33902.7	20376.1	16805.8
33702.1	19807.3	16188.4	32141.7	20130.7	15868.6	32801.3	20349.7	16201.3	32567.2	21003.8	16428.7	34050.8	20506.4	16575.1
33787.9	19664.6	16327.7	32091.8	20160.6	16546.7	32678.2	20404.3	16154	32335.4	21003	16763.6	33696.2	20446.6	16472.3
34167.8	20085.4	16374.2	32247	19984.5	15886.5	33128.6	20580.4	16413.6	32988.4	21194	16349.8	34057.4	20768.6	16517.6
34118.8	20089	16443.9	32889.8	19950.5	15894.9	33465.2	20512.7	16627.6	33501.4	21102	15622.2	32819.8	21036.3	16872.2
34229.1	20239	16560	32783.1	20029.3	16187.6	33309	20662	16407.1	33373.4	21370.2	16619.6	34301.2	20978.8	16586.7
34400.7	20045.1	16786.5	32510.3	20327	16282	33265.6	20775	16380.8	33183.1	21173.5	16758.3	34096.9	20968	16816.5
34511	20081.7	16879.4	32481.4	20234.1	16379	33326.5	20812.9	16427.1	33117.2	21087.9	16848.3	33906.8	20871.5	16672.6
34682.6	20187.8	17059.4	32617	20043.9	16289.6	33484.2	20945.9	16448	33449.2	20933.4	17170.8	33710.7	21135.7	17125.6
34106.6	20400	16966.5	33031.6	20030.5	16568.8	33782.9	20694.8	16438.4	34004.3	21032.2	16462	34112.7	21248.2	16791.1
34082	20520.7	17024.5	32531	20095.1	17075	33945.1	20703.8	16505.1	34321.9	21327.5	16317	34062.3	21391.4	16383.7
34486.5	20418.3	17192.9	32597.7	20263.6	16862.4	34013.6	20877.6	16672.2	34529	22168.6	16144.3	33708.9	21756.8	17217.3
34474.2	20246.3	17285.8	32658.2	20432.7	16838.5	34228.8	20745.6	16748.6	34535.2	19431.5	15696	32282.4	21825.8	17659.9
34449.7	20158.5	16937.4	32675.6	20279.7	16815.4	34063.4	20548.6	16776.2	33749.8	19019.4	15614.1	30966	21307.7	16563.6
34118.8	20184.1	16757.4	32901.3	20255.2	16869.7	33533.2	20527.2	16605.3	33367.6	20113.1	16032.7	32300.6	20914.9	16160.5
34082	19924.4	16676.1	32905.1	20213.2	16975.8	33549.2	20383.1	16629.9	33249	19035.2	15601.9	30899.4	20931.1	16766.3
33383.5	20026.8	16681.9	32823.2	20094.8	17047.9	33605.4	20074.6	16516.8	33201.2	18753.4	15280.4	30959.9	20518.9	17346.6
33334.5	20202.4	16670.3	32484.4	20004.9	17030	33873.4	19986.9	16594.2	33333.6	18440.8	15205.2	30646.1	20497.9	17170.7
33175.1	20023.2	16583.2	32556.1	20161.8	16977.3	33455.3	20034.1	16487.3	33392.3	20488.2	15256.4	31647.6	20508.6	16869.2
33077.1	19876.8	16501.9	32694.8	20164.4	16766.7	33100.4	20003.2	16441.3	32758.2	21068	15256.9	32498.3	19980.8	16942.5
32979.1	19957.3	16385.8	32500.5	20230.7	16563	33188.6	19932.3	16465.7	32874.6	20956	15121.6	32302.7	20006.4	16758.4
32562.4	19529.3	16368.4	32159.2	20157.9	16404.9	33218.6	19693.1	16398.7	33006.7	20937.8	14629.8	30980.8	20231.5	17068.4
32231.5	19280.5	16176.8	32013.7	19892.5	16124.8	33395.1	19506.7	16391.5	33312.7	20468	14293.3	31372	20463.5	18102.2
32415.3	19236.6	16223.2	31728.3	19619.1	15795	33536.8	19693	16422.4	33578.9	22561	14454.6	32495.4	20697.9	15633.6
31998.6	19518.3	16298.7	31187.3	19621.6	15598.2	33846	19493.7	16422.3	33649.1	21695.5	14338.8	34346.1	20347.9	15420.1
31618.7	19408.5	16194.2	31063.5	19527.9	15844	33949.2	19347.9	16374.6	33660.8	21215.8	14157.1	34877.7	20298.4	15622.3
31508.4	19232.9	16171	31079.7	19389	15835.9	33983.6	19340.2	16355.4	33668.6	21094.9	14058.8	34885	20385.9	15798.9
31471.7	19167.1	15869	31158.4	19198.8	15812.2	32707.9	19123.8	16117.9	32341.4	21510.2	14484.6	32957.8	19482.7	14834.1
31153	19046.3	15956.1	30981.6	19156.8	15758	32418.4	18972.7	15947.6	31949	20898.2	14643.2	32964	19212.6	14553.5
31177.5	18673.2	15845.8	30813.2	19235.7	15700.5	32752.9	19026.3	16068.9	32273.2	21971.2	14009.2	32349.1	19606.5	15473.8
31336.9	18285.4	15723.9	30532.6	19362.7	15710.5	31968.3	19029	15964.3	31338.7	21440.1	14200.1	31994.6	19230.6	16159.4
31287.8	18384.1	15677.4	29800.6	19176	15684.8	32055.9	19023.4	15942.9	31567.4	21499.2	14298.9	31910.1	19372.3	15263.4
31275.6	18109.8	15526.5	29575.7	19073	15669.9	31578.1	18979.9	15830.9	31007.6	21357	14470.3	31953	19182.2	15171.1
30748.6	17722	15410.3	29649.1	19187.1	15477.5	30889.3	18662.6	15483.5	29979.8	20905.7	14792.2	32310.8	18587.2	14352.3
30515.7	17513.4	15375.5	29892.4	18944	15102	30627.1	18543.9	15319	29634.3	20436.8	14891.9	32088.6	18455.7	13741.7
30246.1	17656.1	15648.4	30069.9	18711.7	15107	31316	18514	15529	30601.4	20397.2	14043.5	32245.3	18809.3	14820.1
29829.4	17678	15451	29917	18728.6	15265.7	31284.2	18310.3	15418.3	30652.2	20037	14015.3	32189	18759.5	14944.1
29743.7	17345.1	15439.4	29807.4	18669.7	15236.3	30631.9	18209.6	15077.9	29763.2	19863.8	14687.4	32136.1	18441	13845.3
30013.3	17169.5	15601.9	29660.6	18755.8	15273.9	30652.3	18429.6	15091.7	30079.8	19927.7	14679.9	31965.6	18917.1	14518.6
30368.7	17367.1	16112.9	29693.5	18708.5	15160.5	31148	18692	15231.4	30735.4	20370.1	14733.4	32155.7	19315.5	14572.1
30601.5	17593.9	16531	29858.6	18308.6	15178	31307.6	18830.3	15156.1	30885.3	19462.1	15446.5	31661.9	19427.4	13738.9
31385.9	17970.7	17094.2	30060.8	18356.1	15870.5	31707.2	19304.6	15353.5	31464	19647.7	16209.6	31691.1	19893.9	16652.3
32734	18461	18301.9	30350.3	18741.3	17549.8	32750	20157.1	15842	32623.7	19577.2	16993.1	30959.4	20772.3	15597
34462	19211	20421.3	32019.1	19466.3	19652.6	34533.1	21354.4	16894.8	34469.2	19031.1	18325.8	30749.5	22093.4	20703.3
37292.9	21109.8	22778.7	34891.6	20847.8	22054.9	37437.3	23093.5	18907	37497.3	21464	20179	33860	23875.9	18373.8
40271	22847.6	23905.2	36900.6	21835.7	23614	39309	24586	21434.7	39194.5	23934.9	22285.1	40314.3	24972.5	24625.7
41275.9	23385.4	24480	38876.1	22922.5	24502.7	39954.8	25088.1	22480.6	39791.7	24902.5	23042.7	42456	25372.5	25455.8
41999	23667.1	24752.9	40833.5	24778.6	24864.9	40138.2	25396.1	23511.2	39958.3	25518.6	23685.4	42131.1	25559	26079.5
42280.9	23700	24869	41916.6	25270.9	25172.3	39915.3	25486.4	24331.1	39820	25847.7	24042.8	40759.7	25549.6	26353.7
42182.8	23601.2	24950.3	42386.2	24863.7	25493.7	39648	25425.9	24656.1	39608.1	25852.5	24082.3	40631.2	25433.7	26509.8
42207.3	23879.3	24845.8	42477.5	24123.3	25761.3	39783.2	25410.5	24823.8	39685	25779.1	24214.6	40599.6	25349.8	25753.7
42182.8	23886.6	24799.4	42204.5	23901.2	25566.4	39737	25383.2	24866.6	39613	25797.3	24212.6	40628.1	25285.6	25820.6
42244.1	23561	24811	42217.1	24186.9	25487.2	39415.1	25422.4	24820.1	39450.9	25692.6	24166.9	40480.8	25386.5	26569.9
42072.5	23751.2	24863.2	42122.3	24179.5	25367.1	39624.5	25363.7	24781.9	39614.7	25590.9	24159.2	40580.5	25346.3	25600.3
42011.2	23791.5	25095.5	41933.4	24149.2	25326	39816.1	25369.2	24776	39772.4	25766.4	24128.9	41004.6	25394.8	25620.5
41913.2	23809.8	25327.7	41808.5	24138.4	25393.2	39987.5	25353.7	24758.9	39803.5	25990.9	24013.8	41399.1	25342.2	25643.2
42023.5	23802.4	25217.4	41794.7	24190.5	25430	39906.6	25386.9	24794.9	39744.1	25916.8	24065.2	41224.7	25349.5	25695
41900.9	23798.8	24851.6	41728.2	24291.3	25461.1	39685.4	25255.1	24768.1	39316	25934	23936.7	40669	25009.7	25752.5
41533.3	23824.4	24793.5	41478.1	24318.2	25449.3	39664.7	25095.5	24611.2	39368.4	25590.6	23858.2	40528.9	24939.7	25304.2
41202.4	23809.8	24642.6	41327.6	24239.6	25348.9	39546.5	24932.5	24463.5	39228.4	25315.9	23724.2	40246.3	24764.7	25008.6
40663.1	23539	24480	41184.1	24103.7	25226.8	39194.3	24649.7	24210.7	38747.3	25214.3	23357.2	40024.6	24400.2	25120.2
40430.3	23436.6	24375.5	40791.8	23931	25037.3	39029.3	24527.3	24095.2	38577	25087.1	23231.9	39844.7	24272.3	25320.6
40074.9	23198.8	24149	40268.8	23785	24812.9	38661.8	24313.2	23921.5	38019.9	25035.9	22909.9	39584.9	23894.2	25234.2
39498.9	22993.9	24102.6	39668.1	23596.9	24607.5	38432.4	24043.1	23640.5	37793.4	24789.9	22617.6	39520.5	23676.2	25149
39511.1	22672	23800.6	39147.7	23389.2	24365.3	37919.9	24006.2	23564.5	37403.3	24548.2	22549.8	38943.3	23612.4	24982.4
39192.5	22500	23580	38622.4	23179.7	24020.1	37606.2	23827.4	23387	37148.8	24268	22400.1	38526	23453.7	24772
38432.7	22361	23225.8	38207.5	22889.6	23701.5	37249.3	23408.7	23035.7	36721.8	23798.6	22056.6	37968.8	23021.8	24498.8
37770.9	22130.5	23005.2	37770	22489.4	23261.4	36880.6	23056.1	22692.9	36366.6	23368.9	21737.3	37623.4	22720.1	24057.4
37121.4	21680.5	22825.2	37005.8	22091.3	22791.6	36318.5	22712.3	22304.6	35873.8	23018.9	21344.7	37335.8	22446.6	23624.5
36091.9	21226.8	22354.8	36150.1	21656.7	22384.4	35561.5	22124.5	21734.4	35118.1	22312.2	20788.4	36539	21875.8	22788.4
35270.8	20820.7	21872.9	35090.2	21037.1	21994.1	34838.8	21628.1	21264.3	34328.1	21792.7	20282.7	35652.7	21317.8	22046.9
34854.1	20451.2	21338.7	34164.2	20398.1	21525.1	34110.6	21328.2	20972.7	33656.2	21429.3	20001.6	34462.6	20958.8	21681.2
34180.1	19990.2	20943.9	33349.9	19930.5	21135.8	33382.3	20919.4	20543.8	32941.4	21096	19558.4	33626.7	20525.8	21132
33236.4	19598.8	20247.1	32652.4	19587.7	20455.9	32520.5	20322.6	19983.1	32181.4	20490.5	19114.3	32185.6	19969	20431.3
31900.6	19079.3	19625.8	31841	19148	19720.5	31575.1	19539.3	19193.1	31375.7	19957.1	18481.5	31019.4	19331.2	19569.4
31557.4	18676.8	19155.5	31046.5	18675.7	19049.3	30844.3	19282.4	18916.8	30725.7	19757.3	18181.9	30277.8	19021.8	19347.5
30528	18098.8	18563.2	30180.5	18258.4	18401.8	29871.3	18641.6	18268.3	29865.7	19298.6	17602.6	29584.5	18456	18884.6
29596.6	17330.5	18081.3	29422.3	17860.6	17955	28800.6	18058.3	17645.2	28973.7	18880.9	17041.3	29232.1	17990.6	18620.9
28910.3	17008.5	17401.9	28877.2	17423	17367	28055.3	17561.8	17244.1	28150.7	18446.2	16645.2	28547.3	17408.6	18344.5
28309.8	16397.6	17053.5	28334.4	16918.3	16912.2	27234.2	17189.4	16808.3	27490.7	18077.8	16222.5	27963.1	17117.5	18218.4
27550	15885.4	16798.1	27727.4	16605.1	16393.9	26590.7	16741.3	16334.5	26982.4	17641	15807.6	27593.7	16806.3	17731.5
26851.4	15450	16432.3	27165.6	16178.3	16043	25974.9	16275.5	15958.1	26228.2	16999.3	15368.8	27029.8	16296.3	17064.5
26532.8	15073.2	15961.9	26794	15672.9	15910.9	25337.4	15994.3	15777.9	25327.1	16178.6	15011.2	25769.6	15776.8	16948.9
26054.8	14776.8	15671.6	26352.6	15157.7	15827.1	24873	15695.1	15482.3	24791.9	15548.1	14713.9	24881	15466.4	16172.9
25662.6	14524.4	15392.9	25712.1	14567.4	15789.9	24461.6	15453.9	15229.8	24402.8	15065.1	14521.6	24108.5	15273.9	15680.3
25405.3	14125.6	15218.7	25308.7	14132.9	15835.1	23993.4	15290.5	15064.1	23918.3	14797.6	14287.8	23603.5	15106.3	15714
24817	14023.2	14986.5	25184.7	13714.7	15614.3	23779.2	14958	14761.7	23685.8	14371.3	14070.8	23024.3	14863	14830.8
24412.6	13759.8	14800.6	24985.1	13429.5	15273.1	23447.5	14733.1	14524	23291.9	14086.7	13821.8	22520.1	14654.3	14590.5
24094	13503.7	14696.1	24705.4	13305.4	15019.8	23191.7	14542.8	14364.4	23007.2	13939.9	13629.3	22309.8	14499.9	14499.2
23812.1	13503.7	14667.1	24330.9	13232.2	14820.3	23185.6	14383.3	14257.5	22966.3	13836.1	13520.5	22267.8	14370.7	14169.6
23199.3	13265.9	14591.6	23990.6	13108	14644.4	22964.8	14039.2	13989.2	22698.8	13632.5	13217.3	22201.1	14107.6	13766.8
23064.5	13126.8	14371	23632.6	12992.1	14581.1	22752.5	13933.3	13921	22539.3	13565	13204.3	21939	14044.7	13831.9
22978.7	12973.2	14411.6	23304.8	12883.1	14497	22667.9	13870.6	13905.8	22497.9	13618	13151.9	22482.5	14029.9	14155
22868.4	12793.9	14272.3	23042.1	12747.4	14521.5	22433.8	13820.5	13807.8	22282	13489.8	13068.4	21864.3	13999.4	14104.7
22709.1	12768.3	14272.3	22703.7	12642.8	14501.7	22420.9	13737.2	13755.8	22396.1	13470.2	13080.2	21988.1	14039.1	14176.2
22611.1	12665.9	14109.7	22711.9	12562.5	14524.1	22306.5	13615.7	13768.5	22480.8	13117.9	13187.6	22840.4	14056	15038
22488.5	12479.3	14034.2	22808.7	12457.5	14529.2	22112.8	13560.3	13689.6	22470	13035.2	13192.1	22510.5	14148.1	15142.4
22476.3	12629.3	14086.5	22560.3	12424.1	14430.4	22259.6	13565.3	13701.7	22607.8	13040.4	13226.3	22494.3	14155.7	14972.7
22525.3	12603.7	14045.8	22487	12444.7	14488.5	22215.3	13592.1	13703.6	22651.6	13474.7	13290.5	22223.3	14237	15027.4
22366	12530.5	14016.8	22447.2	12463	14532.4	22140.3	13514.4	13646.1	22560.1	13062.7	13202.8	22225	14164.2	14971.1
22255.7	12611	13906.5	22482.9	12494	14517.5	22152	13448.4	13619.7	22542.8	13357.6	13198.4	21846.5	14080.5	14792.1
22255.7	12508.5	13848.4	22672.9	12555	14484.5	22041.7	13437.9	13607.5	22434.5	13357.5	13174.7	21770.4	14067	14921.1
22218.9	12493.9	13883.2	22635.3	12603.7	14438.4	22046.1	13431.6	13593.3	22492.5	13346.2	13179.5	21819.3	14104.5	14929
22464	12457.3	14103.9	22540.7	12578.7	14412.1	22127.6	13566.7	13675.2	22580.7	13042.7	13215	22632.2	14235.1	15141.4
23040	12892.7	14521.9	22571.3	12587.7	14474.5	22689.3	13918.5	13926.1	23304.5	13378.6	13587.4	23401.2	14658.6	15176
23199.3	13276.8	14446.5	22780.9	12638.8	14651.4	22974.4	13973.8	14064.2	23465.8	13398.3	13735.5	23046.7	14587.9	14865.1
22782.6	13050	14336.1	23113.3	12735.3	14826.8	22740.5	13733.4	13877.6	23123.1	13280.3	13468.4	23088.5	14331	14852.1
22451.7	12896.3	14080.6	23409	12870.7	14851.5	22486.8	13549	13732	22993.7	13062.2	13414.6	22135.1	14264	14826
22366	12761	13987.7	23331.9	12925	14730.8	22330.7	13492.9	13689.7	22828	13014.2	13348.2	22023.7	14200.5	14952.8
22108.6	12475.6	13685.8	23037.9	12786.4	14603.5	21949.1	13340.2	13569.4	22433.2	13232.4	13205.3	21412.3	14031.8	15059.8
21312	11850	13366.5	22593	12628	14391.2	21291.1	12969	13262.5	21599	12546	12662.8	21627.7	13532.2	15014.6
20098.7	11111	12977.4	22155.9	12487	13980.2	20516.2	12473.7	12852.1	20658.2	12099.9	11954.9	21901.6	12917.6	14710.4
19240.9	10672	12112.3	21776.8	12404	13428.5	19766.1	12031.7	12602	19501.1	11817.2	11475.8	21496.4	12166.5	14477.5
18652.6	10269.5	11003.2	21276.4	12302.7	12711.4	18977.8	11662.8	12437.4	18116.4	12459.7	11107.3	21515.4	11347.3	14366.6
18174.6	9918.29	10306.5	20825.5	12240.1	11956.8	18405.1	11482.5	12278.3	16892.6	12475.3	10683.4	21326.7	10673	13994.1
18003.1	9720.73	9859.35	20427.6	12201.8	11461	18058.9	11436.7	12205.8	16082.4	12385.1	10455	20838.2	10259.3	13810.9
18088.9	9969.51	9847.74	20151.7	12148	11236.3	18248.2	11458.1	12250.1	16821	12500.5	10827.7	21731	10630	13938.4
18125.6	9695.12	9615.48	20014.9	12104.4	11119	18000.3	11398.3	12279.2	16279.5	12684.5	10670.6	22023.5	10350.6	14159.7
18395.2	9793.9	9348.39	20022.8	12112.3	11090	17977	11474.2	12315.8	16097.9	12762	10774.4	22234.7	10300.6	14137.1
18750.6	10134.1	9377.42	20048.2	12172.7	11110.7	18271.5	11581.9	12369.2	16460.5	12848	11005.4	22593.1	10482.2	14209.1
18799.7	10057.3	9412.26	20129.1	12215.9	11210.5	18427	11666.9	12164	16309.7	12731	10803	22663.9	10478.7	13771.4
19130.6	10262.2	9510.97	20312.7	12241.6	11262	19141.2	11842.5	11870.6	17109.6	12793.4	10958.8	22960.4	11002.4	13399.5
19228.6	10474.4	9737.42	20939.9	12303.1	11156.6	19887.2	11966.5	11684.3	17655.9	12703.1	10853.5	23035.7	11274	12768.2
19669.8	10752.4	9754.84	21288.7	12354.1	11165.2	20671.3	12185	11779.6	18320.7	12517.3	10966	24323.1	11627.7	12921.1
20282.6	11012.2	10051	21752.2	12496.8	11227.9	21550.9	12568.9	11941.5	19208.6	12538.2	11142.2	24993.5	12261.2	12835.7
20883.1	11432.9	10312.3	22083.9	12674.9	11380.7	22561	12950.5	12144.9	20078.6	13374.7	11305.8	25892.6	12808.1	12769.2
21532.6	11740.2	10672.3	22338.3	12913.7	11521.2	23467.1	13390.6	12335.9	20964.5	15050.6	11467.1	26356	13491.7	12794.4
22059.6	12204.9	10805.8	22935.8	13222.8	11657.2	24131.8	13748.4	12531.6	21679.3	16073.9	11613.3	27196.5	13919.1	13230.8
22745.9	12515.9	11200.6	23247.1	13641.7	11679.1	24782.9	14191.9	12759.1	22500.5	16034.3	11772.9	28392.9	14456.9	13574.6
23530.2	13046.3	11700	23751.4	14193.8	11738.1	25562.2	14677.4	13035.6	23586.7	16055.5	12027.8	29713	15081.2	13960.3
23885.6	13386.6	12123.9	23978.2	14941.5	11866.3	26165	14965.6	13202	24423.3	16020.8	12109.6	30437	15536.3	14163.6
24118.5	13752.4	12425.8	24351.6	15506.2	12076.5	26724.6	15191.4	13354.9	25189	15652.9	12173.4	30975.2	15909.1	14294.6
24633.2	14264.6	12576.8	24897.1	15998.4	12422.2	27292.7	15490.3	13589.1	25868.3	15828.9	12331.8	31522.3	16230.5	14554.4
25515.6	14465.9	12971.6	25280.1	16266.3	12785.8	27784.8	15997.8	13855	26585.2	16375.5	12559.6	30899.6	16848.7	14839.3
25981.3	15080.5	13720.6	25728.4	16474.3	13064.2	28708.3	16377.4	14081.2	27899.6	16633.1	12758.6	29974.6	17503.9	14955.9
26863.7	15373.2	14063.2	26127.8	16668.2	13484.7	29236.7	16865.9	14353.7	28672.8	17617.4	13038.4	29491.7	18121.6	15127.7
27513.2	15815.9	14254.8	26486.4	16740.5	13968.4	29757.1	17211.3	14595.2	29352.9	18812	13268.5	29358.6	18526.1	15245.4
28358.8	15925.6	14388.4	26848.7	16800.7	14532.1	30003.7	17634.3	14824.8	29684.5	19662.4	13477.9	28950.8	18933	15500
28934.8	16306.1	14707.7	27227.4	16925.3	14925.2	30436.3	17964.5	15014.2	30350.8	20330.6	13693.6	28919.1	19342.4	15529.3
28800	16364.6	15096.8	27676.3	17026.7	15075.3	30629.6	17982.5	14996.9	30847.3	20020.4	13686.3	28899.4	19592.6	15365.3
29670.1	15376.8	15241.9	28177.6	17065.6	15095.6	29926.6	18411.2	15025.6	30117	20231.2	13757.3	28238.3	19902.9	14798.6
31006	15032.9	15474.2	28610.1	17203	14961.4	29453.2	19066.6	15247.5	29654.4	21445.8	14120.4	27455.1	20204.9	12901.6
31496.2	15120.7	15468.4	29108.5	17250.5	14843.3	29347.9	19243.5	15352.6	29228.3	19719	14377.1	27336.1	20071.5	13888.8
31863.8	15413.4	15660	29671	17270.3	14650.4	29624.5	19421.3	15480	29464.4	20054.4	14592.5	27601.8	20197.6	13657.5
32452.1	15545.1	16124.5	30255.5	17380.8	14740.5	29953.3	19754.1	15653.7	29899.6	20108.4	14846.6	27456.6	20611.6	13646.7
32599.1	15782.9	16188.4	30710.4	17537.4	15182.9	30100.6	19814.3	15732	29939.5	19879.3	14987.8	27470.6	20570	13250.2
32635.9	15837.8	16217.4	31059	17566	15703.4	30066.5	19829.4	15774.2	29802.8	19578.7	15018.3	27232.7	20484.7	13010.5
32611.4	15724.4	16263.9	31355.7	17360.4	16067.2	29992.7	19807.7	15782.7	29726.5	19468.1	14967.1	26959.4	20464.5	12966.5
32366.3	16093.9	16455.5	31599.1	17129.5	16219.8	30409	19721.2	15786.4	30223.9	19254.8	14988.1	27114.6	20519.3	12878.9
32439.8	16031.7	16461.3	31721.7	17276.2	16335.4	30370.2	19736.1	15818.7	30121.5	19199.7	14940.9	26977.1	20475.9	12953.1
32648.2	16046.3	16420.6	31642.4	17408.6	16583.8	30378.3	19820.3	15875.6	30148.7	19287.9	15020.8	26933.5	20565.4	12956.4
32635.9	16229.3	15863.2	31547.9	17377.1	16802.9	30194.6	19705.8	15898.1	29810.8	19436.4	15056.2	27632.8	20283.9	12859.2
32635.9	16185.4	16269.7	31394.8	17365.1	16792.5	30423.8	19782.4	15896.7	30158.4	19268	15040.8	27101.8	20511	12861.8
32476.6	16328	16856.1	31284.8	17351	16678.9	30915.6	19804.8	15879.2	30869	19227.6	15045.9	26920.2	20828.6	12701.9
32464.3	16419.5	16751.6	31336	17386.3	16794.8	30919.6	19772.6	15897.4	30790.8	19171.5	15022.6	27048.8	20706.4	12721.5
32378.6	16456.1	16571.6	31347.8	17500.6	16951	30843.2	19706	15882.3	30680	19167.6	15014.3	27142.2	20602.5	12668.2
32403.1	16412.2	16531	31274.4	17559.8	17023.3	30779.6	19702.8	15896.8	30715.5	19389.2	15073.2	27163	20649.1	12616.4
32427.6	16251.2	16438.1	31236.2	17606.6	16973	30597.9	19703.4	15877.5	30518.8	19418.6	15055.6	27061.9	20624.6	12632.8
32329.5	15951.2	16449.7	31235.2	17618	16862.8	30380.9	19672.1	15808.6	30395.6	19493.4	15022.8	26775.8	20701.7	12535.1
32378.6	15922	16531	31147.1	17561.1	16857.9	30407.2	19699.9	15818.4	30437.3	19566.7	15016	26807.7	20731.8	12645.4
32599.1	15896.3	16722.6	31111.6	17577	16871.7	30539.6	19826.7	15852.7	30651	19601.9	15069.8	26959.1	20925.2	12820.4
32256	15870.7	16728.4	31160.8	17594.1	16880.6	30595.7	19679.2	15751	30773.6	19333	14960.2	27160.8	20907.4	12626.4
31729	15761	16664.5	31169.2	17596.2	16942.1	30517.4	19445.9	15595.5	30887.9	19241.1	14748.2	27391.4	20854.7	12592.2
31618.7	15998.8	16449.7	31047	17579.7	16943.1	30694.9	19397.8	15582.6	31384.1	19423	14753.5	27966.3	21000	13138.4
31398.1	15684.1	16374.2	30939.2	17519.6	16920.1	30604.3	19341.4	15515	31779.6	19678.4	14571.5	28673.7	21325.9	12785.4
31471.7	15343.9	16316.1	30838.2	17493.1	16800.7	30840.2	19414.2	15533.2	32045.9	20768.4	14387.7	30129.9	21702.7	11814.3
30969.2	15519.5	16304.5	30643.4	17472.9	16624.2	31436.3	19187.6	15530.7	32622.8	21198.4	14206.1	30547.6	21782.4	13728
30662.8	15570.7	16211.6	30331.2	17379.8	16419.9	31627.2	19040.9	15502.4	32748.8	20824.4	14127	30956.1	21746.5	12620.6
30050	15545.1	15967.7	30055.5	17179.1	16156.1	31547.5	18744.6	15368.2	32664.2	20416.5	14030.2	30927	21539.7	12580.9
29621.1	15098.8	15811	30027.7	16866.2	15973.7	31133	18522.1	15202.8	32036	20346.1	13810.1	30601.2	21212.7	12279.9
29437.3	15120.7	15433.5	30258.9	16739.2	15716.8	30843.7	18364.5	15134.5	31654.2	20211.8	13832.7	30251.9	20911.2	12261.2
29302.5	14930.5	15561.3	30055.4	16814.9	15448.4	30656.6	18323.2	15044.7	31688.6	20085.5	13883.7	30614.4	20995.3	11951.4
28824.5	14919.5	15578.7	29680	16883.3	15255.7	30484.3	18096.9	14907.4	31514.4	20069.6	13787.2	30957.8	20718	12384.7
28836.8	14773.2	15549.7	29356.9	17049.6	15260.5	30256.3	18088.2	14851.8	31336	19955	13844.4	30965.9	20698.3	11978.2
28591.7	14348.8	15427.7	29179.1	17150.6	15323.1	29793.7	17944.8	14705.2	30764	19834	13735.5	30539.4	20482.2	11141.9
28763.2	14608.5	15410.3	29050	17072.4	15363.2	29788.3	18005.5	14726.6	30844.4	19785	13928.9	30896.7	20478	11292.3
28469.1	14509.8	15445.2	28902.2	16970.5	15333.9	29579.9	17864.3	14595.1	30657	19664.6	13923.5	30979.7	20330.5	11236.8
28371.1	14173.2	15189.7	28853.8	16905	15450.3	29078	17767.1	14468.1	30110	19288.8	13968	30657.2	20163.4	9919.45
28260.8	13968.3	15085.2	28757.7	16739.4	15457.7	28713.2	17668.1	14367	29573.6	18742.3	13936.7	30511.9	19884.2	9329.02
28273	14103.7	15154.8	28744.8	16645.9	15320.1	28649.3	17670.5	14322.1	29594.8	18229.9	14106.5	30716.2	19858.1	9687.93
27966.6	14220.7	15305.8	28700.2	16500.2	15364.8	28621.6	17529.7	14214.8	29637.8	17865.8	14154.1	30769.9	19739.5	10812.4
28175	13993.9	15520.6	28749.7	16424	15618.7	28425	17638.3	14175.6	29461.4	17527.1	14291	30445.8	19821.3	10679.2
28395.6	13935.4	15561.3	28797.5	16497.8	15985.8	28275.6	17724.9	14167.4	29217.1	17031	14449.3	30004.5	19785.6	11304.5
29400.5	14272	15909.7	28860.7	16493.3	16144.8	28578.2	18243.1	14388.4	29550.9	18604.2	15015	29786.1	20159.4	13583.4
29890.7	14608.5	16565.8	28993.2	16511.8	16471.8	29032.4	18576	14494.3	30155.1	17806.8	15493.8	29783.2	20577	15367.4
31140.8	15230.5	17378.7	29274.2	16502.1	17095.7	29792.5	19301.4	14919.6	31119.1	17782.6	16344.2	29807.9	21291.3	15011.2
32562.4	15669.5	18830.3	29967.5	16639.8	17831.3	30855.4	20224.3	15489.2	32448.7	17947.9	17251.1	29612.5	22272.9	14076.1
34106.6	16335.4	20711.6	32617.9	16940.1	19211.3	31827.3	21246.4	16823.7	33540.2	18283.9	18500.2	32026.1	23144.2	13788.2
37047.8	17663.4	22929.7	35170	17386.2	21333.4	34060.4	22999.7	18938.2	35961.5	21365.9	20310.8	36124.3	24843.9	14412
40650.9	19803.7	24491.6	37329.8	18637.6	22481.9	37012.4	24875.6	21196.6	38723.2	24975.8	22394.1	39538.3	26602.7	17859.5
42170.6	20722	24793.5	39420.2	19700.5	23895.9	37833.7	25537.5	22441.7	39437.9	25577.6	23417.5	40764	27038.7	18767.5
43212.3	20945.1	25246.5	40820.1	20260.2	24386	37945.1	26003.6	23505.7	39650.9	25949.1	24052.9	40267.7	27363	19019.2
43788.3	21051.2	25380	41571.1	21006.1	24631.1	37691.4	26216.5	24441.9	39562.5	25692.6	24523.6	39698	27428.3	19272.8
44229.4	21256.1	25583.2	42513.7	21182.9	24865.3	37803	26405.2	24980.1	39733.5	25840.3	24857.2	40360.4	27563	19540.4
44891.2	21369.5	25635.5	42766.4	21529.9	25218.9	37876.9	26663.1	25352.3	39851	26049.6	25179.4	40813.1	27788	19875.7
45038.3	21526.8	25658.7	43218	21772.2	25474.1	38006	26724.4	25478.1	39982.7	26061.5	25306.9	41051.3	27838	19988.8
44915.7	21954.9	25734.2	43462.7	22214.2	25474.3	38464.1	26702.9	25511.3	40422	26058.8	25446.5	41303.4	27877.4	19827.3
44780.9	22196.3	25670.3	43562.7	22501.8	25469.4	38643.1	26658.4	25481.6	40691.7	25955.1	25554.3	41333.7	27920.1	19702.2
44658.4	22251.2	25856.1	43571.8	22665.5	25494.3	38802.4	26658.4	25430	40900	26198.4	25541.8	41724.1	28000.9	19840.5
44621.6	22163.4	25571.6	43533.3	22822.2	25491.7	38530	26594.8	25392	40623.6	26164.9	25495	41234.3	27862.2	19873.7
44719.7	22192.7	25478.7	43422.2	22874.8	25465.1	38499.7	26611.4	25437.4	40549.5	26296.6	25523.2	41069.1	27824.4	19905.4
44486.8	22328	25298.7	43277.9	22966.6	25433.8	38505.3	26497.4	25362.4	40552.3	26325.3	25503.4	40809.5	27696.9	20241.7
44241.7	22445.1	25229	43167	23089.1	25413.7	38564.7	26399.9	25277	40654.6	26236.6	25491.4	40752.2	27644.2	20827
44168.2	22189	25031.6	43128.8	23132.8	25412	38184.7	26335	25197.2	40299.1	26299.4	25365.3	40347.1	27523	20506.3
43592.2	22178	24631	43076.2	23086.2	25351.4	37916.9	26036.4	24966.1	39982.4	25953.4	25148	39631.6	27150.5	21205.7
42611.7	22061	24491.6	42880.4	23001.7	25205.1	37698.4	25624.6	24535.1	39830.5	25395.3	24777.3	39374.8	26826.5	22324.2
41974.5	21863.4	24061.9	42490.1	22825.6	24884.5	37224.5	25279.3	24232.2	39343.2	24866.1	24467.6	38595.9	26403.6	22447
41153.4	21376.8	23713.5	41827	22576.4	24447.1	36506.9	24869.6	23782.3	38725.7	24270.8	24004.9	37904.7	25997.9	22066.8
39927.8	20762.2	23173.5	40994.4	22375.4	23867.1	35522.1	24248.7	23113.2	37893.8	23372.5	23364.7	36839.2	25407.7	21918.7
39033.2	20202.4	22372.3	39728.4	21876.5	22991.6	34420	23715.6	22587.3	36891.8	22332.6	22858	35194.7	24801.5	21423.2
38224.3	19602.4	22041.3	38579.8	21146.3	22427.3	33578.9	23299	22074	36205.7	21815.1	22326.1	34259.7	24436.1	20890.7
37280.7	19185.4	21663.9	37580.8	20575.6	21981.6	32895	22792.4	21533.4	35611.4	21321.6	21787.9	33246.1	23993.4	20639.5
36042.9	18611	20851	36603.9	20016.4	21309.2	31764.8	22054.1	20817.8	34572.1	20535.1	21078.3	31583.7	23262.3	20130.6
35246.3	18270.7	20322.6	35288.3	19448.8	20259.6	31065	21571.9	20358.8	33921.5	20109.2	20633.3	30751.2	22785.2	19855.4
34180.1	17908.5	19840.6	34025.5	18905.5	19456.2	30370	20960.1	19753.5	33300.4	19726.7	20082.4	30103.5	22256.1	19535.3
33040.3	17487.8	19387.7	33060.4	18403.2	19077.2	29636	20308.9	19093.7	32515.5	19402.3	19484.4	29506.1	21705.4	19050.6
31790.3	16997.6	18992.9	32283.9	17919.7	18475.1	28889.7	19604.2	18359.7	31703.3	19168.2	18828	28938.2	21100.8	18431.4
31067.2	16584.1	18301.9	31387.9	17339.6	17759.1	28031.2	19113.9	17903	30720.2	18720.5	18413.7	28501.4	20534	17944.5
30148.1	16148.8	17587.7	30732.1	16810.4	17115.1	27154.5	18509.6	17342.9	29710.8	18320.5	17921.9	28201.8	19874.6	17575.5
29253.4	15373.2	17018.7	29745.3	16223	16626	26049.3	17937.6	16759.4	28566.7	17954.1	17304.4	27491.9	19268.5	17066.5
28959.3	14967.1	16861.9	28558.7	15666.8	16385.9	25561.5	17755.8	16541.7	28076.7	17814.6	17036.6	27067.4	19074.1	16843
28309.8	14948.8	16606.5	27602.6	15115.5	16366.7	25373.9	17373.5	16195	27821.1	17526.9	16780.3	26887.9	18723.7	16819.8
27402.9	14279.3	16345.2	27123.8	14686.7	16413.4	24565.2	16857.9	15611.7	27032.1	17156.3	16195.5	26142.8	18287.1	16457.9
26986.2	14070.7	16043.2	26882	14298.6	16256.7	24176.1	16586.5	15360.7	26569.7	16677.1	15945.8	25651.8	17972.8	16303.5
26802.4	13661	15781.9	26676.1	14077.4	15935.9	23639.8	16453.7	15199.6	26036.7	16245.2	15739.7	25060.1	17795.5	16534.9
26177.4	13342.7	15532.3	26226.6	13772.7	15711.5	23227.9	16081.6	14833.7	25568.9	15703.2	15398.1	24450.3	17459.9	16208.8
25748.4	13298.8	15224.5	25870.9	13357.5	15419.5	23035.4	15804.6	14636.6	25238.4	15087.1	15208.5	23871	17129.9	15559.7
25344	13126.8	15015.5	25581.9	13188.4	15217.7	22783.5	15561.4	14428.7	24884.3	14670	14974.1	23348.4	16863.4	15096.2
24902.8	12804.9	14765.8	25248	13047.6	14966	22389.5	15296.4	14182.9	24404.3	14257.2	14708.1	22694.8	16581.4	14861.5
24486.1	12534.1	14800.6	24977.3	12860.6	14635.4	22183.2	15082.2	13993.4	24292.9	14279	14536.4	22608.1	16517.7	15159.4
24449.4	12600	14556.8	24633.4	12804.4	14476.4	22117.4	15026.6	13989.9	24074.6	13977.8	14503.6	22295.4	16329.2	14299.2
24388.1	12387.8	14382.6	24317.8	12738	14367	21853.4	14970.4	13944.2	23719.1	13833	14390.4	21938.5	16188.3	15129.6
24290	12343.9	14237.4	24156.5	12656.2	14299.4	21739.4	14901.6	13903.6	23523.3	13734.5	14321.2	21776.6	16059	15140.7
23897.9	12369.5	14307.1	24054.2	12664.5	14224.3	21785.2	14708.8	13774.3	23601.7	13673.6	14206.4	21821.4	15981.3	14153.7
23701.8	12102.4	14260.6	24028.1	12655.5	14177.9	21539.6	14604.1	13679.2	23389.2	13619.8	14083.8	21612.7	15931	14821.3
23334.1	12230.5	14132.9	24033.2	12619.4	14147.2	21594.3	14389.2	13582	23477.5	13548.4	14064.6	21699.5	15816.1	13550.4
23101.3	12252.4	14022.6	23897.1	12561.9	14115.9	21565.4	14238	13523.7	23240.6	13446.5	13894.1	21627.5	15550.3	13236.1
23040	12267.1	13912.3	23604.9	12542	14088.9	21513.5	14195.9	13502.2	23107.3	13369.6	13848	21600.1	15449	13206.7
23162.6	12124.4	13842.6	23321.7	12554.1	14075.2	21356.4	14254.9	13518.7	22931.9	13355.5	13838.7	21453.7	15455.3	13426.5
23040	12186.6	13726.5	23245.1	12581.1	14048	21346.8	14174.7	13488.4	22809.4	13312.2	13773.6	21508.8	15307.3	13474.3
22880.7	12007.3	13511.6	23346	12608.6	13992.8	21090.5	14068	13414.2	22473.4	13251.4	13656.3	21402.2	15146.9	13536.9
23150.3	12036.6	13354.8	23443.6	12565.4	13867.5	21031.5	14190.7	13494.9	22370.8	13404.8	13754.5	21520.7	15163.8	13722.3
23150.3	12102.4	13354.8	23562.3	12524	13687.9	21084.3	14191.2	13504.3	22392.1	13408.7	13757.2	21566.9	15144.9	13616.4
23334.1	12128	13482.6	23656.7	12526.7	13580.5	21151.7	14311.4	13556.8	22467.9	13449.2	13794.4	21485	15240.7	14160.5
23603.7	12139	13476.8	23865.5	12586.3	13601.5	21151.7	14455.8	13639.6	22442.5	13575.9	13865.3	21482.3	15307	14946.2
23628.3	12153.7	13523.2	24091.7	12629.6	13682	21182.5	14479.1	13647.1	22516.3	13549.1	13893.7	21480.8	15362.4	14877.9
23640.5	12351.2	13645.2	24328.8	12651.1	13735.4	21404.1	14503.3	13673.5	22806	13495.3	13982.4	21605	15453.9	14698.4
23836.6	12530.5	13825.2	24506.8	12676.1	13785.2	21638	14630.5	13755.3	23076.4	13533.6	14089.6	21712.1	15588.9	14176.4
24694.5	12900	14272.3	24558.9	12724	13888.2	22152.6	15150	14075.9	23683.7	13836.4	14447.5	22077.4	16044.9	15346.4
25344	13328	14347.7	24759.1	12890.3	14133.1	22536.2	15511.1	14391.5	24099.9	14113.7	14802.7	22424.4	16307.9	15830.9
25098.9	13481.7	14231.6	25111.5	13165.1	14394.1	22610.4	15363.6	14298.5	24164.6	13992.2	14798.1	22483.7	16203.7	14900.3
25258.2	13350	13964.5	25578	13420.8	14501	22373.2	15408.2	14358	23821	14105.3	14794.5	22315.9	16102.3	15214.6
25356.3	13507.3	14028.4	25885.2	13532.5	14386.6	22526.9	15471.3	14416.9	23952.8	14133.6	14849.5	22401.9	16138.1	15268.1
25295	13511	13668.4	25868.9	13498.3	14235.9	22356.3	15387.9	14390.1	23661.4	14153.4	14833.7	22336.1	15946	15089.6
25454.3	13046.3	13500	25768.2	13414.8	14053.7	21895.3	15449	14407.2	23174	14223.5	14744.3	22139.7	15918.4	16501.3
24780.3	13134.1	13000.6	25676.6	13306.5	13772.9	21728.8	15019.6	14131.1	22811	14114.8	14548.1	22270.4	15451.8	14645.6
24559.7	13606.1	12274.8	25476.2	13234.7	13143.1	21765.5	14804.8	14109.9	22573.5	14153.8	14633.4	22089	15042.3	14136.4
24620.9	13778	11438.7	25343.6	13099.2	12317.9	21506.8	14719.4	14151.7	21967.1	14565.1	14687.7	21781.3	14612.5	14283.6
24461.6	13704.9	11003.2	25153.8	13147.5	11653.1	21239.1	14577.1	14090.5	21554.3	14626.5	14625.1	21806.3	14359.3	14108.3
24522.9	13800	10846.5	24986	13476	11325.5	21241.4	14585.4	14122.1	21455.9	14692.1	14650.5	21852.5	14269.5	14218.3
24339.1	13650	10474.8	25007.2	13886.3	11243.1	20942.7	14437.2	14042.5	21008.5	14660	14532.7	21949.8	14013	14114.9
23971.4	13664.6	10312.3	25055.9	14006.8	11261.6	20879.6	14226.7	13920.9	20866.5	14458.5	14409.5	21995.6	13812.7	13643.7
23040	14996.3	10219.4	25168.7	14055.4	11254.8	21936.4	13738.1	13751.1	21754.6	13927.4	14489.9	22085.7	13461.7	13750.6
23554.7	15051.2	10236.8	24995.2	14370.1	11194.1	22044.4	14025.3	13838.4	21776.9	14149.8	14611	22424.9	13612.7	13610.9
24375.8	15530.5	10422.6	24892.6	14858.1	11216.9	22799.8	14549.4	13872.8	22434.2	14678.7	14946.2	23284.5	14076.6	13630.6
24804.8	15841.5	10579.4	24954.8	15279.6	11290.6	23730.2	14936.6	13447.5	23145.9	15312	15037.3	24409.7	14540.6	13543.9
25123.4	16309.8	10980	25318.8	15619.7	11420.9	24898.5	15286.6	13285.8	24102.3	16080.6	15079.8	25369	15015.4	13638.6
25344	16602.4	10892.9	25876.7	15942.2	11767.2	25654.5	15507.1	13225.4	24465.3	16832.5	15006.6	26425.3	15204.7	13692.9
26459.2	16920.7	11171.6	26608.7	16475.6	12111.4	26591.5	16225.8	13484.4	25316.7	17942.9	15275.7	27346.9	15969.8	13714.5
26704.3	17323.2	11537.4	27303.2	17339.4	12558.5	27410.5	16487	13596.6	26183.5	18009.5	15228.2	28159.6	16421.8	13913.4
27059.7	17670.7	11926.5	27818.5	17820.2	12863.6	28081.9	16802.3	13753	27068.9	18118.8	15229.2	28727.2	16967.2	14062.2
27917.6	17517.1	12106.5	28229.1	18244.9	13144.7	28277.6	17300.7	13968.3	27546.3	18589.3	15334.4	28823.4	17627.9	14019.4
28076.9	18054.9	12396.8	28517	18603.9	13340.2	29031.4	17438.4	14143.8	28546.5	18560.4	15369.1	29463.2	17993.1	14302
28322	18493.9	12402.6	28633.1	18819.1	13402.5	29507.2	17576.4	14323.5	29035.5	18473.1	15350.3	30135.2	18140	14490.6
28898	18622	12814.8	28931	18987.4	13559.2	29977	17929	14529.5	29734	18513.5	15409.1	29892.7	18656.9	14540.8
29412.8	18922	13267.7	29537.9	19095	13779.7	30587.3	18254.3	14748.5	30677.2	18818.6	15541.1	29623.8	19240.3	14721.6
29780.4	19207.3	13534.8	30169.4	19170.9	13898.2	31075.1	18481.3	14936.1	31439.8	19284.3	15633.3	29228	19667.3	15028.2
30466.7	19653.7	13743.9	30734.4	19245.2	14130.8	31632.1	18842.1	15216.6	32257.2	20039.1	15885.1	28856.4	20158.3	15558.4
31508.4	19587.8	13958.7	31182.6	19395.3	14615.9	31819	19328.3	15514	32661	20521.2	16107.1	28430.3	20729	15930.2
32145.7	19752.4	14156.1	31411.3	19491.7	14858.4	32153.8	19598.1	15764	33174.8	20393.1	16237.5	28205.8	21109.7	16241.6
32452.1	19920.7	14138.7	31561.1	19477.7	14793.9	32379.7	19680.6	15937	33505.3	20174.2	16295.3	27961.9	21280.6	16486.3
32758.5	20389	14249	31728.6	19420.9	14815.5	32881.5	19792.8	16145.6	34263.8	20037.6	16484.8	27645.5	21586.1	16919.5
33346.7	21000	14481.3	31879.2	19444	14837.8	33499.1	20019.8	16448.8	35171.5	19619.9	16780.1	27394.6	21965.1	17189.1
33616.3	21212.2	14643.9	32043.8	19565	14946.7	33785	20109.9	16615.2	35624.7	19463.7	16865.7	27699.6	22157	17187.9
33714.4	21139	14916.8	32165.1	19736.8	15185.9	33868.1	20185.8	16660.4	35982.6	20005.4	16891.2	28530.3	22420.4	17261.1
34694.8	20425.6	15067.7	32264.3	19871.5	15440.6	33311.9	20537.7	16813.4	35268.7	20472.3	16903	30476.3	22538.8	16022
36349.3	19532.9	15073.5	32301.1	19742.3	15563.3	32539.4	21135.4	17050.3	34293.8	20573.1	17240.7	31798.3	22850.5	15022.6
36398.3	19715.9	15201.3	32242.3	19626.7	15480.4	32704.9	21154.8	17091.2	34416.6	20473.5	17311.7	32398	22844.5	14462.1
36827.2	19873.2	15381.3	32195.7	19585.2	15375	32850.7	21354.5	17213.4	34556	20111.3	17581.6	32969.5	23009.6	15156.5
37194.9	19547.6	15636.8	32168.5	19674.4	15407.9	32668	21563.3	17253.3	34261.3	19455.3	17801.8	33900.3	23124	15529.1
37513.5	19800	15677.4	32444.3	19722.1	15526.2	32750.7	21704.3	17372.9	33973.7	20829	18110.7	35347.7	22899.8	16015.1
37942.5	19609.8	15764.5	33113.8	19749.9	15777.9	32720.9	21893.6	17503	33927.6	20932.6	18349.4	35707.7	23139.8	15881.1
37145.9	19543.9	16037.4	34004.5	19744.9	15935.6	32877.3	21624.3	17343	34116.4	21492.4	18150	35291.1	23033.1	15647.4
37121.4	19558.5	16165.2	34724.9	19629.3	15854.4	32982	21607.7	17380.8	34177.4	21665.2	18100.1	34555.6	22997	15574.4
37256.2	19452.4	16263.9	34816.5	19652.8	16054.6	32988.6	21666.7	17430.2	34302.8	22115	18183.7	33888.4	23164.6	15562.9
37550.3	19481.7	16385.8	35025.3	19665.3	16313.6	33103	21797.5	17517.8	34454.7	22120.5	18276.6	33559	23328.6	15581.7
36962	19445.1	16519.4	35279.5	19654.1	16507.7	33187.9	21594.6	17364.4	34677.6	22298.4	18136.6	33337.2	23330.7	15158.8
36655.7	19478	16501.9	35091.3	19708.3	16589.9	33204.9	21445.8	17324	34721	22401	18046.3	32795.7	23200	14996.2
36349.3	19584.1	16426.5	34463.7	19681.9	16691.4	33223.9	21281	17298.7	34722.1	21983.1	17950.2	32388.8	22985.2	14969.2
36864	19470.7	16397.4	33959.2	19665.6	16757.6	33129.2	21475.3	17415.5	34739	21973.2	18150.5	32168.2	23218.1	14865.9
36300.3	19668.3	16693.5	33909.7	19703.1	16847.5	33447.2	21301.3	17314.9	35194.4	21661.3	18023.8	31865.1	23188	14922.2
35908.1	20209.8	16594.8	33954.6	19710.3	16840.1	33725	21083	17353	35345.4	21238.4	17878.2	31256	22740.4	15068.5
34094.3	21497.6	16687.7	33645.9	19884.8	16896.1	34652.4	20356.7	17219.9	36535.3	21180.1	17612.2	31396.1	22177.6	17312.9
34069.8	21878	16589	33177.9	20316	17015.5	34806.3	20286.6	17301.4	36510.6	20578.8	17488.9	30979.8	21825.7	16853
33935	21508.5	16391.6	32922.7	20719.2	17023.9	34400.6	20184.1	17117.3	36324.1	20601.7	17318.3	30668.3	21880.4	16178
33726.6	21581.7	16182.6	32749.4	20947.3	16855.9	34296.9	20045	17063.6	36531.2	20126.6	17198.9	30842.1	21889.1	15791.1
33591.8	21779.3	16083.9	32419.3	20892.2	16529.9	34526.3	20022.4	17040	37465.9	19297.6	17264.9	31641.4	22377.9	16765.5
33591.8	21632.9	16060.6	32050.7	20804.7	16246.8	34600.8	20056.1	17092.6	38195.2	23956.7	17216.1	31793	22902.3	17813.1
33481.5	21270.7	15816.8	31836.3	20638.1	15876.8	34547.2	20008.9	17049.9	38448.3	24407.8	17109.6	31639.5	23294	19328.4
33383.5	20714.6	15886.5	31412.6	20332.6	15550.6	34593.4	20003.4	16984.5	38518.5	23334.2	16996.8	31455	23596.4	16422.1
33322.2	20776.8	15851.6	31331.5	20042.4	15429.3	34725.3	19974.3	17000.3	38674.6	22715.8	17032.4	31203.5	23635.2	16214.6
33187.4	21219.5	15840	31075.5	19791.7	15332.1	34982.6	19935.8	17009.8	39128.4	22449.3	17205.4	30380.1	23675.5	15901.9
32562.4	20732.9	15729.7	31060.8	19743.6	15374.8	34569.9	19673.5	16794.4	38507.8	22452.1	16899.7	30434.6	23306.7	15818.8
32537.9	20915.9	15468.4	31145.4	19799.5	15410.7	34464.7	19619	16774.1	38352.4	22331.7	17023.9	29423.2	23136.3	15619.2
32243.7	20564.6	15195.5	31069.5	19967	15428.7	34030.8	19460	16620.4	37784	22186.3	16940.6	28610.3	22891.7	15388
32537.9	20465.9	15398.7	30672.3	19886	15445.1	33969	19652.3	16602.6	37926.8	21533.1	17158.5	28121.9	23185.9	14301.8
32207	20528	15462.6	30360.3	19828.3	15413.7	33903	19541.8	16493.3	38005.7	21525.8	17216.5	27485.7	23113.4	13894.7
32023.1	20034.1	15183.9	30264.4	19884.6	15416.5	33331.3	19408.8	16347.3	37336.7	21329.7	17179	27139.7	22892.4	13546.8
32317.3	19445.1	15381.3	30277	19851.2	15371.3	32959	19556.2	16318.7	36917.2	21813.6	17177.8	28165.4	22972.2	12923
32084.4	19628	15392.9	30341.3	19589.7	15299.3	32959.7	19465.1	16240.1	36838	20909.8	17209.6	28388.9	22775.1	12913.7
31827.1	19609.8	15462.6	30474.5	19538	15328.4	32920.4	19356.6	16134.2	36792.8	21053.5	17257.3	28560.7	22677.5	12771.4
31557.4	19653.7	15375.5	30628.6	19493.2	15353.9	32822.1	19198.7	16040.2	36458.4	21147.4	17257.3	29066.7	22347.4	12688
31434.9	19192.7	15421.9	30622	19583.3	15328.1	32445.4	19131.9	15910.4	35921.2	21554.2	17209.2	29715.7	22184.6	12316
31643.2	19046.3	15572.9	30525.2	19535.1	15375.8	32327.4	19219.2	15905.8	35540.9	22432.6	17346.7	30474.2	22033.3	11564.7
32158	19137.8	15909.7	30477.8	19400.9	15459.2	32513.4	19511.5	15981.5	35797.9	22777.5	17728.1	30873.7	22314	10954.1
32341.8	18647.6	16571.6	30639.1	19470.9	15830.5	32458.9	19697.3	15912	35856.5	23778.2	17862.7	30219	22674.4	10237.2
32611.4	17385.4	17831.6	31087.6	19511.1	16255.9	32178.8	20017.5	15787.2	35470.5	21972.2	17691.3	27681.9	23209.5	12762.4
32905.5	17590.2	18348.4	31423.1	19376.1	17222.9	32500.1	20217.7	15883.2	35412.4	21792.6	18063.8	27589.9	23224.4	13174.2
33236.4	17765.9	18841.9	31705.3	19244.3	19359.6	32839.3	20445.6	16048.4	35450.4	22216.5	18465.4	28062.6	23292	12802.7
34094.3	18278	19910.3	32219.3	19215.9	21047.8	33813.6	21019.2	16605	36106.1	23715.8	19052.7	29279.2	23716.4	12770.8
35417.9	18651.2	20932.3	33986.3	19478	22812.4	34626.4	21804.3	17470.6	36628.9	23517.2	19848.6	31818.9	24265.9	12229.2
36949.8	19302.4	22883.2	36594.9	20103.3	24333.8	35927.3	22827	19263.8	37742.9	26165.7	21058.9	41961.2	25082.9	13604.2
39327.3	20590.2	25258.1	39357.1	20899.5	24981.8	38442.3	24319.5	20805.7	40400.3	27090.1	22408.8	48230.6	26818.7	16265.4
41999	22145.1	26221.9	41095.5	21736.9	25288.5	40278.5	25622.3	22474.3	42296.5	27585.5	23941.4	48273.5	28036.1	17386.7
43898.6	23067.1	27017.4	41778.2	22943.8	25466.3	41313.5	26486.4	24049.9	43303.5	28222.4	25209.3	47294.8	28775.5	18148.3
44572.6	23465.9	27516.8	42560.2	23961.9	25750.7	41748.6	26815.4	24912	43902.2	28967.9	25865.9	45447.9	29177.1	18372.2
44646.1	23359.8	27551.6	43236.9	24592.2	25910.7	41389.8	26822.3	25428.5	43713.8	29901	26096.1	43917.8	29155.2	18333
44682.9	23297.6	27499.4	43553.2	24755.7	26097.9	41101.3	26810.2	25734.7	43535.4	29759.9	26234.3	43302.6	29098.4	18316.2
44731.9	23315.9	27673.5	43734.7	24755.1	26400.3	41156.1	26863.7	25835.3	43716	30090.4	26339.4	43329.3	29239.2	18339.7
44437.8	23140.2	27685.2	43972	24756.6	26259.1	40963.7	26756	25718.6	43691.8	30353.5	26265.9	43259	29256.2	18289.9
44155.9	23180.5	27720	44163.5	24774.6	26042.9	41008.9	26660.4	25609.1	43808.7	30373.1	26223.1	42972.3	29248.8	18370.4
43972.1	23290.2	27691	44078.6	24731.4	25967.2	41089.8	26589.5	25546.6	43877.1	30093.2	26199.9	42727	29192.5	18501.2
43861.8	23089	27644.5	43908.1	24626.1	25920.8	40862.6	26547.1	25447.2	43719.4	29431.2	26111.5	42659.6	29180.5	18405.2
43800.5	22891.5	27615.5	43786.3	24563.5	25889.1	40651.6	26521.9	25376.2	43519.3	28821.9	26006.6	42670.1	29138.3	18309.5
43506.4	22865.9	27551.6	43620	24506.9	25874.8	40581.6	26395.9	25249.3	43379.6	27733.7	25852.4	42578.8	28971.6	18361.1
42967.1	22496.3	27319.4	43471.8	24367.1	25847.9	40079.2	26137.9	24958.3	42881.3	26631.3	25514.6	42422.3	28685.6	18181.6
42489.2	21965.9	26930.3	43300.5	24204.2	25791.4	39319.5	25876.6	24652.4	42182.4	25803.6	25165.6	42155.7	28378.9	17965.9
42170.6	21903.7	26750.3	42870.3	24008.2	25658.7	39138.6	25725.5	24489.1	42115.1	25309.2	25094.4	42040.9	28299.4	17942
[truncated: 592 more rows]
