# Supplementary material for: Ultra short term power load forecasting based on the fusion of Seq2Seq BiLSTM and multi head attention mechanism
Source: PLoS One. 2024 Mar 22;19(3):e0299632. doi: 10.1371/journal.pone.0299632 (PMC10959395; doi:10.1371/journal.pone.0299632)
Supplement: S1 File — (ZIP) [file pone.0299632.s001.zip › Data Availability/Comparison experiment data/Forecast results for a certain day in the first quarter.xlsx]

## Sheet: Sheet1
Test zone1	Test zone2	Test zone3	CD_BiLSTM zone1	CD_BiLSTM zone2	CD_BiLSTM zone3	TCN-GRU-Attentionzone1	TCN-GRU-Attention zone2	TCN-GRU-Attention zone3	VMD-TCN-GRU zone1	VMD-TCN-GRU zone2	VMD-TCN-GRU zone3	EMD-BiLSTM zone1	EMD-BiLSTM zone2	EMD-BiLSTM zone3	EMD-ELM zone1	EMD-ELM zone2	EMD-ELM zone3
29020.6	17359.8	17239.4	29168.4	17522.3	17225.3	29209.3	18157.3	17311	28023.9	17865.7	16967.8	29667	18006.8	17449.7	28150.5	18775.4	18633.9
28273	16847.6	16850.3	28403.1	16936.4	16854.2	28324.7	17618.4	16749.8	27257.4	17415.7	16460.9	28931.8	17660.3	17015.3	27704.8	18389.3	17893.9
27586.7	16298.8	16641.3	27674.1	16474	16516.7	27596.7	17105	16398.5	26608.9	17011.2	16007.2	28355.8	17434.1	16620.6	27330.3	18102.2	17201.9
27023	15914.6	16351	27079.8	16047.5	16153.4	26795	16681.6	16348	26046.3	16666.3	15650.5	27702.2	17010.2	16225.2	26820.7	17722.1	16714
26655.3	15636.6	15996.8	26603.4	15771	15874.1	26227.6	16175.1	16285.1	25548.3	16415.2	15407.2	27158.9	16402.6	15982.2	26221.1	17423	16444.2
25981.3	15351.2	15694.8	26014.8	15495.3	15630.7	26014.1	15632.1	16120.9	25084.2	16010.7	15011.9	26681.9	15775.4	15639.8	25604.3	17061.9	15794.1
25478.8	14912.2	15410.3	25590.3	15084.6	15549.7	25669.1	15231.7	15788.1	24489.1	15702.8	14687.1	26069.5	15171.1	15287.4	24831.5	16742.7	15264.2
25086.6	14681.7	15044.5	25224.6	14851.3	15399	25262.8	14889.7	15442.9	24046.1	15442.7	14475.1	25529.8	14513.9	15033.8	24035.1	16394.9	14752.9
24878.3	14568.3	14823.9	25002.5	14672.7	15186.9	24927.8	14422.3	15112.4	23803.8	15308.8	14355.4	25110.7	14150.9	14830.7	23560.5	16127.3	14616.9
24510.6	14246.3	14580	24642.2	14358.5	14754.4	24536.8	14099.3	14963.1	23392.7	15084.1	14178.5	24612.7	13856.6	14583.9	23082.8	15864.1	14091.4
24314.6	14015.9	14440.6	24409.3	14156.2	14628.8	24368.7	13866.8	14775.6	23130.3	14965.2	14081.7	24372.5	13743.7	14487.3	22834.5	15784.8	13997.2
23897.9	13935.4	14446.5	24017.7	14052	14760.4	24221.2	13766.6	14510.2	23069.7	14743.2	13938.8	24324.6	13692.5	14335.3	22787.6	15661.7	13746.8
23493.4	13873.2	14254.8	23581	14011	14255.8	24116.2	13686.2	14328.2	22917.7	14503.4	13805	24044.6	13514.1	14144.6	22607.6	15394.9	13337.9
23456.7	13639	14028.4	23517.7	13893.2	14244.2	23915.8	13608.4	14228.5	22601	14458.7	13760.3	23613.8	13376.9	14022.7	22380.8	15241	13311.1
23554.7	13547.6	13981.9	23469.4	13804.3	14172.2	23674.4	13534.1	14152.5	22489.1	14508.9	13777.7	23415.5	13338.1	13972.1	22334.7	15196.9	13358.7
23174.8	13404.9	13918.1	23365.9	13724	14072.2	23513.7	13515.1	14110.2	22319.5	14309.2	13633.9	23147.6	13181.3	13745	22311.7	14992.6	13139.5
23089	13357.3	13947.1	23182.8	13576	14006.1	23516.9	13536	14074.1	22306.2	14268.6	13602.9	23271	13227.7	13785.6	22234.1	15073.9	13098.2
23015.5	13222	13801.9	23048.7	13454.7	13990.2	23636.1	13459.3	14068.4	22129.8	14210.6	13565.3	23094.4	13194.2	13748.7	22141.5	15011.6	13119.8
22978.7	13148.8	13709	22746.2	13316.5	14018.6	23627.8	13386.2	14026.2	22029.6	14178.9	13544.9	23008.9	13189.4	13742.7	22102.8	14985.9	13176
22758.1	13181.7	13703.2	22762.2	13323.2	14005.8	23558.5	13335.6	13994.8	22051.8	14066.9	13482.2	22970.2	13134	13647.1	22123.9	14870	12995.3
22525.3	13324.4	13697.4	22593	13410.8	13940.1	23396.1	13277.6	13993.6	22157.3	13957.1	13425.9	22981.2	13066.7	13561.5	22215.2	14729.7	12757.9
22427.2	13269.5	13825.2	22538.9	13385.8	13967.7	23269.1	13286.3	14024.4	22163.8	13935.4	13386.6	22959.5	13073.4	13462.5	22221.4	14707	12809.9
22464	13159.8	13749.7	22583.4	13334.8	13971.3	23321.2	13351.1	14075.8	22028.2	13942.1	13385.9	22720.7	13009.2	13386.5	22224.6	14624.8	12998.9
22316.9	13284.1	13726.5	22537.8	13434.6	13848.7	23212.1	13440.2	14110.1	22109.4	13880.5	13349.5	22776.7	12964.1	13369.2	22319.3	14564	12889.8
22464	13339	13691.6	22457	13543.5	13841.2	23151.5	13507.2	14114.2	22137.4	13938.1	13400	22789.7	12959.5	13432.4	22342.7	14592.7	12921.1
22500.8	13306.1	13889	22717.4	13580.3	14010.5	23141.2	13519.7	14107.7	22196.3	13984.3	13408.3	22806.4	13043	13361.4	22442.2	14616.6	13127.4
22733.6	13463.4	13935.5	22825.8	13697.7	14053.3	23155.8	13577.9	14148.8	22326.5	14104.9	13492.7	22825.2	13066.8	13404.4	22689.5	14631.1	13341.3
23003.2	13558.5	13970.3	22920.6	13695.6	14095.5	23236.9	13687.2	14232.2	22413.5	14247.8	13581.7	22957.5	13057	13540.7	22768.7	14769.7	13448.4
23125.8	13726.8	14016.8	23066.8	13759.2	14165.7	23449.1	13755.7	14291.8	22578.4	14314.7	13639.7	23142.5	13094.5	13641.3	22806.9	14839.7	13402.4
23211.6	13767.1	14220	23372.6	14003.8	14347.2	23653.4	13873.9	14315.8	22703.1	14391.6	13671.1	23278.9	13258.7	13644.9	23014.1	14926.1	13498.7
24118.5	14476.8	14823.9	23884.3	14170.7	14530.2	23848.1	14010.8	14360.4	23585.6	14959.7	14032.9	24348.6	13857	14166.5	23885.9	15520.2	13699.4
24155.2	14747.6	14806.5	24031.4	14368.3	14689.4	24083.3	14155.6	14530.7	23811.7	14979.3	14071.5	24487	13849.6	14231.2	23997.1	15492.2	13653.5
24032.7	14531.7	14539.4	23978.2	14556.4	14661.4	24305.2	14380.3	14690.7	23482.3	14877	14006.4	24118.3	13518.8	14139.1	23588.8	15345	13697.1
23567	14089	14429	23756.6	14305.4	14471.3	24490	14587.6	14676.4	23055.3	14625.1	13801.4	23737.4	13327.1	13887.8	23371.2	15199	13644.8
23542.5	14180.5	14707.7	23732.9	14341.6	14300.1	24403	14636.3	14457.4	23281.1	14655.2	13804.8	24252.7	13623.5	14032.7	23523.2	15467.2	13269.6
22770.4	13972	14510.3	23260.2	14225.9	14122.3	24115.5	14418.3	14410.9	23023.3	14241.7	13542.3	24032.9	13473.8	13783.6	23085.5	15191.9	12700.9
22304.7	13543.9	13981.9	22422.4	13763.5	13746.5	23757.6	14032	14366.6	22419.3	13955	13352.3	23310.5	13040.9	13530.1	22484.4	14821.4	12708.2
21642.9	13265.9	13291	21832.3	13393	13107.6	23203.6	13715	14081.7	21862.8	13594.3	13115.3	22583.1	12657.2	13269.4	22255.3	14325.2	12624.6
21336.5	13203.7	12228.4	21436.7	13275.7	12389.8	22733.7	13443.3	13430.4	21297.5	13303	13014.7	21573.2	12531.7	13104.1	22453.4	13647.9	12740.7
21128.2	12987.8	11479.4	21164.4	13020.3	11685.6	22253.8	13180.5	12584.5	20757.8	13115.9	12929	20651.8	12432	12896.3	22272.6	13130.6	12894.2
21287.5	13156.1	10840.6	21169	13006.3	11156.9	22032.8	13020	11798.9	20584.2	13100.9	12989.9	20223.2	12227	12991.9	21839.1	12873.7	12939.3
21826.7	13558.5	10753.5	21711.5	13245.6	10881.3	21901.1	13089.4	11327.8	20867.5	13310.7	13197.9	20462.7	12438.4	13294.9	21782.9	13009	12870.2
22488.5	14348.8	10782.6	22316.2	14080.6	10553	22340	13459.8	11168.1	21518.3	13606.1	13486.2	21065.5	12951.4	13740.5	21687.1	13219.5	12898.6
23321.9	14806.1	11154.2	23217.7	14554.6	10873.9	23010.5	13975.5	11182.3	22071.9	14058.3	13791	21678.7	13595	14119.8	21703.3	13638.3	13006.7
24094	15347.6	11189	23954.8	15149.7	10983.9	23676.5	14540.9	11577.7	22562.4	14478.4	14054	22066.3	14385.4	14488	21838.6	13872	13012.1
24363.6	15512.2	11003.2	24149.3	15369.7	10947.7	24258.6	15030.3	11918.7	22679.4	14615.8	14075.7	21947.6	14806.1	14523.9	22293	13808.4	12778.1
24559.7	15567.1	10939.4	24420.6	15540.5	10963.3	24828.4	15388.8	11918.9	22953.9	14779.2	13867.2	21972.4	15206.2	14468.9	23198.4	13876.4	12657.8
24314.6	15636.6	10887.1	24387.3	15690.3	11014.5	25335.6	15716.9	11742	23710.7	14813.6	13123.9	22266.6	15215	14167.6	24194.6	13989.6	12539.5
24694.5	15687.8	11043.9	24749	15950.1	11068.1	25754.1	16089.7	11477.7	24492	15179.7	12959.1	22659.9	15101.7	14045.5	24958.4	14338.6	12449.6
25466.6	15976.8	11107.7	25685.1	16329.6	11226.9	26204.9	16447.5	11578.7	25378.4	15709	13098.9	23332.8	15291.3	14230.2	25787.2	14881.8	12597.6
26177.4	16500	11218.1	26270.6	16859.8	11427.4	26625.4	16710.5	11871.2	26321.7	16163.5	13322.6	23935.5	15666.5	14325.1	26879.1	15211.1	12756.4
26875.9	16829.3	11537.4	26916.1	16987.1	11775.6	27074.1	17042.2	12257.9	27026.7	16656	13539.7	24666.5	16174.6	14415.5	27657.2	15763	13709.8
27562.2	17074.4	11972.9	27479	17248.1	12175.3	27690.7	17356.9	12599.1	27582.6	17102.9	13762.5	25394.1	16368.2	14516.7	28267.2	16309.3	14352.5
27991.1	17509.8	12402.6	28140.6	17676.4	12539.5	28264.4	17614.2	13007.9	28071.2	17426.5	13928.4	26095.7	16050.3	14771.3	29405.7	16682.3	14622.1
28432.3	17846.3	12472.3	28208.2	17902.9	12570.4	28698.1	17895	13431.3	28139.1	17704.6	14098.6	26256.1	15415.2	15102.8	29264.3	16811.3	15441.6
30209.4	17465.9	12663.9	29944.8	17663.7	12817.4	29225.2	18257.6	13752.5	27765.3	18648.3	14558.4	26153.8	16877.7	15571.8	28825.9	17455.9	15872
31606.5	17173.2	12989	31165.3	17489.9	13144	29885.6	18672.8	14074	27798.3	19383.9	14926.8	26458	18321.9	15942.6	28543	18198.1	14065.8
31594.2	17491.5	13372.3	31249.1	17813.9	13490.3	30453.4	18923.4	14393.4	28387.2	19441.6	15009.9	27224.1	18412.2	15985.4	28955.6	18493.8	14565.7
31765.8	17992.7	13662.6	31453.8	18284.3	13828.5	30950.9	19044.3	14472.7	29073.8	19532.7	15184.2	27946.7	18217.9	16031.5	29769.9	18657.1	15449.2
30638.3	19595.1	13767.1	30558.9	19676.3	13957.9	31554.2	19126.9	14551.3	30456.9	18963.1	15263.9	29303.2	17171.3	15967.3	31694.6	18286.6	15665.4
32868.8	18036.6	14109.7	32679.4	18219.7	14101.8	31949.4	19335.9	14720.2	29611.6	19979.4	15612.1	28491.3	20519.4	16162.1	30124.2	19132.2	15824.4
33959.5	17989	14458.1	33709.7	18217.5	14433.8	32147	19595.9	14759.1	29881.9	20443.4	15937.2	28843.2	21979.5	16410.7	30149.8	19628.4	16348.4
34621.3	18248.8	14713.5	34366.7	18506.4	14738.8	32555.4	19396.5	14989.5	30319.2	20707.1	16193.6	29379.2	22454.5	16617.6	30851.2	19967.6	16673.8
34939.9	18603.7	14887.7	34671.6	18846.5	14951.2	32764.6	19301.2	15302.3	30767.2	20787.5	16404.9	29755.9	22222.1	16644	31621.5	19994.2	16693.2
35614	18684.1	15166.5	35280.9	18945.8	15315.3	33020.3	19584	15666.7	31058	21029.1	16667.1	30000.4	21835	16716	32243.7	20163.9	17013.1
36422.8	19068.3	15474.2	36028.2	19284.9	15513.6	33203.6	19630.8	15816.7	31592.2	21357.9	16981.2	30599.5	21596.1	16978.6	32924.4	20512.8	16897.1
37329.7	19522	15828.4	37019	19477.5	15595.6	33950.7	19601.8	15900.6	32202.5	21732.2	17332.2	31337.6	21309.4	17289.9	33619.9	20954.3	16622.9
35589.4	21150	16130.3	35657.3	20901.7	15855.4	34424.4	19515.1	16313.9	33579.7	21063.1	17225.8	33047.2	21165.9	17145.9	35417.9	20632.5	16218.2
35564.9	21376.8	16292.9	35785.9	21126.5	16015.8	35040.9	20063.9	16574.8	33867.1	21032	17311.7	33268	20844.6	17050.7	35361	20538.3	16711.5
36324.8	21380.5	16472.9	36373.9	21142.4	16204.5	34948.9	20563	16718	33996.3	21311.4	17542.8	33197.7	20345.4	17075	34749.3	20583.8	17156.3
36251.2	21504.9	16461.3	36418.2	21271.5	16489.8	34962.5	20818	16769.1	34113.3	21270.9	17550.1	33438.5	20389.5	17114	34830.7	20666.4	17137
36692.4	21665.9	16705.2	36719.9	21415.6	16761.7	35446.2	21000.6	16779.6	34396	21453.6	17722	33686.2	20052.9	17168.3	34375.4	20783.5	17005.8
36913	21720.7	16647.1	36718	21688.5	16610.3	35599.2	21152.9	16770.6	34448	21523.1	17789	33754.8	20093.1	17257.3	34479	20901.8	16986.9
37440	21925.6	16873.5	37211.6	21872.5	16751.1	35706.1	21299.5	16755.7	34756.5	21733.4	17991.6	34054.4	19407.7	17361.9	34078	21060.5	16920
38236.6	22192.7	16954.8	38095.4	22080.3	16849.2	35762.2	21316	16742.6	35028.2	22059.5	18240.4	34599.2	19780.4	17801.5	34227	21552.6	17422.6
38236.6	22522	17274.2	38107.1	22239.3	17128.5	36477.8	21508.4	16824.7	35472.8	22112.2	18309.2	35263.2	19370.3	17912.3	34393	21786.7	17310.9
38898.4	22496.3	17343.9	38731.9	22255.9	17192.2	36948.5	21704	16896.6	35513.4	22361.5	18478	35227.6	19382.2	18033.6	34136.3	21943.3	17451.4
39315.1	21739	17355.5	39112.6	21793.1	17197.3	37354.4	21729.4	16922.5	35018.2	22516.9	18429.9	34671.6	19430.5	17954.9	33013.3	22110.8	17516.5
38898.4	21658.5	17448.4	38795.8	21760.4	17341.5	37243.8	21747	16888.7	35013.8	22352.1	18318.1	34709.6	18797.6	17757.1	32669.9	21991.6	17640.7
38432.7	22298.8	17628.4	38288.9	22152.8	17476.7	36788.7	21473.6	16761	35364.4	22263.1	18292.1	35422.1	19150	18033.3	33267.3	21907.1	17984.8
37942.5	22968.3	17994.2	37857.7	22636.8	17709.1	36108	21565.9	16745	36005.4	22230.8	18136	36869.7	19517.9	18480	34818	22494.1	18325.5
37489	22679.3	18063.9	37273.9	22402.7	17927.9	35629.8	21777.7	16873.1	35701	22131.9	17914.3	36408.5	20063.6	18653.4	34658.8	22182.3	18647.8
37403.2	22693.9	17994.2	37183.8	22355	17843	35347.5	21857.4	16968	35598.6	22130.7	18158.9	35944.2	19821	19218	35380.4	21954.9	17739.9
37035.6	22434.1	17843.2	36759.5	22120.4	17673.6	35197	22009.8	16939.1	35439.8	21930.9	17752	36185.6	20603	18356.3	35014.1	22114.8	18391.7
36778.2	22331.7	17767.7	36702.2	22482.6	17648.3	34986.5	22040.4	16838.7	35263.5	21842.3	17647.4	36025.8	20681.1	18475.9	35253.9	22021.1	17501.7
36631.1	22434.1	17715.5	36684.3	22591.8	17549.7	35121	21896.2	16851.8	35712.8	21616.7	17727.8	36170.7	19837.7	17529.8	35101.9	22054.6	17666.2
36496.3	22335.4	17738.7	36441.5	22554.8	17489.5	35010.1	21872.2	16911.7	35549.9	21622.3	17673.4	36008.1	20233.6	17609.1	35420.7	21969.5	17533.8
36594.4	22481.7	17587.7	36447.5	22386.1	17364.9	35282.4	21740.8	17178.7	35588	21615	17741	36042	20164.2	17668.8	35303.1	21948.7	17489.6
36545.4	22393.9	17564.5	36312.3	22333.3	17350.2	35136.4	21830.5	17394.4	35499.5	21583.2	17735.4	35925.8	20207.6	17636.7	35024.2	21872.7	17442
36337	22372	17628.4	36072.4	22261.8	17340.6	34877.4	21834.6	17730.3	35574.6	21500	17658.4	36028.7	20091.6	17502.1	35034.3	21902.1	17692
36226.7	22415.9	17558.7	35921.3	22373.7	17353.2	35595.2	21845.3	17417.1	35471.7	21464.3	17652.8	35934.7	20262.4	17562.3	34994.6	21748	17456
36288	22372	17256.8	35965.4	22403.8	17002.7	35555.5	21804.7	17371.4	35231.8	21438.1	17653.2	35562.2	20136.9	17569.1	34924.5	21571.3	17476.3
36055.1	22328	17146.5	35781.4	22370.3	17025.2	34617.5	21782.7	16909.3	35120.3	21333	17574.7	35580.4	20248.7	17567.8	34800.5	21555.2	17565.3
35871.3	22401.2	17082.6	35653.2	22183.3	16979.9	34453.6	21726	16891.2	35085.1	21270.1	17528	35514.6	20286.8	17558.5	35119.1	21433	17585.8
36018.4	22522	17001.3	35686.1	22024.1	16963.4	34350.1	21725.4	16748.9	35033.5	21335.6	17611.9	35357.6	20361.7	17721.4	35300.4	21291.2	17579.3
36165.4	22086.6	17001.3	35946.8	21840.9	16919.2	34160.8	21745.9	16650.5	34667.3	21429.1	17554.4	34911	20914.3	17795.7	35180.6	21291.2	17580.5
36042.9	21870.7	16798.1	35824.9	21737.8	16666.4	34117.3	21726.4	16562.7	34341.2	21368.3	17464.8	34479.4	20821.2	17822.5	35185.1	21111.9	16680.4
35859.1	21863.4	16699.4	35743.6	21663.1	16720.7	33989.2	21664.1	16442.7	34215.9	21313.9	17404.8	34463.8	20961.8	18045.1	35393.5	21100.9	16840.6
35834.6	21691.5	16594.8	35712.6	21536	16746.6	33845.9	21597.2	16311.4	34015.7	21267.5	17311.1	34185.3	20479.1	17967.6	35245.8	20987.1	17014
35797.8	21578	16612.3	35696.5	21270.6	16716.5	33882.1	21487.6	16175.7	34029.7	21200.7	17173.8	34418.8	20128.3	17874.8	35095.7	21188.4	18251.1
35540.4	21457.3	16461.3	35397.8	21089.7	16626	33794.2	21426.9	16103.9	34192.9	21006.5	17070.2	34637.2	21939.7	17600.4	34166.2	21300.1	17153.9
35503.7	21197.6	16380	35274.6	20896.8	16558.8	33548.5	21465.9	16134.4	34118.1	20987.6	17018.4	34495.5	22260.4	17586.8	33931.8	21344.1	17172.8
35589.4	21014.6	16542.6	35223.7	21010.3	16511.7	33498.4	21349.1	16167.5	34065.8	21075.2	16973.2	34477.2	22205.5	17719.5	33890	21469.5	16958.3
35822.3	21098.8	16670.3	35462	21000.9	16618.4	33431	21088.1	16115.5	34071.8	21230.3	17000.2	34339.4	21819.3	18325.9	33892.1	21437.4	16671.1
35834.6	21204.9	16705.2	35485.7	21120.9	16755.6	32915.8	20975.6	16406.2	34159.4	21240.8	17031.4	34399.5	21679.1	18399.5	33949.4	21405.9	16627.9
36030.6	21300	16716.8	35716.7	21202.6	16882.7	33167.3	21078.3	16739.4	34126.6	21323.8	17286.3	34167.4	21347.1	18818.2	33852.6	21355.1	16486.8
36202.2	21391.5	17053.5	35910.7	21382.9	17134	33747.5	21135.3	16879.3	34344.5	21478.8	17472.3	34296.4	20231.2	19047.4	33762.2	21451.3	16754.6
36766	21563.4	17581.9	36346.4	21503.9	17951.7	33813.9	21223	17283.7	34780.4	21835.2	17916.5	34693.7	20204.1	19469.6	33933.1	21771.5	17080.8
37317.4	21845.1	18516.8	37031	21770	18633.1	34687.4	21401.1	18476.8	35535.9	22256.4	18517.4	35125.5	20412.7	19881.4	33782.4	21997.9	17370.4
38665.5	22346.3	20061.3	38482.6	22453.1	20234.5	36414.8	21946.9	20488.8	36873.8	23140.3	19544.1	36408.2	20860.6	20693.7	32455.4	22921.2	17832.7
40148.4	23462.2	21960	40448.3	23696.4	22169.6	38908.4	22945.8	22407.6	38777.7	24129.7	21067.7	38166.5	22363.8	21878	33913.7	23887.6	23223.7
42256.3	24973.2	24456.8	42750.8	25213.9	24460.1	41182	24133.6	23943.6	41323.8	25448.6	23025.9	40737.3	25158.8	23521.2	40199.4	25340.4	23180.2
44119.1	26169.5	25612.3	44277.7	26355.8	25418.8	42496	25443.3	25048.4	42701.6	26321.6	25019.6	42064.4	27503.6	25074.4	42742.3	26107.3	24441.1
44499.1	26498.8	25856.1	44665.9	26671.4	25630.9	43185.7	26314.4	25718.7	43001.8	26483.1	25666.7	42285.4	28328.2	25459.5	41947.3	26184.4	24545.4
44450	26462.2	25949	44370.7	26485.8	25801.1	43547.4	26692.3	26065.5	42971.4	26459.5	25884.3	42117	28006.5	25447.1	41597	26060.4	24668.7
44719.7	26209.8	25989.7	44619.8	26277	25809	43726.9	26896.4	26222.6	42746.6	26548.3	26146.8	41749.4	28414.8	25459.1	41566	26010.6	24281.2
44511.3	26132.9	25815.5	44444.6	26212.6	25764.2	43836.5	26777	26286	42535.6	26435.6	26192.6	41716.3	28288.6	25542.8	41504.6	26014.6	24621.8
44045.6	25840.2	25693.5	44216.9	25910.5	25638.6	43933.5	26722.7	26062.5	42170.3	26237.4	26045.8	41574.4	28161.8	25436.7	41401.7	25985.3	24952.5
44070.1	25631.7	25414.8	44069.4	25712.2	25489.7	43910.7	26685.2	25945	41789.4	26195.3	26051.6	41140.7	27875.3	25363.2	41242.5	25824	25352.6
43947.6	25503.7	25606.5	43840	25601.9	25472	43610.9	26427.3	25831.3	41769.6	26196.4	25969.3	41113.3	27981.2	25227.7	41939.7	25833.4	25880.6
43763.7	25672	25612.3	43903.7	25596.1	25652.4	43463.5	26173.7	25777.7	41911.7	26136.6	25909.8	41212.6	27751.8	25190.5	42288.1	25762.1	25797.5
44155.9	26096.3	25838.7	44260.4	25907.6	25919.8	43446.2	25971.2	25761.5	42408.2	26347.4	26126.1	41695	27854.9	25457.8	42925.7	25967.8	25802.8
44180.4	26063.4	25954.8	44375.5	25890.5	26110.3	43402	25863.9	25789.9	42441.8	26385.8	26115.9	41716	27741.7	25424.7	43102.7	26003.5	25847.1
44119.1	26001.2	25879.4	44324.9	25880.9	25997.1	43450.6	25872	25856.5	42334.3	26356.8	26068.4	41562.1	27455.6	25349.1	42805.1	25922.2	25872.2
43653.4	25865.9	25798.1	43905.4	25839.4	25956.4	43500.9	25984	25942.3	42163.8	26154.1	25862.2	41364.7	27114.4	25119.5	42630.8	25729.7	25811.9
43089.7	25767.1	25844.5	43430.6	25777.7	25886.4	43384.2	26077	25949.1	42098.1	25929.1	25625.2	41206.4	26731.3	24816.8	42805.7	25498.9	25747.9
42918.1	25653.7	25693.5	43017.7	25695	25613.7	43147.3	26058	25879.1	41892.5	25836.8	25529.6	40927.1	26386.7	24669.4	42592.7	25325.4	25730.1
42575	25485.4	25124.5	42718.6	25477.5	25381.7	42901.1	25924.7	25795.9	41378.6	25600.1	25355.7	40290.5	25878.8	24444	41552.1	24908.8	25663.9
41778.4	25280.5	24880.6	42043.3	25339.9	25051	42483.3	25741.6	25659.9	41038	25217.1	25004.8	39939.9	25451.9	24090.3	41058.4	24557.9	25670.1
41300.4	24947.6	24613.5	41576.4	25017	24859.5	41862.4	25550.4	25427.4	40564.8	24962	24749	39457.4	25196.4	23793.4	40527.1	24278.6	25512.9
40883.7	24585.4	24381.3	41038.2	24704.3	24475.6	41249.2	25329.3	25173.8	40081.2	24740.4	24503.3	39009.7	24959.8	23523.2	40057.8	24057.9	25303.4
40454.8	24420.7	24050.3	40488.8	24413.5	24203.4	40653	25066.9	24884.4	39714.2	24495.3	24290.8	38618.3	24659.7	23303.2	39419	23766	25134.8
39768.5	23963.4	23574.2	39682.9	24022.2	23705.7	40010.1	24774.3	24589.4	38976	24107.9	23904.9	37862.6	24207.4	22869.7	38507.7	23310.4	24750.6
38935.1	23436.6	23254.8	38975.3	23534.6	23412.2	39119.7	24402.4	24102	38260.3	23675.7	23437.2	37218.6	23853.4	22387.9	37880.4	22927.1	24212.8
37942.5	22851.2	22749.7	38107.7	23039.8	23007.5	38154.5	23921.7	23327.1	37358	23127.7	22873.8	36331.1	23341.3	21790.2	36935.8	22368.8	24082.2
37096.9	22368.3	22157.4	37336.3	22535.8	22468.6	37189.1	23201.8	22738.6	36493.5	22618.7	22381.4	35523.9	22782.2	21316	35840	21873.5	23430.3
36471.8	21808.5	21710.3	36541.7	22015.8	22018.4	36205.7	22482.8	22302.7	35646.6	22233.1	21974.6	34748.7	22401.4	20885.1	34996.5	21474.3	22857.7
35552.7	21343.9	21321.3	35610.1	21485.4	21591	35213.4	21853.4	21763	34919.4	21712.4	21441	34016.3	22071.7	20340.1	34205.2	20959.8	22058.4
34449.7	20626.8	20671	34611.7	20903.9	20806.5	34410.9	21259.5	21102.7	33764	21050	20750.5	32986.7	21597.4	19688	32822.9	20335.5	20981.2
33518.3	20191.5	20247.1	33746.7	20382.1	20369.1	33515.5	20608.9	20321.6	33044.2	20512.8	20187.9	32551.1	21140.8	19329.2	31910.4	20022.7	20356.5
32795.2	19635.4	19736.1	32935.4	19800.7	19855.5	32536.1	20074.1	19746.2	32144.4	20051.4	19704	31762.6	20694	18872	30952.8	19579.1	19852.9
31753.5	19064.6	19178.7	31921.5	19238.5	19290.5	31694.6	19672.3	19316.7	31167.8	19427.9	19040.5	30802	20506.1	18125.7	29870.8	18927.9	19141
30981.4	18654.9	18766.5	31120.2	18756.3	18849.2	30865.6	19248.7	18781.9	30472.7	18959.3	18555.3	30191.4	20267.2	17675.3	29235.4	18504.1	18816.2
30086.8	18131.7	18005.8	30274.9	18262.5	18148.7	30174.5	18841.6	18154.2	29435.5	18363.1	17971.2	29321.9	19692.9	17190.7	28429.3	17947.5	18595.7
