# Supplementary material for: Ultra short term power load forecasting based on the fusion of Seq2Seq BiLSTM and multi head attention mechanism
Source: PLoS One. 2024 Mar 22;19(3):e0299632. doi: 10.1371/journal.pone.0299632 (PMC10959395; doi:10.1371/journal.pone.0299632)
Supplement: S1 File — (ZIP) [file pone.0299632.s001.zip › Data Availability/Comparison experiment data/Forecast results for a certain day in the fourth quarter.xlsx]

## Sheet: Sheet1
Test zone1	Test zone2	Test zone3	CD_BiLSTM zone1	CD_BiLSTM zone2	CD_BiLSTM zone3	TCN-GRU-Attentionzone1	TCN-GRU-Attention zone2	TCN-GRU-Attention zone3	VMD-TCN-GRU zone1	VMD-TCN-GRU zone2	VMD-TCN-GRU zone3	EMD-BiLSTM zone1	EMD-BiLSTM zone2	EMD-BiLSTM zone3	EMD-ELM zone1	EMD-ELM zone2	EMD-ELM zone3
26689	21533	12181.5	26993.5	21157	12029.8	27101.3	20892.4	12190	26685.9	22359.4	11523.7	27006.4	22999.8	11364	26014.6	20206.4	10533.9
26074.5	21002.8	11709	26236.5	20797.9	11668.5	26420	20253.7	11987.2	25934.8	21789.7	11260	26007.8	21767.5	11300.3	25302.6	19617.6	10254
25636.5	20479.9	11472.7	25796	20399.9	11659.1	25753.4	19692.1	11579.9	25414.4	21364.7	11075.2	25073.4	21087.9	11240.3	24810.2	19215.5	10041.1
25125.5	19857.6	11317.2	25311.8	20017.3	11438.4	25281.8	19248	11215.3	24796.3	21131.2	10829.3	24341.8	20924.9	10806.1	24051.4	18770.2	9573.95
24827.4	19338.4	11317.2	25015	19629.1	11194.4	24946.3	18832	10979.9	24369.5	20904.7	10677.6	23604	20901.3	10520.4	23638.6	18607.3	9356.03
24395.4	19069.7	11011.8	24604.7	19209.6	11174.2	24455.8	18601.2	10760.5	23988.3	20508.4	10510.8	23257.6	20082.2	10284.5	23267.8	18187.7	9191.96
23939.2	18447.4	10740.9	24102.3	18608.8	10947.8	23937.6	18530.6	10647.2	23324.7	20188.6	10295.7	22430.5	19537.1	9706.84	22545.5	17765.2	8832.94
23586.3	18082.8	10643	23773.6	18191	10820.6	23464	18443.2	10303.5	23012.3	19795.8	10154.5	21244.6	19189.8	9531.54	22308.3	17537.8	8745.22
23227.4	17821.4	10602.6	23455.7	17953.2	10807	23251	18341.7	9954.68	22747.8	19386.3	10002.9	21031	18779.5	9517.61	22125.6	17409.4	8716.03
22984	17515.8	10527.7	23225.3	17673	10811.9	23080	18188	9719.94	22449.2	19177.7	9882.17	20730.1	18502.5	9405.93	21788.3	17274.8	8569.84
22357.4	17099.7	10193.5	22692.8	17324.1	10360.8	22848.7	17955.9	9662.52	22026.2	18340.9	9644.96	21363.8	17279	9631.56	21443.6	16869.7	8564.34
22132.3	17048.2	10135.9	22480.4	17247.2	10351.2	22581.5	17605.3	9578.97	21989.2	17792.9	9568.37	22103.4	16296.5	9787.62	21546.5	16873.4	8753.72
21980.2	16819.9	10072.5	22222.8	16894.1	10230.4	22467.8	17302.7	9305.76	21824.1	17586.4	9487.61	22200.4	15463.1	9701.13	21307	16836.7	8688.31
21706.5	16433.3	10222.3	21986.6	16560.3	10272.6	22264.6	17078.9	9077.55	21636.2	17539.4	9342.25	21989.6	15830.3	9460.07	20920.9	16749.1	8390.69
21420.5	16252.8	9974.55	21734.6	16619.4	10155.4	22058	16915.4	9318.55	21250.8	17747.7	9202.27	21388.8	15959.2	9316.13	20278.2	16331.9	7937.78
21262.4	16116.6	9818.97	21590.9	16481.3	10079.9	21685.8	16836.5	9638.45	20848.5	18407.8	9082.87	20558.2	17273.5	8707.29	19405	15823.7	7167.17
21238	16079.8	9778.63	21582.1	16430.2	10009.2	21425.6	16792.5	9637.71	20857.3	18197.9	9087.08	20449.1	16802.2	8869.61	19517.2	15879	7323.23
21158.9	15973	9818.97	21518.5	16323	10055.4	21396.1	16771.5	9484.97	20825.6	18094	9047.54	20561.4	16452.7	8906.7	19462.4	15906.7	7320.96
21092	15855.2	9795.92	21310.9	15959.4	9926.04	21510.1	16815.9	9260.41	20701.5	18245.2	9009.25	20276.4	17249	8733.34	19210.8	15720.3	7073.84
20733.1	15807.3	9565.43	20998.3	15941.6	9649.87	21622.6	16733.5	9163.19	20574.6	17961.2	8897.67	20460.4	17240.7	8749.81	19046.5	15331.7	6961.86
20696.6	15689.5	9588.48	20960.8	15885.6	9683.58	21648.1	16611	9076.61	20462.1	18368.4	8851.28	20354.6	18150.1	8272.53	18575	14997.4	6469.37
20562.7	15663.7	9565.43	20859.6	15853.6	9651.35	21556.6	16686.8	8996.96	20402	18304.5	8798.78	20400.1	18046.1	8253.11	18472.4	14897.7	6397.59
20617.5	15575.3	9790.16	20922	15802.9	9834.84	21544.9	16540.5	9056.21	20460.2	18328.4	8805.7	19803.5	18085.6	8338.78	18588.4	15117.9	6443.4
20647.9	15560.6	9594.24	20944.9	15789.5	9672.29	21575	16538.8	9141.93	20347.3	18415.9	8810.47	20312.7	18058.1	8227.04	18355.3	14943.2	6339.97
20672.2	15634.2	9392.56	20860.5	15570.6	9457.54	21613.8	16574	9217.13	20374.3	18659.5	8825.58	21650.3	18635.2	7722.99	18061.8	14514	6032.81
20654	15693.2	9288.84	20855.1	15642.5	9376.37	21649.3	16533.6	9152.08	20445.5	18535.4	8846.71	21795	18662.7	7740.23	18189.2	14457.6	6125.29
20550.6	15637.9	9421.37	20766.4	15783.9	9496.13	21663.4	16592.6	8954.09	20361.9	18071.6	8812.82	20097.8	17536.2	8479.46	18582	14960.5	6601.84
20568.8	15807.3	9461.7	20799.7	15788.9	9536.12	21762.3	16615.2	8825.62	20392.5	18218.4	8805.51	20720.2	17081.7	8385.34	18557	14961.1	6545.7
20696.6	15788.9	9323.41	20942.5	15939.5	9430.9	21864.5	16593.9	8724.5	20370.9	18518	8847.64	21233.4	17956.2	7980.06	18275.2	14675.5	6281.95
20763.5	15962	9363.75	21061	16134.5	9472.46	21876.6	16604.8	8762.82	20514.4	18677.4	8878.57	21771.5	18316.2	7746.33	18343	14618.4	6223.68
20830.4	16138.7	9467.47	21021.6	15993.2	9443.61	21739.6	16660.7	8877.58	20775	18785.1	8925.03	22554.4	18976.3	7490.82	18547.4	14588.2	6203.74
21006.8	16227.1	9726.77	21192.8	16218.1	9494.08	21669.9	16718.4	8947.57	20957.4	18886.4	8996.13	22341.5	19175.1	7626.63	18878.8	14900.1	6355.81
21000.8	16392.8	9582.71	21225.1	16447.1	9606.75	21748.9	16793	9137.6	20914.8	18936.4	8989.29	22641.5	18847.4	7517.05	18793.9	14801.1	6340.6
21152.9	16602.6	9669.15	21402	16713.5	9783.39	21848.2	16988.1	9172.13	21049.6	19059.2	9050.24	22498	18811.6	7526.65	19007.1	14968.6	6456.23
21949.8	17239.6	10026.4	22132.5	17022.7	9936.12	21899.3	17103.7	9124.81	21600	19618.1	9365.73	22027.1	19050.6	7801.07	19848.5	15790	6976.78
22637.3	17769.9	10084	22835.1	17511.6	9965.76	21992.1	17224.5	9371.42	21924.7	20167	9626.53	22337.1	18932.2	8032.79	20245.8	16295.8	7298.6
22600.8	17839.8	9997.6	22575.3	17719	9915.77	22123.2	17563.2	9710.76	21861.5	20116.6	9605.35	21779.9	18039.5	8101.6	20233.3	16307.5	7355.23
22904.9	17766.2	9680.67	22752.1	17693.9	9604.57	22238.7	17842.1	9775.84	21614.7	20166	9707.69	21825.7	17214.6	8346.06	20103.8	16498.2	7569.12
23178.7	17629.9	9444.42	23052.3	17650.1	9378.12	22339.7	17973.8	9517.4	21359.1	20318	9782.83	21626.4	17342.2	8363.43	19836.5	16603.3	7615.39
23306.5	17803	9306.12	23137.4	17442.2	9205.16	22414.5	17901.9	9185.67	21448.8	20467.5	9850.58	22097.6	17367.4	8333	19843	16476.2	7594.93
23093.5	17655.7	9150.54	22912.1	17463.5	9010.54	22560.1	17840.6	8584.29	21266.9	20311.4	9763.39	22171.9	17146.8	8211.55	19590	16230.5	7466.15
22363.5	17416.4	8902.76	22255.7	17193.7	8740.16	22435.6	17854.5	8336.71	20969.2	19701.9	9490.46	22127.8	16551.4	8127.18	19246	15675.4	7256.19
22339.2	17784.6	8228.57	22463.3	17971.7	8150.83	22228.4	17793	8237.72	20884.4	19467.6	9517.36	22327.1	16675.6	8295.61	19237.7	15391.6	7488.78
22929.3	17825.1	7675.39	22936.3	17972.9	7670.7	22175.9	17747.4	8016.86	20695	19759.6	9729.69	22319.4	17564.4	8450.03	18989.2	15518.1	7706.89
23008.4	17692.5	7508.28	23081.9	17935.5	7609.82	22362	17680.1	7611.12	20554.7	19756	9751.05	22443.6	17816	8451.25	18811	15503.4	7720.01
22923.2	17972.4	7525.57	23108	18131	7583.26	22663.2	17803.3	7352.42	20746.9	19690.3	9746.52	22660.1	17678.3	8550.55	19069.2	15451.9	7795.17
22947.5	17696.2	7179.83	23143.6	18029.8	7290.74	22877.7	18008.8	7280.12	20442.5	19572.9	9735.83	22760.8	18232.7	8541.08	18683.9	15352.7	7792.06
22807.6	17663.1	7064.59	22957.6	17824.3	7134.91	23009.1	18139.7	7214.27	20367.8	19476.5	9680.45	22514.8	18255.1	8492.46	18545.9	15188.2	7722.2
23604.6	18182.3	7110.68	23739.1	18460.1	7241.48	23121.8	18179	7172.48	20703.9	20009.5	9987.64	22661.9	19367	8924.97	19053.8	15809.5	8133.89
24036.5	18605.7	7404.56	24188.4	18769.7	7522.88	23481.5	18241.1	7122.36	21117.4	20387.2	10155.4	22685.7	19565.3	9214.31	19609.1	16250	8352.32
24492.8	18811.9	7588.96	24652.3	19070.1	7732.61	24171.4	18462.9	7103.41	21343	20838	10293.2	22653.4	19980.7	9316.41	19845.5	16619.2	8444.79
24815.2	19180.1	7537.09	25073.9	19467.9	7735.88	24792.7	18849.5	7171.59	21633.5	21159.7	10370.4	22908.3	20322.4	9229.27	20097.2	16774.4	8555.8
25727.8	19736.1	7116.45	25939.5	19986.2	7244.28	25250.8	19326.5	7295.36	21927	21996.4	10636.7	23353	21382.2	9369.96	20106.2	16981.9	8688.99
26165.8	20163.2	7289.32	26393.3	20335.8	7427.34	25691.8	19704.3	7287.35	22403.3	22374.6	10699.6	23215.9	22065.8	9390.68	20625.8	17486.5	8904.83
26403	20612.5	7635.05	26655.3	20621.5	7824.38	26114.4	20102.3	7216.09	22976.3	22622.9	10761.7	23313.6	22212.9	9405.94	21237	17848.9	9061.75
27054	20884.9	7554.38	27273.8	21165.8	7660.95	26742	20554.8	7135.61	23491.2	23271.5	10638.2	23674.8	23263.6	8352.07	21456.6	18404.6	9110.42
27412.9	21529.3	7612	27634	21494.1	7735.33	27241.7	20928.8	7194.65	24208.6	23516.6	10662.9	23440.3	23682.8	8331.2	22163.7	18780	9391.01
27948.3	21691.3	7721.49	28180.4	21591.1	7863.28	27827.8	21516.9	7351.5	24768.7	23695.5	10457.1	23835.7	23789.2	8677.4	22630.8	19375.7	9525.6
28483.7	22151.6	7894.36	28718	21769.9	8045.54	28514.1	22031.1	7405.52	24944.9	24095.1	11032.7	23997.7	24090	9154.24	23056.2	19654.5	9906.56
28410.6	22578.7	8211.28	28748.7	22093.7	8347.97	29377.2	22417	7524.86	25742.3	24299.6	10471.1	25275.9	24004.3	8466.9	23618.8	19818.5	9566.66
29128.5	22597.1	8119.09	29392.6	22420.9	8207.8	29717.7	22706.1	7640.59	25917.5	24976	10557.7	25566.5	25713.4	8731.52	23742.6	20474.3	9234.26
29590.9	23027.9	8119.09	29826.6	22694.2	8222.2	30005	23183.4	7778.69	26231.1	25495.9	10680.6	26714.3	25484.6	8585.62	23961.9	20804	9339.04
30363.5	23167.8	8931.57	30531.5	22946.1	9083.96	30307.3	23454	7829.55	26905	26440.6	10886	28030.9	27611	8686.87	24362.8	21675	9425.6
30698.1	22265.7	9732.53	30877.4	22585.4	9814.66	30506.1	23749.1	8218.26	26975.3	26779.1	10906.5	30472.2	28691.4	8935.03	24048.7	22626	8613.38
30844.1	22409.3	9744.06	31064.1	22761.6	9887.05	30450.5	24160.2	9187.64	27251.9	25987	10958.4	31654.4	27629.1	9126.33	24823.2	23261.5	8553.21
31318.6	22530.8	9772.87	31514.6	22939.2	9882.41	30538.3	24070.5	9490.45	27668.5	26104.4	11077.3	31666	27489.3	10060.7	25239.3	23565.2	8701.17
31349	22788.6	9853.54	31531.6	22927.1	9844.95	30823.2	23742.9	9575.04	27419.2	26832.1	11045.6	31037.4	28247.4	8864.2	24847.7	23082.4	8916.24
31324.7	22913.8	9997.6	31506.4	23095.4	9908.21	30514.8	23343.9	9620.95	27322.7	27451.6	11114.9	28803.8	29546	8481.26	24491.8	22602.8	9458.71
31823.6	23363	10349.1	32030.5	23709	10256	30347.4	23354.6	9650.38	27624.4	27894.2	11265.7	29186.2	29804.9	8419.21	24875.9	22904.2	9659.01
32182.5	23727.5	9202.4	32335.2	23841.5	9286.91	30372.6	23514.5	10038.2	27108.2	27929	11388.5	28757.5	29357.4	8448.14	24469.3	22591	9866.09
32395.4	25248.2	8608.88	32488	24749.6	8677.38	30471.5	23083.8	10257.2	27560.6	28026.2	11593.8	29162	29129.9	8757.23	25178.4	22245.2	10300
32285.9	25174.6	8989.2	32406.9	24800.5	9088.08	31215.6	22779.9	9705.26	28065.2	27653.4	11385.5	31219.6	30021.4	9316.95	25725.3	22810.5	9646.03
32383.3	25362.4	9231.21	32562.3	25276.9	9147.63	31757.7	24319.9	9265.74	28260.8	27638.3	11409.8	32422.8	30176.4	9307.02	25990.5	22935	9445.73
32456.3	25701.1	9352.22	32534.8	25469.7	9057.37	33390	26226.8	8981.63	28456	28111.1	11508.6	31599.4	30676.8	9156.75	25960.6	22595.6	9994.15
32638.8	25877.9	9260.02	32564.4	25676.2	9093.21	33772.5	26504.6	9508.12	28368.2	28222.4	11832.9	30087.3	29063.6	9045.3	25819.4	22379.1	10529.3
32346.8	26010.4	9115.97	32440.3	25822.7	9151.67	32952.7	26232.2	10001.8	28587.8	27703.2	12013.1	29393.2	27806.1	9462.93	26284.3	22156.7	10925.2
32322.4	26297.6	9329.17	32436.6	26041.9	9253.29	32689.8	26014.5	9478.79	28891.5	27759.1	11727.5	29568.2	28756.4	8908.19	26848.4	22528.4	10922.7
32389.4	26168.8	9617.29	32486.8	25955.3	9483.23	33180.2	26736	9316.64	28682.7	27233.3	13228.2	27510.7	26964.6	12631	27095.6	22517.7	11952.4
32261.6	26168.8	9409.84	32359.9	25946.7	9234.91	34641.7	27037.1	9169.02	28366.2	27283.7	12894.1	28928.5	26996.3	12332.9	26878.2	22674.6	11739.5
32146	25973.6	9357.98	32308.6	25796.9	9254.88	36377.4	27021.9	9389.92	28454.9	27742.1	11582.4	30637	29090.7	8566.5	26640.3	22884	10726.6
32243.3	25933.1	9369.51	32327.2	25731.5	9324.74	35112.4	27055.2	9292.35	28577.2	27685.7	11620.4	29664.2	29171.9	8780.49	26797.6	22890.6	10791.1
31860.1	25888.9	9444.42	32111.6	25610.8	9395.73	34954.9	27293.3	9125.71	28400.8	26989.8	11458.4	31780	28059.4	8629.22	26927.6	23302	9601.39
32231.2	25973.6	9427.13	32290.5	25585.4	9422.56	34764.6	28331.2	9104.05	28685.4	27488	11707.5	30505.8	28410.9	8741.39	27046.2	22865.2	11113.7
31829.7	25866.8	9248.5	31928.1	25490.8	9402.62	32317.2	28159.1	9832.84	28246.6	26639.4	12990.2	27423.9	26367.1	12485.4	26923.8	22244	11938.3
31701.9	24964.7	10815.8	31814.5	24756.4	10718.2	33642.3	27201.7	9657.37	28808.2	27023.9	12368.8	30351.6	27129.2	11526.6	27104.6	22967	11355.6
31111.8	24773.2	10873.5	31314.6	24772.6	10769.4	32741.8	26480.5	9378	28802.7	26853.7	11714.3	30609.9	27351.3	9031.38	26804.3	22606.4	10800.1
31689.7	24648.1	11023.3	31768.5	24681	10906.4	32747.7	26029.7	10013.2	28748.6	27057.9	12606.7	29666.9	26428.6	11981.9	26769.7	22763.7	11249.2
31428.1	24401.4	10936.9	31739.9	24442.9	10830.2	33585.1	25634.7	11007.1	28710.4	27032.5	11760	30805.5	27461	8985.64	26694.8	22844.4	10802.4
31501.1	24305.6	10971.4	31757	24375.8	10860.2	33513.7	25514.5	11557.4	28818.4	27160.6	11398.8	29478.2	29026.2	8683.86	26865.9	23267.1	10563.7
31403.8	24504.4	10965.7	31784.9	24419.5	10854	32726.2	26144.6	11154.9	28909.8	27149.5	11311.4	29932.3	29509.7	9299.64	27031.7	23447.3	10267.7
31032.7	24467.6	11098.2	31369.1	24546.5	10915.8	33047.8	26207	11605.6	29011.5	27055.9	11239.9	29826.9	29090.7	9360.62	27045.6	23161.5	10195.1
30953.6	24342.4	11006	31315.7	24508.3	10844.5	32251.4	26271.2	12191	28945.8	26933.9	11266.3	29837.1	28473.1	9007.13	26845.2	22851.6	10307.4
31227.4	24438.2	10867.7	31446.4	24639.9	10739.7	31747.2	26539.1	12204	28733.3	26959.4	11460.1	30682.4	27891.2	8773	26671	22758.5	10625.4
31020.5	24596.5	10562.3	31176.6	24716.3	10483.7	31889.6	25743.3	11972	28489.1	26529.5	12243.6	29524.8	25773	11464	26523.6	22214.9	11056.4
30886.7	25892.6	9323.41	31087.6	25515.7	9435.16	32362	25168.8	11710.6	28424.6	25926.3	12739	27171.2	25543.3	12065.4	27049.5	21569	11829.8
30771.1	25947.8	9450.18	31014.3	25656.5	9529.21	32991.7	24929.6	11304.3	28320.8	25821.9	13035.6	26148.2	25304.6	12142	26987.9	21412.4	11900.3
30606.8	25837.4	9329.17	30768.3	25753.9	9426.25	33558.3	24698	10725.1	28284.1	25582.3	12751.4	27686.5	25340.3	12244.4	27116	21513.6	11925.2
30783.3	26017.8	9208.16	30919.7	25885.4	9295.65	33973.3	24446.4	9637.99	28369.5	25882.4	12843.4	26878.4	25334	11924.5	26891.5	21328.6	11789.5
30977.9	26091.4	8971.91	31100.8	25944.7	9175.2	33406.3	24089.9	9013.21	28179.1	25711.1	13181.1	26100.9	25343	12512	27086.7	21368.4	12182.5
31282.1	26187.2	9306.12	31402.1	26024.2	9463.52	32345.3	23927.9	8893.36	28379.3	26001.2	13256.3	27349.5	25792.7	12738.9	27310	21827.7	12253.1
31781	26456	9548.14	31917	26203.5	9666.47	31975.6	23820	8571.78	28702.8	26446.5	13515.7	27560.2	26302.3	12931.6	27561.5	22142.7	12401.4
32279.8	26967.8	10216.6	32544.7	27056.4	10366	32480.8	24332.1	8467.73	29380.7	26842.8	13871.2	28846.3	26894.1	13319.2	28331.6	22757.4	12757.2
32717.9	27707.9	11933.7	32878.7	28078.5	12087.4	32895.6	24418.8	9098.16	30846.1	27535.4	14087.7	31813.9	28133	13531.5	29640.1	23906.6	12997.1
34488.2	29814.1	13310.9	34646.7	29913.5	13455.5	33737.9	25463.6	10420.2	32963.7	28984.3	14916.9	35041.5	29947.1	14503.4	31902.7	25493.3	14003
36793.9	31934.9	14158	36970.5	31793.7	14300.5	35866	27442.2	11998.5	34786.2	30540.2	15925.3	36636.2	31740.7	15368.4	33957.9	26987.6	15158.1
39458.6	33437.3	14296.3	39500.4	33217.1	14570.3	37554.5	28822.2	13111.5	35771.4	31721.2	16972.9	37349.3	33182.6	16238.6	35268.8	28300.7	16264.2
40541.4	33908.6	14613.2	40367.4	33629	14808.7	37806.9	29994.1	14090.3	36240.9	32183.9	17427.5	37675.8	33317.3	16683.7	35704	28844.9	16629.8
40748.3	34203.1	14705.4	40529.7	33847.7	14953.4	38635.8	30987.7	14466.3	36498.5	32215.3	17534.8	37371.8	33323.7	16789.8	36047.3	28973.2	16821.2
40535.4	34111.1	15016.6	40372.8	33869.3	15139.9	38780.3	31629.2	14623.2	36615.8	32310.1	17461.2	38403	33105.3	16525.7	35881.4	28558.7	16585.7
40492.8	34111.1	15056.9	40382	33796.1	15216.2	39255.5	32089.8	14871.3	36616.8	32322.4	17451.3	38504.5	33058	16583.4	35882.8	28605.7	16570.4
40474.5	33787.1	14837.9	40402	33960.8	14953.6	41414.9	32689.4	15088	36286.5	32271.5	17418.6	38389.1	33053.4	16578.1	35559.2	28529.9	16477.6
39987.8	33639.8	14947.4	40117.4	33844.3	15067.2	41938.9	33004.1	15233.9	36291.4	32121.9	17247.1	38262.2	32870	16381.4	35515.6	28364	16337
40000	33617.7	14987.8	40073.7	33697	15096.9	41270.3	32957.2	15261.8	36351.5	32071.7	17261	38030.6	32870.9	16425.9	35660.3	28479.2	16422.2
40042.6	33765	15183.7	40036.5	33588.2	15359.8	41196.3	32932.4	15365.9	36581.9	32119	17285.9	38392.5	32916.9	16466.1	35897.4	28654.1	16495.9
40188.6	33787.1	15091.5	40004.6	33422.6	15088.5	40973.8	32886.2	15412.4	36477.6	32213.6	17321.8	38382.9	32993.3	16461.6	35722	28597	16439.7
40273.8	33927	15045.4	40173.8	33568	15145.7	41157.2	32854.6	15492.2	36520.8	32230.9	17366.3	38501.3	33001.9	16498.4	35795.5	28578.5	16500.9
40206.8	33798.1	15056.9	40072.1	33476.2	15134.2	41161.5	32853.8	15539	36405.7	32294.2	17318.6	38864.1	32938.6	16443.6	35512.1	28385.5	16319.9
40146	33728.1	15212.5	39972	33556.8	15081.2	41083.8	32822.2	15588.5	36453.9	32333.2	17284.5	38699.2	32920.5	16414.9	35466.8	28378.9	16236
39866.2	33562.4	15149.1	39680.2	33376.3	15026.3	40951.4	32808.5	15623	36294.9	32315	17160	38625.4	32710.1	16311.6	35050	27970.4	15954.2
39860.1	33499.8	15085.7	39674.1	33294.8	14979	40895	32712.8	15636.9	36170.5	32406.1	17124.1	39103.2	32517.3	16677.9	34637.2	27672.8	15715.2
39671.5	33433.6	15252.8	39693.6	33258.1	15132.3	40727.7	32585.8	15626.2	36242.2	32380.9	17052.3	38820	32528.8	16492.9	34669.8	27681.4	15650.2
39793.2	33842.3	15356.5	39699	33605.9	15184.9	40515.2	32549.4	15610.3	36582.2	32391.3	17144.6	39332.9	32505.4	16361.3	35117.2	27801.4	15875.4
39829.7	33654.5	15598.6	39593.5	33451.3	15491.6	40491.5	32562.9	15570	36645.4	32441.2	17141.2	39323	32675.8	16402.4	35176.2	28011.6	15866.2
39720.2	33750.2	15408.4	39418.1	33490.2	15331.4	40766.2	32584.2	15609.7	36544.2	32330.3	17122.7	39006.2	32825.8	16191	35341	28119.9	16000
39391.6	33772.3	15339.3	39115.8	33475.2	15144.5	40707.7	32598.7	15696.1	36488.2	32231.2	17008.1	38883.3	32748.3	15997.2	35266.3	27929.6	15905
39148.3	33643.4	15270.1	38879	33340.1	15092	40665.3	32604.1	15751.1	36274.7	32256	16883.8	39446.9	32739.6	15862.6	34880.7	27682.9	15646.3
38807.6	33499.8	15443	38696.1	33185.9	15238.5	40470.6	32557.4	15788.6	36245.2	32250.9	16733.7	39923.2	32797.8	15678.6	34737.5	27608.9	15447.3
38327	33105.9	15298.9	38202.4	32814.3	15086.9	39929.7	32518.8	15797.8	35914.3	32103.1	16519.3	39702.2	32530.5	15485.9	34154.5	27124.9	15073.7
37785.6	32829.7	15033.9	37564.6	32535.6	14865	39644.6	32306.3	15760.3	35666.5	31746.4	16318.8	38829.7	31665.6	15007.1	33737.7	26567.4	14820.9
37481.4	32623.5	14872.5	37116.7	32298.1	14724.8	39238	31989.3	15653.6	35468.4	31617.4	16180.4	39233.7	31071.8	14632.1	33281.6	26148.8	14545.2
36745.2	31699.3	14716.9	36504.5	31429.1	14429.8	38645.1	31653.5	15506.4	34887.8	31108.7	15859.7	37812.2	30827.7	14443.4	32702.1	25856.5	14203.1
36331.6	31150.7	14809.1	36083.8	30921.9	14584.4	38175.4	31348.9	15273.5	34697.8	30856.3	15674.9	38140.7	31221.6	14303.6	32438.7	25729.7	13996.5
36051.7	30694.1	14440.3	35861.1	30510.3	14308.5	37716.5	30890	15061	34211.7	30653.4	15524.1	36875.9	30500	13933	31789.6	25322.4	13701.8
35327.8	30259.6	14192.6	35119.5	30076.6	14028.1	37258.8	30262.7	14925.4	33742.6	30161	15232.4	36499.5	29873.8	13656.3	31447.6	25033.4	13484.4
34713.3	29880.3	13904.4	34395.3	29681.7	13712.9	36590.5	29789	14636.8	33292.6	29742.1	14977.1	36130	29225.6	13344.3	31039.1	24690.8	13257.6
34013.7	29140.2	13639.4	33636	28971.3	13449.9	35873.8	29315	14261.8	32746	29243	14666.7	35811.4	28692.3	12992.8	30387.1	24230.3	12900
33131.6	28521.6	13282.1	32839	28346.8	13106.5	35151.8	28729.1	13874.4	32168.2	28635.3	14290.1	34793.3	27947.7	12277.2	29690.2	23616.2	12489.1
32164.3	27726.3	12867.2	31892.4	27367.6	12705.6	34345.6	28163.3	13515	31467.9	27905.2	13875.7	33969.3	27122.9	11501.7	28903.1	22961.9	12053
31276	26746.9	12561.8	31378.3	26621	12380.9	33111.6	27391.9	13089.3	30537.8	27099.9	13478	32958.4	26036.7	11682.7	28390.7	22761.3	11830.6
30637.3	25796.9	12371.7	30728.5	25810.1	12180.8	31861.1	26433.3	12616.9	29573.1	26662	13125.4	31975.3	25880.3	11752.1	27568.3	22493.1	11397.9
29913.3	25123	12279.5	30031.9	25166.9	12181.8	30570.3	25465.5	12293.6	29145	25946.2	12837.9	30736.9	25036.3	11289.6	27248.1	21991.7	11183.7
28958.2	24574.4	11835.8	29167.6	24538.9	11713.8	29498.2	24625.8	12096.2	28444.5	25306	12430.5	31220.5	24506.6	9949.06	26310.3	21007.3	10594.7
28161.2	23867.4	11524.6	28420.4	23990.3	11388.8	28506.3	23943.7	11924.7	27609.2	24555.2	12079.6	29831.5	23502.2	9931.47	25786.2	20497.2	10338.3
27534.6	23374	11173.1	27825.3	23432.4	10979.7	27296.4	23228.5	11496.8	27003.8	23954	11818.8	28519.8	22628.5	9696.67	25311.5	19958.2	10106.2
