# Supplementary material for: Ultra short term power load forecasting based on the fusion of Seq2Seq BiLSTM and multi head attention mechanism
Source: PLoS One. 2024 Mar 22;19(3):e0299632. doi: 10.1371/journal.pone.0299632 (PMC10959395; doi:10.1371/journal.pone.0299632)
Supplement: S1 File — (ZIP) [file pone.0299632.s001.zip › Data Availability/Comparison experiment data/Forecast results for a certain day in the second quarter.xlsx]

## Sheet: Sheet1
Test zone1	Test zone2	Test zone3	CD_BiLSTM zone1	CD_BiLSTM zone2	CD_BiLSTM zone3	TCN-GRU-Attentionzone1	TCN-GRU-Attention zone2	TCN-GRU-Attention zone3	VMD-TCN-GRU zone1	VMD-TCN-GRU zone2	VMD-TCN-GRU zone3	EMD-BiLSTM zone1	EMD-BiLSTM zone2	EMD-BiLSTM zone3	EMD-ELM zone1	EMD-ELM zone2	EMD-ELM zone3
41527.9	23549.7	24800.5	41297.1	23414.1	24619.4	42808	22233.2	24549.7	40375.2	23620.8	25999.9	40841.4	23408.7	22950.7	39792	21627.5	26580
41299.1	23441.2	24617.4	41144.4	23288.3	24696.5	42160.6	22069.2	24496.1	40135.2	23498.4	25881.8	40643.7	23320.3	22858.3	39528.9	21523	26461.9
40815.9	23257.8	24422.4	40740.8	23295.7	24551.3	41839.1	21970.7	24523.6	39831.4	23290.1	25628.5	40167.7	22981	22608.5	39223.3	21358.4	26058.7
40523.4	23066.9	24286.5	40446.9	23129.4	24437.1	41457	21818.8	24388	39579.2	23157.5	25476.2	39829.9	22779.2	22506	39279.7	21307.3	25814
40103.8	22891.1	24422.4	40161.3	22973.1	24458.8	40771.9	21633.1	24074.2	39587.3	23039.1	25251.3	39577.8	22862	22353.3	39485.6	21332.1	25405.2
39442.6	22958.4	24286.5	39701.8	23008.1	24567.3	40331	21572.2	23990.8	39509.2	22767	24888.8	39445.8	22758.6	22105.6	39391.8	21079.6	25142.6
38794.2	22853.6	24062	39106	22969.6	24023.8	39780.4	21576.3	24017.8	39230.8	22490.9	24532.5	38875.6	22568.5	21804.1	39130.1	20848.3	24747.3
38946.8	22730.1	24115.2	39290.8	22974.1	24111.8	38889.1	21470.1	23873.4	39187.4	22555.9	24617.1	38928.4	22417.4	21689.8	38789.1	20795.1	24773.7
38895.9	22801.2	24162.5	39342.2	23024.8	24153.6	38850.3	21422.8	23989.5	39281.5	22545.9	24589.3	39011.7	22504.3	21723.2	38888.4	20814.6	24778.3
38819.6	22737.6	24280.6	39432.3	23175.7	24202	39083.5	21606.9	24208	39345.9	22534.7	24548.1	39172.2	22508.8	21682	39037.9	20815.8	24742.9
39964	23119.3	24759.1	40441	23199.6	24597.7	39153.1	21719.8	24316.1	40050.2	23052.7	25171.8	39985.9	23101.3	22316.8	39838.9	21334.1	25413.2
41349.9	23538.5	25036.8	41549.9	23542.7	25027.7	39568.2	22369.8	24923.5	40597.5	23614.4	25907.1	40763.1	23489.7	23134.5	40538.5	21912.2	26381.9
41833.1	23980	25007.3	42040.1	23973.5	25223.7	40618.4	22954.1	25407.2	40875.5	23764	26156.2	41420.9	23492	23542.3	40722.5	22042.6	26898.4
41782.3	23916.4	24759.1	42151.6	24074.4	24920.6	41997.4	23203.3	25848	40610	23676.6	26132.2	41360.1	23494.2	23580.8	40384.2	22003.7	26923.1
41299.1	23714.3	24410.6	41729.2	23878.9	24556	43035.6	22976.4	25914.4	40155.8	23405.5	25882.7	41083.2	23256.9	23379.2	39920.2	21779.2	26780.8
40498	23310.2	24162.5	40944.2	23487	24262.9	42979.1	22398.9	25017.2	39657.2	23044.2	25463.8	40471.7	22922.5	23060.9	39519.8	21592.7	26319.7
39646.1	22891.1	23689.8	40099.6	23018.4	23833.6	41526.5	21835.7	24094.9	38939.3	22610.3	25011.1	39637.6	22704.6	22713.1	38905.3	21314.6	25844.7
38895.9	22165.1	23010.5	39295.5	22395.5	23243.3	39778.1	21360.3	23147.6	37807.3	22162.8	24606.9	38127.9	21980.2	22206.4	37835.4	20909.2	25147
38450.9	21757.2	22478.8	38185.6	21598.8	22375.3	38491.6	20807.4	22251.5	37028.9	21876.2	24356	36999.9	21564.3	21880.9	37012	20613	24674.7
37433.6	21218.3	21598.5	37183.7	21101.7	21321.1	37442.1	20348.2	21432.9	35829.1	21290.4	23760.6	35258.9	20939.5	21225.7	35473.7	19980.5	23918.5
35424.6	20163	20511.5	35244.4	20093	20340.8	36437.8	19964	20740.6	34070.8	20276.9	22499.9	32815.2	20121.3	20008.2	33002.9	19030	22376.2
33377.5	19485.7	19725.8	33342.5	19322.8	19531.9	34799.4	19086.9	20061.6	32849.7	19279.1	21178.3	31358.4	19337.2	18869.7	31859	18093.9	20924.2
32322.1	18785.9	18857.4	31967.3	18656.4	18564	33077.3	18370	19339.7	31538.6	18665.5	20483	29852.9	18808.8	18154.4	30800.6	17512	20148.1
31215.9	18258.2	17959.4	30909	18095.5	17890.8	31633	17831.2	18872.4	30335.7	18038.1	19740.3	28795.3	18189.1	17504.7	29804.6	16949.6	19344.7
30198.7	17760.5	17463.1	30308.4	17889.5	17623	30646.1	17377.8	18234.7	29530	17533.1	19049.5	28284.4	17734.6	16885.9	29130.3	16506.7	18601.8
29257.7	17382.5	17238.6	29423.2	17520.8	17367.5	29616.2	17012	17681.4	29060	17114.5	18403.2	27973.9	17278	16360.9	28710.3	16175.5	17921.2
29486.6	17045.7	16955.1	29203.4	17102.7	16883.4	29011.4	16706.2	17161.6	28562	17131.3	18568.3	27688.9	17442.3	16249	28263.3	16053.9	18035.4
28622	16304.8	16441.1	28269.6	16494.3	16323.4	28392.6	16405.2	16822.6	27585.6	16660.6	17973.1	26744.7	17137.5	15619.2	26951.9	15631.7	17389.4
27058	15492.7	15543.1	26838.1	15698.6	15534	27656.5	15857.1	16129.1	26245.1	15870.5	16894.4	24149.9	16873.7	14672.9	23671.7	14885.5	16221.1
25405	14882.7	14261.2	25524	15126.7	14644.7	26826	15125.1	15155.7	24800.5	14940.7	15748.2	21868.8	16798.7	13692.6	22528.7	13735.3	15076.3
24629.4	14317.7	12683.8	24639.7	14283	12938.7	25918.8	14369.3	13943.4	23292.9	14325.9	15212.6	21060.9	15506.5	13173.8	22136.2	12829.3	14492.1
24324.2	14104.4	12223	24172.6	13949.6	12301.8	24999.3	13813.9	12921.3	22830.7	14073.4	15004	20928.9	14801.2	12960.6	22085.2	12477.9	14376.3
24133.5	13707.7	11809.5	23848.3	13517.9	11636.9	24169.1	13517.6	12413.9	22286.3	13861.8	14876.3	20818.3	14126	12677.8	21892.6	12118.6	14418.7
23917.4	13651.6	11508.2	23625.8	13288.9	11330.5	24401.3	13278.4	12209.5	22047	13696.3	14729.2	20801.8	13636.2	12558.1	21990.1	11880.2	14327.7
23841.1	13415.8	11283.7	23677	13119.2	11078.8	24569	13153.3	11710.5	21751.5	13588	14676.3	20801.4	13284.9	12381.2	21857.6	11658.6	14394.8
23879.2	13232.4	11248.2	23669.7	12968.6	10969.4	24765.1	13061.6	11304.1	21643.2	13579.8	14640.4	20831.8	13318	12264.2	21726.5	11586.3	14468.8
21895.6	13022.9	11189.2	22077.6	13179.9	11053	25100.1	13036.8	11114.3	21514.4	12745.7	13201.2	20823.5	12993.1	11360.7	21403.9	10804	13264.3
20700.4	13090.2	11118.3	20859.3	13223.6	10918	25024.6	12785.9	11035.8	21605.5	12282.1	12193.9	20900.1	13109.2	10835.7	21464.9	10343.2	11250.4
23268.9	12921.8	11053.3	23261.7	13233.9	10846.8	24465.6	12578.2	11012.2	21626.5	13384.6	13570.7	21051.3	14754.1	11700.1	21197.4	11335	13915.2
23904.6	13131.4	11094.6	23702.3	13215.8	10862.4	24370.9	12832.1	11009.6	22051	13732.8	13428.2	21258.9	14944.4	11958.8	21277.6	11743.7	14147.5
24082.6	12996.7	11106.5	23920.1	13264.9	10865	24584.5	12977.4	11022.9	21966.6	13840.8	13605.4	21267	14706.5	11923.4	20812.7	11805.1	13673.2
24209.8	13172.6	11277.8	24062.7	13471.7	10978.7	25011.6	12891.3	11012	22063.9	13865.7	13937.9	21129.9	14953.9	12123.1	21398.1	11856.6	14115.2
24324.2	13513.1	11301.4	24420.6	13168	11188.4	25542.2	13071.7	11014.8	22811.1	13991.9	13213.7	21525.2	14809.4	12172.4	21235.8	12189.2	13928.7
24362.4	13681.5	11206.9	24601.3	13387.6	11085.9	25678.9	13395.8	11005	23399.8	14130.9	13058.4	22373.8	14419.9	11881.3	21774.6	12407.6	13188.6
24438.7	13726.4	11366.4	24795.7	13735.4	11316.4	25824	13494.8	11009.7	23595.5	14279.5	13103.8	22607	14699.5	11690.2	21368.2	12437.8	12918.1
24629.4	14138	11460.9	25040.1	13972.8	11569.6	26432.1	13562.2	11064.4	24409.4	14483.4	13064.6	23863.7	14921.9	11530.9	23313.6	12741	13478.6
25023.6	14370.1	11419.6	25324	14189.2	11699.5	26780.8	14047.8	11110.9	24335.9	14718.1	13348.2	23634.9	15027.4	11907.4	22490.6	12924.4	13106.6
25468.6	14763	10976.5	25665.9	14579.2	11311.2	26852.3	14214.8	11324.7	24581.3	14950.5	13536.6	25514.2	14952.4	11383.4	24595.1	12910.2	14261.4
25544.9	15212.1	11573.2	25783.7	14948.4	11847.6	27004.5	14441.4	11447.5	25263.8	15183.1	13590.6	25589.5	16223.7	11229.7	24503.2	13132.9	14514.9
26371.4	15361.7	12039.9	26459.5	15219.8	12082.5	27583.7	14972.5	11703.2	25685.1	15652	14072.5	24787	17932.3	11179.2	24650.8	13431.2	15218.4
27096.2	15560.1	11898.1	26889.6	15499.8	12276.2	28106.8	15256.3	11964.2	25733.6	15949.7	14480.6	25366.3	18756.8	11209.8	26472.3	13531.7	15756.1
27312.3	15754.7	12187.6	27123.8	15629.7	12513.5	28308.8	15589.2	12192.4	26120.1	16169.6	14623.3	26248.6	19189.1	11276.2	26882.1	13834.1	16005.6
27566.6	15994.2	12264.4	27392.3	15788.8	12737.6	28932.9	15849.6	12325.8	26441.9	16376	14777.5	28290.9	19149.3	11460.1	26852.1	14158.5	16215.9
27948.1	16020.4	12459.3	27649.8	15939.7	13043.4	29225.4	16306.1	12484.2	26655.1	16633.3	15028.2	28414.5	19723.9	11449	27006	14374.9	16701.4
27871.8	16839.9	12849.2	28117.3	16517.4	12982.5	29574.4	16525.8	12671.5	27454.2	16779.1	14992.5	29593	19818.5	11631.2	28531.4	14581.4	16624.6
27731.9	17943.9	12996.9	27942.7	17329.9	13266.6	29981.3	16832.1	12873	28213.9	16785.1	14905.7	31660.5	19719.5	11917.5	30217.6	14598.6	14088.4
28177	18112.3	13327.8	28411.9	17608.9	13601.5	30409.5	17199.4	13119.3	28647.1	17155.7	15234.4	31646.1	19723.8	12083.2	30926.5	15055.9	14559.1
28444	18520.2	13717.7	28709.4	17902	13886.1	30590	17531.1	13311.4	29204.6	17410.2	15457.1	32175.2	20069.8	12173.7	31575	15294.6	14320
29067	18924.3	13948.1	29272.7	18261.4	14053	30648.5	17888.5	13538	29607.7	17686.6	15684	32846.8	20603.9	12507.1	32008	15618.2	14556.5
29423	19511.9	14196.2	29612.3	18701.2	14315.8	30748.4	18223.4	13811.5	30197.9	17898.1	15767.6	33450.8	19825.9	13027.8	32626.7	16138.3	15523
29791.8	19695.2	14757.4	29925.9	19409.9	14552.7	30788.7	18588.5	14167.6	30643	17744.6	15687.6	29823	20708.8	13728.1	29072.7	16229.7	15252.6
30440.3	19635.3	14940.6	30546.5	19698.2	14882.8	31133.6	19197.5	14653.7	30893.2	18170.5	15945.6	32304	21356.9	13684.6	32069.7	16756.5	16393.5
30859.9	19897.3	14940.6	30982.3	20050.3	15056.3	30988.4	19481.2	14690	31156	18552.1	16275.7	34265	21301.1	13770.7	34288	17212	16392.5
31317.6	19912.3	15360	31468.8	20106.6	15270.7	30684.8	19567.5	14951.2	31529.8	18618.3	16251.2	32453.2	21016.5	14241.2	32444.3	17408.8	16043.4
31597.4	19949.7	15619.9	31755	20234.2	15423.8	31644.5	19821.2	15196.2	31548.5	18707.3	16634.8	29763	20507.7	15028.6	28886.9	17390.9	15568.2
31877.1	20178	15897.6	32032.7	20336.3	15581.6	32356.9	19900	15855.8	31753.3	18779.6	17126.6	31237.6	20582.7	15486.7	29894.3	17209.7	16181.9
32360.3	20331.4	16187.1	32603.3	20059.3	16045	32174.2	19690.6	16242.8	32115	19033.8	17399.2	31817.7	20643.1	15715.8	30550.1	17513.6	16867.8
32678.1	20877.8	16547.4	32928.8	20601.2	16255.2	32603.9	19691.5	16276.7	32976.1	19330	17209	32161.9	20615.8	15692.3	30721	18069.3	16167.7
33097.7	21222	16860.6	33301.9	20882.1	16575.1	32354.5	19852.5	16620.3	33571.4	19630.1	17267.9	33507.4	20798.7	15637.5	31598.3	18467.5	16281.6
33301.2	21203.3	16972.8	33439.9	20844.6	16695.7	32672	20512.3	16935.1	33555.7	19686.5	17550.3	33282.9	20690.7	15902.1	32953.2	18412.2	16280.3
33377.5	21390.4	17173.7	33522.3	20963	16804.4	33217.5	21394.1	17086.8	33665.1	19654.4	17991.3	33842	20383.2	16505.6	34334.3	18177.9	16879
33631.8	21469	17238.6	33760.9	21003.8	17034.3	33706	21582.1	17505.7	33941.8	19854.5	17800.8	33813.9	20665.4	16205.7	34423.8	18651.1	16574.9
33987.8	21618.7	17392.2	34200.6	21497.1	17615.1	34079	21637.4	17412.2	34435	20175.8	17617.6	36750.9	20918	16068	33792.5	19201.5	17386.4
33911.5	21484	17445.4	34130.6	21346.7	17710.6	33940	21775.1	17268.2	34298.5	20119.6	17666.3	35018.4	20799.4	16121.6	33736	19073.3	16807
34877.9	21686.1	17675.8	34612.8	21497.3	17773.6	33660.3	21924.7	17385.6	34751.1	20629.9	18102.2	36304.6	21834.6	16365.6	34794.2	19641.9	17708
35055.9	21996.7	17853	34777.7	21696.3	17951.1	33983.4	21781.3	17592.4	34992.4	20666.9	18259.5	35170	22107.8	16595.9	34758.3	19494	17237
35157.6	21862	17669.9	34989.2	21591.7	18065	34375.1	22051	17948.2	34560.5	20554.7	18639.6	35087.9	21633.2	16877.2	34785.5	19125.9	17253.8
34750.7	22067.8	18124.8	35147.6	21710.4	18279.8	35273	22055.5	17843.5	35418.8	20795.6	18368.9	34310.1	21491.4	16460.8	35919.9	19941.3	17696.3
35055.9	22382.1	18237	35549.6	22189.3	18547.6	35133.2	22230.7	17654.6	35866.1	21094	18631.1	34049.7	24188.6	16447	36118.6	20386.9	17463.1
35106.8	22329.7	18337.5	35422.3	22108.5	18532.3	34719.8	22301.5	17579.2	35748.1	20935.9	18388.1	34180.7	21952.5	16703.8	36266.7	20215.9	17421.4
35450.1	22546.8	18372.9	35619.7	22235.6	18589.9	34689	22299	17876.9	35673.9	20883.3	18722.9	35832.2	21313.2	17540.9	36084.6	19874.4	17188.5
35373.8	22490.6	18349.3	35622.1	22248.6	18792.7	35079.6	21492.7	18013.9	35752.6	20938.8	18378.9	34821.8	21499.6	17481.2	35750.4	20229.1	17657.5
35450.1	22659	18384.7	35844.2	22395.7	18864.4	35515.8	21723	18110.9	36023.9	21100.7	18508.3	35370.2	21879	17418.8	37362.1	20624.6	17742.9
34623.6	22737.6	18550.2	35373.2	22485	18951.6	34675.5	22494	17784.5	36124.5	20697.8	18036.1	36130.8	21383.5	17170.2	36239.6	20082.8	17768.4
35348.3	22797.5	18526.5	35542.5	22704.7	18949.7	34284.6	22275.4	17903.7	36126.8	21021.9	18460.7	35582.7	21838.3	17597.9	36243.2	20405.4	17570.1
35450.1	22681.5	18514.7	35630.6	22569.1	18895.9	34547.3	22239.9	18055.7	36155.2	21093.4	18458.8	35803.2	21786.1	17249.1	37317.1	20546.9	17911.2
35818.8	22475.7	18621	35959.8	22425.9	18871.2	35225.4	22052.8	18243.9	36230.4	21506.2	19095.9	34887.5	23391.2	17164.5	37167.9	20970.6	17136.8
35895.1	22659	18597.4	36161	22557.6	18776.8	35515.4	23041	18313.2	35995.4	21176.6	18709.5	33700.9	22248.7	17859.7	35933.1	20392.1	17915.3
35717.1	22565.5	18562	36040.7	22428.8	18784.5	35130	22647.6	18327.2	35738.2	20976.9	18975.3	35463.3	21769.6	17986.1	35782.6	19819.3	18025.9
35717.1	22228.7	18461.5	36077.1	22515.8	18757.1	35364.9	22014	18479.4	35506.5	20994.6	18847.4	35076	21675.1	17730.1	35508.2	19976.1	17942.6
35284.8	22281.1	18485.2	35543.5	22138.9	18746.9	35396.1	21987.1	18157.4	35607.2	20887.8	18478.8	33997.8	22072	17407.6	35437.8	19968.3	17733.1
35373.8	22105.2	18497	35629	21951.4	18795.9	34791.3	22048.8	17896.2	35239.2	20753.5	19062.3	34514.8	21709.3	17961.4	35847.1	19382.7	17987.4
35653.5	21577.5	18621	35766.6	21865.3	18838.5	34628.1	22086.3	18059.2	35080.4	20907.5	19176.8	35507.6	21365.7	17643.5	35946	19564.2	19819.5
35691.7	21959.3	18691.9	35854.2	21837.6	18930.7	35508	22022.5	18219.2	35900.1	21287.4	18627.8	34601.9	22712.3	16916.4	36737.8	20860.8	17847.9
35526.4	21944.3	18851.4	36201.6	21817.2	18958.4	35713.5	22283.7	18071.3	35844.7	21126.9	18521.4	33970.5	22647	17175.4	36177	20442.7	17466.9
36035	22090.2	18727.4	36212.2	21884.1	19055.8	36138.9	22368.1	18203.4	35633.7	21160.2	19134.1	35855.6	21867.3	17705	36121.2	20033.5	17646.7
35704.4	22011.6	18715.6	36048.4	22216.1	18999.6	36671.1	21767.5	18508.3	35746.9	21164.9	18619.1	33413.4	22391.5	17238.1	35848.8	20389.2	17581.8
35513.6	21839.5	18786.5	36179.6	22100.4	19061.5	36108.4	21684.5	18555.6	35646.4	21092.3	18539.4	32951	22741.3	17303.8	35487	20357.4	17774.5
35106.8	21536.4	18922.3	35529.6	21971.1	19047.2	35802.4	22273	18437.3	35528.5	20934.3	18399.1	32712.6	22441.8	17106.5	34562.4	20193.7	17768.2
35157.6	21764.7	18910.5	35554	21901.6	19011.2	35234.7	22431.7	18320.9	35150.2	20639.3	19328.7	32504.1	22436.5	18086.8	36701.4	19021.2	19199.3
35246.6	21843.2	18934.2	35661.9	21875.4	19169.1	35424.1	21346.2	19273.4	35276.2	20689.5	19374.2	33273.9	21770.3	18061.1	36771	19089	19220.8
35386.5	21929.3	19117.3	35835.8	22023.1	19364.5	35561.9	21419.9	19297.6	35738.4	20917.2	18963.1	36131.6	22538.9	17911.6	36053	19762.2	17977.1
34801.6	21802.1	19288.6	35221.8	22059.6	19169.9	35529.2	22139.1	18611.4	36157.6	20942.1	18130.6	34468.3	22298	16962.3	36213.5	20485.2	17355.9
36124	21974.2	19566.3	36186.6	22136.4	19255.9	35622.5	21909.3	18225.3	35835.3	21106.6	19999.8	32982.5	23157.2	18889.3	37127.1	19634.3	19504.9
36327.4	22161.3	19879.4	36408.5	22300.8	19421	37469.7	21508.9	19921.7	36194	21190.5	20271.2	33797.5	22713.3	19061.1	37034.9	19587.7	19838.1
35170.3	22180	19779	35835.9	22604.6	19706.6	38093.6	21423.1	22012.4	36467.2	20937.4	19102.1	36898.8	21699.5	17985.3	37532.2	19824.4	19868.2
35195.8	22468.2	19885.3	36062.6	22657.5	19762.5	37106.1	22242.5	20798.6	37039.1	21193.2	18559.2	37763.8	21729.6	17117.7	39629.7	20859.9	19388.1
35272.1	22580.5	20180.7	36224.8	22794.9	19924.8	37013.8	22534.9	20124.7	37298.4	21235.8	18774.6	38273.6	21769.1	17419.9	38733.9	20734.1	19798.6
36925	22812.5	20487.9	36608.6	22825.1	20272.8	37560.9	22312.2	19963.5	37470.1	21711.9	20171.9	37547	22885.8	19193.5	38161.9	20590.3	21216.5
37395.5	22939.7	20641.5	37082.9	23212.8	20461.3	37043.2	22511.8	21218.6	37818.7	22012.5	20236.3	38680.6	22742.4	19129.8	38329.4	21165.1	21668.3
38171.1	23388.8	21084.6	37901.2	23567.1	20889.7	37313.6	23903.7	20775.4	38556.3	22435.2	20566.4	39400.8	22230.6	19376.9	38413.2	21664.2	21878.5
38806.9	23942.6	21657.6	38615.5	24135.9	21348.2	38661.6	24154.1	21116.3	39439.4	22800.6	20866.8	40103.7	22315.6	19672	39113.5	21997	22104.7
39913.1	24590	22348.8	39669.3	24839	22246.3	40867.4	24759.9	23660.5	40433.5	23330.9	21488.1	41109.7	23933.1	20466.6	40916	22471.7	23047.6
41044.8	25761.3	23093.2	40666	25868.5	23150.1	41337.6	25350.7	24571.2	41731.2	23818	22214.5	43249.7	24499.5	21403.1	41632.6	22593.7	23540.1
42214.6	26734.3	23985.2	42438.4	26587.4	24203	43509.2	26265.1	25911.1	42981.8	24318.4	23037.2	45104.8	24600.7	22385.6	42356.9	22787.4	23804.8
44452.5	27969.2	25887.5	44955.4	27907	26007	44251.5	26678.1	27294.7	45241.6	25382.7	24374.1	46460.7	27612.4	24212.4	44422.1	23995.2	25083.9
46741.2	29466.1	27193.1	47148.7	29206.9	27281.2	44951.3	26791.2	27764.9	47116.1	26311.4	26095.6	47766.7	30494.7	26214.2	44973.1	25134.9	26123.4
46817.5	29215.4	28185.6	46997.1	29027.9	27946.1	45373.2	26865.7	28013.5	47647.1	26436.8	26607.1	47343.1	30497	26262.8	45858.9	25074.7	26740.3
45596.8	27774.6	27352.6	45708.6	27583	27183.6	45570.1	26869.7	28147.9	45728.8	25764.7	27212.2	44229.3	28746.7	25674.4	45008.7	24021.7	27016
44312.6	27284.4	27346.7	44812.6	27121.9	27163.5	45521.4	26620.1	28014.1	45604.9	25379.5	26110.3	44573.1	28534.3	24949.8	45054.1	23889.9	26925.3
44032.8	27273.2	27902	44372.9	27235.6	27683.2	45368.7	26093.6	27847.9	45912.8	25355	26358.1	44070.8	28036.2	24998.7	44650.7	23887.3	26491.4
44859.3	27598.8	27972.9	45084.6	27705	27812.8	45330.4	25851.4	27833.5	45983.8	25602.5	27207.4	43928.5	27786.7	25590.7	44667.9	24020.3	26966.2
45596.8	27639.9	27931.6	45844.3	27832.8	27789.8	45308.1	25862.9	27936.1	45855.3	25796.6	27838.8	44155.2	26809.9	26067.1	44727.8	24193.8	27432.3
45469.7	27497.7	27890.2	45767.8	27842.5	27792.6	45173.2	26091.7	28031.9	45704	25739.8	27856.2	44198.5	26400.2	26138.3	44757	24253.5	27475.8
45609.5	27785.9	28132.4	45956.9	28098.6	27778.3	45034.9	25970	28056.6	46057.9	25820.9	27979.4	44755.5	26427.2	26426.8	45062.7	24415.7	27653.2
45711.3	28137.6	28286	46018.8	28232	27871.9	45245.7	25832.2	27948.3	46396.9	25877.9	28036.7	45225.5	26527.8	26638.4	45470.2	24491.3	27643.8
45062.8	28175.1	27937.5	45432.3	27871.7	27690	45246.3	26012.1	27835.2	46136.9	25580.1	27721.4	45097.9	26018.9	26314.4	45547.1	24061.3	26769.5
45266.2	27976.7	27837	45386.2	27758.8	27620.9	45079.7	26096	27689.2	45928.3	25616.6	27826.1	44907.6	26124.6	26282.5	45401	24009.6	27312.5
45151.8	27916.8	27512.1	45400.7	27663.8	27343.7	44957.8	26172.6	27504.6	45628.1	25509.1	27773.2	44680.8	26013.8	26203.1	45358.4	23836.7	27169.3
44134.6	27523.9	27370.3	44553.3	27360.2	27228.1	44986.5	26064.7	27246.8	45261.6	25113	27271.1	44268.6	25351.6	25580.1	45007.2	23407.3	26437
44541.5	27374.2	27346.7	44816	27232.1	27143.5	44623.8	25804.6	27019.6	45142.2	25243	27479.5	44289.8	25595.6	25618.6	44671.7	23430.4	27236.6
44503.3	27348	26945	45113.7	27159.9	26764.6	44553.5	25871	26868.9	44798.3	25151.2	27459.2	44049.9	25123	25565.2	44731.7	23257.8	27189.4
44210.9	27157.2	26820.9	43949.7	26946.7	26659.4	44583.1	25710.9	26743.5	44574.8	25019.8	27315.2	43854.8	24909.9	25375	44598.6	23120.4	27106.9
44096.4	27067.4	26691	44467.8	26890	26573.5	44357.6	25644.7	26670.4	44415.4	24959.2	27259	43541.6	25001.3	25378	44662.8	23135.7	27091.6
44198.1	27254.5	26820.9	44532.1	27073	26522.1	44372.4	25602.1	26561.3	44644.3	25018.7	27307	43759.8	25209.2	25537.5	44897.6	23240.1	26853.7
44312.6	27363	26726.4	44417	27146.3	26420.8	44477.4	25597.1	26545.6	44642.2	25041.3	27367.2	43746.2	25266.7	25750.6	45039.2	23352.5	26653.7
44325.3	27355.5	26661.4	44315.7	27079.7	26474.6	44452.6	25738.9	26571.4	44588.6	25031.6	27376.3	43744.2	25307.9	25850.7	45347.4	23411.5	26568.4
44160	27029.9	26324.7	44217.1	26787.8	26247.4	44463.8	25847.7	26576.1	44092.4	24898	27298.1	43677.6	24726.2	25660	44975.1	23220.4	26903.2
43689.5	27082.3	26052.9	43326.4	26686.1	25952.8	44510.4	25659.1	26457.6	43890.2	24664.7	27061.7	43882.8	24274.4	25446.5	44643.1	22906.2	25856.2
43257.2	26681.9	24942.3	43085.5	26370.1	25279.5	44327.7	25434.2	26201.2	42639.6	24302.5	26848.8	43326.2	24186.7	25095.2	43153	22452.1	26060.1
42545.2	26595.8	24227.4	42629.2	26337.6	24459.3	43490.9	24800.4	25084.1	41932.9	23906.1	26483.2	43207	23832.1	24740.9	41950.6	21990.1	25114.1
41858.5	26158	25355.8	42202.6	25996.1	25428.6	42610.1	24393.8	24017.9	42660.3	23847.9	26132.6	43426.3	23376.9	24253	43196.6	21999	24890.2
41489.8	25970.9	25332.2	41812.5	25765.2	25358	42498.5	24442.2	24291.1	42522.2	23730.9	25940.7	42647.7	23947.3	24155.6	43274.8	22079.1	24804.4
40892.2	25555.5	25119.5	41456.8	25380.3	25182.5	42269.7	24451.2	24724.8	42053.7	23491.6	25628.6	41739.2	23740.2	23751.3	42643.6	21924.2	24899.4
