# Supplementary material for: Ultra short term power load forecasting based on the fusion of Seq2Seq BiLSTM and multi head attention mechanism
Source: PLoS One. 2024 Mar 22;19(3):e0299632. doi: 10.1371/journal.pone.0299632 (PMC10959395; doi:10.1371/journal.pone.0299632)
Supplement: S1 File — (ZIP) [file pone.0299632.s001.zip › Data Availability/Comparison experiment data/Forecast results for a certain day in the third quarter.xlsx]

## Sheet: Sheet1
Test zone1	Test zone2	Test zone3	CD_BiLSTM zone1	CD_BiLSTM zone2	CD_BiLSTM zone3	TCN-GRU-Attentionzone1	TCN-GRU-Attention zone2	TCN-GRU-Attention zone3	VMD-TCN-GRU zone1	VMD-TCN-GRU zone2	VMD-TCN-GRU zone3	EMD-BiLSTM zone1	EMD-BiLSTM zone2	EMD-BiLSTM zone3	EMD-ELM zone1	EMD-ELM zone2	EMD-ELM zone3
33400.4	19964.7	16009.2	33154.8	19939.5	15951.4	33222.5	20457.7	16532.9	31911.4	20093.9	17097.7	31893.8	21528.6	17291.4	32987.8	20499.3	18518.9
32623	19511.9	15856.2	32467.6	19739	15753.9	32315	20089.2	15952	31258.4	19689.2	16605.5	31110.3	20516.7	17041.9	32092.6	19733.7	17986
32138.8	19268.6	15744.4	31947.9	19425.5	15682.5	31523.7	19782.4	15424	30895.7	19431	16230.6	30606.5	20017.3	16891.3	31487.5	19524.5	17594
31476.1	18950.5	15573.8	31345.6	19162.9	15482.8	30613.8	19599.5	14938.3	30442.6	19080.2	15558.2	30148.7	19376.1	16338.7	30914.2	18991.5	17126
30794.3	18669.9	15332.5	30801.5	18931.4	15276.3	30104.4	19412	14535.2	30045.4	18705.2	14742.4	29823.7	18814.4	15945.6	30396	18488	16583.2
30501.2	18404.2	15261.9	30560.7	18566.8	15175.2	29578.5	19301.6	14163.5	29676.2	18552	14440.7	29526.7	18559.1	15847.5	30065.7	18116.7	16367
30291	18217	15097.2	29854	17970.6	14998	29153.9	19029	13836.9	29400.9	18413.7	14233.9	29317.1	18482.9	15751.9	29648.3	18158.7	16134.7
29666.5	18026.2	14897.2	29350.8	17850.3	14816.1	28763.6	18848.3	13578.1	29127.1	18076	13378.2	29133.8	17920.1	15108.6	29292.5	17782	15465.8
28889.2	17674.4	14820.7	28720.5	17609.7	14699.2	28163.9	18466.5	13378.1	28633.1	17690.2	12333.8	28713.9	17037.7	14171.8	28865	16883	14520.3
28908.3	17442.4	14638.3	28581.3	17418	14503.6	27325.3	18052.6	13164.5	28314.3	17661.6	12533.5	28546.4	17308.9	14412.4	28570.2	17314.1	14689
28475	17262.8	14367.6	28254.6	17316.4	14279	26706.2	17764.5	12986.3	28063.5	17396.9	11956.4	28474.3	17084.6	13806.3	28253.1	17318	14048.6
28678.9	17015.8	14173.5	28401.8	17326.4	14092.3	26269.2	17447.8	12805.4	27719.5	17451.7	12510.5	28272.4	17543.1	14360.7	27906.2	18038.1	14532.5
28334.9	16989.6	13932.3	28102.6	16697	13861.9	26112.4	17281.1	12633.6	27688.5	17236.4	12005.1	28533	17485.4	13800.7	27809.6	17767.7	13934.4
27965.3	16963.4	13826.4	27734.1	16700.1	13759.8	25988.1	17137.4	12485.3	27656.3	17038.1	11472.8	28695.8	17179.1	13073.3	27758	17333.3	13183.5
27901.6	16854.9	13761.6	27679.7	16616.2	13700.1	25893.9	16903.8	12364.2	27515.2	16996.2	11437.4	28631.2	17208.6	13051.9	27676.8	17350.4	13197.7
27761.4	16772.6	13802.8	27525.3	16626.5	13573.2	25764.6	16759.4	12232.3	27400.7	16941.2	11227	28369.7	16974.1	12817.8	27624.3	17270.7	13041
27525.7	16529.3	13596.9	27296.8	16473.3	13382.1	25655.8	16745.9	12091.4	27079.6	16782.6	11147.6	28528.2	16930.3	12669.5	27375.2	17014	12695.6
27455.6	16450.7	13549.8	27240.6	16585.4	13404.5	25435.8	16489.4	11962.7	26966.4	16740.8	11107.7	28369.6	16911.5	12563.2	27252.8	17108.2	12621.8
27608.5	16521.8	13567.5	27392.1	16341.8	13339.5	25294.3	16385.4	11828.3	27055	16818.6	11277.1	28282.1	17088.8	12747.4	27294.6	17422.1	12906.2
27544.8	16596.7	13414.5	27378.9	16339.3	13117.6	25414	16417.8	11711.6	27149.8	16757	11092	28348.8	17181.8	12530.6	27285.5	17659.1	12707.7
27366.4	16473.2	13308.6	27186.9	16437.8	12998.2	25512.6	16412.7	11675.3	26981.4	16649.2	10914.1	28293.8	17059.8	12269.1	27132.2	17597.3	12416.8
27423.7	16510.6	13132.1	27222.3	16435.1	13045.6	25460.6	16350.4	11643.2	27047.2	16629.9	11143.6	29017.8	17339.2	12533	27255.5	17454.5	12332.5
27512.9	16480.7	13249.8	27223.6	16560.8	12938.8	25323.2	16272.8	11613.4	27011.7	16691.7	11355.8	29168.9	17205.5	12780.8	27446.2	17118.7	12442.7
27270.8	16491.9	13343.9	27294.3	16612.8	13096.9	25272.8	16227.4	11515.7	27033.9	16594.6	11011	29304.5	16623.5	12318.8	27528.3	16247.5	11905
27270.8	16701.5	13267.4	27153.3	16632.7	13112.5	25259.2	16214.2	11496.4	27325.6	16579.9	10833.1	29528.2	16721.6	12066.8	27755	16511.6	11811.6
27277.2	16570.5	13320.4	27355.9	16805.3	13274.4	25363.8	16283.1	11494	27151.3	16599.1	10882.2	29209.6	16766.3	12267.2	27639.2	16666.1	12026.3
27442.8	16615.4	13696.9	27544	16948.9	13560.1	25384.1	16320.7	11410.3	27221.7	16765.4	10944.5	28804.9	16622.9	12509.1	27705.5	16441.1	12525.2
28060.9	17057	14102.9	27886.5	17060.7	13849	25475.5	16497.6	11344.3	27825.3	17149.1	11488.2	28874.8	16983.3	13155.1	28160.7	16700.2	13484.2
27920.7	17004.6	13973.4	27746.4	17008.2	13699.7	25933.8	16969.2	11311.9	27765.5	17050.3	11397.6	29166.9	16818.7	12992.9	28289.3	16377.5	13149.1
27806	16881.1	13661.6	27797.9	17121.9	13480.9	25930.4	16967	11369.2	27591.3	16934.5	11229.7	29023.5	17174.5	12849.1	27848	17076	13126.4
27640.4	17244.1	13596.9	27317.5	17159.7	13501.4	25823.4	16850	11364.1	28078.7	16839.4	10804.6	29457.5	17048	12105.8	28135.4	16990.5	12327.3
27704.1	17146.8	13332.1	27514.5	17018.8	13217.3	25784.5	17060.8	11423.9	27947.4	16813	10970.3	29530.3	17461.7	12386.3	27967.6	17399.4	12535
27366.4	16664	12973.2	27102	16528.6	12847.6	25616.6	16891.6	11563.5	27294.9	16579.9	10748	29165.3	17470.8	12305.4	27410.9	17437.4	12395.7
26028.3	16095.2	12461.4	25866	16001.6	12351.5	25411.7	16631.5	11652.8	26521.4	15845.1	9187.68	28728.4	16401.3	10371.3	26710.1	16652	10472.7
25136.3	15911.9	11867.1	24891.5	15779.8	11778.7	24850.3	16235.3	11550.1	26272.3	15307.7	8084.89	28621.4	16088.9	8851.9	26297.2	16311.3	9536.47
24938.8	15983	10908.1	24709.9	15810.2	10959.4	24267	15751.5	11356.9	26351.2	15022.1	7597.97	28830.9	17011.8	8694.46	26038.4	16887.2	9449.78
25493.1	15743.5	10637.5	25620.3	15735.7	10797.4	23849.3	15390.7	11217.7	26032.6	15222.8	8692.3	28684.9	17860.5	9625.99	25727	17580.6	9757.92
26002.8	15964.2	10472.7	25759.9	15922.6	10544.1	23875.3	15383.9	11038.9	26292.9	15426.3	9257.92	28995.3	18516.7	10568.3	25863.5	18114.4	10534
26149.4	16158.8	10537.4	25827	15907.8	10621.9	24231.5	15776.6	10768.5	26536.2	15509.1	9278.94	29107.8	18627.5	10624	26032.6	18200.3	10662.2
26225.8	16316	10584.5	26075.9	16007.2	10654.2	24652.7	15943.3	10489.7	26742.4	15556.5	9206.7	29208.8	18660.8	10629.9	26232.6	18210.7	10748.4
26238.6	16428.3	10655.1	26036	16184.5	10726	24931.1	15981.1	10264.9	26889.3	15575.6	9162.11	29364.3	18615.3	10549.1	26354.9	18189.4	10688.9
26098.4	16525.6	10749.3	26098	16257.6	10845.5	25078.6	16115.4	10077.9	27001.7	15533.8	8876.61	29333.4	18441.6	10164.9	26404.2	18088	10536.4
26984.1	16742.6	10714	27212.9	16807.6	10864.2	24929.1	16219.1	9926.39	27244.9	15952.6	10047.2	29691.9	19542.1	11588.3	26497.6	18881.2	11525.3
27321.8	17071.9	10808.1	27547.2	17287.9	10945.8	25102.6	16583.3	9898	27612.9	16158.6	10379.4	30461	20020	11727.4	26602	19189	11021.7
27806	17285.2	11049.3	27978.6	17493	11171.6	25543	17047.9	9935.12	27889.2	16441.8	10818.4	30854.7	20104.5	12337.1	26846.6	19421.7	11569.5
28188.3	17696.9	11214.1	28318.9	17862.7	11331.2	26124.8	17405.4	10017.5	28423.4	16661.5	11130.9	31061.2	20313.8	12518.3	27321.8	19595.6	11852.6
28882.8	18299.4	11443.5	29026.8	18149	11648.7	26688	17934.7	10092.1	29204.3	17057.7	11546	31478	20500.2	13158	28028.5	19857.2	12482.2
29265.1	18684.8	11843.6	29702.1	18601.8	11987.5	27371.4	18464.7	10256.7	29671	17373.8	11262	31761.9	20456	13211.8	28410	19811.6	12398.2
29692	18860.7	11908.3	30086.9	18857.5	12004.7	27920.4	19070.5	10394.4	29791	17696.7	10364.6	32040.1	20556.7	13527.8	28009.8	20094.3	11594.7
30220.9	19257.4	12067.2	30495.4	19264.9	12224.2	28436.5	19573	10444.8	30259.1	18055.8	9537.47	32538.7	20735.4	13628.2	28817.4	20416.2	10826.2
30558.6	19605.4	12114.2	30826.9	19478.8	12248	28688.2	20084.2	10543.6	30703.5	18219.9	9927.23	33027.2	20949.1	13662.3	29027.5	20563.6	10957.5
31170.3	19931	12526.1	31132	19810.6	12656.6	28853.6	20414	10773.9	31157.1	18607.4	10227	33246.5	21127.9	13851.3	29291.9	20578.4	11640.4
31864.8	20597.1	12785	31830.6	20276.6	12935.2	29216.1	20603.9	11064.1	32019.4	19041.7	9504.06	33757.2	21210.3	14048.5	31603.6	20771.8	10758.3
32259.8	20915.2	12849.7	32359.1	20644	13205.8	29992.1	21002.2	11185.6	32472.8	19212.9	10662.6	34260	21344.8	14357.9	30967.8	20748.6	11969.5
32616.6	21027.4	12996.8	32990.2	21297	13252.1	30892.2	21296	11530.6	32498.8	19505.9	9047.21	33930.9	21416.6	13662.7	32049.2	21095.2	10673
33317.5	21622.5	13414.5	33384.3	21627.2	13626.6	31666	21513.2	11902	33300.4	19955.6	10320	34753.5	21676.1	14453.9	32799.9	21241	11590.5
33929.2	22116.4	13596.9	33721.6	21839.8	13788.3	32666	22034.3	12020.5	33844	20409.6	9190.67	35471.6	21791.4	13792.8	33511.5	21549.2	10844.4
34400.7	22348.4	13767.5	34093	22139.2	13958.8	33408.5	22667.3	12117.1	34240	20775.6	9748.55	36187.7	22021	13657.3	34111.7	22202.3	10711.7
34859.5	22681.5	13914.6	34618.5	22401.8	14240.9	34008.9	23224.4	12517.5	34388.2	21009.2	12000.2	36486.8	22474.6	14609	34322.2	23206.5	12430.7
35197.2	23066.9	14073.5	35093.3	22646.1	14274.5	34823	23297.4	12646.3	34861.6	21274.9	9973.62	37081.3	21855.9	14804	34157.2	23253.5	10866.8
35579.5	23321.4	14085.2	35655.1	23115.4	14274.6	35383.5	23509.5	13054.9	35430.7	21518.7	9875.49	36850.1	21358.8	13488.2	33720.5	22921.8	10014.7
36344.1	23426.2	14132.3	36174.7	23204.5	14389.8	35932.9	23870.3	13155.3	35601.5	21951.6	10322.5	36868.9	20714.2	13971.5	33877.9	23439.5	10731.7
36987.6	23635.8	14167.6	36725.8	23354.2	14388.7	36298.6	24167.2	13619.6	35847.3	22312.8	10533.8	36889	19978.3	14669.3	33913.6	23694.3	11736.5
37089.6	23759.3	14202.9	36849.6	23519.3	14412	36762.3	23927.3	14230.2	35992.2	22371.1	10782.2	37091.3	19951.5	14741.1	34125.6	23710.1	11894.2
37440	23628.3	14285.3	37164.4	23555.6	14560.3	37256	23861.7	14192.7	35569.6	22510.2	11975.4	37679.2	21286.3	15533.9	34061	23815.2	13713.8
37643.9	24021.2	14320.6	37446.3	23892.1	14595.5	37032.9	24136.8	14115	36333.3	22684.6	11355.3	37385.8	19859.3	15184.3	34462.2	23709.1	12507.1
37790.4	24174.6	14508.8	37535.2	23976.3	14615.7	37751.6	24213.7	13991.8	36231.3	22909	11050.8	37356.3	21991.8	14698.8	34117.2	24090.3	13273.2
38109	24373	14467.7	37780	24127.2	14644.2	37981.8	24434.8	13853.9	36223.1	23120.6	11264.4	37515.7	22993.7	15188.7	33710.6	24414.7	15059.1
38376.6	24365.5	14550	38112.3	24145.6	14858.7	38052	24527.6	13793.7	36871.6	23797.3	10694.3	34555	21009.6	14526.7	35325.9	23061.3	16194.6
38561.4	24238.3	14603	38385	24120.8	14754	38632.1	24871.9	13914.9	36149.9	24239.2	10406.1	36569.5	22809	12241.9	37403.9	24973.4	16650.4
39007.4	24395.4	14867.7	38758.2	24251.7	15071.5	38820.2	24837.4	13645	35458.2	23944.4	13300.3	40016.2	26805.5	13551.4	32947.3	27106.8	16805.4
39236.8	24436.6	15008.9	38984.4	24316.1	15038.4	38195.2	24547.1	13785	36348.9	24633.3	11191.1	36167.9	23110.4	13619.7	36346.2	24334.4	16839.9
39345.1	24436.6	15144.3	39046	24558.4	15142.2	39032.6	24337.8	13422.4	36912.3	24418.8	12243.6	35307.1	21668.6	16510	35665.7	23505.8	17355.7
39472.6	24504	15238.4	39141.3	24701.4	15431.7	39980.8	24227.3	14267.9	36926.1	24128.5	13664.9	37332.5	21366.7	16632.3	36203.3	24130.5	16808.1
39561.8	24855.7	15309	39349.6	24811.3	15267.2	39473.3	24039.2	14863.3	37309.5	24228	12819.4	37081.3	20302.5	16419.2	36076.3	23858.9	15689.1
39523.5	25016.6	15138.4	39263.6	24903.8	15065.4	40153.4	24212.1	15882.4	36610	24290.8	13125.6	37728.7	22825.1	15922.8	34174.7	25685.3	17563.4
39217.7	24799.6	15061.9	39035.3	24813	15120.8	39051.4	23992.7	15715.7	36226.8	24114.2	13772.4	37925.3	24075.9	15203.6	34070.8	25895	17490.7
39045.7	24646.2	15291.4	38921.8	24765	15053.6	38494.9	24443.3	14997.1	36127	24122.4	13719.6	37973.1	24212.8	15258.7	34015.6	25922.5	17227.2
39090.3	25200	15203.1	39056.1	25253.1	15340.3	38450.5	24357.9	14820.6	36353.4	24112.5	14705.4	38492.3	25796.7	14603.2	33805.2	26541.7	18284.4
39147.6	25001.7	15314.9	39074.2	25217.6	15593	38303.3	24894.2	14300.7	36216	24188.3	14624.4	38694.3	26009.5	14737.9	33914.4	26774.9	17830
39083.9	24739.7	15426.7	39097.3	24927.7	15389.8	38360.8	25031.9	13988.3	35933.3	24037.1	15571.4	38677.9	25689.8	16161.9	33978.9	26965.9	16670.9
38835.4	24713.5	15556.1	38854.2	24896.7	15263.6	38351.8	25002.1	14396.9	35917.4	24054.4	14972	39112.3	26297.9	15286.1	34017.2	27085.2	17038.8
38561.4	24777.1	15450.2	38772	24848.7	15301.3	37987.1	25287.1	14908.9	36170.2	23641	16021.2	38331.9	25068.9	15834.3	34299.3	26199.4	17123.9
38497.7	24874.4	15573.8	38812.3	24928.6	15264.8	38115.9	25125.8	14950.8	36665.8	23749.8	11624.3	37907.1	23157.9	15303.5	34085	24835.8	16509.8
38434	24945.5	15356.1	38263.1	24991	15539.1	38696.6	25478.6	15326.8	36567	23681.8	12478	37890.3	23145.2	16479.6	33665.3	25027.9	16923.3
38402.1	24900.6	15138.4	38231.1	24834.4	15347.5	38548.9	25595.8	16022.1	36430.1	23956.6	11951.2	37230.4	23760.3	13886.8	35865.7	25653.1	17228.9
38230.1	25080.2	15203.1	38161.6	24910.4	15491.4	38806.8	25556.8	15568.7	36244.2	23749.9	14529.4	38241.8	25124.5	15523.4	33695.4	25919.3	18418.8
38160	24997.9	15261.9	37989.3	24829.5	15424.2	38382.6	25336.7	15044.8	36694.2	23543.3	12078.2	37569.6	23451.8	15680.7	34467.8	24876.7	16761.4
38236.5	24788.4	15409	38045.5	24405.8	15444.5	38118.4	25192.4	15648.4	36869.7	23852.6	11156.5	36677.4	22322.4	14183.7	36934.5	24773.5	16279.3
38045.3	24402.9	15214.9	37912.4	24261.5	15446.5	37919.5	25092	15614.7	36537.6	23496.9	12926.6	37195.5	23046.6	16566.2	37607.2	24126.5	16668.8
37650.3	24485.2	15232.5	37695.7	24476.3	15328.2	37650.1	24776.6	15626.1	36280	23210.8	13207.7	37316	24066.8	15968.5	36901.9	23955.7	16532.4
37503.7	24462.8	15173.7	37420	24369.3	15456.2	37805.7	24518	15371.9	36323.7	23342.3	12060.2	36905.3	23047.1	14870	36553.7	24883.3	16845.8
37535.6	24257	15185.5	37357.4	24154.2	15297.3	37497.1	24225.6	15088.7	35534.7	23138.7	16605.9	36906.5	23327.1	16918.7	35230	24847.7	16420.8
37510.1	24144.7	15085.4	37267.6	24129.3	15288.2	37230.3	24151.9	14821.8	36297.8	23131	12417.8	37321.6	22918.8	16176.8	37727.6	23975.6	15908.1
37197.9	23789.2	15109	37059	24030.7	15266.8	37269	24281	14758.6	35801	22826.6	14329.8	37476.4	23782.7	16738.3	37824.4	23714.9	15724
36923.9	23781.7	15173.7	36925.5	24139.7	15316.9	37037.5	23999.2	15097.8	35868.6	22718.8	13992.1	37497.4	23282.3	16365.2	38449.5	23696.5	15579.2
36363.2	23676.9	15297.2	36807.5	23644.1	15150.9	36928.1	23938.8	15064.7	35427.9	22399.2	14560.6	37234.6	23124.3	15840.3	37071.2	23343.2	15674.7
36573.5	23482.3	15303.1	36346.3	23563	15137.7	36900.4	23486.2	14565.6	35058.5	22451.6	16397.4	35863.9	21968.6	16498.3	36003.3	23623.4	15780.1
36477.9	23400	15238.4	36291.6	23455.7	15059.2	36212.1	23560.4	14667.1	34832.3	22603.8	15544.5	35877.6	23122.7	16927.3	35794.7	24471.4	15837
36331.3	23351.4	15238.4	36249.3	23518.4	15083.4	36324.2	23197.5	14532.8	34611.3	22741.5	15200.3	35130.6	23463.5	15629	33710.3	25462.7	14566.4
36178.4	23168	15267.8	36087.3	23275.1	15101.1	36068.6	23345	14293.1	34417.3	22916.6	12719.4	35398.1	24077.7	13809.2	29890.9	26053.6	15284.1
36012.7	23209.1	15297.2	36106.1	23361.7	15083.2	36177.6	23470.4	14081.5	34460.6	23042.5	10892.2	36190.2	22941.9	14772.6	26853.2	25601.9	16382.2
36159.3	23059.5	15044.2	36000.8	22944.5	14940.4	36087	23506.3	14109.3	34289.7	23107.1	10395.4	36228.1	22631.6	14382.4	26557	24764	15389.1
36223	22864.9	15114.9	36009.4	22810.4	14694.1	35755.6	23553.1	14826.4	34273.3	23477.3	9716.28	38266.8	21494.2	15019.9	28022.7	23933.1	16481.2
36293.1	23003.3	15132.5	36001.5	22621.5	14917.4	35485.2	23088.8	14987.7	34229.2	23267	10257.5	36700.8	21718.2	14486.1	27302.7	24489.2	15755.8
36554.3	22760.1	15256.1	36184	22695.3	15036.6	35466.4	22983.6	15020.1	33936.7	23183.8	10471.5	36587.8	22247.3	14206.9	27897.3	24884	14301.9
36866.5	22984.6	15538.5	36447.7	22949.7	15371.1	35421.9	22850.9	16136.7	34053.5	23169	11985.1	36899	22746.8	14462.8	29089.5	25878.9	13998.4
37000.4	23160.5	15867.9	36860	23386.3	15744.7	35402.9	22811.8	17027	34165.5	23137.5	13490.9	37282.4	22964.7	14924.4	33300.5	26609.9	14309.7
37153.3	23441.2	16238.6	36868	23386.3	16083.4	35522.3	22860.8	17027.8	34593.1	23160.9	15126.9	36942.4	22953.1	15513.5	35138.1	26747.8	14729.2
38402.1	23763	16979.9	38196.3	23848.8	16782.1	35966.8	22945.6	17237.5	35442.6	23719	17129	36177.4	23692.3	18624.2	38592	27306.9	15896.8
39504.4	24795.8	18556.7	39243.6	24559	18437.8	36682.5	23349.2	17584.1	37631.1	24228.3	21987.3	35984.9	24664.9	21767.2	42150.4	28202.1	19648.5
41403.2	25926	20204.1	41074.4	25588.3	20076	38628.1	24846.7	17680.4	39337	25406.3	21344.4	38654.4	25681.3	21186	44458.4	27689.7	21784.3
44646.4	27490.2	21557.3	44410.3	27057.7	21451.8	42893.4	26547.8	18070.2	41165.3	27172.5	20981.2	42086.5	27060.4	25099.9	45168.6	29158.7	25013.4
46933.8	29174.2	22116.3	46703.6	28458.1	21935.7	45586.4	27995.2	18785	43352.7	28153.9	22539.6	43603	27467.1	26381.1	45815.7	30440.6	26286.6
47685.7	29432.4	22245.7	47424	29512.5	22308	46945.5	29462.2	19859.1	43936.5	28349.3	22486.8	43920.1	27492.9	26404.6	46592	31554.7	25588.1
48380.2	29791.7	22245.7	48025.7	29982.2	22444.8	47739.7	30314.5	21612.5	44597.4	28479	23047.7	44277.6	26790.5	26835.9	47332.4	31954.4	24794.1
48348.3	29694.4	22286.9	48038.8	29989.8	22479.5	48372.4	30595.6	23092.2	44660.3	28357.8	23187.6	44532.2	26722.3	25558.8	48167.6	30661.1	24144.6
48087.1	29832.8	22422.2	47894.4	29941.8	22114	48534.2	30474.5	22964.9	44872.4	28244.8	23203.4	45097.9	26704.7	24197.4	48630.3	29423.8	24121.8
47991.5	29424.9	22528.1	47894.6	29725.7	22239.7	48208.6	30628.8	21946.4	44490.5	28208.4	22732.2	45186.5	26398	23205	49195.5	28722.9	23615.4
48061.6	29458.6	22445.8	48038.4	29820.1	22190.8	47671.9	30322.9	21520.2	44534.3	28220.3	22680.5	45347	26229.2	22738	49259.2	28397.1	23542.9
47596.5	29148	22381	47223.9	29321.4	22235.3	47666.3	30068.3	21350.3	44213.6	28009.6	22237.2	45394.8	26220.1	22387.2	49530.4	28086.7	23476.2
47462.7	29215.4	22334	47037.3	29330.7	22148.4	47649.4	29919.2	21112.4	44281	27940.7	22256.5	45488.3	26217.8	22263.9	49375.7	28020.8	23638.7
47532.7	29174.2	22334	47300.7	29299.4	22218.4	47506.7	29905.6	21094.8	44243.9	27970.2	22138.3	45604.2	26199.8	22149.8	49416	27957.8	23608.8
47118.6	29166.7	22298.7	46962.3	29198.5	22145.7	47422.3	29832.4	21026.6	44246.7	27786.3	22075.5	45818.7	26189	21840.8	49532.8	27735	23802.9
46863.7	28815	22375.2	46560.5	28980	22194.2	47254.2	29819.1	20991.4	43894.1	27691.8	21580	45901.6	26182.9	21594.4	49763.2	27512.8	23574.5
46398.6	28676.5	22322.2	46328.3	28843.4	22169.4	47123.9	29693.3	20871.1	43752.2	27480.3	21453.2	46002	26185	21326.4	49734.8	27271.7	23649.2
45997.2	28481.9	22263.4	45950.7	28656.5	22100.5	46864.1	29412.7	20809.7	43539.8	27294.2	21324.7	46019.6	26180.8	21095.1	49551.4	27060.1	23760.9
45857	28276.1	21692.7	45678.3	28495.2	21701.6	46584.8	29103.3	20715.2	43264.2	27119.5	21079.5	45882.1	26242.6	21008.9	49083.8	27204.2	23610.1
45309	27733.5	21433.8	45120.7	27862.5	21360.2	46215.4	28878.1	20613.3	42622.3	26826.9	20596.2	45728.2	26282	20684.4	48533.5	26997.2	23410.4
44716.5	27187.1	21274.9	44410.4	27358.5	20918	45731.7	28617.3	20525.8	41970.1	26529.1	20263.9	45388.8	26276.9	20388.1	47732.9	26774.7	23207.1
44085.7	26783	21286.7	43827.4	26957.7	20854.7	45141.5	27952.6	20470.9	41502.3	26248.4	20080.1	45232.4	26260.4	20008.1	47043	26343.1	23125.4
43429.4	26292.7	20845.4	43168.4	26475	20770.8	44602.9	27357.8	20322	40874.2	25864.5	19767.7	44911.2	26319	19580.3	46083.1	26138.9	23042.7
42830.4	25914.8	20563	42594.4	25954.6	20468.9	43796	26839.6	20143	40371.6	25536.9	19685.2	44446.7	26271.8	19251.1	45470.3	26026.7	22961.5
41963.9	25473.2	20245.3	41757	25603.4	20409.8	42967.5	26416.9	19917.1	39782.2	25073.6	19804.7	43594.8	26091.1	19022.3	44899.7	25810.4	22777.6
41141.9	25099	19604	40885.3	25240.5	19764.8	42132.5	25745.4	19724.6	39231.1	24558.6	19911.8	42474.8	25934.2	19097.5	44293	25851.5	22596.2
40135.2	24354.3	19203.9	40012.5	24648.4	19294.3	41209	25090.9	19586.4	38223	24013.5	20088.3	41017.4	25610.9	19378.6	43168.3	25068.9	22256.2
39198.6	23819.1	18974.5	39183.4	24138.4	19058.4	40099.3	24471.9	19398.4	37454.6	23520.1	20778.1	38464.5	25413.1	19978.1	42062.1	24673.8	21516.1
38727.1	23227.9	18539.1	38530.7	23581.7	18697.7	39010.1	23861.8	19159.5	36633.1	23208.4	20363.1	37452.2	25302.2	19716.9	40872	24505.6	21953
37624.8	22595.4	18321.4	37450	22681.6	18270.6	38052.2	23364.7	18864.4	35764.6	22644.2	19880.4	36567.8	24762	19101.8	39643.4	23891.7	21584.5
36720	22086.5	18056.6	36531.8	22319.1	17959.1	37201.6	22897.3	18642.1	35046.9	22159.2	19441.2	35948.4	24190.6	18591.1	38665.6	23310	20847.4
36159.3	21839.5	17727.2	35954.2	22018.7	17522.7	36361	22339	18334.2	34709.9	21825.4	18775.3	35927.9	23758	18090.5	38066.9	22893.6	20278.6
35133.5	21038.7	17127	34763.5	21432.8	17183.4	35577.9	21955.1	18058.1	33558.1	21205.8	17926.6	34667.1	23201.1	17556.9	36222.6	22257.7	19814.9
34165	20780.5	16685.8	33982.5	21071.3	16892	34600.8	21427.1	17650	33177.4	20641.8	17086.8	34222.5	22370.4	16980.8	35485.8	21225.1	19223.7
33425.8	20308.9	16521	33257	20699.8	16666.5	33528.7	20674.1	17163.2	32484.1	20250.4	16893.7	33198.5	21239.5	16789.8	34461.5	20347.5	18786.2
