# Supplementary material for: Ultra short term power load forecasting based on the fusion of Seq2Seq BiLSTM and multi head attention mechanism
Source: PLoS One. 2024 Mar 22;19(3):e0299632. doi: 10.1371/journal.pone.0299632 (PMC10959395; doi:10.1371/journal.pone.0299632)
Supplement: S1 File — (ZIP) [file pone.0299632.s001.zip › Data Availability/Comparison experiment data/Fourth Quarter prediction.xlsx]

## Sheet: Sheet1
Test zone1	Test zone2	Test zone3	TCN-GRU-Attentionzone1	TCN-GRU-Attention zone2	TCN-GRU-Attention zone3	VMD-TCN-GRU zone1	VMD-TCN-GRU zone2	VMD-TCN-GRU zone3	EMD-BiLSTM zone1	EMD-BiLSTM zone2	EMD-BiLSTM zone3	EMD-ELM zone1	EMD-ELM zone2	EMD-ELM zone3
40024.3	33625	15610.1	41739.2	32632.1	16265	38268.6	31755.9	17165.4	40614.4	30505.3	15407.7	34795.2	25763.8	15540.3
39355.1	33304.7	15771.4	41645.4	32628.7	16302.6	38217	31584.1	16907.2	40578.8	30471	14464.6	34604.1	25494.1	15246.9
38996.2	33039.6	15523.6	41546.6	32556.5	16325	37870.1	31493.4	16745.4	41088.6	30292	14085.1	34127.5	25155	14974.4
38758.9	32752.4	15270.1	41303.9	32313.7	16293.6	37586.9	30866.3	16776.2	38566	29606.7	15288.2	34909.2	25837.7	15661.2
38521.7	32719.2	15362.3	41032.2	32421.7	16127.6	37233.8	30941.3	16770.4	37785.6	30262.8	16057	35303.1	26564.3	15889.4
38941.4	33058	15759.9	40911.5	32475.4	15981.8	37490.4	31330.8	16945.4	37462.8	30914.9	16249.1	35683.8	27095.8	16048.1
39081.4	33017.5	15644.7	40642.2	32458.4	16016	37365.2	31370.4	16988.3	37195.6	30916.5	16380.7	35589	27128.7	16060.9
38831.9	33076.4	15466	40854.5	32473.4	16181.2	37302.2	31300.8	16870.9	38140.8	30606.2	16060.6	35274.8	26718	15846.5
38850.2	32837.1	15575.5	40638.5	32473.8	16228.1	37201.2	31317.8	16882	37274	30838.1	16305.7	35327.3	26952.4	15889.5
38722.4	32689.8	15817.5	40138.3	32426.1	16106	37200	31396.6	16821.9	37488.1	31098.6	16276.5	35300.7	27072	15784.1
38466.9	32542.5	15587	39938.4	32251.4	16045.9	36886.6	31292.8	16722.5	37046.8	31090.5	16178.5	35074.7	26946.8	15682.8
38065.4	32270	15201	39531.1	32111.4	15961.3	36376.6	31109.6	16553.7	36813.9	30946.6	16007.7	34605.6	26656.6	15465.4
37371.9	31901.8	15206.7	39328.4	31773.9	15900.8	36143.3	30764.7	16283.4	36764.5	30867.3	15688.6	34340.5	26398.9	15203.9
36806.1	31717.7	15016.6	38845.9	31495.2	15752.1	35859.1	30414.1	16074	36284	30717.6	15411.4	34167	26178.3	15069.1
36057.8	29998.2	14993.5	38435.9	31258.5	15612.2	34942.5	29943.3	15658.6	35557.1	30454	15331.9	32987.7	25867.3	14418.8
35680.6	29309.6	15777.2	37701.7	30628.5	15401.3	35192.7	29816.5	15479.8	35670	30970.5	15288.5	33071.8	26096.5	14254.1
35200	28801.5	15431.5	36842.3	30027.2	15366.6	34752.8	29380.6	15273.6	34885.5	30373.8	15024.9	32558.1	25671.3	14018.4
34682.9	28164.5	15275.9	36482.4	29367.1	15364.7	34237.7	29082.2	15022.5	34412.7	30167.9	14724	31975.8	25415.9	13693.5
34062.4	27417	15154.9	35945	28549.7	15097.5	33707.7	28574.6	14759.3	33854.1	29957.2	14659.9	31703.9	25339.8	13580.5
33149.8	26883.1	14866.7	35196.3	27590.6	15055.6	33044.7	27984.7	14365.1	33347.3	29439.5	13963.8	31149.4	24890.8	13230.5
32438	26168.8	14313.6	34683.9	26666.1	14903.8	32150.1	27342.1	14044.2	32251.6	28340.7	13388.5	30346.1	24299.5	12871.2
31568.1	25601.7	13904.4	33884.2	25875.8	14626	31417.4	26662.9	13670.2	31694.6	27460.5	12747.1	29647	23637.5	12471.9
30838	25012.6	13685.5	32424.8	24874.1	14327.3	30851.6	26043	13357.5	31065.5	26822.1	12215.6	29124.1	23112	12156.2
30205.3	24497.1	13645.1	31448	24179	13919	30379.8	25470.3	13087.9	30415.7	26515.5	12124	28924.2	22819.3	12025.3
29420.5	23679.7	13149.6	30271.9	23597.6	13543.7	29239.5	24820	12711.4	29599.4	25342.5	11892	28053.4	22191.4	11621
28410.6	23086.8	12780.8	29424.3	22934.7	13176.8	28486	23811.3	12301.5	28916.5	24144.6	11730	27649.8	21480	11402.5
27741.4	22501.4	12486.9	28611.9	22215	12675	27746.3	23107.9	12000	28331.6	23277	11786.6	27126	21024.1	11168.9
27254.8	22026.4	12319.8	27880.8	21482.2	12397.8	27207.9	22692.3	11775	27735.9	22979.6	11675.3	26603.4	20666.4	10903.7
26689	21533	12181.5	27101.3	20892.4	12190	26685.9	22359.4	11523.7	27006.4	22999.8	11364	26014.6	20206.4	10533.9
26074.5	21002.8	11709	26420	20253.7	11987.2	25934.8	21789.7	11260	26007.8	21767.5	11300.3	25302.6	19617.6	10254
25636.5	20479.9	11472.7	25753.4	19692.1	11579.9	25414.4	21364.7	11075.2	25073.4	21087.9	11240.3	24810.2	19215.5	10041.1
25125.5	19857.6	11317.2	25281.8	19248	11215.3	24796.3	21131.2	10829.3	24341.8	20924.9	10806.1	24051.4	18770.2	9573.95
24827.4	19338.4	11317.2	24946.3	18832	10979.9	24369.5	20904.7	10677.6	23604	20901.3	10520.4	23638.6	18607.3	9356.03
24395.4	19069.7	11011.8	24455.8	18601.2	10760.5	23988.3	20508.4	10510.8	23257.6	20082.2	10284.5	23267.8	18187.7	9191.96
23939.2	18447.4	10740.9	23937.6	18530.6	10647.2	23324.7	20188.6	10295.7	22430.5	19537.1	9706.84	22545.5	17765.2	8832.94
23586.3	18082.8	10643	23464	18443.2	10303.5	23012.3	19795.8	10154.5	21244.6	19189.8	9531.54	22308.3	17537.8	8745.22
23227.4	17821.4	10602.6	23251	18341.7	9954.68	22747.8	19386.3	10002.9	21031	18779.5	9517.61	22125.6	17409.4	8716.03
22984	17515.8	10527.7	23080	18188	9719.94	22449.2	19177.7	9882.17	20730.1	18502.5	9405.93	21788.3	17274.8	8569.84
22357.4	17099.7	10193.5	22848.7	17955.9	9662.52	22026.2	18340.9	9644.96	21363.8	17279	9631.56	21443.6	16869.7	8564.34
22132.3	17048.2	10135.9	22581.5	17605.3	9578.97	21989.2	17792.9	9568.37	22103.4	16296.5	9787.62	21546.5	16873.4	8753.72
21980.2	16819.9	10072.5	22467.8	17302.7	9305.76	21824.1	17586.4	9487.61	22200.4	15463.1	9701.13	21307	16836.7	8688.31
21706.5	16433.3	10222.3	22264.6	17078.9	9077.55	21636.2	17539.4	9342.25	21989.6	15830.3	9460.07	20920.9	16749.1	8390.69
21420.5	16252.8	9974.55	22058	16915.4	9318.55	21250.8	17747.7	9202.27	21388.8	15959.2	9316.13	20278.2	16331.9	7937.78
21262.4	16116.6	9818.97	21685.8	16836.5	9638.45	20848.5	18407.8	9082.87	20558.2	17273.5	8707.29	19405	15823.7	7167.17
21238	16079.8	9778.63	21425.6	16792.5	9637.71	20857.3	18197.9	9087.08	20449.1	16802.2	8869.61	19517.2	15879	7323.23
21158.9	15973	9818.97	21396.1	16771.5	9484.97	20825.6	18094	9047.54	20561.4	16452.7	8906.7	19462.4	15906.7	7320.96
21092	15855.2	9795.92	21510.1	16815.9	9260.41	20701.5	18245.2	9009.25	20276.4	17249	8733.34	19210.8	15720.3	7073.84
20733.1	15807.3	9565.43	21622.6	16733.5	9163.19	20574.6	17961.2	8897.67	20460.4	17240.7	8749.81	19046.5	15331.7	6961.86
20696.6	15689.5	9588.48	21648.1	16611	9076.61	20462.1	18368.4	8851.28	20354.6	18150.1	8272.53	18575	14997.4	6469.37
20562.7	15663.7	9565.43	21556.6	16686.8	8996.96	20402	18304.5	8798.78	20400.1	18046.1	8253.11	18472.4	14897.7	6397.59
20617.5	15575.3	9790.16	21544.9	16540.5	9056.21	20460.2	18328.4	8805.7	19803.5	18085.6	8338.78	18588.4	15117.9	6443.4
20647.9	15560.6	9594.24	21575	16538.8	9141.93	20347.3	18415.9	8810.47	20312.7	18058.1	8227.04	18355.3	14943.2	6339.97
20672.2	15634.2	9392.56	21613.8	16574	9217.13	20374.3	18659.5	8825.58	21650.3	18635.2	7722.99	18061.8	14514	6032.81
20654	15693.2	9288.84	21649.3	16533.6	9152.08	20445.5	18535.4	8846.71	21795	18662.7	7740.23	18189.2	14457.6	6125.29
20550.6	15637.9	9421.37	21663.4	16592.6	8954.09	20361.9	18071.6	8812.82	20097.8	17536.2	8479.46	18582	14960.5	6601.84
20568.8	15807.3	9461.7	21762.3	16615.2	8825.62	20392.5	18218.4	8805.51	20720.2	17081.7	8385.34	18557	14961.1	6545.7
20696.6	15788.9	9323.41	21864.5	16593.9	8724.5	20370.9	18518	8847.64	21233.4	17956.2	7980.06	18275.2	14675.5	6281.95
20763.5	15962	9363.75	21876.6	16604.8	8762.82	20514.4	18677.4	8878.57	21771.5	18316.2	7746.33	18343	14618.4	6223.68
20830.4	16138.7	9467.47	21739.6	16660.7	8877.58	20775	18785.1	8925.03	22554.4	18976.3	7490.82	18547.4	14588.2	6203.74
21006.8	16227.1	9726.77	21669.9	16718.4	8947.57	20957.4	18886.4	8996.13	22341.5	19175.1	7626.63	18878.8	14900.1	6355.81
21000.8	16392.8	9582.71	21748.9	16793	9137.6	20914.8	18936.4	8989.29	22641.5	18847.4	7517.05	18793.9	14801.1	6340.6
21152.9	16602.6	9669.15	21848.2	16988.1	9172.13	21049.6	19059.2	9050.24	22498	18811.6	7526.65	19007.1	14968.6	6456.23
21949.8	17239.6	10026.4	21899.3	17103.7	9124.81	21600	19618.1	9365.73	22027.1	19050.6	7801.07	19848.5	15790	6976.78
22637.3	17769.9	10084	21992.1	17224.5	9371.42	21924.7	20167	9626.53	22337.1	18932.2	8032.79	20245.8	16295.8	7298.6
22600.8	17839.8	9997.6	22123.2	17563.2	9710.76	21861.5	20116.6	9605.35	21779.9	18039.5	8101.6	20233.3	16307.5	7355.23
22904.9	17766.2	9680.67	22238.7	17842.1	9775.84	21614.7	20166	9707.69	21825.7	17214.6	8346.06	20103.8	16498.2	7569.12
23178.7	17629.9	9444.42	22339.7	17973.8	9517.4	21359.1	20318	9782.83	21626.4	17342.2	8363.43	19836.5	16603.3	7615.39
23306.5	17803	9306.12	22414.5	17901.9	9185.67	21448.8	20467.5	9850.58	22097.6	17367.4	8333	19843	16476.2	7594.93
23093.5	17655.7	9150.54	22560.1	17840.6	8584.29	21266.9	20311.4	9763.39	22171.9	17146.8	8211.55	19590	16230.5	7466.15
22363.5	17416.4	8902.76	22435.6	17854.5	8336.71	20969.2	19701.9	9490.46	22127.8	16551.4	8127.18	19246	15675.4	7256.19
22339.2	17784.6	8228.57	22228.4	17793	8237.72	20884.4	19467.6	9517.36	22327.1	16675.6	8295.61	19237.7	15391.6	7488.78
22929.3	17825.1	7675.39	22175.9	17747.4	8016.86	20695	19759.6	9729.69	22319.4	17564.4	8450.03	18989.2	15518.1	7706.89
23008.4	17692.5	7508.28	22362	17680.1	7611.12	20554.7	19756	9751.05	22443.6	17816	8451.25	18811	15503.4	7720.01
22923.2	17972.4	7525.57	22663.2	17803.3	7352.42	20746.9	19690.3	9746.52	22660.1	17678.3	8550.55	19069.2	15451.9	7795.17
22947.5	17696.2	7179.83	22877.7	18008.8	7280.12	20442.5	19572.9	9735.83	22760.8	18232.7	8541.08	18683.9	15352.7	7792.06
22807.6	17663.1	7064.59	23009.1	18139.7	7214.27	20367.8	19476.5	9680.45	22514.8	18255.1	8492.46	18545.9	15188.2	7722.2
23604.6	18182.3	7110.68	23121.8	18179	7172.48	20703.9	20009.5	9987.64	22661.9	19367	8924.97	19053.8	15809.5	8133.89
24036.5	18605.7	7404.56	23481.5	18241.1	7122.36	21117.4	20387.2	10155.4	22685.7	19565.3	9214.31	19609.1	16250	8352.32
24492.8	18811.9	7588.96	24171.4	18462.9	7103.41	21343	20838	10293.2	22653.4	19980.7	9316.41	19845.5	16619.2	8444.79
24815.2	19180.1	7537.09	24792.7	18849.5	7171.59	21633.5	21159.7	10370.4	22908.3	20322.4	9229.27	20097.2	16774.4	8555.8
25727.8	19736.1	7116.45	25250.8	19326.5	7295.36	21927	21996.4	10636.7	23353	21382.2	9369.96	20106.2	16981.9	8688.99
26165.8	20163.2	7289.32	25691.8	19704.3	7287.35	22403.3	22374.6	10699.6	23215.9	22065.8	9390.68	20625.8	17486.5	8904.83
26403	20612.5	7635.05	26114.4	20102.3	7216.09	22976.3	22622.9	10761.7	23313.6	22212.9	9405.94	21237	17848.9	9061.75
27054	20884.9	7554.38	26742	20554.8	7135.61	23491.2	23271.5	10638.2	23674.8	23263.6	8352.07	21456.6	18404.6	9110.42
27412.9	21529.3	7612	27241.7	20928.8	7194.65	24208.6	23516.6	10662.9	23440.3	23682.8	8331.2	22163.7	18780	9391.01
27948.3	21691.3	7721.49	27827.8	21516.9	7351.5	24768.7	23695.5	10457.1	23835.7	23789.2	8677.4	22630.8	19375.7	9525.6
28483.7	22151.6	7894.36	28514.1	22031.1	7405.52	24944.9	24095.1	11032.7	23997.7	24090	9154.24	23056.2	19654.5	9906.56
28410.6	22578.7	8211.28	29377.2	22417	7524.86	25742.3	24299.6	10471.1	25275.9	24004.3	8466.9	23618.8	19818.5	9566.66
29128.5	22597.1	8119.09	29717.7	22706.1	7640.59	25917.5	24976	10557.7	25566.5	25713.4	8731.52	23742.6	20474.3	9234.26
29590.9	23027.9	8119.09	30005	23183.4	7778.69	26231.1	25495.9	10680.6	26714.3	25484.6	8585.62	23961.9	20804	9339.04
30363.5	23167.8	8931.57	30307.3	23454	7829.55	26905	26440.6	10886	28030.9	27611	8686.87	24362.8	21675	9425.6
30698.1	22265.7	9732.53	30506.1	23749.1	8218.26	26975.3	26779.1	10906.5	30472.2	28691.4	8935.03	24048.7	22626	8613.38
30844.1	22409.3	9744.06	30450.5	24160.2	9187.64	27251.9	25987	10958.4	31654.4	27629.1	9126.33	24823.2	23261.5	8553.21
31318.6	22530.8	9772.87	30538.3	24070.5	9490.45	27668.5	26104.4	11077.3	31666	27489.3	10060.7	25239.3	23565.2	8701.17
31349	22788.6	9853.54	30823.2	23742.9	9575.04	27419.2	26832.1	11045.6	31037.4	28247.4	8864.2	24847.7	23082.4	8916.24
31324.7	22913.8	9997.6	30514.8	23343.9	9620.95	27322.7	27451.6	11114.9	28803.8	29546	8481.26	24491.8	22602.8	9458.71
31823.6	23363	10349.1	30347.4	23354.6	9650.38	27624.4	27894.2	11265.7	29186.2	29804.9	8419.21	24875.9	22904.2	9659.01
32182.5	23727.5	9202.4	30372.6	23514.5	10038.2	27108.2	27929	11388.5	28757.5	29357.4	8448.14	24469.3	22591	9866.09
32395.4	25248.2	8608.88	30471.5	23083.8	10257.2	27560.6	28026.2	11593.8	29162	29129.9	8757.23	25178.4	22245.2	10300
32285.9	25174.6	8989.2	31215.6	22779.9	9705.26	28065.2	27653.4	11385.5	31219.6	30021.4	9316.95	25725.3	22810.5	9646.03
32383.3	25362.4	9231.21	31757.7	24319.9	9265.74	28260.8	27638.3	11409.8	32422.8	30176.4	9307.02	25990.5	22935	9445.73
32456.3	25701.1	9352.22	33390	26226.8	8981.63	28456	28111.1	11508.6	31599.4	30676.8	9156.75	25960.6	22595.6	9994.15
32638.8	25877.9	9260.02	33772.5	26504.6	9508.12	28368.2	28222.4	11832.9	30087.3	29063.6	9045.3	25819.4	22379.1	10529.3
32346.8	26010.4	9115.97	32952.7	26232.2	10001.8	28587.8	27703.2	12013.1	29393.2	27806.1	9462.93	26284.3	22156.7	10925.2
32322.4	26297.6	9329.17	32689.8	26014.5	9478.79	28891.5	27759.1	11727.5	29568.2	28756.4	8908.19	26848.4	22528.4	10922.7
32389.4	26168.8	9617.29	33180.2	26736	9316.64	28682.7	27233.3	13228.2	27510.7	26964.6	12631	27095.6	22517.7	11952.4
32261.6	26168.8	9409.84	34641.7	27037.1	9169.02	28366.2	27283.7	12894.1	28928.5	26996.3	12332.9	26878.2	22674.6	11739.5
32146	25973.6	9357.98	36377.4	27021.9	9389.92	28454.9	27742.1	11582.4	30637	29090.7	8566.5	26640.3	22884	10726.6
32243.3	25933.1	9369.51	35112.4	27055.2	9292.35	28577.2	27685.7	11620.4	29664.2	29171.9	8780.49	26797.6	22890.6	10791.1
31860.1	25888.9	9444.42	34954.9	27293.3	9125.71	28400.8	26989.8	11458.4	31780	28059.4	8629.22	26927.6	23302	9601.39
32231.2	25973.6	9427.13	34764.6	28331.2	9104.05	28685.4	27488	11707.5	30505.8	28410.9	8741.39	27046.2	22865.2	11113.7
31829.7	25866.8	9248.5	32317.2	28159.1	9832.84	28246.6	26639.4	12990.2	27423.9	26367.1	12485.4	26923.8	22244	11938.3
31701.9	24964.7	10815.8	33642.3	27201.7	9657.37	28808.2	27023.9	12368.8	30351.6	27129.2	11526.6	27104.6	22967	11355.6
31111.8	24773.2	10873.5	32741.8	26480.5	9378	28802.7	26853.7	11714.3	30609.9	27351.3	9031.38	26804.3	22606.4	10800.1
31689.7	24648.1	11023.3	32747.7	26029.7	10013.2	28748.6	27057.9	12606.7	29666.9	26428.6	11981.9	26769.7	22763.7	11249.2
31428.1	24401.4	10936.9	33585.1	25634.7	11007.1	28710.4	27032.5	11760	30805.5	27461	8985.64	26694.8	22844.4	10802.4
31501.1	24305.6	10971.4	33513.7	25514.5	11557.4	28818.4	27160.6	11398.8	29478.2	29026.2	8683.86	26865.9	23267.1	10563.7
31403.8	24504.4	10965.7	32726.2	26144.6	11154.9	28909.8	27149.5	11311.4	29932.3	29509.7	9299.64	27031.7	23447.3	10267.7
31032.7	24467.6	11098.2	33047.8	26207	11605.6	29011.5	27055.9	11239.9	29826.9	29090.7	9360.62	27045.6	23161.5	10195.1
30953.6	24342.4	11006	32251.4	26271.2	12191	28945.8	26933.9	11266.3	29837.1	28473.1	9007.13	26845.2	22851.6	10307.4
31227.4	24438.2	10867.7	31747.2	26539.1	12204	28733.3	26959.4	11460.1	30682.4	27891.2	8773	26671	22758.5	10625.4
31020.5	24596.5	10562.3	31889.6	25743.3	11972	28489.1	26529.5	12243.6	29524.8	25773	11464	26523.6	22214.9	11056.4
30886.7	25892.6	9323.41	32362	25168.8	11710.6	28424.6	25926.3	12739	27171.2	25543.3	12065.4	27049.5	21569	11829.8
30771.1	25947.8	9450.18	32991.7	24929.6	11304.3	28320.8	25821.9	13035.6	26148.2	25304.6	12142	26987.9	21412.4	11900.3
30606.8	25837.4	9329.17	33558.3	24698	10725.1	28284.1	25582.3	12751.4	27686.5	25340.3	12244.4	27116	21513.6	11925.2
30783.3	26017.8	9208.16	33973.3	24446.4	9637.99	28369.5	25882.4	12843.4	26878.4	25334	11924.5	26891.5	21328.6	11789.5
30977.9	26091.4	8971.91	33406.3	24089.9	9013.21	28179.1	25711.1	13181.1	26100.9	25343	12512	27086.7	21368.4	12182.5
31282.1	26187.2	9306.12	32345.3	23927.9	8893.36	28379.3	26001.2	13256.3	27349.5	25792.7	12738.9	27310	21827.7	12253.1
31781	26456	9548.14	31975.6	23820	8571.78	28702.8	26446.5	13515.7	27560.2	26302.3	12931.6	27561.5	22142.7	12401.4
32279.8	26967.8	10216.6	32480.8	24332.1	8467.73	29380.7	26842.8	13871.2	28846.3	26894.1	13319.2	28331.6	22757.4	12757.2
32717.9	27707.9	11933.7	32895.6	24418.8	9098.16	30846.1	27535.4	14087.7	31813.9	28133	13531.5	29640.1	23906.6	12997.1
34488.2	29814.1	13310.9	33737.9	25463.6	10420.2	32963.7	28984.3	14916.9	35041.5	29947.1	14503.4	31902.7	25493.3	14003
36793.9	31934.9	14158	35866	27442.2	11998.5	34786.2	30540.2	15925.3	36636.2	31740.7	15368.4	33957.9	26987.6	15158.1
39458.6	33437.3	14296.3	37554.5	28822.2	13111.5	35771.4	31721.2	16972.9	37349.3	33182.6	16238.6	35268.8	28300.7	16264.2
40541.4	33908.6	14613.2	37806.9	29994.1	14090.3	36240.9	32183.9	17427.5	37675.8	33317.3	16683.7	35704	28844.9	16629.8
40748.3	34203.1	14705.4	38635.8	30987.7	14466.3	36498.5	32215.3	17534.8	37371.8	33323.7	16789.8	36047.3	28973.2	16821.2
40535.4	34111.1	15016.6	38780.3	31629.2	14623.2	36615.8	32310.1	17461.2	38403	33105.3	16525.7	35881.4	28558.7	16585.7
40492.8	34111.1	15056.9	39255.5	32089.8	14871.3	36616.8	32322.4	17451.3	38504.5	33058	16583.4	35882.8	28605.7	16570.4
40474.5	33787.1	14837.9	41414.9	32689.4	15088	36286.5	32271.5	17418.6	38389.1	33053.4	16578.1	35559.2	28529.9	16477.6
39987.8	33639.8	14947.4	41938.9	33004.1	15233.9	36291.4	32121.9	17247.1	38262.2	32870	16381.4	35515.6	28364	16337
40000	33617.7	14987.8	41270.3	32957.2	15261.8	36351.5	32071.7	17261	38030.6	32870.9	16425.9	35660.3	28479.2	16422.2
40042.6	33765	15183.7	41196.3	32932.4	15365.9	36581.9	32119	17285.9	38392.5	32916.9	16466.1	35897.4	28654.1	16495.9
40188.6	33787.1	15091.5	40973.8	32886.2	15412.4	36477.6	32213.6	17321.8	38382.9	32993.3	16461.6	35722	28597	16439.7
40273.8	33927	15045.4	41157.2	32854.6	15492.2	36520.8	32230.9	17366.3	38501.3	33001.9	16498.4	35795.5	28578.5	16500.9
40206.8	33798.1	15056.9	41161.5	32853.8	15539	36405.7	32294.2	17318.6	38864.1	32938.6	16443.6	35512.1	28385.5	16319.9
40146	33728.1	15212.5	41083.8	32822.2	15588.5	36453.9	32333.2	17284.5	38699.2	32920.5	16414.9	35466.8	28378.9	16236
39866.2	33562.4	15149.1	40951.4	32808.5	15623	36294.9	32315	17160	38625.4	32710.1	16311.6	35050	27970.4	15954.2
39860.1	33499.8	15085.7	40895	32712.8	15636.9	36170.5	32406.1	17124.1	39103.2	32517.3	16677.9	34637.2	27672.8	15715.2
39671.5	33433.6	15252.8	40727.7	32585.8	15626.2	36242.2	32380.9	17052.3	38820	32528.8	16492.9	34669.8	27681.4	15650.2
39793.2	33842.3	15356.5	40515.2	32549.4	15610.3	36582.2	32391.3	17144.6	39332.9	32505.4	16361.3	35117.2	27801.4	15875.4
39829.7	33654.5	15598.6	40491.5	32562.9	15570	36645.4	32441.2	17141.2	39323	32675.8	16402.4	35176.2	28011.6	15866.2
39720.2	33750.2	15408.4	40766.2	32584.2	15609.7	36544.2	32330.3	17122.7	39006.2	32825.8	16191	35341	28119.9	16000
39391.6	33772.3	15339.3	40707.7	32598.7	15696.1	36488.2	32231.2	17008.1	38883.3	32748.3	15997.2	35266.3	27929.6	15905
39148.3	33643.4	15270.1	40665.3	32604.1	15751.1	36274.7	32256	16883.8	39446.9	32739.6	15862.6	34880.7	27682.9	15646.3
38807.6	33499.8	15443	40470.6	32557.4	15788.6	36245.2	32250.9	16733.7	39923.2	32797.8	15678.6	34737.5	27608.9	15447.3
38327	33105.9	15298.9	39929.7	32518.8	15797.8	35914.3	32103.1	16519.3	39702.2	32530.5	15485.9	34154.5	27124.9	15073.7
37785.6	32829.7	15033.9	39644.6	32306.3	15760.3	35666.5	31746.4	16318.8	38829.7	31665.6	15007.1	33737.7	26567.4	14820.9
37481.4	32623.5	14872.5	39238	31989.3	15653.6	35468.4	31617.4	16180.4	39233.7	31071.8	14632.1	33281.6	26148.8	14545.2
36745.2	31699.3	14716.9	38645.1	31653.5	15506.4	34887.8	31108.7	15859.7	37812.2	30827.7	14443.4	32702.1	25856.5	14203.1
36331.6	31150.7	14809.1	38175.4	31348.9	15273.5	34697.8	30856.3	15674.9	38140.7	31221.6	14303.6	32438.7	25729.7	13996.5
36051.7	30694.1	14440.3	37716.5	30890	15061	34211.7	30653.4	15524.1	36875.9	30500	13933	31789.6	25322.4	13701.8
35327.8	30259.6	14192.6	37258.8	30262.7	14925.4	33742.6	30161	15232.4	36499.5	29873.8	13656.3	31447.6	25033.4	13484.4
34713.3	29880.3	13904.4	36590.5	29789	14636.8	33292.6	29742.1	14977.1	36130	29225.6	13344.3	31039.1	24690.8	13257.6
34013.7	29140.2	13639.4	35873.8	29315	14261.8	32746	29243	14666.7	35811.4	28692.3	12992.8	30387.1	24230.3	12900
33131.6	28521.6	13282.1	35151.8	28729.1	13874.4	32168.2	28635.3	14290.1	34793.3	27947.7	12277.2	29690.2	23616.2	12489.1
32164.3	27726.3	12867.2	34345.6	28163.3	13515	31467.9	27905.2	13875.7	33969.3	27122.9	11501.7	28903.1	22961.9	12053
31276	26746.9	12561.8	33111.6	27391.9	13089.3	30537.8	27099.9	13478	32958.4	26036.7	11682.7	28390.7	22761.3	11830.6
30637.3	25796.9	12371.7	31861.1	26433.3	12616.9	29573.1	26662	13125.4	31975.3	25880.3	11752.1	27568.3	22493.1	11397.9
29913.3	25123	12279.5	30570.3	25465.5	12293.6	29145	25946.2	12837.9	30736.9	25036.3	11289.6	27248.1	21991.7	11183.7
28958.2	24574.4	11835.8	29498.2	24625.8	12096.2	28444.5	25306	12430.5	31220.5	24506.6	9949.06	26310.3	21007.3	10594.7
28161.2	23867.4	11524.6	28506.3	23943.7	11924.7	27609.2	24555.2	12079.6	29831.5	23502.2	9931.47	25786.2	20497.2	10338.3
27534.6	23374	11173.1	27296.4	23228.5	11496.8	27003.8	23954	11818.8	28519.8	22628.5	9696.67	25311.5	19958.2	10106.2
26938.4	22670.8	11034.8	26410.5	22281.8	11130.9	26325.4	23483.8	11537.6	27409.7	22054	9586.33	24711.1	19525.8	9759.26
26287.5	22085.3	10833.1	25891	21279	10847.2	25673.9	22928.6	11249.8	26520.7	21269.1	9754.93	24288.6	19127.5	9540.74
26007.6	21348.9	10447.1	25354.8	20723.7	10568.4	24851.3	22574.4	11098.5	25678.3	20610.7	10014.6	23582.8	18837	9368.86
25350.6	20925.4	10377.9	25052.1	20400.1	10201.5	24434.1	22046.5	10818.3	24428.8	19945.9	9955.82	23205.2	18457.8	9142.95
24949	20402.6	10314.5	24674.4	19951.9	9737.91	23989.9	21698.9	10637.5	24278.5	19463.4	9992.77	22780.6	18210.2	8948.49
24663.1	19898.1	10228.1	24465.3	19574.3	9427.17	23531.5	21410.3	10494.1	23976.6	19103.1	9956.84	22347.8	18043.3	8783.59
24334.6	19599.9	9882.35	24227.2	19224	9297.94	23108.3	21040.4	10358.6	23812.6	18533.2	9841.53	21953.3	17707	8680.9
23872.2	19216.9	9749.82	23914.7	18897.8	9212.36	22739.5	20663.3	10165.8	23374.8	17995.9	9507.57	21561.7	17347.5	8472.67
23537.6	18775.1	9553.9	23668.3	18707.9	8961.71	22295.6	20303.1	10012.9	22564.3	17624.7	9225.12	21124.6	17101.8	8329.2
23403.8	18535.7	9651.86	23547.9	18610.4	8636.49	22183.2	20203.5	9952.24	22143.2	17472.7	9022.39	21009.9	17059.2	8235.34
23227.4	18274.3	9553.9	23219.4	18497.2	8472.45	21920.8	20097.4	9869.73	22023.9	17293.4	8833.49	20696.4	16871.4	8082.76
22844.1	18119.7	9346.46	22936.8	18391.4	8522.05	21691.5	19767.3	9723.55	21582.9	16903.4	8702.39	20440.2	16523.5	7951.98
22339.2	17891.4	9340.7	22718.6	18317.7	8580.43	21556.3	19403.9	9541.96	21361.5	16461.1	8513.19	20263.7	16143.7	7741.49
21986.3	17670.5	9236.97	22537.4	18187	8493.97	21363.1	19210.6	9409.02	21390.7	16259.3	8326.22	19958.6	15772.4	7504.92
21858.6	17493.7	9294.6	22229.2	18054.8	8274.47	21291.5	19076.3	9357.76	21339.5	16187.7	8373.96	19900.3	15753.6	7467.08
21670	17438.5	9023.77	22002.2	17927.9	8207.44	21101.6	18725	9268.66	21530.4	15900.9	8637.7	19734.2	15693.4	7557.21
21505.7	17247	8862.42	21900.2	17813.1	8257.57	20892.4	18534.6	9179.85	21445.2	15943.4	8717.34	19448.3	15587.2	7488.12
21347.5	17081.3	8816.33	21934.3	17691.6	8250.66	20768.9	18372.2	9107.11	21413.4	15967.5	8774.97	19276.7	15508.2	7420.16
21128.5	17147.6	8885.47	21934.1	17584.8	8042.29	20866	18132.2	9046.61	21371.8	15666.1	8843.35	19454.6	15446.4	7461.12
20988.6	17081.3	8833.61	21859.4	17557	7853.1	20809.5	18001.1	8999.63	21218.1	15528.9	8836.17	19390.9	15330.4	7424.73
21006.8	16860.4	8666.51	21736.5	17556	7961.28	20620	17960.7	8994.28	21263	15690.6	8870.83	19136.7	15267.5	7387.41
21085.9	16827.2	8695.32	21681	17516.4	8077.48	20627.1	17941.9	9015.69	21327.9	15921.4	8965.77	19171	15399.8	7451.59
21025.1	16900.9	8695.32	21668	17520.3	8004.04	20681.2	17870.1	9007.8	21488.7	15789	8986.96	19270.3	15364.7	7488
20988.6	16772	8839.38	21669	17516.6	7879.28	20691.4	17870.2	8998.64	21374.2	15426	8943.97	19294.5	15382.1	7449.73
20970.3	16812.5	8631.93	21647.5	17497.4	7917.59	20603.4	17891.5	8992.66	21385.7	15580.4	8895.41	19144	15222.9	7407.61
21104.2	16819.9	8591.6	21606.9	17484.2	7972.47	20579.4	17934	9022.74	21354.3	16043.8	8964.56	19108.8	15357	7459.83
21098.1	16875.1	8603.12	21604.8	17483.7	7987.6	20615.5	17934.9	9025.05	21504.7	16017.5	8971.61	19161.7	15357.2	7474.49
21244.1	16956.1	8735.65	21630.9	17469.7	7864.87	20718.7	18078.8	9079.94	21572.4	15994.4	8956.03	19305.6	15509.4	7524.15
21444.9	16908.3	8729.89	21642.7	17541.4	7779.77	20688.6	18234.2	9142.29	21604.3	16243.6	8934.08	19258	15634.1	7550.88
21621.3	16970.8	8689.56	21643.2	17594.9	7887.94	20708	18326.8	9203.96	21325.2	16548.8	8921.27	19301.9	15746.5	7628.74
21828.1	17136.5	8689.56	21670.6	17660.1	8055.15	20796.1	18466.6	9280.48	21454.6	16899.7	8946.37	19433	15898.4	7729.66
21919.4	17280.1	8770.23	21767	17681.8	8049.15	20926.8	18484.6	9317.19	22061.2	17062.7	9049.8	19624.1	16050.7	7829.46
21962	17515.8	8971.91	21871.5	17777.3	7915.13	21176.6	18531.9	9350.04	22105.9	16935.1	9102.02	19958.2	16186.2	7923.48
22132.3	17431.1	8954.62	21946	17868	7951.2	21122.5	18617.6	9401.34	22022.4	17172.3	9098.96	19901.1	16310.9	7956.54
22679.8	17803	9225.45	21989.9	17926.7	8088.58	21498.5	19076.4	9617.94	22141.2	17609.5	9184.66	20378.9	16787.8	8187.59
23051	18546.8	9202.4	22158.8	17999.6	8339.51	22007.6	19315	9802.25	22420	18059.2	9541.92	21004	17027.3	8517.43
22673.8	18708.8	9208.16	22524.9	18169.9	8566.62	22148	18948.9	9688.02	22543.8	17608.6	9615.14	21187.3	16838.6	8540.33
22868.4	18697.8	9006.48	22822.6	18353.7	8599.04	22022.2	19034.8	9751.14	22594.7	18087.6	9684.91	21066.4	16884.5	8590.24
23026.6	18764	8729.89	22937.6	18491.3	8408.56	21917.2	19121.9	9815.71	22842.4	18575.6	9744.77	20967.3	16827.4	8645.89
23227.4	18881.9	8539.74	22849.5	18477	8108.68	21896.9	19243.6	9889.1	22818.9	19016.6	9864.22	20936.1	16866	8715.01
23002.3	18771.4	8309.24	22944.5	18476	7804.98	21724.5	18965.8	9802.31	22770.7	18827	9823.51	20736.7	16655.9	8672.53
22564.3	18532.1	8257.38	22885.8	18510.4	7695.36	21544.1	18581	9630.38	22719.4	18375.4	9730.84	20517	16395.1	8528.7
22649.4	18904	7577.43	22780.2	18580.8	7564.48	21521.5	18508.8	9697.64	22581.7	18748.2	9928.87	20464.9	16093.8	8694.19
22874.5	18973.9	6995.44	22714.3	18491.5	7415.1	21313.9	18659.4	9772.8	22666.2	19287.9	9947.1	20108.5	15907.7	8710.8
22856.3	18800.9	6695.8	22851.5	18447.1	7333.32	21086.6	18551.2	9748.35	22496	19304.6	9919.81	19803.1	15782.5	8669.72
22990.1	18800.9	6759.18	23215.4	18531.9	7266.66	21120.8	18612.1	9795.68	22456.1	19273.9	9990.4	19876	15929	8724.2
22704.2	18690.4	6690.04	23607.2	18762.7	7194.1	21029.3	18377.1	9692.78	22508.2	19119.1	9901.49	19765.5	15711.5	8645.65
22552.1	18388.5	6476.83	23907.1	18966.9	7134.82	20744.5	18268.6	9611.89	22454.7	19187.7	9711.01	19358.3	15486.3	8494.56
23245.6	18915	6545.98	23992.4	19054.2	7110.53	21125	18767.8	9882.52	22501.1	19549.7	10091.5	19846.2	15992.3	8807.27
23927	19390	6730.37	24295	19118.4	7091.9	21540.5	19340.5	10119.7	22524.8	20049.9	10435.9	20334.2	16521.2	9067.45
24559.7	19625.7	7030.01	24941.8	19298.9	7084.94	21915	19805	10275.3	22532.3	20283.2	10396.3	20772.7	17173.5	9286.32
24870	20229.5	6909	25678.3	19747.5	7102.48	22518.2	20153.5	10176.3	22659.1	20462.2	9810.98	21213.6	17409.5	9421.31
25654.8	20428.4	6943.58	26396.5	20343.3	7135.24	22984.5	20975.2	10098.2	22635.8	20913.3	9234.88	21386.6	18007.8	9442.21
26074.5	20597.7	6932.05	26798.7	20886.5	7141.05	23274.4	21358.2	10080.2	22709.1	21278.9	9007.13	21542.8	18322.4	9502.37
26676.8	20921.8	7323.89	27105.1	21296.5	7140.27	24169.8	21944.8	10032.5	22748	21802.1	8646.28	22157.7	19040.8	9551.26
27437.3	21301	7444.9	27674.5	21667.6	7176.56	24663.3	22545.6	10228.8	22822.6	22485.6	8469.4	22619.9	19572.1	9800.95
27851	21750.2	7427.61	28358.9	22123.6	7332.2	24925.3	22897.8	10373.3	22969.9	22949.9	8773.67	22968.1	19718.8	10028.8
28435	22107.4	7519.81	28944	22634.3	7535.44	25063.1	23400.9	10750.1	23032	23371.3	8768.7	23254.2	20016.3	10312.7
28818.3	22287.8	7652.34	29386.1	23044.9	7687.34	25110.1	23640.4	11084.3	22861.2	23329.8	8965.37	23460.1	20248.6	10518.9
29311	22262	7767.59	29760.4	23269.1	7731.31	25036.3	23933.5	11430.4	22955.7	23325.7	9438.59	23557.1	20533.5	10725.2
29864.6	22103.7	9139.02	30114.6	23358.1	7665.27	25458.5	24500.7	11889.3	24707.5	24109.4	11441	24306.2	21400.4	10946.1
30387.8	21728.1	9334.93	30440.5	23549.5	7934.72	25246.3	25020.3	12076.4	24598.5	24756.4	12125.2	24092.9	21731.3	10898.9
30807.6	22236.3	9836.25	30755	23698.2	8532.49	26099.4	25576.2	12039.7	26092.6	25479.4	11343.1	24743	22299.5	10963.1
31184.8	22538.2	9346.46	31033.2	23780.9	9242.25	26198	25804.3	12035.5	25140.4	25555.7	10696	24699.8	22356.3	11047
31385.6	22663.4	9450.18	31419.8	23895.1	9381.61	26876.3	26135.7	11337	26373.5	26567.5	8812.29	24929.7	22832	10738.3
31458.6	22814.4	9104.44	31571.4	24202.2	9231.89	27076.7	26225.3	11271.5	26935.8	27243.3	8166.08	25007.5	22909.9	10550.4
31154.4	23005.8	9963.03	31663.8	24528.8	9119.4	27838.4	25937.7	11313.8	28091.3	27345.6	8704.83	26031.5	22904.2	10895
31787.1	23145.8	9818.97	31974.5	24695.8	9686.44	27553.7	26507.4	11525.3	27104.8	27231.7	9185.57	25735.3	23090.1	11000
32006.1	23366.7	9738.3	32001	24630	10247.9	27778.6	26636.8	11524.2	27897.2	27573.6	9001.75	25992.1	23262.4	11037.5
31884.4	23112.6	10182	32128.4	24931.7	9956.47	27975.3	26896.9	11437	28140.2	28764.1	9193.79	25908.9	23353	10564.6
31464.6	23812.2	10228.1	32862.3	25083.9	9952.6	28391.7	26566.6	11381.1	28786.8	28535.2	9242.5	26608	23212.8	10724.7
31841.8	24769.6	10239.6	32892.5	25070.6	10007.2	28761.8	26594	11780.3	29344.3	27354.4	9338.11	27418.4	23181.3	11561.6
31799.2	24854.2	10343.3	33645.8	24911.6	10475.8	28981.5	26593.1	11550.8	28941.5	28161.9	9047.58	27632	23594.9	11310.8
31671.5	25200.4	10619.9	33741.3	26045.4	10579	29127.9	25685.8	11472.8	31737.9	25802.5	10218.6	28466	24395.5	10477.7
31714.1	25730.6	10723.6	33265.4	27081.5	10553	29566.3	25632	11631.9	31866.8	24842.6	11306.8	29714.6	24875.4	10412.1
31476.8	25796.9	10764	34558.1	26869.4	10649.8	30239.6	26015	11646.2	33607.6	31841.2	11327.4	30230.2	25089.4	10148.3
31513.3	25966.2	10764	34278.1	26128.5	10782.6	29643.5	25586.4	11650.9	32422.3	24930.8	11441.9	29940.6	24728.7	10407.9
31270	25800.6	11023.3	32597.3	25834.7	10903.5	30225.8	26014.2	11558.4	30822.2	27659.5	10213.7	29417.6	23505	11736.8
31270	25542.8	11011.8	32087.2	25201.5	10751	29790.1	25611.3	12462.8	30251.9	25757.9	12351.5	29069.1	22991.5	12544.3
31555.9	25693.8	11029.1	31694.7	25228	10830.6	30088.6	26006.7	11555.7	30090.9	27880.4	10080.2	29320.2	23976.6	11579.7
31586.3	25789.5	10971.4	31287.5	25367.4	10938.8	30236.1	25728.6	11606.2	29566.9	26841.2	9685.72	29618.5	24033.8	11950.5
31330.8	25557.5	11075.2	31969.1	25014.1	10676	30206.5	25427	11528.1	29271.4	26415.8	9078.26	29581.7	24023	12002.6
31263.9	25480.2	11104	32690.8	25025.4	10859	30216.7	25130	11464.6	29359.3	25907.9	9018.46	29725.7	24097.4	11981.7
31136.1	25557.5	10856.2	32704.6	26933.4	11315.4	30005.3	24900.7	11478.3	29836.4	24792.2	9763.02	29614.3	24194	11609.7
31568.1	25494.9	10573.8	33120.1	27402.4	11576.8	29996.7	25400.4	11615.6	29403.4	25392.5	9383	29359.1	23900.3	12068.8
31586.3	25380.8	10850.4	33428.5	26760.2	11720.7	29918.2	25938.2	11656	29478.2	27118.5	9520.7	29033.3	23658.5	12030.2
31616.7	25369.7	11253.8	32549.3	26475.5	11804.6	30089.4	26044.3	11711.8	30533.8	26975.1	9577.86	29177	23712.3	12145.8
31476.8	25572.3	11161.6	32152.2	26396.9	11956.3	30083	25817.8	11793.3	30878.7	26525.2	9646.36	29300.4	23550.8	12319
31343	26706.4	9404.08	32139.3	26346.8	11823.6	29788.6	25537	11715.3	29634.5	25623.9	9780.66	29228.8	22783.1	12409.6
31197	27380.2	9467.47	32392	26231.4	11196.8	30289.2	25440.8	11710.2	29813.4	25319.7	10155.4	29951.7	22858	12484.2
30947.5	27431.7	9870.83	32354.8	26435.1	10599.4	30525.7	25058.2	11716.5	31106	25745	9886.61	30314.4	22708.1	12823.8
30418.3	27660	9928.45	34004.6	27705.1	9756.38	30584.8	24550.6	11870.7	30822.7	24987.8	10358.6	30452.5	22240.8	13034.5
31197	27571.6	9801.68	33622.5	28859.3	9966.9	30450.1	25022.7	12305.4	30652.7	25308.8	11710.6	30354.5	22605.1	13276.2
32273.8	26798.4	9772.87	32777.3	29448.4	9983.4	30023.3	25803.2	12471.7	30772.6	26109.4	10793.5	29764.7	23312.2	13206.4
32237.3	26861	9721.01	33051.4	29775.7	9577.41	29961.5	25783	12713.3	30495.3	26041.2	12373.1	29723	23157.3	13293.4
31866.2	26658.5	9686.43	33168.7	29268.5	8796.29	29788	25450.1	12729.8	29910.4	25669.7	12781.3	29535	22855.4	13251
31793.2	26794.7	9692.2	33200.7	28871.3	8699.04	29748.6	25398.4	13156.8	29336.7	25553.8	13470	29514.6	22634.1	13406.7
31890.5	26883.1	9761.34	34115.6	28456.8	8654.83	29818.2	25571.7	13181.6	29350.1	25740.2	13465.6	29547.3	22708.8	13381.1
31817.5	26791	9922.69	34210.6	28023.6	8552.89	29841.1	25611.6	13087.3	29581.8	25793.8	13353.8	29514.1	22761	13273.7
32036.5	26805.8	9680.67	33639.2	27771.7	8503.39	29670.2	25725.7	13292.2	29058.1	25844.5	13533.6	29339.5	22730	13351.4
32675.3	26978.8	10210.8	33413	27965.5	8632.76	30102.2	26303.5	13420.8	30086.3	26484.2	13651.7	29804.3	23425.8	13486
33393.2	27814.7	10746.7	33820.1	28275.9	8884.35	30922.5	26953	13685.5	30641.6	27216.9	13942.2	30739.5	24136.1	13820
33898.1	28646.8	12164.2	34831.1	29093.7	9532.88	32219.8	27544	14210.3	32237.7	28414.9	14585.4	32014.2	25027.1	14259.6
35260.8	30329.5	13633.6	36059.7	29794.4	11195.9	34134	28847.8	14830.4	34257.6	30200.8	15255.2	33922.7	26454.1	14952.7
37767.3	32605.1	14670.8	37479.3	30642.7	12979.9	36170.1	30371.8	15552.3	36526.1	32315.1	15795.5	36103	28172	15964.6
40133.8	34317.3	14970.5	38920.2	31351.7	14645.4	37244.5	31355	16976.7	37686.2	33563.7	17128.2	37468.4	29188.9	17196.7
40352.9	35138.4	15085.7	40065.4	31849.9	15696.1	37741.9	31542	17454.3	37605.5	33441.2	17316.5	38073.3	29202.9	17674.1
40073	34726	15120.3	40892.5	32426.1	15600.4	37530.2	31470.1	17365.5	37550.1	33156.7	17170.8	37783.9	29098.5	17502.8
40170.3	34398.3	15316.2	40583.1	32736.7	15486.8	37481.6	31521.8	17423.3	37497.3	32924.3	17008.9	37671.4	29237	17458.5
40158.2	34490.3	15517.9	41249.9	32912.8	15442.8	37675.3	31580.3	17490.1	38013.2	32683.8	17050.3	37869.9	29346.4	17541.2
40279.8	34501.4	15523.6	42327	33277.7	15588.5	37670.6	31647.2	17561.3	38082.7	32531.7	17194.8	37852.7	29394.5	17571.2
40346.8	34519.8	15517.9	41006.1	33343.4	15778.8	37646.1	31718.7	17586.4	38017.3	32522.7	17239.6	37761.5	29356.1	17534.3
40194.7	34151.6	15581.3	41498.4	33303.6	15778.1	37477.3	31713.5	17498.2	38055.9	32490.1	17161.9	37463.3	29268.6	17344.6
40225.1	34225.2	15748.4	41504.9	33225.6	15837.3	37631.2	31782.6	17512.5	38266.9	32523	17137.7	37541.2	29278.7	17338.2
39902.7	34295.2	15673.5	41427	33178.5	15896.5	37606.7	31683.1	17409.3	38251.6	32468.3	17032	37502.4	29058.4	17266.9
40060.8	34298.9	15523.6	41407.7	33126.9	15918.8	37510.9	31684.3	17466.1	38015.4	32487.9	17097.2	37479.1	29106.4	17331.5
39805.3	34133.2	15506.4	41354.2	33103.3	15877	37447.8	31548.2	17377.2	37909.9	32355.7	17070.3	37443.9	29016.7	17286.1
39750.6	33846	15581.3	41325.4	33093.5	15825.4	37355.7	31532.7	17334.2	37872.8	32324.6	17050.7	37298.3	29037.6	17194.8
39519.4	33735.5	15575.5	41223	33058.1	15850.6	37297.7	31424.7	17248	37847.1	32185.5	17022.4	37272.6	29006	17146.1
39519.4	33680.3	15517.9	41108.1	33002.4	15856.3	37213.9	31435.6	17239.9	37885.3	32208.6	17010	37165.9	28965.6	17105.4
39215.2	33717.1	15604.3	41006.3	32937.9	15850.6	37323.2	31287.6	17148.6	37855.3	31998	16967.2	37347.3	28954.4	17124.4
39787.1	34074.3	15915.5	40959.1	32928.4	15814.6	37751.6	31519.8	17367.2	38460.9	31942.3	17130	37825	29493.3	17380.9
39805.3	34217.9	16111.4	40860.3	32976.8	15810.4	37982.9	31546.2	17389.4	38805	31878.8	17151.7	38061.6	29596.9	17450.9
39714.1	34302.5	16071.1	40937.6	33024.2	15889.9	38011.5	31487.5	17368.7	38759.7	31785	17141.5	38142	29579.8	17484.5
39178.7	33985.9	15840.6	41018.8	33024.4	16018	37682.1	31251.7	17158.7	38343.6	31585.3	16983.6	37810.8	29287.2	17285.7
38819.8	33823.9	15788.7	40844.1	32967.5	16039	37558.8	31115.1	17022	38231.7	31456.7	16895.6	37670.4	29105.6	17165.2
38637.3	33308.4	15754.1	40506.5	32918.9	16017.8	37256.4	31037.8	16912.5	37936.7	31404	16802.1	37275.9	28998.1	16960.2
38345.2	32995.4	15713.8	40188.3	32856.8	15955.9	37071.3	30899.1	16786.1	37780.5	31257.1	16719.5	37057.5	28870.8	16819.9
38071.5	32715.6	15546.7	40046.7	32659	15883.4	36826.9	30698.2	16674.1	37493.2	31085.2	16652.3	36841.8	28714.4	16723.1
37457	32524.1	15316.2	39933.9	32428.3	15765.9	36519.9	30348.3	16445.2	37128.5	30977.7	16478.6	36492.3	28226.5	16486.8
36824.3	32071.2	15097.2	39571.6	32128.5	15623.6	36076.1	29967.2	16174.9	36717.2	30754.7	16243.3	35944.8	27767.2	16150.3
36337.6	31242.7	14918.6	38896.8	31772.8	15470.2	35531.8	29588.9	15937.2	36133.1	30830.5	16049.9	35312.1	27410.7	15831.4
35680.6	30609.4	14469.1	38219.8	31349.5	15311.8	34807.7	29092.6	15626.6	35429.9	29712	15762.4	34553.7	26957.9	15463.3
35181.7	29983.4	14238.7	37563.7	30680.4	15058.5	34319	28636.6	15390.3	34848.8	29178.6	15564.6	34060.6	26668.9	15232.5
34445.6	29788.3	14163.7	36904.7	29868.5	14684.4	34127.2	28182.1	15103.1	34721.6	28808	15293.2	33792.1	26165.8	14976
33898.1	29232.3	14071.5	36017.3	29037	14368.6	33770.7	27737.1	14854.2	34290.9	28391.4	15056.7	33389.8	25810.8	14737.6
33387.1	28753.6	13881.4	35454.6	28341.6	14088.1	33351	27358.3	14619.7	33863.6	27965	14800.8	32899.9	25399.6	14471.8
32395.4	27755.8	13489.6	34851	27540.8	13730.6	32571.6	26367.7	14175.8	32862.1	26659	14422.3	32156.9	24656.9	14116.4
31507.2	26975.1	13120.8	34143.6	26897.2	13338.8	31775.2	25617	13765.9	32041.1	25675.8	14045.4	31354.3	23970.3	13683.8
30758.9	26257.1	12913.3	33333	26392.8	12945.7	31105.6	24983.8	13425.1	31497	24808.5	13717.4	30725.1	23418.2	13327.2
30028.9	25664.3	12654	32080.8	25670.2	12599.2	30438.6	24396.9	13093.8	30952.5	23943.2	13188.1	30085.3	22855.1	12960.3
28927.8	24773.2	12170	30884.8	24730.7	12296.9	29395.2	23419.9	12600.7	29953.4	22572.6	12881	29070.6	21973	12450.2
28216	24276.2	11824.2	29534.9	24035.2	11765	28759.3	22720.7	12298.6	29429.9	21697.7	12778.6	28521	21388	12188.4
27485.9	23687	11564.9	28654.6	23423.1	11311.5	28109.4	22034.9	11987.2	28817.8	20848.4	12723.3	27905.9	20813.6	11889.7
26877.6	23293	11443.9	27898	22579.6	10977.9	27694.5	21555.3	11732.4	28372.9	20220.1	12648.7	27487.4	20369.8	11629.9
26482.1	22505.1	11346	27332.1	21658.8	10709.2	26963.6	21258.3	11515.3	27659.8	19956	12652.9	26730.1	20097.3	11288.1
26244.9	21960.1	11063.6	26818.8	20956.3	10652.7	26326.6	21014.6	11384.9	26877.4	19693.1	12599.5	26109	19824	11082.9
25812.9	21477.8	10879.2	26534	20593.5	10426.1	25820.4	20628.8	11193.6	26450.7	19209.2	12523.6	25623.3	19478.3	10873.9
25314.1	21065.4	10769.7	26178.4	20255.1	10138.2	25440	20195.2	10997.4	25875.2	18402.8	12281	25291.3	19090.5	10693.9
24876	20579.3	10764	25865.6	19836.9	9901.17	25002	19965.3	10788.6	25424.8	18057.2	11915.9	24781.7	18818.1	10375.5
24565.8	19923.9	10464.3	25537.5	19432.7	9748.2	24283.8	19697.6	10625.6	24716	17659.7	11433.3	24055.3	18484.9	10104.2
24225.1	19747.2	10101.3	25156.7	19165.7	9632.2	23897.3	19432.5	10487.7	24216.4	17349.7	11162.5	23650.7	18103.1	9946.64
23726.2	19301.6	9865.07	24783.6	18931.8	9388.99	23415.6	19005.2	10281.1	23407.1	16840.2	10706	23161.8	17694	9722.44
23647.1	18966.6	9934.21	24390.3	18794.1	9009.2	23226.1	18893.2	10236.4	23079.9	16669.3	10505.8	22997.8	17676.3	9654.5
23440.3	18565.2	9893.88	23947.5	18699.7	8724.11	22928.7	18671.3	10147.9	22881.5	16415.2	10313	22727	17523.4	9546.57
23148.3	18307.5	9646.1	23592.5	18629.9	8749.65	22549.6	18464.3	10008.7	22796.3	16311.3	10151.1	22267.9	17268.5	9350.33
22917.1	18141.8	9484.75	23201.3	18482.7	8778.8	22406.9	18101.6	9946.58	22888.3	16045.7	10194.9	22233	17044.9	9405.58
22819.8	17873	9530.85	22975.3	18256.5	8627.62	22251.6	18096.7	9895.42	22686.9	15938.2	10078.5	22029.1	16969	9272.37
22643.3	17751.5	9628.81	22796.7	18112.5	8380.06	22332.5	17919.9	9858.33	22541.6	16683.4	10104.3	22152.3	16837.7	9277.84
22302.7	17722	9617.29	22582.1	17974.9	8395.87	22232.6	18067.9	9717.01	22135.6	17077.6	9874.43	21832.1	16510.4	8896.05
22095.8	17534.2	9375.27	22318.9	17858.4	8646.46	21988.6	17662.1	9639	22411.6	16533.2	9981.02	21661.3	16360.7	8953.87
21712.5	17199.1	9242.74	22055.4	17785.7	8666.41	21747.8	17445	9497.47	22153.5	16941.1	9904.58	21315	15996.5	8724.98
21432.7	17022.4	9179.35	21851.7	17547.6	8425.75	21563.8	17185.2	9376.79	22160.6	16499.6	9893.57	21095.9	15861.9	8626.14
21390.1	17202.8	9334.93	21768.2	17431.7	8108.81	21770.5	17219.4	9382.02	22131.8	16718.5	9868.69	21340.8	15869.7	8652.37
21231.9	16974.5	9271.55	21619	17286.1	8104.32	21526.9	17061.7	9289.57	22134.8	16086.6	9854.77	21041.8	15827.6	8546.16
21122.4	17037.1	9115.97	21498.1	17423.1	8424.5	21639	16819.9	9305.96	22211.9	16533.7	9944.42	21255.1	15616.6	8694.23
21049.4	16790.4	9069.87	21514.5	17310.7	8644.86	21536.1	17008.5	9283.45	21751.9	16917.3	9834.02	21035.3	15356.2	8417.46
21043.3	16713.1	9092.92	21490.8	17260.9	8484.73	21480.1	17111.5	9266.5	21596	17476.3	9764.24	20900.3	15327.6	8292.8
21177.2	16897.2	9265.79	21472.5	17183.1	8436.28	21651.9	17229	9319.43	21699.1	17542.5	9768.8	21132.2	15518.9	8387.72
21231.9	16886.2	9029.53	21442.4	17268.9	8519.91	21523	17177.4	9336.32	21879.8	17340.7	9818.67	20992.9	15474	8445.56
21098.1	16849.3	8954.62	21488.5	17338.2	8604.92	21484.6	17057	9295.24	21856	17029.1	9810.91	20952.4	15339.4	8416.62
21098.1	16934	8966.15	21590	17307.1	8447.44	21515.2	17135.3	9293.93	21975.7	17392.9	9748.42	20955	15325.2	8375.83
21092	16871.4	9167.83	21586.9	17321.5	8236.66	21575.3	17192.5	9285.02	21728.3	17558.3	9727.98	21010.6	15408	8324.07
21268.4	16911.9	9231.21	21564.1	17273.9	8244.83	21625.1	17286.8	9345.1	21764.7	17473.6	9782.82	21096.1	15579.8	8413.94
21286.7	16985.6	9115.97	21554.2	17348.5	8587.05	21604.1	17284.7	9354.84	21842	17478.4	9769.19	21070.3	15537.8	8438.06
21341.4	17258.1	9213.93	21552.3	17390.3	8757.47	21841.6	17368.6	9399.76	21987.9	17642.9	9718.86	21363	15578.1	8513.4
21657.8	17180.7	9260.02	21599.6	17438.8	8690.28	21835.6	17649.3	9500.17	21820.4	17887.7	9714.32	21307.4	15748.8	8493.68
21828.1	17379.6	9565.43	21638.5	17504.1	8644.33	22112.8	17815.6	9568.31	21553	17847.3	9719.95	21652.4	16015.6	8603.66
22174.9	17784.6	9594.24	21696.6	17627.1	8883.57	22398.9	18056.2	9718.89	21957.5	17849.8	9783.32	22003.6	16246	8829.33
23051	18609.4	9600	21832.1	17780.8	9142.37	22995	18633.1	10085.9	22697.5	17934.5	10121	22692.2	16811.3	9343.68
22947.5	18826.6	9415.61	22247.3	18019.6	9276.12	23030.3	18510.7	10061.1	23079	17827.7	10137.4	22744.7	16691.4	9403.72
23099.6	18686.7	9450.18	22751.8	18266	9105.04	22938.7	18617.4	10100.5	22800.9	17841.4	10164	22651.7	16808.8	9396.3
23324.7	18775.1	9283.07	23011.7	18473.1	8871.59	22908.5	18789.6	10187.8	22847.2	18038.9	10243.3	22609.3	16845.6	9446.88
23324.7	18679.3	9000.72	23078	18551.9	8602.28	22679.4	18776.5	10186.2	23184.4	18178.9	10218.7	22360.8	16686.9	9398.32
23409.9	18616.8	8695.32	22984.5	18561	8317.63	22471.6	18827.1	10210.8	22762.5	18095	10194.6	22098.3	16574	9360.5
22923.2	18226.4	8499.4	22899.9	18548.9	8183.02	22099.6	18429.1	10010.5	22636.1	17781.6	9974.28	21669.8	16196.3	9146.3
22673.8	18583.6	8240.1	22857.3	18444.6	7882.34	22178.7	18210.4	9939.72	23152.7	16973.8	9950.19	21759	15950.3	9201.46
23063.1	18837.7	7542.86	22779.5	18319.7	7571.55	22044.2	18467.2	10091.3	23827.6	16981	10091.2	21474.6	15812.4	9303.45
23349	18557.8	7151.02	22722.3	18227.9	7466.26	21697.8	18556.7	10171.6	23647.1	17381.6	10150.8	21047.9	15817.2	9323.25
23172.6	18476.8	7006.96	23057.8	18293.1	7405.26	21584.1	18393.6	10103.6	23677.6	17500.4	10084.6	20896.6	15641.7	9269.63
22771.1	18311.1	7093.4	23428	18448.7	7320.41	21519.4	18090.8	9955.05	23620.6	17389.2	9968.01	20841.3	15438.5	9151.15
22448.7	18285.4	7104.92	23660.4	18585.1	7253.02	21497.7	17756.3	9835.75	23362	17265.1	9948.79	20882	15318.2	9154.85
22886.7	18716.2	6978.15	23600.4	18632.2	7220.54	21793.8	18056.2	10032.2	23717.6	17610.5	10089.2	21212.4	15476.1	9391.01
23701.9	18951.8	7174.07	23753.3	18589.6	7204.96	22065.2	18874.3	10290.2	23734.3	17624.9	10146.1	21387.7	16000.7	9464.8
24358.9	19264.8	7358.46	24372.7	18692.8	7201.13	22480	19518	10405.9	24062.8	17847.8	9781.35	21720.8	16517.5	9585.96
25344.5	19703	7698.44	25029.6	19055	7190.79	23214.9	20407.4	10539.8	24177.6	18320.3	9351.28	22349.5	17367.1	9844.77
25648.7	19934.9	7554.38	25803.4	19759.6	7246.7	23670.1	20715.6	10300.9	25013.5	18862.1	9271.14	22515.7	17612.3	9847.08
26171.9	20336.3	7519.81	26480.2	20445	7354.32	24188.7	21144.5	10311.5	24990.7	19305.9	9315.04	22869.8	17967.1	9998.13
27139.2	20572	7571.67	26992.3	21039.9	7430.33	23972.9	21749	11161.3	25133.7	18959.6	9715.24	23005.7	18353.4	10415.9
28057.8	21330.5	7917.41	27552.7	21186.2	7369.56	24624.9	22351.8	11737.8	25026.4	20198.1	11422.2	23903.9	19018.7	10987.2
28228.1	21584.5	8096.04	28310.4	21309	7407.91	25058.8	22621.4	11642.6	25012.4	20595.5	10950	24207	19288.7	11022
28939.9	21746.5	8026.89	29225.9	21531.3	7573.29	25671.3	23383	11343.5	25223.5	21099.8	9515.78	24327.7	19904.4	10963.7
29225.9	22044.8	8194	29820.8	22054.5	7749.41	26382.2	23597	11096.7	25466	22188.7	9352.45	24860.5	20362.1	11096.9
29408.4	22471.9	8217.05	30278.3	22654.1	7703.34	26977.6	23965.4	11006.7	26295.7	23580.1	9843.59	25258.7	20769.1	10902.3
29846.4	22475.6	8603.12	30623.5	23088.2	7752.84	27133.7	24202.6	11137	26797	23729.7	9753.96	25539.4	21185.8	11149.8
30108	22932.2	8522.45	30966.2	23233.1	8228.98	27491.8	24532.8	11198.6	27219.8	24483.7	10178.8	25863.9	21438.9	11132.7
30473	23499.2	8557.02	31306.6	23532.2	8649.12	27904.6	24916.4	11312.2	27869.3	25055.1	10683.1	26375.8	21731.1	11222.4
31422.1	23871.1	8752.94	31523.2	23886.6	8812.7	28169.1	25456.1	11597.6	27893	25159.1	10311.1	26857.6	22288.5	11671.8
31489	24117.8	8868.19	31813.3	24407.2	8924.2	28348.7	25575.9	11641.6	28111.5	25203.7	10428.8	27055.3	22309.7	11733.3
31531.6	24467.6	9058.34	31844.3	24930.2	8913.27	28687.4	25566.2	11679.6	28586.7	25340.9	10491.9	27565.8	22506	11897.7
31574.1	24530.2	8862.42	32016.6	25111.6	9001.39	28601.6	25452.3	11702.7	28229.1	25074.9	10302.2	27549.5	22432.6	12030.6
32158.2	24655.4	8989.2	32725.2	25115.7	8967.1	28709.2	25821.6	11890.7	28095.4	25320.7	10125.5	27735.3	22749.4	12314.4
32577.9	25196.7	9167.83	32988.7	25240.7	8685.64	29148.8	26222	12012.8	28629.1	25797	10423.7	28280.3	23099.1	12445.3
32444.1	25167.2	9369.51	32970	25861.4	8772.99	29302.8	26249.9	11903.8	29303.5	26558.6	11075.5	28205.7	23215.8	11900.8
32480.6	25189.3	9329.17	33212.8	26478.3	8950.98	29194.3	26377.4	11999	28828.5	25703.7	10598.3	28158.6	22976.8	12257.5
32371.1	24986.8	9369.51	33399.3	26631.3	9131.66	29057	26193.1	12080.9	28346.3	25441.1	10313.7	28067.4	22882.7	12368.2
31525.5	25432.3	9467.47	34216.9	26409.9	9204.21	29420.8	25883.5	11746.1	28625.9	25251.7	10896.1	28349.5	22517.5	11938.5
31239.5	25421.3	9686.43	33799.2	26399.9	8990.53	29555.9	25793.7	11666.9	28568.8	25122.2	10779.8	28433.4	22451	11800.8
31038.8	25395.5	9669.15	33744.3	26466.2	9046.85	29525.6	25715.6	11610.4	29508.4	25044.3	10784.8	28352.9	22323.9	11697.5
30436.5	25237.2	9571.19	33607.1	26448.1	9298.1	29386.5	25314.7	11445.8	29202.2	24687	10928.2	28169.7	21963.8	11494.7
30272.2	25170.9	9542.38	32532.4	26481.5	9653.36	29348	25181.7	11396.9	29103.9	24664.2	11026.9	28151.5	21911.4	11443.8
30235.7	25141.5	9605.76	32358.7	26606.8	9572.14	29378.7	25305.8	11364.5	28960.6	24820.2	11036.2	28094.7	21974.9	11263.9
30819.8	25612.8	9795.92	32422.2	26551.9	9554.24	29623.6	25674.9	11523.9	29879.6	26049.3	10663.2	28533.2	22613.8	11080.1
30844.1	25918.4	9703.72	31991.4	26716.1	9931.14	29869.8	25757.3	11544.9	29651.7	25642	10966.8	28766.9	22405.4	11459.2
30722.4	25848.4	9611.52	31746.1	26917.2	10373.9	29675.6	25603	11521.1	29780.6	25953.1	10839.4	28630.3	22466.2	11159.9
30801.5	25900	9721.01	31793.4	27233.7	10176.7	29682.4	25722.2	11539	30309.1	25940.4	10781.3	28629.9	22547.8	10936.3
30904.9	25749	9772.87	31643.7	27410.4	9957.87	29751.2	25718.7	11553.5	29751.2	25893.4	10797	28664.5	22586	11180.7
30533.8	25605.4	9744.06	32238.1	27038.7	10040.5	29760	25572.4	11465.2	29293.3	25022.1	11102.8	28554.5	22173.2	11398.5
30211.4	25594.4	9646.1	31670	26740.5	10141.7	29671.9	25186.7	11408.4	29321.3	24691.1	11236.9	28590.8	21970.4	11506.8
30333.1	25874.2	9467.47	31065.7	26336.8	10089.8	29625.5	25312.7	11452	29848.2	25655.8	11116.3	28640.3	22247.6	11173.9
30381.7	25524.4	9386.79	31342.8	26479.8	9906.22	29517.5	25422.1	11431.6	30078.6	25352.9	11079.9	28280.8	22090.9	11196.8
30619	25553.9	9404.08	31401.6	26358.7	9822.43	29509.2	25481	11493.6	29005.6	24992.3	11028.1	28339.9	22039.6	11512.7
30771.1	25877.9	9467.47	31185.1	26283.3	9846.84	29709	25603.9	11547.8	29006.3	24950.2	10988.5	28611.3	22103.6	11619.1
30892.8	25885.2	9473.23	31264.6	26840.9	9983.04	29520.2	25293.8	11559.3	30425.1	25515.1	10634.9	28774	22799	10850
30996.2	25885.2	9283.07	31389.3	27268.3	9809.45	29415	24814.1	11643.7	31311.2	25233.7	11595.7	29151.2	23342.5	10571
31318.6	25866.8	9231.21	31542.4	27047.2	9536.01	29622.3	24996.2	11683.9	31055.3	24685.6	11044.8	28970.4	22989	10943.8
31008.4	25804.2	9185.11	31620.7	26391.2	9419.84	29703.3	25515.1	11594.9	30119.1	25276.5	11120.2	28588.6	22351.6	11307
30947.5	25645.9	9398.32	31474.6	25980	9376.47	29727.5	25612.2	11565.5	29390.1	25297.9	11068.7	28511.8	22342.7	11313.9
30904.9	25686.4	9150.54	31219.6	25434.5	9541.47	29584.4	25554.1	11568.6	28989.1	25012.9	11212.1	28459.6	22111.1	11556.9
30990.1	25336.6	9075.63	31209	25288.3	9690.06	29315.7	25636.5	11593.6	28917.7	24932.4	11059.4	28026.9	22002.3	11577.6
30673.8	25281.4	9075.63	31113.3	25120.6	9562.02	29258.7	25333.5	11558.2	28331.9	23841.3	10668	27853.1	21549.2	11638.3
30819.8	25649.6	9300.36	30897.5	25009.5	9284.16	29443.1	25136	12040.7	28357	23744.6	10350	28287.5	21495.5	12195
31270	25583.3	9363.75	31249.3	25402.8	9219.79	29323.4	25269.9	12791.3	27083	23573.4	12344	28219.9	21592.1	12552.1
30886.7	25369.7	9329.17	31922.1	26037	9389.42	29111.6	24842.4	12977.6	27284.2	22825.6	12305	27992	21199.4	12558.5
30758.9	25513.3	9755.58	32370.6	26509.1	9339.84	29502	24852	12800.3	27932.5	22873.9	12223.2	28406.3	21401.8	12557.2
31300.4	25911	10493.2	32689.2	26456.4	9114.55	30216.1	25374.7	13005.4	28887.7	23498.7	12383.6	29094.3	22057.3	12770.8
32097.3	26684.3	12256.4	34168.4	26247.2	9487.65	31680.9	26245.7	13597.8	30914.6	26048.5	12955.3	30473	23267.4	13227.6
33666.9	28635.8	13846.8	35311.6	26703.9	11557.5	33864.5	27594.5	14554.8	33104.8	28804.3	14149	32716.9	24731.3	14249.3
36416.7	30550.5	14544.1	36545.9	28278.5	13525.3	35370.6	29462.9	15819.4	34115.6	30764.8	15970.6	34423.3	26316.3	15433
38935.4	32225.8	14878.3	38404.7	29148.5	14864.7	36517	30784.3	16834.7	35432.5	31755.9	16931.6	35773.7	27534.7	16461.4
39385.6	32660.3	15183.7	38885.6	30077.6	15601.1	36980.4	31001.9	17083.1	35747.2	31708.7	16937.9	36240.5	27814.3	16723
39312.5	32734	15224	39332.9	31099	15663.1	37059.5	30965.9	17121.7	35859.9	31549.1	16876.6	36387.4	27819.1	16809
38935.4	32627.2	15201	38930	31682.2	15724.9	37037.7	30771.9	17035.7	35199.6	31183.7	16813.7	36364	27619.6	16763.2
38868.4	32490.9	15356.5	39652.9	32027.8	15498.6	37068.6	30737.6	17031.2	35743.6	31297	16914.4	36564.1	27811.1	16862
39038.8	32409.9	15512.1	41118.3	32402.8	15468.5	36918.1	30995	17060.9	36453.8	31884.3	16917.6	36669.6	28349.6	16926.6
39148.3	32288.4	15783	40370.9	32643.8	15548.6	37036.2	31075.9	17084.3	36921.2	32250.1	16965.4	36799.1	28658.7	16959.9
39111.8	32479.9	15581.3	40156.4	32547.8	15657.9	36981.2	31015.8	17089.1	36740.8	32426.8	16959.2	36864	28629.7	17027.2
39251.7	32653	15552.5	40417.9	32488.6	15811.4	37108.2	31011.5	17166.4	36645.8	32284.7	17031.8	37053	28644.8	17166.5
39391.6	32542.5	15546.7	40274.9	32482.8	15914.6	37053.9	31044.8	17204.7	36640.5	32422.1	17089.3	37008.8	28732.2	17186.5
38789.4	32608.8	15806	40319.9	32465	15939.7	37306.6	30832.5	17018.7	37055.5	32068	16981.1	37304.4	28667.1	17151.5
38339.2	32572	15713.8	40434.9	32383.5	15934.9	37254.8	30548.9	16873.4	37072.9	31895.7	16970.4	37402	28575.5	17153.5
38053.2	32439.4	15569.7	40128	32293.6	15875.9	37135.6	30274.5	16777.5	36869.4	31698.3	16944.6	37444.9	28489.6	17188.5
37889	32181.7	15540.9	39899.3	32273.4	15806.6	37023.5	30084.4	16707.4	36858.4	31553.4	16897.6	37399.5	28478	17175.2
38108	32189	15615.8	39589.3	32285.4	15694.7	37086.9	30222.8	16784.3	36890.9	31695.5	16945.4	37449.7	28610.7	17227.3
37907.2	32052.8	15846.3	39469	32219.3	15724.2	37222.2	30112.7	16711.9	37173.4	31434.5	16906.7	37545.2	28615.1	17194.6
38381.7	32354.7	15846.3	39439.4	32096.7	15775.7	37365.9	30415.5	16900.4	37128.7	31719.4	17039.8	37658.1	28751.2	17321.6
38381.7	32527.8	15685	39363.1	32064.4	15825.2	37320	30390.6	16911.9	37120.9	31855	17063.9	37697.6	28728.5	17369.9
38302.7	32288.4	15748.4	39430.4	32085.7	15825.7	37233.5	30373.7	16860.9	37017.6	31782.8	17005	37542.4	28710.5	17270.2
38260.1	32321.6	15777.2	39377.6	32075.8	15764.2	37302.2	30322.2	16855.6	37085.7	31710.2	17006.7	37657.4	28725.3	17320.7
38065.4	32133.8	15558.2	39268.2	32069.4	15768	37081.3	30068.6	16781	37024.9	31607.4	16948.6	37574.4	28652.2	17326.9
38010.6	32089.6	15368.1	39192	32028.3	15748.4	36924.4	29886.8	16758.8	37027.2	31520.9	16914.8	37592.4	28710.3	17388.2
37767.3	31872.4	15298.9	39179.8	31953.1	15579.7	36734.8	29700.8	16647.2	37019.9	31288.6	16812.7	37417.3	28649.6	17276.8
36842.6	31364.2	15327.7	39246.6	31848	15462.3	36489	29090.5	16277.5	36907.2	30759.9	16528.6	37073.3	28192.1	16937
36282.9	30837.7	15166.4	38973.4	31558.4	15418.8	36102.7	28666.1	16032.5	36485.7	30312.9	16301	36615.9	27784.8	16680.2
35601.5	30141.8	14670.8	38452.8	30993	15352	35323.8	28119.4	15714.9	35735.2	29735.3	15992.9	35784.8	27146.8	16303.1
35352.1	29353.8	14492.2	37809.7	30277.8	15143.3	34768.4	27884.1	15551.4	35066.6	29488.4	15765.6	35138.7	26920.9	16041.6
35102.7	29018.7	14400	37175.4	29575.9	14745	34532.7	27666	15432.9	34681.1	29257.6	15626.8	34871.3	26718.8	15913.1
34762	28819.9	14428.8	36623.2	28714.6	14496.5	34444.4	27443.7	15290.9	34570.7	28983.4	15501.3	34721.9	26515.8	15776.6
34086.7	28212.3	14290.5	35983.5	27988.9	14347.5	34035.1	26887.7	14997.2	34080.1	28299.6	15202.7	34261.5	26032.6	15505.5
33575.7	27682.1	13939	35167.5	27358.9	14129.7	33445.1	26453.7	14755	33476.9	27834.8	14957.3	33649	25562.6	15221.7
32924.7	27350.7	13725.8	34271.5	26794	13889.2	33067.4	25888.5	14485.2	33074.4	27173.7	14709.4	33317.4	25084.9	15007.3
32042.6	26595.9	13535.7	34141.9	26403.6	13587.6	32371	25173.4	14079.9	32335.3	26310.4	14373.9	32594.4	24501.3	14578.2
31714.1	25933.1	13426.2	33622.2	25789	13257	31770.3	24905	13891.3	31764.9	25967.8	14205.3	31976.8	24264.3	14293.6
30886.7	25634.9	12999.8	32720.1	25230.1	12928.2	31218.3	24140.6	13561.2	31355.6	24820.6	14021.7	31501	23565.5	14042.9
30053.2	25086.2	12780.8	31709.6	24682.9	12548.4	30631.9	23412.2	13202	30858.2	23766.1	13839.8	30936.6	22970	13705.5
29292.8	24287.2	12314	30693.8	24149.6	12174.6	29620.7	22715.1	12849.1	30142.8	22569	13658.5	29948.5	22277.4	13286.5
28824.3	23727.5	12331.3	29775.5	23640	11754.8	29158.7	22334	12621.7	29734.6	22125.6	13561.8	29465.2	22018.3	13009.5
28185.6	22980.1	12083.6	29060.2	23076.1	11516.3	28366.8	21754.3	12325.8	29072.6	21234.5	13403.4	28691.2	21504.6	12658.5
27619.8	22236.3	11490	28590.8	22442	11334	27323.5	21188.4	12049.8	28035.8	19977.1	13098.2	27664.8	20884.8	12291.3
27035.7	21621.4	11184.6	27959.6	21695	10916.6	26599	20647.5	11777.6	27259.8	19366.4	12856.6	26937.5	20421.1	11977.6
26500.4	20991.7	10977.2	27220.4	20995.7	10326	25975.9	20129.2	11543	26590.3	19000.9	12582.3	26375	20005	11743.3
25885.9	20468.9	10885	26550.1	20534.6	9764.09	25452.3	19727.1	11274.1	26067.8	18442.8	12392.6	25814.7	19577.3	11397
25551.3	20030.7	10579.6	26161.7	20132.7	9401.12	24903.1	19399.8	11115.7	25109.9	18664.6	11962.7	25268.1	19266.4	11207.1
24991.6	19721.4	10389.4	25734.5	19804	9390.57	24532.3	18930.2	10890.3	24321.1	18400.3	11491.7	24890.7	18868.7	11009
24474.5	19356.9	10262.7	25430.1	19497.5	9279.39	24176.9	18485.2	10681.2	23835.2	18065.8	11020.4	24534.2	18524.2	10823.6
24231.2	18985	10291.5	25135.3	19253.1	8971.51	23932.5	18268.7	10575	23604.1	17756.6	10685.9	24297.7	18389.2	10704.2
23726.2	18734.6	10101.3	24823.8	19063.9	8845.74	23613.1	17894.4	10378.3	23440.8	17220.9	10571.3	23958.9	17981.9	10507.8
23105.7	18517.3	9836.25	24320.2	18847.4	8825.5	23283.3	17398.2	10147.4	23336.9	16499.7	10529.5	23622.3	17484.9	10317.8
22874.5	18141.8	9824.73	23831.3	18592.6	8706.72	22984.7	17238.9	10032.1	23212.5	16399.1	10342.2	23278.1	17359.8	10140.1
22600.8	17891.4	9744.06	23432.5	18403.1	8463.33	22775.8	16992	9926.55	23092.6	15586.7	10250.3	23075.1	17152.8	10044.2
22387.8	17261.7	9496.28	23058.6	18225.1	8240.22	22176.4	16859.8	9792.06	22868.1	15473	9936.22	22342.9	16921.7	9750.6
22333.1	16900.9	9317.65	22731.8	18021.3	8164.67	21869.7	16781.7	9743.62	22700.2	15536.5	9743.28	21958.3	16824.7	9634.94
22065.4	16643.1	9260.02	22464.7	17815.5	8086.25	21694	16578.7	9635.76	22512.7	15280.5	9680.3	21737.5	16633	9505.2
21864.6	16440.6	9173.59	22202.7	17573.1	7915.74	21520.9	16441.6	9547.24	22372.5	15241	9612.43	21503.2	16481.5	9380
21913.3	16201.3	9260.02	21969.4	17317.1	7848.21	21427.8	16476.3	9538.87	22294	15443.1	9506.08	21362.2	16589	9316.19
21657.8	15928.8	9242.74	21845.8	17081.1	7958.03	21266.4	16280.5	9431.5	22145.7	15257.9	9430.98	21149.9	16438.6	9185.69
21329.3	15914.1	9035.29	21728.1	16881.1	8045.97	21164.7	15998.6	9324.64	22073.8	15172.6	9411.84	21047.1	16139.9	9131.87
21207.6	15895.7	8948.86	21622	16652.5	8055.26	21118.1	15906	9286.1	22050.5	15158.8	9437.94	20991	16015.5	9103.74
21152.9	15818.3	8977.67	21553.6	16469.9	7958.38	21069	15910	9253.38	22060.1	15112.8	9413.66	20891.9	16005.5	9029.19
21031.2	15866.2	9087.15	21501.1	16437.2	7843.52	21149.9	15811.4	9215.19	22117.4	14984.9	9403.27	21001.5	16006	9034.9
21025.1	15763.1	8914.29	21502.7	16454.8	7903.89	20994	15821.7	9195.78	22093.3	15238.8	9372.86	20772.9	15935.5	8961.73
21000.8	15737.3	8775.99	21511.2	16476.5	8003.14	20916.5	15757.6	9175.36	22137.3	15514.5	9335.76	20671.6	15918.1	8952.15
20976.4	15744.7	8804.8	21493.2	16490.6	7992.81	20927.2	15748.8	9163.23	22187.7	15496.1	9343.23	20674.9	15936.2	8939.28
20873	15652.7	8931.57	21470	16512.3	7843.53	20924.6	15670.7	9108.34	22228.8	15537.7	9254.43	20649.3	15995.4	8880
20903.4	15604.8	8937.33	21451.7	16542.7	7764.89	20912.9	15666	9115.34	22246.6	15562.2	9262.1	20640.8	16040	8893
20854.8	15391.2	8758.7	21468.1	16489.5	7834.78	20758.7	15557.1	9099.94	22089.5	15505	9231.2	20476.2	15900.1	8884.51
20842.6	15674.7	8764.47	21493.1	16368.1	7894.13	20910	15554	9123.45	22116.9	15514	9286.28	20703.9	15862.2	8971.83
20903.4	15671.1	8920.05	21527.7	16335.9	7880.7	20942	15675.8	9126.76	22216.1	15450.2	9277.67	20689.9	15995	8914.88
20994.7	15803.6	9081.39	21564	16427.8	7844.22	21067.5	15798.9	9159.06	22337.7	15896.9	9328.5	20825.5	16132.8	8935.94
21146.8	15925.1	8971.91	21605.8	16581.8	7983.14	21104	15849	9228.03	22298.2	15626.1	9352.07	20918.9	16161.2	9046.08
21231.9	15903	8989.2	21684.5	16712.3	8143.1	21092.9	15947.9	9256.86	22275.7	15648.4	9360.89	20891.4	16185.6	9036.85
21627.4	16124	9018.01	21696.3	16750.5	8159.42	21160.4	16387.3	9383.33	22403.8	16702.2	9426.46	20893.4	16412.6	9046.03
21767.3	16407.5	9496.28	21741.5	16919.1	8128.83	21525.8	16616.4	9436.59	22715.6	16600.2	9482.45	21272.4	16732.3	9093.01
22308.7	17173.4	9444.42	21786.9	17125.2	8330.27	21943.9	16993.9	9677.85	23042	17077.9	9720.85	21836.6	17030.1	9439.22
22229.7	17243.3	9225.45	22095.6	17443.1	8658.99	21825.8	16990.2	9637.98	23001.4	17093.6	9747.6	21650.9	16888	9356
22278.3	17055.5	9069.87	22270.6	17668.4	8720.84	21646.2	16960.4	9636.83	22921.6	17177.3	9603.69	21453.1	16891.5	9334.62
22308.7	17129.2	8833.61	22339.8	17822.5	8445.44	21576.8	16886.6	9645.05	22877.1	17200.8	9553.09	21411.9	16875.6	9386.12
22546	17011.4	8845.14	22226	17868	8037.8	21503.5	17077.4	9710.52	22817.7	17338	9474.78	21301.7	17034	9379.69
22156.7	16790.4	8280.43	22220.1	17785.9	7681.52	21108.6	16716	9558.12	22478.9	17190.2	9441.27	20822.4	16542.7	9224.67
21335.4	16238.1	7969.27	22116.5	17699.8	7601.03	20697	16007.6	9251.13	22176.5	16136.5	9475.46	20322	15928	8958.26
20939.9	16179.2	7554.38	22014	17378.9	7509.77	20483.1	15687	9119.34	22117.9	15822.5	9471.53	20050.2	15465.9	8855.04
21365.8	15984	7145.26	21855.5	17021.8	7367.39	20179.5	16059.5	9230.43	22135.5	16137.8	9469.24	19548.5	15496.3	8775.04
20958.2	15446.5	6759.18	21805.3	16823.6	7271.54	19765.3	15736.4	9061.23	22078.5	16316.1	9482.03	18950	15035	8532.86
21177.2	15277.1	6476.83	21884	16667.9	7213.01	19553	15921.8	9112.32	21722.1	16513.5	9569.18	18594.8	15005.4	8465.19
21189.4	15199.8	6344.3	22025.6	16522.1	7164.06	19450.2	15941.5	9101.94	21731.3	16512.4	9655.76	18420.5	14955.2	8409.28
21061.6	15181.3	6465.31	22122.7	16387.8	7097.42	19461.6	15907.1	9048.45	21669.8	16358.2	9627.85	18410.2	14945.9	8335.42
21706.5	15601.1	6845.62	22242.9	16432.4	7061.37	19835.7	16366.1	9290.03	22086.9	16363.1	9770.29	18983.6	15552.8	8628.55
22296.6	16256.5	6770.71	22557.2	16528.3	7039.95	20180.9	16782.6	9508.3	22325.9	16753.7	9435.31	19452.6	15865.1	8948.23
22783.3	16915.6	6816.81	23169.2	16850.9	7040.78	20586.1	17192.5	9661.33	22526.5	17073.9	9357.41	19950.5	16181.8	9197.18
23221.3	17416.4	6949.34	23919.5	17360.4	7047.44	20959.3	17643.4	9773.26	22868.5	17403.3	9411.17	20321.5	16509.6	9347.48
23756.7	17810.4	7312.36	24600.1	17906.8	7056.97	21662.9	18157	9619.38	22911.6	18633.8	9397.86	20843.6	17125.4	9402.87
24012.2	18270.6	7346.94	25037.6	18412.7	7041.52	22371.7	18383.6	9483	23225.4	18906.8	9526.56	21315.9	17404.2	9455.02
24693.5	18834	7341.18	25546.3	18956	7058.35	22970.9	19007.2	9605.85	23373.6	19868.7	9497.93	21683.2	17903.8	9539.49
25411.4	19360.5	7571.67	25928.5	19427.4	7107.78	23740.8	19571	9752.21	23573	20279.3	9428.67	22278	18581.8	9721.92
26713.3	19942.3	7819.45	26491.9	19912.7	7156.75	24530.9	20556.9	10038.2	24132.6	21085.7	9480.15	23033.2	19570.8	10084.7
27187.8	20211.1	8101.8	27218.2	20303.2	7318.35	24976.7	21004.9	10146.7	24432.8	21366.7	9558.82	23504.8	20094.7	10123.9
27358.2	20910.7	8084.51	27878.1	20682.5	7602.31	25455	21070.5	10237.8	24857.7	21918.2	9343.4	24181.9	20251.9	10311.6
27741.4	21286.3	8194	28440.8	21088.5	7855.38	25793.5	21310.8	10350.9	25477.2	23344.6	9485.75	24709.4	20613.8	10440.9
28483.7	21614	8361.1	28876.4	21402.9	8007.13	26140.7	21853.8	10533.5	26295.3	23929.8	9934.98	25227	21175.6	10631.9
28921.7	22210.5	8729.89	29391.2	21677.7	8014.31	26717.6	22266.1	10670.4	26955.8	24374.4	9863.1	26033.6	21665.4	10774.3
29244.1	22685.5	9156.3	29775.4	22059.1	8221.85	27345.3	22517.4	10793.3	27469.9	24544	10150.9	26902.1	22090.4	10984.2
29767.3	23510.3	9035.29	30125.6	22428	8693.6	27827.6	22970.8	10979	28399.4	24983.2	10314.3	27647.4	22371.6	11254
30004.6	23458.7	9115.97	30313.6	22730	8966.01	27876.9	23302.1	11027.6	28409.7	25398.9	10394.3	27696.5	22581.8	11201.8
30400	23716.5	9162.06	30378.4	23023.2	8973.59	28134.4	23660.6	11151.3	28687.7	25772.1	10729	28085.1	22857.9	11339.1
30454.8	23919	9357.98	30532.8	23385.5	8797.74	28442.7	23824	11202.7	28899.3	25632.4	10706.2	28488.5	22987.7	11391
30612.9	24195.2	9242.74	30707.4	23852.1	8640.56	28592.6	23990.6	11277.6	29175.2	25934.3	10818.9	28759.1	23043	11479.5
30898.9	24346.1	8862.42	30801.6	24372	8645.78	28548	24117	11372.1	29425.2	26534.1	11087	28793.8	23041.4	11577.2
30655.5	24405	9231.21	30881.1	24925.1	8690.38	28853.7	24084.9	11356.9	29508.1	25981	10583	29121.5	22998.8	11566.9
30892.8	24371.9	9415.61	30938.6	25290.9	8543.04	29035.1	24269.7	11432	29577.3	26035	10721.2	29320.7	23228.1	11561.9
30594.7	24489.7	9496.28	30984.3	25424	8485.08	29187.8	24195.2	11403.2	29835.3	25461.2	10645.8	29492.7	23047.6	11505.4
30479.1	24707	9167.83	31048.8	25469.9	8672.19	29160.4	24125.8	11421.6	29456.3	25127.8	10915.5	29534.3	22767.7	11529.2
30466.9	25001.5	9288.84	30947.1	25503.8	8780.94	29405.2	24177.1	11455.7	29152.7	25086.3	11044.9	29864.8	22794.9	11544.9
30466.9	25016.3	9438.66	30927.1	25585.7	8682.53	29516.6	24230.4	11467.4	29507.1	24982.2	11121.2	29983	22837.3	11522
30466.9	25038.4	9571.19	30973.2	25664.6	8534.59	29672.9	24187.8	11490	29888.1	24908.8	11254.6	30199.1	22886.8	11596.9
30649.4	25130.4	9455.94	31011.9	25768.9	8601.65	29750.7	24161.7	11558.4	29494.7	24791.7	11436.2	30336.8	22922.5	11740.2
30856.3	25145.1	9484.75	31090	25938.6	8702.33	29894.3	24156.4	11629.2	29267.8	24329.4	11635	30503	23012.4	11866.3
30892.8	24950	9536.61	31130.9	26133	8744.34	29901.4	24217.2	11619	29241.3	24518	11606.8	30260.4	22947.1	11723.5
31020.5	24813.7	9744.06	31122.3	26238.7	8680.69	30014.4	24260.2	11643.3	29487.5	24427.7	11663.5	30266.3	23039.9	11723.9
31087.5	24765.9	9749.82	31067.3	26173.3	8725.53	30031.8	24272.9	11656.8	29350.2	24486.4	11668.2	30211.4	23020.5	11709.5
31020.5	24695.9	9663.39	31089	25977.6	8837.33	29960.3	24229.8	11637.5	29157.3	24521.4	11645.8	30068	22902	11661
30911	24817.4	9565.43	31083.4	25815.5	8952.41	29966.7	24169.7	11626.4	29345.9	24551.6	11651.3	30105.8	22778.2	11669.8
30758.9	24508.1	9692.2	31156.4	25734.1	8979.7	29830.7	24174.3	11556.6	29104.3	25043	11448.6	29829.2	22700.7	11511.2
30898.9	24276.2	9934.21	31129.1	25622.1	8954.78	29880.3	24231.4	11574.6	29717.6	25218.4	11486.6	29837.7	22876.8	11527
30898.9	24408.7	9749.82	31096.8	25566.5	8959.44	29796.9	24195.4	11577.8	29278.2	25008.1	11389.5	29788.6	22764.8	11565.9
31014.4	24254.1	9767.11	31149.9	25473.7	9101.3	29769.6	24174	11599.2	29031	24584.2	11414.7	29720.5	22797.5	11612.4
30856.3	24290.9	9703.72	31153.4	25382.4	9212.28	29728.3	24075	11570.8	29164	24210.2	11384.3	29712.5	22665.5	11635.3
30929.3	24110.5	9865.07	31136.4	25344.7	9195.75	29684.9	24156.2	11557.8	29321.3	24590.7	11211.1	29539	22694.5	11559
30777.2	24084.7	9807.44	31039	25222.1	9131.46	29672.5	23941	11542.3	29066.4	23664.8	11265	29616.9	22588.8	11710.5
29968.1	24154.6	9519.33	31034.4	25098.6	9138.99	29506.1	23453.1	11376.6	29080.9	23682.3	11112.9	29364.7	21933.1	11529.7
29907.2	24213.6	9525.09	30852.5	24868.5	9189.79	29552.8	23296.5	11374.6	28957.5	23400.3	11112.5	29463.8	21869.1	11654.6
30114.1	24003.7	9588.48	30627.6	24771.3	9048.9	29446.3	23534	11380.7	28930	23096.4	10916.9	29177.1	21950.9	11573.4
29974.1	24158.3	9663.39	30529.5	24543.9	8905.09	29590.3	23410	11371.3	29360.5	22847.6	11065.3	29361.6	21897.6	11660.8
29822.1	24125.2	9576.95	30455.8	24575.7	8855.3	29586.7	23461.9	11338.6	29197.4	22825.5	11369.8	29115.3	21688.9	11523.1
29943.7	24224.6	9450.18	30242	24579.6	9065.53	29589.9	23734.9	11358.9	29168.4	22763.4	11889.2	28857.1	21653.8	11509
29779.5	23871.1	9513.57	29900.2	24517.9	9051.52	29485.8	23814.5	11300.2	29232.3	23060.9	12120.9	28376.7	21497.6	11489.1
29767.3	23793.8	9605.76	29559	24393.9	9063.53	29587.8	24217.7	11303.7	29510.7	24002.5	12285.8	28159.1	21687	11175.7
29712.5	23510.3	9818.97	29185.1	24271.5	9194.87	29520.9	24331.8	11307.3	29520.7	23440.5	12082.3	27902.2	21653.7	11215.4
30065.4	23745.9	9784.39	29417.7	23990.5	9581.53	29520.4	24560.6	11400	29601	23796.3	11951.4	27989.1	21764.2	11444.9
30302.7	24250.4	10170.5	29882.9	23892	9955.82	29806.2	24477	11539.9	29237.4	22874.9	11470	28605.7	21840.3	12003.7
30582.5	25075.2	10908	30545.5	23933.1	10271.7	30638.1	24762.1	11707.5	30575.4	22556.1	11235.2	29653.4	22246.3	12397.7
31117.9	25579.6	12556.1	31189.1	24655.1	11124.2	31959.7	25367.6	11971.3	31425.8	25177.2	11363.8	31046.8	23312.5	12790
32912.5	27258.7	13691.2	32144.8	26430.9	13351.8	33611.9	26834.1	12799.1	32475	26635.5	12069.7	32911.1	24822.2	13718.9
35412.9	29051.9	14186.8	34982.2	28354.4	14806.4	34858.7	28405.5	14055.2	33764.3	28838.9	15027.4	34393.5	26351.6	14828.2
37615.2	30672	14492.2	38017	29808.1	15894.8	35781.9	29604.8	15882.1	34500.9	31095.2	16406.2	35634.7	27310.5	16226.7
38661.6	31437.9	15108.8	39309.3	31186	15155.1	36563	30232.2	16620.8	35465	31946.9	17072.4	36403.5	27985.1	16791.7
39111.8	31721.4	15350.8	39866.5	31910.9	15393.2	36850.9	30503.9	16962.6	35652.9	31999.5	17239.4	36675.6	28230	17035.6
38898.9	31839.2	15183.7	38920.5	32241.8	15597.3	36786.9	30388	17003.8	35721.1	31594.5	17028.9	36902.6	28252.1	17232
38789.4	31769.3	15235.5	39500.2	32228.1	15596.5	36720.9	30423.3	16979.7	35782.3	31529.2	16948.2	36843.1	28321.2	17182
38552.1	31625.7	15183.7	40739.9	32349.8	15582.9	36588.1	30340.7	16904.7	35798.3	31321.3	16892.5	36701.6	28211.4	17093.4
38588.6	31541	15402.6	40575.5	32242.9	15585.2	36679	30425.7	16917.2	36146.8	31353.9	16933.8	36754.6	28378.2	17080.5
38333.1	31423.1	15356.5	39782.8	32010	15627.2	36568.1	30320.5	16818.7	36098.6	31243.5	16859.8	36652.1	28279.2	16994.1
38333.1	31242.7	15298.9	39614.1	31781	15632.2	36425.6	30306.1	16801.6	35996.1	31265.2	16854.3	36503.4	28275.7	16945.9
38205.3	31345.8	15402.6	39632.5	31525.9	15615.4	36648.4	30119.9	16790	36536.7	31170.5	16926.9	36938.4	28412.6	17147.5
38454.8	31625.7	15587	39461.1	31455.9	15512.3	36990	30146.5	16908.3	37136.6	31532.1	17047.5	37479.6	28790.3	17436.2
38424.3	31592.5	15736.9	39476.6	31631.6	15475.8	37044.4	30161.4	16884.4	37286.2	31652.3	17016.6	37515.8	28911.9	17401.4
38369.6	31493.1	15506.4	39644.8	31686.6	15536.5	36799.5	30079.5	16850.9	37131.7	31695.1	16990.5	37331.8	28848.8	17359.8
38278.3	31356.9	15471.8	39637.3	31520.5	15653.5	36718.7	29969.3	16810.9	37005	31599.3	16977.7	37297.9	28849.4	17350.2
38211.4	31161.7	15437.2	39536.1	31532	15663	36571	29908.5	16764	36780.5	31554.9	17023.4	37143.6	28857.9	17277.3
38016.7	31213.3	15696.5	39425.4	31541.3	15600.7	36775	29836.4	16696.5	36963.6	31437.9	16972.9	37323.9	28936.1	17252.3
38126.2	31312.7	15754.1	39313.3	31341.7	15525.5	36835.9	29948.1	16734.3	37074.5	31532.5	16976.1	37363.8	29017.8	17260.8
37791.6	31320	15477.6	39172.5	31055.8	15508.6	36583.6	29696.1	16601.5	36882.2	31182.8	16837.2	37182.4	28841.5	17155.2
37414.4	31102.8	15627.4	39141.6	30892.9	15486	36575.8	29491.1	16446.4	36865	31093.1	16649.4	37086.2	28743.6	17000.7
37213.7	31147	15621.6	38876.9	30743.3	15378.8	36623.6	29307.9	16386.8	36859.8	30946.9	16607	37184.2	28649.1	17017.6
36873	30977.6	15633.1	38574.2	30677.8	15392.4	36536	29088.4	16249.2	36696.3	30768.3	16433.4	37053.8	28447.3	16889
36714.8	30730.9	15304.7	38344.9	30593	15377.4	36031.4	29096.1	16127.6	36350	30290.9	16288	36393.4	28244.4	16571.3
36489.7	30554.2	15201	38020.3	30138.5	15297.9	35838.3	28941.8	16014.5	36157.8	29579.1	16162.9	36149.5	28148.8	16429
36307.2	30303.8	15010.8	37590.2	29821.9	15174.7	35560.6	28763.7	15918.4	35760.3	29359.7	16038.1	35862.9	27987.2	16312.6
36112.5	30042.3	15183.7	37234	29676.1	15008.1	35545.9	28676.2	15821.7	35649.5	29286.1	15933.4	35747.2	27956.9	16188.9
35516.3	29891.4	15010.8	37015.2	29378.9	14887.8	35244.3	28353.6	15562.4	35358.2	28871	15691.2	35329.4	27540.1	15878
35139.2	29442.2	14855.2	36381.5	28792.7	14849.4	34790.8	28200.3	15360.8	34879.1	28644.8	15497.3	34704.9	27212.1	15530.2
34883.7	28838.3	14740	35691.2	28285.8	14752.1	34356.9	28019.1	15203.1	34286.1	28440.1	15307.2	34159.3	27008.8	15274.8
34488.2	28808.8	14538.3	35384.6	27922.1	14599.9	34191.2	27681.4	15055.7	34174.5	28087.3	15174.8	34041.2	26686.8	15193.8
34019.8	28477.4	14538.3	35046.8	27457.1	14433.3	34056.6	27249.5	14858.2	33838.4	27691.8	14939.2	33909.8	26457	15077.6
33393.2	27836.8	14238.7	34565.4	26950.8	14162.3	33522.3	26606	14578.3	33091.8	27110.6	14605.3	33423.8	25976.5	14860.4
32967.3	27420.7	14031.2	33687.7	26466.6	13918	33053	26300.4	14359.9	32531.2	26717.7	14332.4	32867.3	25666.8	14566.8
32444.1	27096.7	13743.1	33170.1	26101.5	13633	32516.8	26011.4	14105.4	32314.1	26245.5	14141.5	32209.9	25219.3	14197.3
31361.2	26474.4	13587.5	32919.2	25657	13360.2	31920.3	25210.2	13639.4	31671.6	25253.4	13876.5	31536.2	24459.5	13729.3
30740.7	25535.4	13149.6	32182.9	25168.4	13067.1	30860.4	24656.1	13323.1	30760.3	24531.3	13673.5	30512.5	23851.5	13303.7
30095.8	24832.2	12654	31028.1	24616	12752.3	29979.3	23942.5	13028.5	29933.8	23670.5	13490.3	29741.4	23255.6	13028.6
29098.1	24033.1	12348.6	29916.9	23990.1	12416.6	29253.3	22755.6	12643.2	29221.4	22773.6	13446.1	29236.9	22490.4	12861.7
28550.6	23606	12267.9	29088	23435.1	12003	28728.3	22484.8	12364.7	28713.1	22307	13316.7	28572.1	22146.8	12432.7
28027.4	22932.2	12072	28530.2	22815.7	11730.2	27933.1	22181.4	12078.6	27949.2	22028.3	12985.3	27658.7	21762.3	11957.7
27394.7	22468.2	11662.9	27933.4	22130.4	11392.7	27312.8	21484.5	11823.7	27472.8	21390.5	12797.4	27119.9	21183.9	11769.7
26476	22033.8	11420.9	27272.7	21290	11083.9	26717.5	20866.2	11438.4	26895.8	20921	12849.9	26467.3	20482.7	11332.6
25855.5	21245.8	11173.1	26780.6	20892.2	10689.6	25939.1	20277.8	11167.9	26243	20340.7	12726.7	25756.8	19970.1	11038.4
25277.6	20748.7	11225	26217.8	20506	10368.9	25524.2	19906.6	10897.6	25677.3	20068.3	12271.6	25246.4	19720.9	10693.2
24809.1	20266.3	10948.4	25571.2	20067.1	10097.2	25008.9	19367.4	10712.3	25167	19472.6	11696.7	24811.4	19333.5	10560.8
24316.3	19776.6	10602.6	25140	19758	9993.44	24417	18872.1	10503.5	24030.2	18918.4	11007.9	24243.1	18906.6	10354
23823.6	19250.1	10493.2	24979.4	19427.4	9677.56	23903.9	18542.7	10273.7	23434.6	18492.2	10426.4	23651.8	18586	10033.3
23647.1	18951.8	10516.2	24542.2	19083.7	9387.08	23673.7	18453.3	10184.7	23306.3	18337.8	10210.1	23386.2	18470.1	9880.29
23373.4	18605.7	10441.3	24098.6	18851.1	9291.48	23408.4	18142.6	10074.5	23309.2	18046.7	9960.8	23147.7	18299.4	9800.01
23032.7	18219.1	10066.7	23720.9	18707.4	9399.27	22892.9	17804.9	9921.38	23247	17681.5	9711.7	22611.6	17956.5	9620.19
22728.5	17979.7	9939.98	23308.1	18471.2	9255.69	22594.3	17655.4	9779.64	23122.4	17417	9624.73	22225	17712.5	9394.75
22436.5	17703.6	9807.44	22970.1	18271.2	8948.14	22297.7	17495.7	9661.53	23034.2	17184.9	9644.06	21890.7	17409.7	9217.94
22071.5	17405.3	9963.03	22654.9	18086	8637.45	22171.8	17281.2	9511.11	22997.2	16882.5	9617.26	21703.9	17256.1	9025.66
21992.4	17129.2	9847.78	22313.5	17884.1	8699.67	21877.3	17313.6	9436.12	22820.1	16839.6	9759.4	21266.9	17176.7	8809.71
21663.9	17085	9651.86	22116.7	17661.4	8814	21733	17048.5	9315.44	22755.4	16560.5	9868.36	21101.1	16910.2	8709.58
21451	16783.1	9565.43	21926.9	17543.2	8743.02	21519.9	16841.6	9218.89	22720.9	16375.5	9789.47	20847.9	16784.3	8595.22
21377.9	16569.5	9536.61	21798.8	17479.5	8525.18	21389.9	16760	9176.84	22685	16295.9	9684.05	20685.7	16748.1	8527.84
21213.7	16440.6	9502.04	21644	17343	8400.34	21304.1	16624.3	9115.37	22644.1	16166.9	9664.17	20584.7	16630.8	8469.18
20769.6	16333.8	9231.21	21573	17259.6	8400.07	21119.1	16234.6	8969.15	22511.9	15884.8	9722.04	20405.1	16225.3	8381.56
20453.2	16252.8	9173.59	21555.5	17196.2	8398.41	21048.2	15983	8866.48	22467.2	15663.1	9712.28	20324.3	16016	8302.25
20453.2	16065.1	9156.3	21514.5	17110.8	8304.93	20898.9	16066.9	8837.38	22335.6	15679.5	9548.43	20063	16007	8165.86
20453.2	16013.5	9323.41	21453.3	17012.4	8107.38	20950.5	16097	8830.32	22386	15636.3	9494.93	20097.1	16092.3	8140.22
20313.3	15892	9139.02	21424.2	17011.7	8129.36	20782.1	15995.6	8776.57	22267	15578.6	9416.01	19874.1	15927.2	8051.36
20124.7	15925.1	8971.91	21427.2	17029.1	8217.63	20685.8	15913.8	8708.11	22107.1	15491.8	9337.39	19699.3	15738.8	7938.08
20063.9	15833.1	8977.67	21404.5	16989.9	8260.64	20653.3	15841.8	8693.04	22138.8	15460.3	9327.39	19677.8	15698.4	7932.95
20070	15880.9	9121.73	21379.2	16946.7	8127.61	20742.3	15876.9	8701.28	22183.5	15454.5	9402.16	19788.3	15751.1	7946.98
20149	15833.1	9277.31	21365.1	16941.1	8058.89	20786.6	15963.2	8719.44	22229.7	15493.7	9365.67	19826	15863.4	7943.11
20191.6	15803.6	9069.87	21385.5	16951.4	8265.36	20656.6	16002.1	8721.89	22105.4	15544.6	9314.38	19646.7	15790	7906.68
20234.2	15862.5	9052.58	21401.6	16979.9	8427.56	20671.8	16048.3	8733.74	22084.5	15577.2	9326.94	19657.3	15806.6	7913.38
20209.9	15880.9	9018.01	21408.3	16997.1	8403.24	20648.6	16058.9	8719.52	22023.4	15556.5	9283.4	19600.5	15783.4	7874.6
20264.6	15825.7	9219.69	21397.2	16985.4	8258.55	20702	16144.1	8719.76	22032.6	15543	9166.76	19622.7	15940.3	7839.32
20301.1	15851.5	9179.35	21380	16994.5	8225.96	20700	16154.6	8731.8	22038.3	15557.5	9169.36	19629.5	15951.1	7860.77
20532.3	15880.9	9087.15	21379.1	16994.1	8297.53	20703.2	16249.9	8815.84	22106.9	15736	9275.52	19693.5	16038.2	7983.22
20587.1	16035.6	9156.3	21393	17002.2	8399.71	20806.1	16316.7	8832.44	22123.2	15738.5	9269.61	19804	16123.6	8007.18
20885.2	16326.5	9605.76	21424.5	17064.9	8390.75	21199.8	16588.6	8946.14	22354.8	15940.1	9370.78	20259.8	16532.3	8152.17
21682.1	16749.9	9836.25	21470.9	17203.4	8557.23	21555.7	17236.9	9230.38	22426.2	16612.5	9424.17	20655.6	17137.6	8396.35
21408.4	16551.1	9484.75	21593.5	17463.6	8980.76	21263.6	16937.9	9121.83	22395.7	16290.8	9313.34	20351.9	16848.5	8305.76
21396.2	16595.3	9329.17	21721.4	17621.6	9085.48	21206.6	16917.4	9125.15	22347.1	16296.1	9365.84	20305.6	16745.1	8317
21536.1	16646.8	9064.11	21808.6	17588.1	8914.82	21104.8	16977.8	9185.06	22286.6	16416.9	9441.47	20231.6	16672.9	8379.84
21329.3	16639.5	9029.53	21761.5	17427.7	8597.57	21089.3	16799.9	9114.39	22288.9	16256.9	9419.97	20221.9	16548.3	8346.56
20806.1	16193.9	8608.88	21713.8	17380.5	8151.8	20643.1	16378.3	8905.45	21971.9	15952.2	9254.31	19635	16039.1	8095.33
19747.5	15324.9	8147.9	21643.5	17255.3	8062.91	19980.6	15591.3	8535.34	21744.9	15445.1	8781.97	18683.2	15193.2	7588.24
18743.7	14732.1	7491	21492.1	16887.1	7784.34	19406.4	14842.8	8245.21	21616.7	15260.6	8627.22	17878.2	14215	7191.01
18536.9	14360.2	6782.23	21387.2	16464.7	7449.08	18971.3	14595.4	8185.16	21698.9	15563.1	8552.52	17282.3	13709.8	7083.8
18196.2	13513.3	6465.31	21346.7	16033.5	7262.8	18474.8	14371.9	8074.03	21254.2	15529.9	8287.24	16453.9	13331.5	6750.09
18263.1	13185.6	6223.29	21348.4	15699.1	7189.34	18292.5	14392.6	8066.02	21270.8	15624.8	8206.74	16081.3	13241.5	6666.49
18421.3	13358.7	6280.91	21367.6	15442.3	7122.54	18351.2	14532.8	8091.01	21248.7	15639.1	8220.9	16174.8	13359.5	6704.65
18536.9	13384.5	6252.1	21421.7	15312.5	7051.23	18381	14539.3	8125.02	21293.6	15707.7	8264.83	16275	13436.8	6804.03
18786.3	13564.9	6563.27	21528.1	15260.5	6997.27	18524.9	14761.8	8175.64	21665	15640.1	8265.92	16529.6	13776.8	6867.97
18774.1	13826.3	6482.59	21613.9	15288	6963.44	18612.8	14797.2	8159.05	21693.8	15678.8	8241.68	16604.7	13750.7	6875.86
19291.3	14389.7	6465.31	21650.1	15391.5	6934.48	18922.2	15102.8	8291.66	21792.7	15987.1	8353.82	17071.4	14104.6	7166.8
19589.4	14503.8	6615.13	21690.8	15611.3	6947.69	19102.5	15327.4	8333.73	21773.1	16124.7	8319.08	17278	14425.9	7256.18
19930	14757.9	6955.1	21777.6	15907.5	6939.89	19567.9	15605.8	8397.25	21773.7	16281.3	8311.96	17742.7	14939.9	7373.46
20343.7	15151.9	7277.79	21849.1	16239.1	6956.44	19960.5	15978.5	8489.03	21747.4	16405.4	8369.66	18223.7	15385.4	7541.56
21079.8	15704.2	7231.69	22027.6	16656.5	7019.19	20645.3	16513.5	8643.25	21926.6	17178.9	8538.46	18758.4	15919.6	7751.25
21816	16355.9	7358.46	22429.2	17030.2	7098.76	21609	16979.7	8818.35	22295.6	17998.4	8756.26	19601.1	16564	8035.37
22643.3	16945.1	7421.85	23228.2	17487.7	7206.66	22165.3	17656.1	8984.24	22334.3	18594.8	8847.25	20041.3	17127.9	8202.95
23160.5	17258.1	7854.02	24077.6	18015.3	7244.24	22889.1	18089.6	9094.66	22567.7	19052.5	8902.3	20614	17757.6	8290.41
23616.7	17895.1	8038.42	24768.8	18566.8	7290.9	23550.7	18385.2	9229	23071.8	19513	8950.46	21370.5	18231.5	8536.04
24103.4	18263.3	8096.04	25243.7	19073.9	7412.84	23918.1	18684	9367.48	23533.7	20906.2	9033.55	21895.3	18604.6	8757.72
24492.8	18738.3	8263.15	25723.3	19483.3	7646.71	24370.7	19040	9486.18	23937.3	21636.4	9160.26	22470.7	18941.1	8891.56
25052.5	19187.5	8557.02	26018.3	19796.6	7784.36	24844	19660.8	9621.41	24199.6	22240.3	9196.95	23012.5	19437	8963.3
25508.7	19529.9	8862.42	26172.5	20051.2	8029.99	25282.5	20103.8	9746.92	24456.8	22642.5	9269.21	23630.1	19872.8	9131.43
25782.5	19710.3	8718.37	26564.2	20315.7	8395.08	25354.7	20425.3	9812.89	24907.1	23066	9345.74	23793.9	20006.9	9165.91
25989.4	20093.3	8816.33	26810	20565.2	8673.54	25602.7	20838.5	9873.64	25427.1	23320.7	9399.94	24133.1	20182.7	9173.18
26530.8	20583	8816.33	26877.7	20795.3	8718.96	25992.1	21221.3	10048.9	26123.9	23724	9428.71	24760	20529.1	9486.38
27023.6	20870.2	9046.82	27037.2	21005.5	8664.42	26434.3	21725.3	10201.6	26688.8	24061.4	9230.56	25343.4	20949.9	9667.96
27315.6	21209	9098.68	27324.7	21173.2	8724.88	26731.7	22056.4	10307.4	27129.7	24045.9	9226.43	25758.5	21144.6	9791.46
27698.9	21474.1	9133.25	27805.8	21291.3	8938.48	27063	22227.8	10448.3	27351.9	24459.9	9355.44	26311.3	21419.6	10098.2
27936.1	21801.8	9219.69	28068.2	21416.1	8951.51	27501.2	22308.5	10584.1	27871.1	24436.5	9744.9	26985	21553.4	10421.6
28130.8	21864.4	9444.42	28317.6	21602.5	8794.21	27860.4	22416.2	10682	28223.6	23923	10222.6	27459	21727.1	10629.7
28398.5	21978.5	9571.19	28630.6	21795.9	8654.93	28148.7	22593.7	10791.1	28601.9	22883	10535.6	27843.5	21885.5	10819.5
28574.9	22103.7	9542.38	28833.6	21960.3	8646.96	28241.6	22878.6	10859.3	28284.6	22892.6	10409.4	27925.5	21883.9	10810.6
28684.4	22306.2	9542.38	28876.3	22069.8	8754.34	28296	23252.7	10890.1	28263	24174.4	10318.1	27822	21817.8	10607
28739.2	22792.3	9507.8	28724.5	22113.4	8821.65	28577.4	23298.5	10959.4	28699.1	23991.8	10660.6	28267.6	21802.8	10747.7
28684.4	23171.5	9686.43	28713.8	22174.1	8722.47	28948.7	23232.7	11005.7	29180	23717	10915.9	28830	21846.3	10919.8
28331.6	23226.8	9726.77	28793	22230	8715.87	29069.5	23059	10954	29139	24121.5	11036.5	28883.8	21610.1	10827.2
28696.6	23267.3	9669.15	28781.1	22396.8	8703.52	29152.9	23213.7	11049.7	28684.4	24041.3	11207.4	28995.8	21771.2	10972
28818.3	23219.4	9663.39	28907.2	22792.3	8767.26	29181.3	23298.7	11075.2	28724.6	24200.1	11259.7	28941.1	21799.8	10959.2
28806.1	23149.4	9732.53	29111	23039.4	8740.26	29261.3	23244.9	11082.4	28633.2	24406.6	11358.2	28973.8	21774.3	10974
28532.3	23178.9	9882.35	29117.9	23140.4	8711.4	29418	23177.7	11024.1	27965.7	25355.2	11258.6	28907.1	21570.7	10767.8
28477.6	23097.9	9744.06	28751.4	23177.4	8809.5	29342.4	23095.4	11016.6	28824.1	25294.2	11316.2	28764.7	21434.8	10745.1
28386.3	23094.2	9726.77	28588.5	23063.6	8864.51	29339.6	23033	10997.1	28767.7	25479.6	11248.2	28683.4	21317.7	10680
28398.5	22799.6	9738.3	28345.3	22867.2	8909.9	29251.7	22846.9	10999.1	28117.7	25168.6	11445.9	28665.6	21340.5	10814.3
28520.2	22611.8	9968.79	28449.2	22805.6	8914.93	29303.4	22805.2	11020.5	27823.6	25071	11532.2	28771.2	21506.9	10924.2
28459.3	22840.1	9755.58	28579.8	22731.8	8978.31	29266.4	22656.8	11029.6	27794.3	24775	11581.4	28823.9	21352.5	11005.5
28544.5	22773.9	9646.1	28788.3	22698.2	9056.11	29131.6	22736.6	11023.1	28438	24833.9	11420.6	28513.7	21267	10877.8
28599.2	22858.5	9738.3	28553	22515.3	9135.57	29267	22530.4	11069.1	27720.1	24587.2	11692.6	28850.1	21315.7	11132.7
28447.1	22799.6	9842.02	28641.9	22433.3	9032.13	29235.5	22503.6	11012.5	28032.1	24617.2	11383.8	28644.5	21164.9	10938.4
28495.8	22858.5	10061	28421.8	22260	8960.98	29343.1	22572.4	11013.8	28367.3	24363	11192.6	28715.6	21203.4	10916.4
27997	22877	9778.63	28322.1	22180.5	9079.34	29145.2	22254.1	10903.3	27851.8	24365	10933	28430.3	20697.1	10777.3
27990.9	23267.3	9801.68	27998.8	22080	9228.24	29319.4	22236.3	10928.6	28156.1	24041.1	10814.1	28698.9	20631.1	10883.8
27887.5	23145.8	9795.92	27848.2	22168.7	9126.92	29209.4	22164.2	10887.6	28297.4	23632.2	10680.5	28504	20506	10835.2
27583.3	22818	10009.1	27755.8	22092	9034.18	29156.3	21872.7	10808.7	28658.9	23033.4	10712.9	28393.3	20381.8	10802.9
27692.8	22674.4	9761.34	27700.6	22164.6	9062.94	28907	21877.5	10808.7	28058.1	22679.7	10617.5	28050.1	20278.6	10814.1
27656.3	22895.4	9600	27693.9	22270.8	9215.77	28950.2	21793.3	10824.5	28308.5	22394.8	10973.7	28100.2	20164.3	10934.7
27668.4	22983.7	9507.8	27677.4	22452.6	9256.34	29007.1	22010.5	10833.8	28389.1	22195.6	11665	27932.9	20161.2	10911.3
27735.4	22784.9	9623.05	27552.1	22711.9	9201.58	29131.4	22514.7	10839	29265.9	22586.2	12054.9	27574.9	20313.9	10734.9
27735.4	22869.6	9744.06	27358.1	22843	9317.56	29320.4	22953.1	10875.4	29931.6	23726.3	11478.7	27433.3	20392.4	10633.6
28021.3	23079.5	9640.34	27066	22847.8	9655.6	29319.1	23286.3	10997.6	30325.2	23596	11526.4	27464.5	20553.8	10762.8
28629.7	23156.8	9772.87	26978.4	22855.3	9889.24	29356.3	23682.2	11141.4	30097.6	23647.4	11718	27592.6	20954.1	10999
29055.5	23657.6	10383.7	27823.2	23010.2	9998.13	29885.1	23910.1	11248.8	29765.8	23028.7	11772	28381.4	21375.7	11401.3
29755.1	24423.4	12095.1	29203.2	23358.4	10461.6	32320.1	22225.5	11047.3	29938.6	23368.8	11384.1	31462.6	21358.4	11841.3
31227.4	26319.7	13310.9	30647.1	25237.9	12079.1	34334.9	23485.4	11640.2	31483.2	23769.1	11685.6	34044.3	22173.7	12898
33508.7	28061.4	13973.6	32528.1	26500.7	13980.7	35743.9	25038.7	12976.2	33361.4	25908.9	13025.5	35593.9	23553.6	14209.5
36222.1	29792	14417.3	35086.8	28323.6	15221.8	36908.4	26699.8	14679	34894.8	28458	16028.3	37131.5	24975.1	15688.3
36970.3	30741.9	14693.9	37595.3	29654.9	15813.9	37455.5	27142.7	15870.8	35843.2	28961.6	16552.9	37928.3	25318.8	16614.7
37079.8	30881.9	14930.1	38632.4	30885.2	14822.1	37627	27292.8	16008.6	36459.1	29482.5	16603.7	38165.2	25550	16777.2
37165	30697.8	14849.5	38464.6	31388.7	15019.6	37389.2	27355	16100.9	36333	29578.8	16666.7	38035	25658.1	16842.7
37274.5	30686.7	15183.7	38038.8	31697	14641.5	37583.5	27559.6	16197.9	37029.9	29885.8	16590.8	38089.5	25854	16840.5
37304.9	30701.4	15149.1	39024.5	31466.1	14870.5	37493.2	27625	16241.4	37043.1	30038.3	16578.5	38033.3	25895.3	16865.1
37560.5	30808.2	15408.4	37821.6	31312.5	15143.2	37713.2	27879.8	16343.4	37540.6	30436.5	16704.2	38241.8	26183.5	16975.9
37536.1	30834	15362.3	38349.5	31109.2	15165.8	37603.6	27938.6	16321.5	37595.8	30507.8	16644.6	38130.3	26186.6	16931.2
37517.9	30966.6	15333.5	38731.1	30881.3	15108.5	37609.7	27942	16319.9	37586.7	30539.5	16632.5	38233.8	26219.2	17005.8
37736.9	31080.7	15448.7	38816.8	30813.3	15171.2	37712.2	28141.9	16400.4	37815.1	30833.9	16737.9	38368.1	26434.2	17104.2
37761.2	31316.4	15535.2	38771.2	30864.7	15228.5	37891.2	28181.7	16429.2	38033.3	30883.8	16721.7	38592.1	26500	17201.3
37955.9	31224.3	15661.9	39072.3	30956.1	15302	37937.2	28335.4	16487.2	38164.3	31086.9	16842.6	38607.3	26676	17223.7
37627.4	31010.7	15316.2	39219.1	31063.4	15377.4	37291.4	27617.2	16349.8	33881.8	29308.5	17185.7	37744.9	27267.2	17186
38132.3	30867.1	15373.8	39315.2	30789	15427.6	36416.7	29925.7	16724.7	36669.1	31382.5	16891.3	36829.4	28581.6	17143.6
38004.6	31434.2	15529.4	39374.4	30786.6	15496.6	36853.2	29831.8	16738	37185.9	31286.1	16894.6	37400	28644.5	17336.9
37974.1	31485.7	15731.1	39662.5	31100	15569.6	37041.1	29788.1	16733	37249.2	31290.6	16887.5	37631.8	28805.2	17398.3
38041.1	31390	15765.7	39735.2	31015	15604.9	37024.5	29790.1	16748.8	37251	31350.5	17009.8	37642.2	28919.5	17421.9
37828.1	31423.1	15546.7	39790.1	30897.4	15733.5	36862.2	29588.3	16673.2	37121.1	31225.3	16999.5	37575.7	28803.1	17397.2
37584.8	31430.5	15535.2	39747.8	31019.1	15846.4	36847.2	29421.3	16585.8	37079.4	31078.7	16869.1	37576.6	28709.6	17346.9
37578.7	31386.3	15644.7	39090.2	31272	15562.8	36920.4	29417.5	16583.1	37119.3	31063.9	16961.3	37638.7	28765.6	17357.4
37274.5	31412.1	15529.4	38914.5	31243	15494.5	36785.9	29226.1	16461.4	37021	30913.7	16732.5	37515.3	28596.3	17240
36720.9	31007.1	15103	38741.4	31092	15455.4	36228.6	28752.9	16218	36458.5	30432.9	16506.1	36981.3	28137.1	16990.6
36337.6	30701.4	14930.1	38463.1	30678.8	15300.9	35914.6	28472.7	16040.2	36098.4	29813.7	16310.1	36614	27861	16787
36009.1	30447.4	14768.8	38000.5	30293.3	15057.8	35632	28230.5	15881.2	35719.8	29053.6	16160	36277	27649.1	16596.6
35619.8	30156.5	14889.8	37521.7	30059.8	14898.1	35573.5	27976.4	15715.5	35549.9	29124.8	15977.5	36139.2	27475.2	16444.8
35248.7	29666.8	14682.4	37222.3	29629.1	14730.5	35148.6	27668.9	15532.2	34979	28621	15764.2	35662.9	27159.8	16221.7
34987.1	29294.9	14428.8	36664.5	28932.8	14593.2	34725.4	27463.3	15393.8	34514.9	28262.3	15556.5	35193	26881.2	16018.1
34597.7	29000.3	14267.5	35977.4	28420.2	14410.6	34480.4	27081.7	15237.1	34129.9	27925	15414.4	34990.4	26557.4	15924.2
34220.5	28724.1	14146.5	35582.3	28143.8	14192.2	34231.6	26786.2	15075.4	33872.3	27639.6	15230.7	34717.2	26257	15766.8
33520.9	28492.2	14065.8	35184.3	27744.2	13989.3	33989.7	26321.9	14778.4	33631.9	27097.1	14987.8	34378.8	25820.8	15472.8
32991.6	28031.9	13506.8	34542.9	27235.2	13712.5	33260.4	25853.5	14523.9	33037.5	26469.6	14743.4	33640.4	25265.4	15162.4
32109.5	27255	13201.4	33754.6	26658.1	13413.3	32521.3	25120.4	14115.2	32201.4	25595.8	14389.7	32786.1	24622.5	14720.4
31166.5	26614.3	12878.8	33218.5	26147.8	13020	31763.3	24422.4	13680.2	31606.1	24625.7	14127.3	31908.7	23928.2	14212.2
30485.2	25855.8	12861.5	32470.7	25591.7	12586.3	31142.6	23912.9	13338.5	30849.8	23999.2	13878.5	31196.4	23559.4	13781.4
29730.8	25097.3	12533	31267.5	24965.4	12244.5	30307	23227.7	12986.3	30130	23454.6	13706.8	30353.9	22966.1	13389.8
28909.5	24268.8	12193	30182.3	24386	11865.1	29378.4	22491.4	12604	29345.4	22593.7	13546.2	29412.9	22315.8	12954.3
28258.6	23723.8	11979.8	29023.7	23887.7	11471.6	28772.5	21907.2	12315.4	28866.7	21902.4	13478.1	28810.1	21830	12653.3
27583.3	23053.7	11605.3	28358.8	23332.2	11178.7	27943.3	21282.3	12006	28186.5	21177.5	13268.6	27986	21253.6	12295.8
27047.9	22589.8	11461.2	27669.6	22490.4	10841.6	27402.1	20907	11752.6	27670.7	20834.2	12963	27376.8	20888.3	11952.9
26397	22037.4	11017.5	27016.5	21561.9	10535.8	26603.6	20382.2	11454.4	26860.4	20314.4	12756.6	26551.1	20325.1	11590.5
25739.9	21521.9	10896.5	26477.7	20962.4	10154.8	26060.8	19921.4	11163.4	26329.3	19997.5	12534.9	25963.9	19890.7	11240.6
25009.9	20918.1	10729.4	26003.2	20681.6	9728.91	25449	19335.4	10846.9	25695.8	19481.5	12003.4	25330.2	19410.9	10892.1
24474.5	20292.1	10694.8	25505.6	20373.7	9421.55	24940.2	18883.6	10616.6	24912.9	19036.4	11362.9	24839.3	19072.9	10633
24042.6	19809.8	10475.9	24978.6	20092.8	9320.88	24426.8	18488.1	10423.8	23925.9	18617.8	10762.6	24318.2	18746.6	10415.2
23695.8	19301.6	10176.2	24660.5	19772.3	9317.27	23824.6	18214	10255.1	23522.8	18264.5	10372.2	23680.4	18408.4	10166.4
23312.5	18970.2	9997.6	24454.6	19466.5	9144.64	23466.7	17892.5	10095.6	23428.1	17914.5	10170.5	23313.9	18099.1	9996.61
22947.5	18631.5	9928.45	24137.5	19179.5	8861.52	23179.3	17585.6	9944.87	23386.7	17596.4	10020.5	23020.5	17858.4	9840.79
22722.4	18351.6	9957.26	23676.4	18924.5	8622.67	22979.8	17433.8	9842.84	23338	17393.3	9888.15	22792.1	17737.6	9699.68
22442.6	18079.2	9582.71	23208.7	18636.2	8554.18	22537.4	17203.3	9723.23	23236.4	17162.7	9833.44	22333.7	17386.4	9539.07
22272.2	17722	9536.61	22861.8	18436.7	8484.66	22228.1	17153.2	9623.18	23118.5	17022.3	9657.92	21932.1	17255.8	9324.32
21986.3	17519.5	9427.13	22598.7	18253	8367.8	22037.2	16915.4	9513.12	23089.3	16809.9	9680.04	21733.7	17040.1	9217.15
21603	17479	9513.57	22369.4	18066.7	8139.86	22035.8	16689.1	9371.53	23052.6	16479.2	9792.98	21686	16846.8	9078.59
21463.1	17029.8	9346.46	22136.7	17899.7	8092.97	21666.2	16554.3	9283.18	22953.7	16388.2	9925.05	21244.9	16728.8	8911.45
21286.7	16904.6	9139.02	21947.9	17752.2	8048.06	21484.3	16387.5	9207.72	22816.7	16271.5	9912.69	21028.5	16551.3	8830.29
21152.9	16735.2	9081.39	21765.6	17622.4	8001.84	21373.1	16242.6	9152.51	22750.8	16180.5	9868.05	20907.2	16465.9	8783.08
21158.9	16683.6	9133.25	21699.4	17551.6	7898.45	21385.6	16220.5	9157.3	22775.2	16180.2	9863.51	20940	16495.8	8803.21
20970.3	16646.8	9179.35	21636.5	17499.7	7865.57	21380.3	16106.9	9086.37	22786.7	16019	9876.02	20907.8	16413.4	8733.4
21037.3	16680	9127.49	21655.3	17523.1	7935.59	21372.6	16137.2	9103.92	22770.6	16064.5	9812.66	20896.6	16458.2	8749.69
21037.3	16444.3	8885.47	21689.6	17540.2	8000.5	21140	16054.1	9092.35	22563.4	16136.9	9706.14	20648.5	16358.8	8725.73
20964.3	16418.5	8862.42	21710.3	17535.8	7962.94	21160.4	15911.6	9086.47	22582.8	16151.7	9814.26	20743	16301.8	8799.24
20891.3	16429.6	8804.8	21731.6	17473.4	7876.85	21156.6	15808.8	9073.45	22538.9	16137.5	9853.87	20779.7	16221.2	8831.58
20800	16514.3	8983.43	21758.1	17438.6	7736.15	21277	15791.9	9042.87	22676.4	16003.8	9906.67	20901.5	16255.8	8809.84
20818.3	16411.2	8925.81	21756.7	17475	7743.16	21167.6	15843.7	9026.08	22607	15997.7	9770.48	20714.2	16261.8	8725.35
20860.8	16521.6	8781.75	21782.3	17518.5	7766.32	21110.8	15955	9021.22	22521.5	16013.4	9668.06	20566.5	16239.1	8650.08
20860.8	16540	8770.23	21728.7	17508.1	7782.72	21114.4	15957.8	9021.77	22536.7	16013.8	9681.26	20566.5	16238.9	8650.24
20988.6	16529	8925.81	21687.2	17544.6	7731.25	21175.3	16073.3	9054.81	22600.2	16047.4	9570.36	20618.1	16410	8656.21
21183.3	16665.2	9012.24	21661.7	17615.4	7700.36	21281	16254.5	9120.59	22679.2	16151.7	9541.68	20720.5	16579.2	8698.32
21286.7	16624.7	8804.8	21757.4	17687.2	7781.73	21211.3	16180.2	9171.23	22590.8	16319	9581.91	20729.9	16559.8	8821.57
21238	16797.8	8810.56	21910	17758.5	7842.16	21313.8	16130.8	9168.59	22655.3	16287.6	9659.15	20876.6	16539.7	8869.66
21244.1	16996.6	8891.24	22021.3	17798.9	7853.24	21485.5	16106.1	9190.42	22774.2	16288.3	9764.64	21115.2	16587	8960.57
21256.3	17044.5	9104.44	22118.5	17827.4	7765.03	21623.1	16152.3	9197.93	22922.1	16254.1	9803.79	21257.6	16695	8972.41
21475.3	17125.5	9064.11	22132.4	17896.8	7766.85	21636.8	16330.8	9267.92	22902.9	16416.1	9722.22	21256.3	16819	9006.33
21487.5	17232.3	8994.96	22216.2	17987.4	7833.27	21670.3	16316.4	9278.58	22895.7	16449.7	9753.76	21308.2	16809.7	9043.97
21937.6	17618.9	9248.5	22233.8	18066.1	7891.96	22049.4	16678.2	9459.52	23059.2	16760.3	9810.05	21742.3	17198.6	9246.28
22844.1	18377.4	9421.37	22344.9	18226.4	7940.29	22625.5	17459.4	9802.76	23063.2	17431.4	9805.89	22286.6	17846.6	9542.34
22667.7	18554.2	9455.94	22705.5	18478.6	8118.08	22781.9	17320.9	9755.88	23075.8	17303.9	9878.43	22447.6	17763.7	9560.53
22783.3	18609.4	9173.59	23137	18841.5	8292.18	22659.3	17344.2	9803.42	23061.4	17374.4	9870.95	22366.2	17704.3	9618.88
22874.5	18642.5	8873.95	23412.4	19179.6	8341.81	22506.5	17351.7	9837.73	22988.2	17429.4	9845.52	22246.4	17624	9656.33
23142.2	18889.2	8695.32	23346.3	19366.6	8155.3	22592.6	17510.5	9948.32	22975.5	17625.8	9824.95	22346.3	17716.6	9784.75
23130	18992.3	8568.55	23361.2	19395.2	7916.54	22598.2	17487.3	9947	22931	17623.9	9806.67	22339.1	17660.5	9796.3
22643.3	18635.2	8343.82	23473.3	19323.7	7725.5	22252.5	17055.7	9758.13	22828.3	17359.6	9782.22	21997.2	17261.7	9634.86
22667.7	19043.9	7848.26	23660.5	19356.7	7594.52	22311.5	16990.3	9802.17	22855.5	17477.8	9927.36	22059.9	17037.8	9764.73
23008.4	19025.5	7231.69	23633.2	19379.3	7488.41	22034.4	17172.3	9909.2	22889.9	17850.1	9798.87	21680.3	16962	9798.4
23008.4	18598.3	6949.34	23744.2	19342.1	7393.57	21633	17128.4	9873.83	22874.1	17965.3	9698.89	21209.1	16834.1	9679.47
23172.6	18116	6960.86	23952.5	19367.8	7335.73	21312.8	17275.7	9889.25	22736.2	18039	9611.5	20822.4	16942.9	9556.84
23087.5	18119.7	6661.22	24214.8	19485	7294.97	21205.4	17162.6	9858.2	22794.4	18123.3	9585.63	20665.8	16754.3	9540.7
23081.4	17655.7	6592.08	24321.6	19527.3	7256.86	20889.8	17152.8	9817.94	22586.8	18155.4	9520.12	20284.5	16722.3	9406.36
23549.8	18259.6	6701.56	24497.4	19411.9	7226.2	21290.8	17575.3	10005.2	22813.1	18345.5	9569.1	20693.9	17066.7	9596.85
24292	19080.7	6995.44	24993.4	19301.8	7169.2	21945.9	18259.7	10267.5	22858.7	18689.9	9644.45	21342.6	17687.5	9867.03
24851.7	19622	7081.87	25841.3	19478.3	7136.6	22361.3	18767.7	10435.8	22953.7	19025.9	9622.79	21694.2	18108.4	10040.1
25308	19677.2	7110.68	26821.2	19892.6	7138.41	22488.4	19158.5	10500.9	22902.2	19324.3	9681.37	21746.9	18439.9	10100
25721.7	20089.6	7214.41	27400.8	20361.3	7147.66	22967.1	19486.1	10577.5	22926.6	19507.6	9578.28	22213.9	18770	10322.1
26226.6	20343.7	7364.23	27664.4	20854.3	7150.77	23421.4	19945.8	10580	22901.4	19828.5	9465.68	22550.9	19211.6	10446
26932.3	20741.3	7692.68	27856.3	21231.6	7191.65	24354	20646.5	10401.5	23115.8	20496.3	9325.28	23161	19950.9	10577.6
26543	21290	7669.63	28247.4	21798.3	7285.39	24806.2	20392.8	10294.5	23275.4	20450.8	8603.59	23566.4	19711.6	10651.6
27644.1	21547.7	7692.68	28691.3	22189.3	7416.74	25593.4	21410.1	10352.7	23725.1	20915.7	8447.38	23868.4	20592.2	10738
28179.5	21974.8	7756.06	29010.8	22602	7537.48	26117	21952.8	10485	24390.7	21542.2	7972.19	24251.5	21043.4	10849.7
28471.5	22221.5	8170.95	29360.7	22970.9	7631.67	26642.2	22027.4	10502.9	26101.7	21666.8	9042.52	24974.6	21588.8	10896.6
28891.3	22843.8	8194	29678.9	23406.9	7767.47	27022.2	22167.1	10630.7	26946.3	21867.4	9567.29	25752	21923.5	11170.6
29292.8	23116.3	8124.85	30018.1	23608.8	7901.3	27225	22534.9	10745	27335.5	22207.4	9167.77	25961.5	22172.9	11286.9
29700.4	23245.2	8234.33	30251.6	23841.7	8093.87	27546.9	23029.7	10856.3	28873.6	22721.2	9567.65	26412.8	22721	11189.3
30229.7	23631.8	8459.06	30453.3	23930	8148.66	27951.1	23443.1	11007.6	29761	23340.2	9891.11	27069	23234.4	11349.1
30558.2	24022.1	8741.42	30733.8	24150.5	8176.36	28213.9	23398.7	11107.2	29595.4	23565.9	10636.6	27750.7	23454.5	11681.1
31130	24394	8672.27	30912.1	24418.3	8358.95	28407	23707.4	11266.5	29941.1	24629.4	11197.6	28243.3	23773.4	11895.6
31416	24346.1	8689.56	31134.6	24755.1	8528.13	28444.8	23838.9	11331.4	30190.5	26041.7	11981.3	28351.1	24001.6	11905.5
31622.8	24530.2	8747.18	31393.1	25030.3	8569.5	28587.5	23953.7	11393.3	30614.8	26382.5	12284.1	28634.4	24177.5	11972.1
31665.4	24832.2	8948.86	31504.1	25211.6	8424.77	28941.4	23881.2	11458.1	30509.3	26483.2	11817.5	29241	24321.2	12162.4
31957.4	25067.8	9000.72	31642.7	25403.1	8473.5	29132.9	23970.4	11543.9	30774.3	26799.4	11829.3	29570.2	24546.3	12258
32225.1	25067.8	8868.19	31788	25611.2	8602.93	29099.4	24023.9	11606.5	30966.6	27104.8	12069	29574.1	24668	12295.4
32310.3	25170.9	8914.29	31966.8	25809.9	8605.18	29211.9	24004.7	11646.9	30952.1	27231.6	12023	29804.6	24754.8	12376.3
32468.4	25347.7	9104.44	32178.4	25832.6	8561.88	29467.3	23968.3	11724.5	30666.1	27296	12073.8	30305.8	24933.5	12566.9
32529.3	25222.5	9190.88	32395.7	25865.7	8554.54	29464.9	23958.7	11743.2	30647.4	27406	12174.3	30373.1	25005.8	12580.9
32541.4	25402.9	9323.41	32586	25888	8587.36	29657	23932.8	11779.1	30445.8	27514.3	12061.9	30708	25073	12666.6
32596.2	25553.9	9450.18	32649.7	25910.7	8696.73	29885.5	23852.1	11839.6	30053.5	27502.7	11923.6	31125.1	25143.1	12842
32815.2	25866.8	9392.56	32833.1	25981.2	8744.46	30083.2	23864.3	11936.3	29825	27468.6	11727.7	31477.2	25214.7	13026.7
32973.4	26139.3	9605.76	33004.5	26037.9	8779.84	30403.7	23931.3	12010.2	29613.5	27435.7	11510.1	31904.2	25387.1	13142.9
33107.2	26220.3	9634.57	33111.3	26172.6	8874.63	30480.6	24012.5	12052	29928	27226.3	11545.9	31977.5	25429.6	13168.9
32541.4	26124.6	9473.23	33184.1	26273.8	8962.45	30472.9	23641.2	11970.7	29964.3	26392.9	11366.7	32020.8	24992.1	13194.9
32273.8	26087.8	9502.04	33152.9	26294.1	9029.6	30573.9	23491.9	11946.7	30013.5	25782.7	11391.2	32145.4	24806.3	13214.2
32188.6	25940.5	9623.05	33050.9	26264.8	9071.97	30589.1	23574.8	11926.2	29951	25843.2	11517.2	32053.6	24720.2	13098.2
31854	25675.4	9576.95	32920.9	26205.3	9081.23	30440	23468.8	11845.7	29913.7	25473.6	11519.6	31746.1	24336.7	13008.5
31683.7	25631.2	9404.08	32744.9	26097.9	9094.55	30333.1	23472.1	11820.3	30107.9	25498.5	11585.6	31580.9	24082.2	12903.3
31282.1	25616.4	9052.58	32562.7	25987	9135.71	30188.5	23282.4	11763.1	30267.4	25222.7	11760.5	31381.7	23547.1	12863.5
31811.4	26212.9	8764.47	32411.7	25834.2	9026.41	30340.5	23547.6	11935.6	30652.6	25414.3	12313.9	31678.4	23613.6	13076.6
31957.4	26113.5	8925.81	32385.3	25774.8	8924.9	30287.8	23838.8	11948.5	30733.9	25424	12459	31521.7	23680.1	12932.6
31896.6	26091.4	8810.56	32358.3	25838.9	8825.46	30174	23957.6	11941.7	30842.7	24968.7	12637.4	31286.4	23423.3	12823.9
31659.3	26456	8706.84	32163.1	25975	8786.49	30231.9	23989.7	11909.4	30570.6	24675.9	11895.2	31318.6	23136.5	12728.3
31555.9	26467	8764.47	32050.1	26113.7	8697.37	30282.5	23935.1	11890.3	30460.5	24170	11710.3	31284.9	22978.7	12743.9
31209.1	26606.9	8856.66	31985.7	26182.2	8545.46	30365.1	23753.3	11823.5	30455.4	23408.2	11478.1	31260.2	22622.7	12731.7
31044.9	26529.6	9000.72	31915.3	26370.6	8355.66	30442	23631.9	11797.9	30513.9	23123.3	11459.2	31301.5	22492.6	12730.4
31124	26404.4	9369.51	31939.3	26462.7	8280.61	30597.1	23742.2	11809.1	30604.1	23088.4	11411.5	31465.1	22708.4	12685.6
30977.9	26198.2	9265.79	31917.6	26591.2	8350.65	30481.3	23519.1	11782.8	30824.1	22820.3	11315.4	31310	22481.3	12750.6
30911	25951.5	9219.69	31819.1	26772.2	8392.03	30310.8	23439.2	11743.7	30365.3	22556.6	11189.6	31010.4	22349.1	12722.4
30880.6	25719.5	9329.17	31655.6	26746.5	8420.48	30298.4	23357.7	11730.2	30521.8	22206.4	11150.4	30894.5	22289	12766.2
31063.1	25638.5	9185.11	31555.1	26471.8	8466.07	30345.3	23301.8	11797.5	29993.5	22076.8	11286.7	30882.9	22220.9	12971.4
31197	25594.4	9098.68	31537.4	26347.6	8513.93	30286.7	23681.5	11805.5	30386.9	22193.4	11809.7	30518.7	22208.8	12877.8
31507.2	25410.2	9208.16	31475.7	26136.6	8604.09	30177.3	24197.1	11831.8	30213.6	22903.3	12035.8	30134.4	22595.3	12815.2
31549.8	25285.1	9363.75	31388.9	25768.9	8678.3	30239	24496.3	11858	30334.1	23405.7	12233	29835	22747.2	12638.3
31489	25598	9530.85	31350.5	25548.8	8860.97	30416.1	24703.2	11892.8	30696.7	24408.9	11993.7	29981.3	22806.2	12676.7
31884.4	25955.2	9657.62	31450.5	25354.5	9250.95	30682.5	24975.7	12050.4	30126.3	24593.8	11918.8	30351.1	23028.4	12973.5
32498.9	26312.4	10153.2	31800.9	25483.4	9692.77	31170.7	25473.5	12265.2	30270.4	24374.6	11895.4	30908.2	23494.1	13327.2
33283.7	27074.6	11818.5	32275.6	26221.6	10175.1	32571	26221.4	12577.9	32367.9	24304.2	11874.1	32592.7	24576.3	13994.9
35114.8	29018.7	13818	33253.3	27635	11871.5	34768.6	27701.9	13800.9	34010.9	27090.8	13746.8	35014.4	26321.1	15206.9
38199.2	32008.6	14832.2	35138.1	29649.2	13916.1	36989.1	29362.6	15577.1	36191.2	30388.1	16418.7	37711.6	28344.5	16993.1
39963.5	33628.7	15201	37832.6	31254.1	15392.9	38049.7	30233.6	16697.1	37774.1	32273.6	17102.1	39030.6	29303.3	18031.2
40298.1	33967.5	15293.2	39974.9	32332	15774.3	38245	30504.1	17415.6	37452	33135.5	17775.4	39288.6	29450.4	18498.8
40328.5	34372.5	15431.5	40977.6	32848.7	15399.1	38483.3	30628.8	17583.6	37699.7	33496.3	17857	39611.3	29624.7	18670.9
40310.3	34346.7	15731.1	41028.5	33136.1	15561.7	38665.6	30719.1	17676	38231.8	33205.4	17754.1	39760.6	29773.4	18726
40584	34438.8	15696.5	41836.8	33200.3	15613.6	38682	30807	17843.6	38058.6	33112.3	17674.5	39854.9	29937.3	18879.1
41101.1	34449.8	15736.9	42757.2	33314.3	15963.6	38693.8	31021	18058.3	38093.6	33097.6	18034.1	39874.1	30219.5	19013.2
40943	34306.2	15742.6	41709.1	33445.3	16130.1	38604.4	30968.1	18008.3	38093.8	32838.8	18205.2	39776	30194.6	18944
40754.4	34284.1	15777.2	41909.9	33403.9	16136.7	38667.3	30847.2	17958.1	38230.2	32655.5	18240.9	39885.2	30131.3	18969.3
40760.5	34405.6	15725.3	41990.6	33337.7	16071.3	38757.8	30786.2	17988.1	38298.9	32606.6	18330.8	40056.8	30095	19086.5
40748.3	34155.3	15736.9	42064.2	33315.7	16054.9	38637.2	30796	17961.2	38298.8	32630.7	18352.1	39864.6	30067.6	18999.3
40863.9	34011.7	15725.3	42028.3	33301.1	16043.7	38513.6	30874.8	17975.6	38157	32745.4	18425.6	39680.1	30119.9	18928.6
40833.5	33927	15754.1	41991.1	33252.3	16007.9	38458.3	30895.7	17950	38175.5	32756.6	18433.1	39586.1	30137.2	18862
40480.6	33816.5	15679.2	41993.6	33183	16001	38321.7	30773.2	17817.4	38017.1	32639.2	18056.1	39424.9	29942.5	18724
39927	33706	15275.9	41926.3	33144.1	15965.9	37942.8	30515.1	17618	37432.9	32425.9	17660.4	39087.9	29514.3	18543.3
39854	33569.8	15333.5	41801.1	33031.7	15854.4	37886.8	30511.1	17574.6	37515.8	32359.3	17658.1	38997	29540	18467.9
39744.5	33566.1	15437.2	41661.5	32928.7	15742.5	37951.6	30490.1	17534.8	37622.5	32325.1	17606.1	39037.8	29539.5	18434.8
40048.7	33753.9	15834.8	41566.6	32909.4	15703	38333.5	30683.9	17651.1	38156.1	32415.9	17788.7	39381.6	29876.9	18552.3
39866.2	33776	15777.2	41520.6	32921.3	15713.4	38288.7	30588.3	17588.5	38121.1	32294.3	17748.8	39375.3	29816.4	18521.2
39549.8	33566.1	15673.5	41415.2	32880.5	15725.1	38070.8	30438.2	17452.9	38063.3	32026.4	17781.4	39166.2	29709.6	18382.3
38850.2	33617.7	15725.3	41321.2	32856.3	15698.4	38118.4	30145.2	17211.5	38163.1	31715.3	17499.7	39238.6	29460.5	18249.8
38436.5	33404.1	15587	41182.9	32867.7	15681.2	37883.3	29927.3	17044.3	37992.3	31445.6	17397.9	38998.7	29242.2	18086.7
38187.1	33113.2	15610.1	40845.9	32850.6	15702.1	37737.4	29801.8	16926.7	37934.4	31293.8	17285.9	38789.6	29167.8	17935.4
37767.3	32641.9	15396.9	40517.4	32731.5	15621.6	37322	29504.4	16730.5	37564	30598.3	17116.3	38318.5	28917.3	17687.1
37274.5	32465.2	15391.1	40244.2	32466.6	15536.2	37224.9	29174.9	16536.9	37528.8	30372.5	16999	38184.3	28685.4	17524.4
36654	32012.3	15137.6	39825.8	32182.3	15395	36808.9	28662.8	16278.1	36999.8	29730.2	16782.8	37761.2	28211.7	17282.3
36045.6	31555.7	14964.7	39194.3	31855.2	15229.7	36457	28165.5	16021.1	36543.4	29388.9	16591.8	37388.1	27768.5	17059.9
35571.1	30631.5	14757.3	38523.2	31466.4	15009.4	35812.8	27769.8	15766.7	35548.2	29048.6	16178.9	36625.3	27370.7	16713.9
35041.8	30370.1	14382.7	37857.9	30894.2	14802.2	35360.6	27345.9	15539.9	35233.2	28219	15960.1	36167.8	26889.8	16485.8
34427.4	30108.6	14215.6	37094	30157.8	14593.3	35094.9	26849.2	15288.4	34833.2	27715.8	15803	35890.1	26460	16287.9
33958.9	29482.7	14065.8	36343.9	29481.4	14321.1	34646.1	26461	15058.8	34186.7	27318.1	15477.2	35363.2	26108.6	16021
33551.3	28875.1	13956.3	35417.1	28809.8	14068.6	34218.6	26141.9	14848.8	33604.7	26968.6	15162.8	34839.5	25816.7	15747
32973.4	28400.1	13449.2	34705.6	28185.9	13797.7	33554.1	25598.4	14588	32985.3	26287.5	14917.7	34183.7	25230.9	15476.3
32085.2	27586.4	13143.8	34033.5	27526	13396.4	32836.7	24843.3	14183.2	32277.7	25366.7	14574.1	33344.8	24553.2	15050.5
31263.9	26842.6	12849.9	33339.7	26814.9	12961.2	32118.6	24118.5	13809.9	31622	24476.2	14316	32579.9	23923.5	14662.3
30400	25907.3	12815.4	32650.8	26118.1	12476.2	31394.1	23413.7	13402.4	30974.2	23618.4	14049.7	31802.9	23395.5	14195.6
29718.6	25108.3	12550.3	31688.8	25393.3	12119.1	30578.7	22791.7	13075	30308.2	23118.5	13840.6	30948.9	22870.6	13810.7
28873	24530.2	12060.5	30644.3	24805.4	11802.1	29756.8	22004.5	12709.8	29759.6	22239.2	13796.5	30134.8	22130.5	13449.4
27802.3	23639.2	11853.1	29417	24225.3	11351.9	28873.2	21059	12244.3	29094.8	21081.3	13727.6	29267.9	21381.8	12975.2
27133.1	22980.1	11720.5	28517.9	23592.2	11005.5	28218.6	20489.1	11941.1	28521.9	20480.5	13485.9	28600.1	20926.6	12620.9
26463.9	22339.4	11628.3	27741.2	22828.4	10701.8	27629.7	19942.9	11650.2	27963.7	19990	13204.5	28025.2	20481.6	12307.9
25977.2	21794.4	11138.5	27117.5	21966.9	10549.1	26837.6	19485.2	11430.2	27186.6	19556.1	12987.9	27264.6	19962.6	12039.4
25423.6	21153.7	10977.2	26407.7	21179.4	10285.5	26211.6	19004.1	11184.5	26526.4	19207.2	12499.9	26663.4	19561	11759.2
24949	20711.9	10815.8	25947.7	20814.7	9847.13	25755.4	18591.4	10987.2	25935	18860.1	12040.5	26240.3	19195.5	11565.3
24711.8	20391.5	10740.9	25421.7	20598.5	9476.13	25466.8	18355.8	10883.7	25314.4	18671.7	11617.3	25978.5	19019.9	11462.2
24371.1	19912.9	10487.4	24882.1	20334.9	9354.4	24923.1	18051.1	10728.4	24216.9	18397.2	11061.5	25448.9	18693.9	11267.4
23598.5	19644.1	10251.1	24541.1	20141.6	9385.79	24551.6	17452.9	10436.8	23819.7	17594.2	10929.3	25079.7	18117.2	11020.8
23209.1	19386.3	10072.5	24243.7	19956.1	9172.69	24242	17127.9	10281.9	23602	16669.2	10768.7	24769.8	17804.8	10873.2
22813.7	18951.8	10101.3	23925.4	19721.7	8832.14	23932.6	16836	10111.9	23427.8	16046.8	10494.1	24441.1	17576.1	10670.7
22503.4	18705.1	10049.5	23541.6	19340.7	8588.95	23696.6	16641.1	9980.48	23365.9	15719	10416	24168.8	17364.3	10501.6
22308.7	18447.4	9657.62	23214.5	19064.1	8566.44	23240.2	16472.1	9886.86	23246.8	15714.7	10285.4	23687.1	17072.2	10355.2
22187.1	18355.3	9519.33	22984.2	18850.2	8530.01	23081.8	16367.7	9836.39	23202	15723.1	10245.2	23526.9	16937.8	10296.2
22217.5	18023.9	9444.42	22747.9	18698.4	8324.77	22756.9	16460.7	9806.92	23142.3	15806.3	10169.4	23123.5	16923.2	10130.8
22205.3	17814.1	9576.95	22450.3	18584.1	8038.76	22663.7	16519	9777.95	23102.4	15755.3	10092.1	22970.9	16974.7	10019.6
22065.4	17637.3	9438.66	22260.8	18508.3	8029.62	22455.5	16413.7	9714.75	23039.6	15673.7	10034.7	22736	16827.1	9924.04
22120.2	17401.7	9306.12	22094.3	18476.7	8104.75	22221.6	16439.9	9712.63	22958.4	15859.4	9891.01	22470.6	16810.5	9861.74
22028.9	17210.2	9329.17	21982	18392.1	8106.44	22118.9	16354.7	9666.66	22875.3	15822.4	9775.3	22353.2	16783.6	9799.35
21749	17073.9	9334.93	21966.1	18268.9	7980.6	22032.5	16162.4	9557.11	22840.6	15655.3	9758.5	22231.4	16635.8	9686.85
21688.2	17048.2	9427.13	21921.7	18093.8	7899.5	22056.7	16147.3	9529.87	22878.8	15640.1	9765.4	22235.1	16654.5	9648.69
21590.9	16934	9248.5	21863.7	17895.8	7976.28	21888.6	16064.1	9484.97	22782.4	15634.9	9712.35	22032.6	16517.7	9580.83
21365.8	16867.8	9098.68	21777	17755.5	8029.36	21782.8	15862.2	9407.52	22711.7	15610.7	9731.36	21925.6	16321.6	9535.33
21238	16790.4	9064.11	21719.4	17647.7	7997.61	21709	15764	9350.69	22633.8	15556.2	9652.04	21826.4	16250	9472
21104.2	16838.3	9213.93	21672.8	17579.6	7864.62	21805.9	15699	9304.98	22737.3	15404	9712.44	21918.9	16256.7	9442.71
21311	16753.6	9167.83	21590.7	17578.6	7814.85	21729.8	15842.5	9364.19	22680.8	15576.6	9626.16	21821.5	16370.6	9454.49
21317.1	16746.2	8960.38	21594.9	17593.3	7930.65	21617.2	15806.1	9362.44	22585.1	15644.5	9601.63	21705.8	16295.8	9454.85
21244.1	16864.1	8925.81	21632.1	17611	7982.32	21671.5	15740.8	9348.18	22634.3	15627.2	9684.38	21786.2	16238.2	9481.46
21122.4	16860.4	8983.43	21664.7	17650.9	7924.5	21700.9	15658.5	9308.16	22654.3	15543.1	9705.76	21818.6	16191.8	9459.07
21317.1	16772	9121.73	21654.8	17687.8	7773.13	21709.7	15832.2	9359.32	22682.2	15653.3	9616.66	21794.4	16391.2	9450.99
21329.3	16613.7	9035.29	21673.2	17713.9	7796.5	21567	15837.1	9348.23	22561.5	15665	9523.77	21613.3	16361.9	9396.27
21061.6	16827.2	8994.96	21708	17695.5	7902.97	21665.6	15644.3	9271.66	22669	15500.8	9696.26	21741.1	16195.9	9395.25
20982.5	16941.4	9098.68	21692.3	17698.7	7917.31	21765.9	15639.1	9246.47	22807.9	15593.8	9806.92	21830.2	16205.8	9373.53
21000.8	17114.5	9300.36	21655.6	17705.9	7866.2	21952.4	15708.5	9256.13	22971.4	16183.9	9904.84	22018.5	16324.5	9390.21
21037.3	17188.1	9260.02	21609.8	17778.3	7917.14	21967.5	15737.9	9270.04	22977.3	16242.3	9927.64	22035.1	16331.5	9405.49
21219.8	17339.1	9277.31	21635.5	17877.9	8080.33	22070.6	15872.3	9339.71	23053.1	16425.2	9998.24	22153.1	16464.2	9482.66
21767.3	17696.2	9478.99	21673.1	18018.6	8216.61	22420.8	16276.6	9547.56	23182.9	16772.7	9968.77	22538	16901.3	9700.38
22777.2	18410.6	9697.96	21797.2	18229.1	8311.89	23052.7	17054.4	9942.41	23377.5	17497	9914.85	23186.7	17612.3	10102.1
23008.4	18609.4	9732.53	22225.7	18515.8	8562.06	23205.8	17258.3	10030.7	23419.3	17662	9921.71	23320.5	17771.6	10176.5
23190.9	18808.2	9392.56	22795.1	18938.6	8803.89	23140.5	17345.9	10106.9	23376.5	17777.3	9945.31	23278.2	17731.7	10264.1
23288.2	18944.5	9283.07	23187.3	19345.1	8714.65	23179.3	17390	10151.6	23369.2	17837.2	9965.24	23337.3	17740.1	10331
23519.4	19043.9	9069.87	23271.1	19617.9	8452.98	23117.5	17542.5	10239.2	23356.8	17968.9	9988.32	23289.3	17774.6	10400.2
23355.1	19235.3	8925.81	23372.2	19694.3	8037.34	23157.1	17430.4	10192.3	23397.2	17863.6	10223.6	23324.2	17613.1	10391.1
22752.9	18911.3	8603.12	23333	19586	7874.85	22718	16959.4	9954.3	23267.1	17506.7	10248	22868.4	17098.6	10152.5
22807.6	19032.8	8049.94	23284.3	19495.4	7744.89	22531.3	16930.1	9982.03	23280.1	17176.5	10337.7	22651.6	16864.8	10190.4
23087.5	19135.9	7514.05	23160	19402.9	7611.83	22343.8	17107.9	10076.4	23386.3	16871.1	10279.9	22378.6	16780.5	10229.3
23051	18848.7	7127.97	23194.3	19283.4	7480.66	21978.2	17042	10035.1	23364.8	16798.7	10083.4	21926.3	16580.9	10117.3
23087.5	18491.6	7070.35	23300.7	19256.8	7404.88	21698	17097.1	10013.1	23289.4	16824.5	9898.05	21579.2	16580.6	9988.98
22789.4	18410.6	7001.2	23590.6	19394.4	7342.15	21605.1	16884.5	9895.04	23232	16696.1	9891.71	21447	16388.8	9875.51
22789.4	18259.6	6874.43	23716.9	19516.9	7278.97	21457.2	16873.3	9884.25	23246.2	16724.6	9825.23	21263	16323.4	9831.15
23373.4	18664.6	6868.67	23851	19454	7234.77	21713.9	17330.6	10107.3	23430.4	17014.4	9885.55	21528.6	16671.7	10039.6
24103.4	18951.8	6926.29	24303.9	19383.9	7193.18	21935.9	17911.3	10350.3	23452.7	17895.8	9867.22	21740.6	17154	10234.3
24870	19596.2	7306.6	25100.8	19541.8	7160.01	22560.9	18586.3	10613.9	23481.6	18579	10016	22400	17818	10528.7
25484.4	20049.1	7393.04	26119.7	19923.4	7147.95	23021.9	19098.5	10772.4	23612.2	18824.5	9808.71	22810.5	18261.9	10745.9
25837.3	20439.4	7306.6	27034.8	20408.5	7159.54	23502.4	19460.4	10655.5	23564.5	19178.7	9068.55	23072	18536.4	10807.9
26397	20594	7467.95	27497.3	20891.8	7177.49	24100.8	20083.9	10395.4	23579.6	18919.4	8715.94	23290.3	19121.1	10746.8
26926.2	21091.1	7658.1	27804.8	21325.5	7212.72	25058.6	20650.5	10272.1	23657.7	18935.1	8372.63	23834.8	19703.7	10804.5
27297.3	21794.4	7951.98	28229.7	21818.1	7301.18	26130.2	21097.5	10334.4	24425.9	19362.2	8154.74	24649	20286.5	10845.7
27954.4	21996.9	7951.98	28805	22337.2	7521.98	26369.1	21718.8	10464.3	24867.7	19887.5	7809.77	24784.2	20793.8	10845.6
28477.6	22033.8	7957.74	29249	22748.1	7768.7	26544.7	22098.3	10549.4	25744.5	20337.3	7765.33	24969	21316.2	10750.4
28641.8	22770.2	7998.08	29541.1	23079.8	7980.03	27035	22386.7	10632.8	27212.7	20533.6	7603.65	25584.3	21592.6	10798.2
28946	22755.4	8142.14	29799.5	23183.4	8045.47	27100.4	22799.5	10717.1	27227	20878.5	7088.61	25472.6	21791.5	10858.3
29171.1	23057.4	8280.43	29981.4	23241.3	8068.62	27318.9	23064.3	10778.7	27823.7	21152.7	6997	25722.2	22019.6	10912.1
30041.1	23466.1	8188.24	29967.6	23452.5	8120.13	27463.2	23453.6	10958	28135.2	21516.6	7446.87	26134.5	22503.3	11225.2
30387.8	23690.7	8309.24	30117.2	23754.5	8265.68	27708.8	23602.4	11034.4	29474.8	23124.1	9453.16	26841.3	22975.4	11229.9
30418.3	24121.5	8470.59	30511.9	24071.6	8265.73	27971.5	23474.2	11078.3	30259	23565.2	10243.2	27510.6	23051.7	11423.6
30661.6	24246.7	8689.56	30819.5	24314.6	8179.58	28190.1	23676.2	11146.7	30305.2	24887.9	10491.9	27883.8	23325.7	11501.5
31136.1	24556	8752.94	30944.9	24473.5	8209.46	28432.8	23936.5	11273	30436.4	25328.3	10616.4	28284.5	23668.4	11635.2
31543.7	24655.4	8845.14	31079	24710.3	8262.4	28584.9	24109.9	11375.6	30874	25934.5	10958.3	28612.5	24017	11709.8
31762.7	24714.3	8810.56	31239.7	25103.5	8336.17	28594.5	24171	11433.3	31101.1	26234.3	11247.3	28727.1	24119.9	11767.4
31981.7	24902.1	8977.67	31322	25473.1	8379.38	28733.6	24366.1	11484.5	31754.3	26441.1	11265.3	28925	24330.5	11760.7
32383.3	24916.8	9075.63	31405.4	25637.1	8443.65	28852.9	24461.8	11597.1	31905.5	26763.6	11914.6	29196.2	24624.1	11908.8
32547.5	25211.4	8948.86	31711.3	25673.8	8452.7	28889.8	24574.8	11655.3	32141.3	27343.4	11778.8	29369.6	24624.9	11970
32316.3	25336.6	9012.24	31970.5	25709.6	8504.32	28953.5	24578.3	11615.3	32341.6	27702.1	11364.7	29473.4	24523.1	11884.4
32255.5	25207.7	9179.35	32018.1	25769.3	8530.31	29060.2	24525.6	11618.9	32265.1	27738.3	11388.1	29637.1	24597.3	11882.9
32492.8	25601.7	9490.52	32113.5	25730.3	8538.08	29451.8	24697.6	11708.4	32207	27686.2	11232.7	30193.4	24890.9	11994.3
32407.6	25782.1	9381.03	32234.5	25849.4	8605.77	29543.7	24599.2	11727.3	32440.8	28082.5	11230.3	30410.9	24787.8	12081.9
32267.7	25984.7	9450.18	32318.5	26009	8709.91	29731	24549.3	11733.3	32124.2	27987.5	11253.4	30699.2	24710.5	12133.7
32285.9	26235	9444.42	32377.5	26146.8	8781.54	29858	24589.6	11762.7	31934.1	27589	11325.5	30891.5	24678.5	12189.1
32133.8	26084.1	9588.48	32421.5	26262.8	8715.12	29897.9	24535.4	11731.1	31915.4	27425.6	11304.1	30918.3	24656.9	12144.9
31671.5	26036.2	9784.39	32338.5	26292.1	8711.04	29972.5	24449.9	11636.7	31528.7	27005.3	11375.3	30973.7	24452.5	12018.1
31489	26058.3	9865.07	32113.1	26337.2	8770.45	30047.7	24414.8	11612	31245.9	26819.5	11459.8	31051.9	24358.8	11984.6
31452.5	26014.1	9703.72	31944.7	26361	8848.71	29981	24366.4	11622.6	31153.1	26776.6	11568.5	30996.8	24199.3	12011.5
31543.7	26271.9	9646.1	31856.9	26374.7	8849.63	30115.9	24398.9	11683.1	30793	26803.4	11846.1	31228.7	24162.2	12125
31190.9	26282.9	9594.24	31809.9	26440	8846.36	30077.7	24351.8	11617.4	30241.8	26531	11877.9	31117	23868.3	12002.5
31117.9	25863.1	9790.16	31722.3	26466.3	8822.15	30057.2	24315.2	11594.6	30317.9	26336.6	11774.6	30972.7	23841.2	11951.4
31288.2	25767.4	9513.57	31580.1	26446.4	8853.3	29868	24381.4	11632.1	30104.4	26536.1	11599.3	30707.7	23719.1	11954
31647.1	26216.6	9490.52	31511.2	26394.3	8870.69	30151.4	24453.4	11764.6	30110.5	26638.2	11648.1	31148.4	23833.8	12233.9
31744.5	25992	9576.95	31567.8	26363.8	8880.89	30136	24455.3	11783.4	29983.6	26197.7	11499.4	31049.3	23818.8	12279.9
31616.7	25741.6	9519.33	31689.6	26448.1	8873.12	30004.7	24384	11755	29914.4	25243.5	11338.2	30821.8	23596.5	12246.4
31562	26231.4	9490.52	31661.5	26529.9	8865.57	30319.9	24321.8	11814.6	29851.2	24177.1	11201.3	31253.5	23409.6	12406.4
31087.5	26404.4	9346.46	31685.9	26458.4	8825.97	30371.5	24099.8	11747.2	29579.4	23805.9	11269.2	31245.5	22922.5	12357.6
30923.2	26529.6	9306.12	31666	26399	8762.93	30464.2	23951	11738.3	29983.7	23607.3	11318.5	31294	22657	12375.1
30904.9	26352.9	9323.41	31575.1	26515	8678.25	30613.3	23786.8	11763.2	29882.3	23562.9	11560.5	31260.6	22455.9	12418
30953.6	26257.1	9432.89	31546.8	26606	8618.26	30636.9	24010.9	11756.3	30730.1	23113.3	11477.5	31040.9	22330.9	12323.3
30692	26371.3	9357.98	31471.1	26593.3	8546.49	30541.7	23960	11685.2	31598.5	22839.5	11453.5	30882.7	22119.6	12244.2
30521.7	26139.3	9190.88	31339.3	26524.5	8591.33	30339.1	23438	11658.2	32366.8	22487	11505.8	30845.4	22009.2	12541.9
30533.8	25918.4	9202.4	31309.6	26313.3	8620.33	30228.6	23211.7	11653.3	31955.8	22024.5	11401.5	30811	22048.2	12760.3
30515.6	25598	9288.84	31298	26210.7	8588.45	30132.6	23267.2	11623.6	31099.6	21898	11528	30549.9	22095.2	12758.5
30655.5	25656.9	9450.18	31228.6	26158.5	8705.14	30277.9	23741.3	11643.8	31100.3	22523.2	12165.7	30419.2	22284.5	12708.5
31270	26017.8	9478.99	31093.8	25961	8967.91	30570.5	24329	11835.3	30702.5	23128.2	12382.8	30530.7	22709.5	12846.1
31531.6	26165.1	9576.95	31204.9	26001.4	9435.78	30702.8	24612.2	11935.8	30591.9	24407.5	12037.5	30563.5	22936.9	12946.1
31793.2	26400.7	10141.7	31413.1	26124.6	9816.91	31086.8	24908.1	12041.3	30393	24764.7	11866.8	31030	23320.2	13151.7
32279.8	27000.9	11225	31738.1	26477.3	10186.4	32070.6	25291.6	12252.3	30411.1	24092.8	11894.9	32264.6	24040.2	13654.8
33247.1	27903	12567.6	32313	27440.7	11048.7	33351.7	26108.4	12589.7	32438.9	24103.9	11602.7	33780.7	25143.1	14348
34981	30060.8	13944.8	33493	29136.7	12976.5	35390.4	27257.8	13672.9	33742.7	26239.6	13110.3	36242.8	26632.4	15666.6
37438.8	31890.8	14711.2	35574.5	30719.8	14637.4	36899.9	28695.9	15203.4	35726.6	28979.1	16023.8	37954.6	28232.5	16983.8
39628.9	33580.9	15264.3	38345	31865.7	15709.7	38179.4	29814.8	16555.8	37779.7	31287.6	17037.7	39489.7	29508	18202.3
40498.9	34291.5	15667.7	40421.2	32647.9	15789	38846	30427.8	17576	38879.1	32987.3	18132	40210.9	29945.3	18964.7
40553.6	34501.4	15638.9	41392.9	33071.6	15774.8	38931.3	30460.5	17784.9	38691.5	32972.7	18460.9	40402.8	29982	19176
40857.8	34821.7	15800.2	41585.8	33235.3	15865	39191.4	30641	18008.6	38972.3	32799.5	18629	40707.4	30214	19388.1
40863.9	34549.2	15944.3	42056.4	33336.4	15859.9	38998.7	30820.6	17989.1	38815.8	32825.9	18500.7	40333.4	30325.9	19153.8
40705.7	34471.9	16180.6	42953.3	33412.5	16124.7	38858.7	31006.5	17896.8	38841	32016	18961.9	40015.7	30547	18836.3
40584	34714.9	16065.3	41968.8	33435.3	16299.6	38833.2	31024.1	17862.5	38689.1	31390.6	18891.8	39964	30526.6	18768.3
40346.8	34773.9	16025	41760.6	33368.6	16273.7	38839	30915.4	17782.9	38680.1	31246.9	18921.7	39989.4	30474.9	18731.6
40322.4	34818	15794.5	41794.2	33287.5	16171.3	38670.2	30897.5	17769.9	38378.3	31273.9	18821.2	39839.5	30379.4	18697.3
40395.4	34586.1	15846.3	41654.4	33248.1	16058.5	38530.2	31014.5	17750.4	38395.2	31246.2	18894.3	39549.7	30476.5	18535.4
40504.9	34622.9	15967.3	41542.6	33167	16011	38601.7	31125.2	17774.9	38554.6	31204.9	18968.2	39542.2	30606.9	18501.9
40279.8	34464.6	15754.1	41562.9	33157.7	15985.3	38391.8	30951.2	17684.7	38245	31075.8	19061.8	39382.7	30513.9	18441.6
40139.9	34273.1	15719.6	41592.5	33151.6	15899.2	38243.4	30917.1	17610.8	38153.7	31015.8	18947	39168.4	30444.5	18312.6
39866.2	33945.4	15587	41517.2	33117.4	15746.6	37984.3	30767.1	17487.8	37908.8	30907.8	18865.2	38887.3	30294.6	18166.1
39695.8	33628.7	15788.7	41434.1	33050.2	15672.1	38044.5	30622	17418	38114	30808.3	18837.3	38951.1	30372.8	18150.1
39361.2	33518.3	15644.7	41397.7	32993.1	15601.7	37834	30524.2	17281.6	37875.6	30726.9	18699.3	38687.2	30120.2	17977.2
39622.8	33746.5	15661.9	41321.2	32868.8	15520.6	37949.5	30653.5	17385	37949.3	30792.5	18785.8	38816	30259.1	18070
39854	33860.7	15788.7	41204.9	32769	15465.6	38113.9	30759.9	17476.5	38100.5	30857	18897.7	38985.9	30442.6	18164.9
39628.9	33974.8	15950.1	41135.3	32770.8	15425.4	38305	30681.8	17413.9	38323.1	30796.5	18912.8	39182.2	30397.5	18177.2
39270	33974.8	16140.2	41132.4	32808.4	15451.1	38426.8	30595.3	17283	38479	30653.7	18864.5	39234	30325.3	18075.1
38485.2	33915.9	15817.5	41011.3	32759.8	15508	38212.4	30110.5	17019.2	38189.8	30376.1	18930.2	39156.1	29852.3	17986.7
38156.7	33672.9	15817.5	40744.3	32736	15546.2	38109	29909.5	16893.8	38189	30254	18700.4	39046.6	29663	17890.3
38108	33072.7	15598.6	40457.3	32773.1	15457.9	37616.9	29854.5	16819.4	37777.7	30221.7	18411.4	38471	29539.2	17669.8
37803.8	32822.3	15771.4	40214.4	32680.6	15434.7	37680.9	29603.5	16707.4	37889.3	30042	18454.5	38546	29461.8	17635.7
37457	32251.6	15587	39995.9	32505.5	15403.8	37200.6	29405	16528.1	37475.8	29921.7	18045.6	37944.1	29141.4	17336.5
36891.3	31934.9	15327.7	39722.2	32171.4	15326.4	36889.8	28881.3	16315.5	37136.6	29549	17928.1	37705.3	28664	17212.9
36337.6	31147	14982	39180.7	31825.1	15220.9	36265.1	28333.2	16064.4	36096.8	29092.6	17604.5	37093.2	28126.8	16974.4
35759.7	30568.9	14699.6	38542.6	31387.3	14983.7	35839.2	27713.2	15835.6	35112.5	28528.4	17237.3	36764	27597.6	16863.6
35273	30049.7	14544.1	38019.5	30821.3	14746.3	35408.5	27387.4	15607	34790.6	28270.2	16681.3	36230.1	27197.2	16572.9
34676.8	29449.5	14492.2	37498	30022.4	14540.3	35117	26825.1	15363.7	34106.6	28173.9	16458.7	35954.5	26757.3	16414.7
33940.7	28974.5	14094.6	36636.9	29140.8	14362.1	34543	26215.9	15056.1	33726	27706.5	15794.3	35382.1	26068.4	16123.4
32979.5	27984	13431.9	35916.3	28322.7	14123.2	33507.5	25296	14630.6	32881.1	26513.2	15139.9	34332.5	25110	15699.8
31902.7	27258.7	13011.3	34737.2	27459.1	13725.6	32767.6	24343.6	14179.2	32336	25543.3	14686.9	33557	24213.5	15295.4
31276	26746.9	12913.3	33691.2	26607	13220.9	32359	23815.6	13901.7	31954.9	24883.9	14492	33096.8	23784.7	15014.7
30126.2	25796.9	12763.5	32834.4	25761.3	12733.4	31505.7	22853.2	13383.7	31187.3	23596.1	14209.5	32205.6	23042.2	14470.6
29475.3	25119.4	12314	31992.7	25014.6	12265.8	30619.9	22268.1	13072.3	30590.3	22890.5	14055.7	31285.3	22452.6	14086.6
28818.3	24419.8	12054.7	30477.6	24506.4	11815.3	29856	21667.4	12762.6	29931.5	22328.4	13912.1	30505	21956.5	13729.6
28088.2	23834.3	11876.1	29261.2	24065.1	11265.1	29287	20941.1	12458.2	29406.8	21618.8	13954.7	29989.2	21431.8	13475.6
27552.9	23149.4	11818.5	28307.2	23430.2	10869.2	28678.2	20485.8	12207.6	28858.8	20894.6	13839.4	29380.1	21073.7	13162
26987.1	22619.2	11564.9	27669.6	22793.5	10730.5	28027.7	20004.6	11948.1	28225.1	20458.3	13692.1	28714.3	20638.2	12845
26476	22077.9	11057.9	27298.8	22118.6	10614.7	27239.5	19510.2	11723.8	27370.4	19614.7	13380.3	27977.6	20083.8	12593.4
25873.8	21503.5	10798.6	26620.6	21369.2	10139.7	26549.3	19083.4	11450.9	26728	18965.7	12950.9	27270.7	19596.2	12240.2
25417.5	21043.3	10740.9	26175.7	21018.9	9629.54	26108.7	18784.7	11245.4	26319.5	18810.1	12569.4	26810.7	19282.2	11973.9
24736.1	20630.9	10660.3	25635.6	20869	9204.42	25713.9	18307.8	10968.4	25785.2	18057.6	12027.4	26393.2	18810.5	11681.3
23993.9	20144.8	10291.5	25061.5	20698.3	9208.2	25082.6	17707.1	10669.3	24519.4	16885.9	11374.2	25767.6	18189.1	11382.5
23349	19379	9853.54	24616.3	20349	9215.96	24194.9	17207	10382.2	23599.8	16500.9	10732	24848.3	17582.8	11000.2
22886.7	18852.4	9686.43	24283.6	19902.6	8901.2	23662	16917.5	10172.5	23386.4	16308.7	10463.2	24253.2	17212	10690.3
22181	18535.7	9795.92	23857.8	19502	8409.31	23463.8	16493.3	9897.92	23194.7	15962.9	10349.9	23993.3	16820.5	10382.8
21876.8	18274.3	9536.61	23430.6	19184.1	8113.53	23088.2	16249.1	9769.16	23141.6	15973.4	10330.6	23594.8	16529.4	10223.9
22035	18068.1	9352.22	23119.1	18818.7	8101.31	22799.9	16409.1	9798.12	23099.4	15970.4	10374.1	23244.4	16523.3	10137.3
22174.9	17788.3	9306.12	22855.5	18516.8	8064.85	22547.9	16586.1	9815.33	22988.8	15839.7	10315	22909.6	16568.3	10016.8
22047.1	17655.7	9294.6	22558.4	18411.3	7948.21	22424.2	16561.2	9754.79	22957.8	15844	10284.6	22728.9	16471.2	9891.82
21724.7	17346.4	9398.32	22276.4	18380.7	7928.31	22229.1	16424.3	9609.44	22754.8	15730.6	10197.4	22443.5	16324.6	9653.39
21767.3	17236	9156.3	22027.9	18294.6	7969.85	21996.2	16460.1	9603.69	22758.3	15210	10164.2	22148.4	16252.3	9584.14
21663.9	17092.4	9041.06	21733.1	18102.7	7956.9	21836.6	16385.9	9553.45	22693	15077.5	10120.4	21939.4	16143.2	9500.27
21560.5	17000.3	8966.15	21627.1	17864.5	7889.13	21750.2	16310.1	9513.53	22570.1	15135.4	10081.3	21822.9	16032.5	9442.9
21451	16749.9	9133.25	21612.5	17687.8	7799.65	21693.6	16262.4	9458.73	22384.3	15337.8	9997.03	21719.5	16042.4	9334.02
21414.4	16621	9041.06	21584.6	17554	7831.34	21594.4	16209.8	9443.96	22301.9	15461.6	9954.07	21596.6	15965	9302.34
21225.9	16595.3	8856.66	21534.9	17399.5	7932.22	21510.9	15993.2	9386.71	22261.6	15381	9954.12	21530.7	15774.9	9308.01
21171.1	16462.7	8833.61	21461.8	17256	8007.28	21418.9	15949.4	9356.15	22182.3	15271.3	9902.3	21406.2	15742.8	9253.35
21238	16444.3	8920.05	21457.6	17131.8	7911.67	21446.4	16008.5	9375.41	22105.2	15283.7	9871.62	21437.8	15824.2	9257.49
21335.4	16473.8	9012.24	21440.4	17073.5	7803.97	21484.5	16109.7	9402.76	22164.2	15124.3	9869.1	21476.3	15939.1	9264.52
21341.4	16344.9	8758.7	21449.4	17094.3	7920.1	21297.4	16079.5	9396.3	22096.4	15210	9813.8	21239.1	15822.8	9225.71
21231.9	16227.1	8706.84	21485.4	17076.2	8045.71	21197.5	16081.8	9348.19	21958	15275.6	9801.97	21044.2	15688.7	9090.51
21329.3	16418.5	8712.61	21475.7	17006.3	8023.12	21279.4	16269.3	9386.57	22023	15414.8	9904.87	21096	15696.7	9072.46
21201.5	16400.1	8873.95	21447.8	16983.4	7779.81	21329.4	16285.1	9338.38	22036.7	15701.3	9953.1	21108.8	15664.3	8973.82
21341.4	16440.6	8810.56	21424.8	17005.8	7745.86	21303.7	16431.8	9381.45	22018.5	15519	9965.38	21049.1	15707.5	8964.45
21396.2	16378	8695.32	21458.9	17066.5	7905.21	21218.1	16439.6	9395.25	21943.1	15475.6	9929.55	20943.6	15693.1	8966.77
21158.9	16411.2	8729.89	21478.2	17062.9	8017.36	21227	16296.9	9311.85	21969	15396.3	9952.84	20947.4	15576.7	8903.91
21499.6	16610	8879.71	21451.8	17068.7	7913.64	21391.5	16564.7	9436.28	22156.6	15217.4	9978.64	21177.7	15862.1	9029.58
21688.2	16797.8	9139.02	21458.5	17113.1	7883.98	21627.1	16808.9	9511.38	22250.8	15400.4	10036.9	21433.1	16063.1	9075.38
21627.4	17044.5	9133.25	21504.7	17215.7	8144.8	21746.4	16776	9503.8	22395.2	15349.4	10068.8	21600.7	16030.6	9124.74
21743	16926.7	9012.24	21604.1	17423.1	8537.18	21606.8	16811.4	9530.86	22402.7	14950.9	10043	21439.5	16072.3	9130.03
22108	17121.8	9260.02	21663.4	17502	8583.35	21826.1	17119.9	9661.88	22553.9	15496.3	10070.6	21719.4	16423.8	9256.17
23057	18016.6	9576.95	21755.8	17569.4	8419.15	22584.7	17860.5	10053.7	22952.4	16171.9	10291.2	22637.3	17140.1	9734.96
23020.5	18395.8	9663.39	22141	17793.8	8621.45	22923.8	17838.4	10072.6	23090.3	16403.7	10415	23011.5	17150.3	9852.62
23124	18451.1	9306.12	22600.5	18067.5	9080.54	22761.2	17854.2	10117.3	23261.6	16176.3	10440.8	22861.2	17038.6	9903.4
23355.1	18646.2	8937.33	22975.1	18457.7	9071.15	22750.8	17952	10231.5	23537.4	15629.8	10501.6	22883.5	16952.9	10049
23677.6	18741.9	8695.32	23209.6	18707.1	8691.09	22655.2	18323.2	10340.6	23600.9	16091.1	10562.5	22692.3	16982.5	10009.7
23349	18741.9	8608.88	23419.8	18708.4	8064.38	22586.2	18166.5	10220	23621.1	15993	10467	22561.5	16722.7	9870.95
22929.3	18587.3	8464.83	23280.8	18617	7668.7	22405.7	17706	10063.5	23580.3	15916.1	10373.6	22413.3	16462.8	9830
22643.3	19073.3	7917.41	23127.8	18619.1	7561.94	22472.1	17400.4	9998.34	24142.1	16608.7	10413.4	22457.5	16060.7	9920.12
22685.9	19183.8	7346.94	23070.4	18604.6	7512.9	22308.8	17346.8	10021.7	23967.5	17293.7	10443.4	22199.1	15819.6	9961.27
22722.4	18797.2	6966.63	23188.1	18527.9	7467.44	21887.7	17310.5	10004.9	24161.7	17787.5	10400.6	21672.6	15663.2	9862.74
22935.4	18660.9	6983.91	23355.8	18562.2	7397.71	21802.2	17490.1	10065.8	23936.5	17824.6	10408.9	21559.1	15790.3	9848.26
22904.9	18616.8	6747.66	23600.1	18720.8	7318.69	21715.4	17420	10061.4	23931.8	18121.7	10369.7	21426.5	15632.5	9850.14
22728.5	18498.9	6793.76	23762	18912.2	7257.17	21653.7	17371.2	9990.69	24098.4	18059.4	10295.6	21317.1	15516.1	9728.11
23300.4	19198.5	6741.9	23865	19121.9	7212.05	22102.7	17825.4	10240.1	24423.5	18209	10593.2	21809.8	15819.7	10026.2
23890.5	19441.5	7070.35	24286.8	19289.6	7177.17	22414.3	18297.2	10454.1	24217.7	18009.4	10890.3	22218	16344.5	10224.8
24358.9	19706.7	7139.5	24905.9	19524.9	7169.48	22659.4	18677.1	10628.8	24347.7	18097.8	11128.9	22490.7	16642.4	10395.5
24833.5	20174.3	6989.68	25552.1	19905.8	7189.94	22973.2	19116.6	10790.3	24978.7	18317.8	11330.3	22733.4	16836.8	10562.3
25423.6	20336.3	7047.3	26121	20312.6	7233.08	23160.8	19596.1	10957.7	25172.9	18197.6	11372.8	22896.3	17237.9	10704.2
25666.9	20623.5	7237.45	26608.6	20690.3	7220.39	23532.1	19805	11007.5	25060.2	18302.1	11312	23270.7	17506.7	10835.3
26488.2	21164.8	7514.05	26954.7	20928.5	7214.09	24249.6	20526.9	11192.3	25372.6	18803.7	11151.7	23919.5	18178.2	11113.8
27157.4	21555.1	7709.96	27649.9	21288.4	7255.74	24786.9	21146.5	11351.3	25569.8	19285.4	11063.2	24365	18691.3	11303.5
27753.6	22085.3	7750.3	28258	21664	7357.65	25387.4	21682.1	11470.8	25893.5	19887.2	10796.2	24852.3	19101.6	11525.7
28295.1	22460.9	7888.6	28853.4	22023.3	7477.93	26021.9	22264.3	11438	26024.6	20600.1	9915.14	25257.9	19558.6	11612.6
28562.7	22722.3	8315.01	29351.3	22459.6	7568.73	26870.7	22755.6	11125.3	26473.7	21455	9662.88	25730.9	20051.9	11513.8
28915.6	23053.7	8689.56	29750.3	22965.3	7693.06	27520.7	23203.5	11039.3	27359.9	22233.7	9839.62	26278.6	20549.1	11529.1
29286.7	23355.6	8620.41	30133.4	23527.1	8156.51	27836.2	23454.5	11132	27854.4	22948.1	10093.8	26625.2	20883	11639.8
29913.3	23403.5	8747.18	30507.8	24308.6	8614.08	28100.6	23906.7	11218	28328.5	23672.7	10195.9	26908.1	21560.8	11639.8
30144.5	23723.8	8897	30849.3	24888.8	8814.85	28481.2	24137.8	11290.4	28850.5	24066.8	10543.1	27356.3	21880.2	11680.9
30746.8	24206.2	9202.4	31219.3	25009.3	8820.4	28908.9	24648.4	11484.5	29133.7	24618.9	10526.1	27924.3	22308.1	11962.8
30953.6	24666.5	9369.51	31569.3	25021.8	9111.65	29330.4	24557.3	11533.8	30085.6	24113.1	10736.5	28684.6	22618	12139.6
30953.6	24497.1	9277.31	31724.7	25189.3	9460.75	29412.1	24015.5	11523.8	29917.6	24310.5	11279.9	28957.4	22870.8	11934.3
31294.3	24865.3	9277.31	31616.4	25175.2	9351.97	29514.3	24186.4	11616.3	30303.1	23876.1	10953.3	29369.1	22931.1	12206.9
31945.2	25222.5	9225.45	31667.9	25068.3	9110.77	29802.1	24439.5	11824	30369.6	24757.1	12231	29822.3	23633.7	11937.3
31902.7	25362.4	9490.52	31955.6	25210.7	8684.25	30051.1	24693.2	11826.9	30098	25303.5	12006.1	29718.6	23435.2	12190.9
32249.4	25226.1	9697.96	31843.6	25171.1	8779.25	30030.7	24999.4	11871.7	30858.2	25062.4	11431.4	29704.5	23560.4	12426.3
32225.1	25450.8	9600	31687.6	25003.3	9228.19	30067.3	25180.1	11908.2	30106.9	24919.7	11402.3	29636	23437.3	12512.1
32371.1	25439.7	9553.9	31692.4	24765.4	9374.16	30155.3	24495.2	11954.3	30310.7	24839.2	12349.4	30279.8	23991.6	12220
32261.6	25642.2	9623.05	31846.1	24941	9433.6	30114.5	24526.7	11966.2	30520.8	25570.5	12143	30172.8	23939.9	12104.8
32431.9	25848.4	9888.12	31910.9	25135.2	9184.46	30542.2	24570.4	12011.5	30349.6	24535.5	12652.7	30948.8	24210.2	12317
32790.9	26025.2	9905.4	32013.7	25088.2	9100.77	30676.9	24763	12121.4	29872.9	24521.6	12631.3	31326.5	24413.3	12398.9
32711.8	26139.3	9922.69	32482.8	25236	9419.71	30750.6	25212.1	12075.9	30939	25294.9	12157	30676.6	23861.1	12697.5
32821.3	26212.9	9905.4	32431.9	25631.8	9643.71	30688.7	24791.2	12112	30137	25496.4	12538.7	30910.8	24197.8	12476.9
32742.2	26117.2	10061	32171.2	25784.9	9821.88	30781.8	24757.3	12103	30447.8	24300.6	12617	31307.5	24320.7	12434.8
32590.1	26025.2	10124.4	32374.7	25890.2	9785.6	30786.7	24748.3	12048.2	30279.1	24100.5	12519.4	31099.4	24058	12392
32523.2	25811.6	10020.6	32241	25695	9756.51	30586.1	24947.6	12007.5	31426.3	24314.9	12720.8	30599.2	23943.9	11940.1
32571.9	25855.8	10037.9	32191.7	25601.3	9624.92	30649	25115.8	12015.2	31531.1	24348.8	12687.5	30626	24040.7	11683.1
32395.4	25844.7	9934.21	32179.1	25682.6	9850.95	30562	25370.1	11933	31852	24647.2	12358.2	30121.6	23444.8	11920
32304.2	25697.5	10066.7	32457.1	25642.1	9947.1	30543.4	25188	11907.4	31249.3	24308.5	12211.4	30234.9	23511	11900
31945.2	25410.2	9911.16	32171.9	25534.9	9868.54	30310.1	24985.8	11814.2	31420.6	23871.5	11783.6	29986	23230.1	11748.1
32413.7	25793.2	9726.77	32139.3	25466.5	9786	30403.4	25103.8	11940.9	31387.9	24023.7	11794.1	30232	23402.3	11962.1
32249.4	25741.6	9697.96	32088.1	25584.1	9667.98	30232.2	25280.6	11867.4	30756.4	23620.3	11369.9	29973.4	23169.2	12044.9
32371.1	25900	9876.59	31932	25634.9	9363.62	30544.9	24981.2	11947.3	31365.6	24161.4	11667.6	30529.4	23542.7	11893.4
32152.1	25634.9	9888.12	31912.7	25910.1	9290.85	30329.2	25144.2	11850.9	30727.3	23931.4	11425.2	30060.3	23259.9	11756.2
31987.8	25958.9	9628.81	32145.7	25832.4	9310.26	30300.4	25334.6	11822.2	31381.4	23581.3	11457.7	29920.9	22850.5	12025.4
31890.5	26330.8	9588.48	32005.7	25762.5	9205.04	30416.7	25303.6	11864.1	32709.8	23753.7	11477.4	30188.6	22707.5	12598.6
31744.5	26319.7	9536.61	32068.9	25592.4	9237.17	30461.1	24896.2	11835.9	31807	23328.5	11660.9	30498.7	22884.2	12444.1
31641.1	26084.1	9853.54	32112	25816.5	9329.9	30619.3	24404.9	11836.9	30716.9	23176	11916.9	30994.8	23298.3	12409.8
31732.3	26080.4	9784.39	32092.9	26003.1	9195.42	30565.4	24408.4	11852.5	31045.9	23191.1	11951.8	30941.6	23352.3	12472.2
31519.4	26010.4	9542.38	32139.9	26020.4	9016.48	30354.7	24328.2	11794.3	31035.7	23030.5	11793.7	30659.2	23040.2	12518.3
31154.4	25973.6	9502.04	32120	25965.2	8888.88	30309.4	24098.6	11720.6	31018.9	22853.4	11673.6	30657.3	22830.5	12431.7
30941.4	25690.1	9478.99	32175.2	25958.6	9093.5	30120.7	24156	11649.8	30632.8	22717.3	11565.9	30250.1	22538	12391.8
30923.2	25609.1	9651.86	31973.8	25794.2	8998.84	30186.2	24272.9	11637.6	30670.8	23019.5	11740	30161.2	22576.5	12411.4
30977.9	25903.7	9398.32	31599	25548.3	8884.66	30247.6	24371.4	11678.7	30376.7	23810.8	12322.1	30118.2	22583.8	12356.5
31166.5	26006.8	9398.32	31463.1	25370.7	9138.92	30420.2	24480	11775.6	30263.2	23877.3	12284.2	30166.7	22704.8	12505
31458.6	26146.7	9386.79	31494.2	25447.9	9353.96	30487.1	24696	11884.8	30070.7	24769.8	11903.7	30240.1	22837.9	12763.6
32097.3	26327.1	9911.16	31565.1	25694.5	9347.18	30401.6	24946.3	12088.6	29878.1	26170.5	10853	30547.2	23788.5	12448.3
32717.9	26511.2	10527.7	31597.8	26336.3	9673.23	30826.7	25452.2	12226.3	30204.1	26591.7	10797.2	31061.5	24288.7	12752.4
33016	27398.6	11841.5	31911	26737.7	10396.9	32205.2	25841.9	12377.9	30624.9	25294.4	11482.1	32774	24853.3	13457.9
34336.1	29317	14002.4	32749.5	27503.4	11924.2	34567.7	26921.6	12927.1	33440.6	24289.7	12337.7	35599.6	26369.7	14735.9
37244.1	31868.7	15333.5	34321.7	29212.1	13689.9	36640.1	28528.1	14114.3	36039.7	27393.4	13875.4	38101.7	28492.5	16245.9
39890.5	33706	15806	36595.4	30975.1	15045.4	38104.2	29909.3	15796.8	39077.6	30150.2	16858.4	39582.3	29873	17621.5
40243.3	34170	15627.4	38920.4	31880.4	15937.8	38625.9	30405.9	17120.4	38721.4	32527.7	17565.6	39753.4	29628.7	18463.5
40243.3	34309.9	15759.9	40221.9	32644.3	15594.9	38823.1	30526	17500.9	38465.5	32604.1	17917.3	39883	29590.3	18697.7
40328.5	34442.5	15875.2	41385.1	33225.1	15698.1	38900.8	30696.2	17709.8	38078.3	32481	17779	39883	29592.1	18767.8
40730	34394.6	16249.7	41449.6	33312.2	15683.8	39120	30959.8	17947.7	38506.9	32112.5	17722.8	39969.7	29820.7	18865.2
40687.5	33985.9	16146	42438	33320.1	16249.5	38889.3	30853.3	17930.8	38531	31962.2	17818.1	39789.9	29848.7	18851.4
40687.5	34350.4	16007.7	41816.8	33451.7	16593.6	39019	30778	17981.9	38532.6	31979.1	17921.8	40104.8	29861.9	19045.3
40383.3	34144.2	16013.4	41713.9	33405.4	16595.1	38954.3	30626.1	17873	38749.7	31742	17888.3	40070.4	29773.9	18989.2
40358.9	34291.5	15927	41830	33356.2	16360.9	38944.4	30631.9	17873.4	38748.8	31869.7	17889.4	40086	29731.6	18999
40651	34247.3	16192.1	41823.8	33320.1	16342.5	39120.3	30772.8	17966	39155.4	31905.3	17953.2	40202.6	29972.2	19054.1
40584	34100	16088.4	41877.2	33295.5	16346.6	38977.6	30719.3	17932.4	38999.6	31922.3	17953.5	40072.7	29916.4	19013.8
40188.6	34280.5	15973.1	41854.3	33269.2	16399.5	38961.4	30589.6	17813.3	38812	31785.1	17868.2	40093.4	29687.5	18951.8
39610.6	34122.1	16019.2	41786.1	33214.3	16323.3	38907.6	30400.8	17603.3	38980.6	31331.2	17793.9	39989.9	29427.9	18772.8
39555.9	33904.9	16209.4	41659.3	33166.1	16263.6	38916.5	30430.5	17560.8	38910.4	31238.8	17701.5	39889.8	29463	18667.1
39428.1	33860.7	16180.6	41519.2	33167.4	16282.7	38860	30395.2	17511.9	38664.1	31150.4	17660.9	39798.3	29360.8	18599.1
38990.1	33879.1	16082.6	41407.5	33133.1	16270.1	38786.1	30237	17362.7	38501.2	30914.5	17645.3	39726	29098	18490.1
39598.5	34092.7	16261.2	41248	33046.4	16266	39017.4	30500.4	17586.3	38892.6	31273.7	17721	39941.2	29442.1	18664.5
39799.2	34019	16439.9	41038.7	33047.9	16262.8	39152.4	30548.3	17657.4	39037.5	31238.9	17740.3	40079.1	29623.7	18748.4
39884.4	33941.7	16520.5	41056.9	33139.1	16324.1	39179	30581.2	17680.1	39206.5	31269.1	17744.8	40097.8	29720.4	18762.5
39562	33628.7	16111.4	41173.1	33152.4	16391.1	38729.7	30387.9	17545.8	38977.2	31195	17672	39692.5	29422.6	18620.6
39124	33437.3	16001.9	41110.7	33054.1	16406.8	38531.2	30226.3	17375.6	38739	30982.4	17568.3	39467.9	29178.2	18449.3
38485.2	33091.1	15863.6	40924.2	33008.8	16370.4	38161.1	30059.6	17107.6	38240.6	30741.5	17361.4	38929.2	28751.4	18069.1
38314.8	32914.4	16013.4	40585.5	32860.2	16271.2	38043.6	30225	17002.8	37889.2	31007	17164.1	38440.1	28517.2	17697.8
37779.5	32837.1	15759.9	40265	32604.1	16279.4	37793.2	29925.8	16806.3	37262.9	30742.2	17031.3	38186.5	28135.3	17518.3
37067.7	31824.5	15241.3	39943.4	32338.6	16180.1	36911.9	29329.3	16480.6	36509.4	30109.4	16700.3	37282	27601.4	17124.3
36641.8	31353.2	15103	39463.5	31994	15916.3	36629.1	28886.4	16303.3	36773.5	29587.6	16603.1	37089.8	27431.3	17033.7
36191.6	30973.9	15097.2	38620.3	31590.6	15551.9	36440.6	28526.4	16111.6	36927.7	29207.9	16455.3	36886.6	27227.8	16871.8
35820.5	30561.5	14958.9	38033.7	31241.6	15386.1	36204.4	28079.9	15959.6	36539.6	28678.3	16328.7	36732.6	26999.6	16824.4
35248.7	29847.2	14572.9	37735.3	30977.1	15230.7	35588.1	27484.2	15700.2	35731.1	27962.9	16039.1	36149.4	26510.8	16597.7
34433.5	29280.1	14267.5	37327.2	30259.7	15038.4	35043.8	26828.2	15350.8	35202.5	27212	15667.6	35566.5	25881.7	16263.3
33977.2	28764.7	14111.9	36367.1	29458.9	14766.7	34675	26410.5	15143.1	34856.6	26705.3	15431.8	35175	25541.9	16065.9
33381	28142.4	14025.5	35922	28882.2	14501.4	34257.3	25949.9	14865	34430.7	26172.1	15091.7	34663	25152.5	15754.6
32450.2	27615.8	13731.6	35453.9	28082.1	14223.4	33726.3	25171.4	14474.6	33885.8	25169.4	14683.2	34113.3	24458.3	15402.9
31446.4	26883.1	13270.6	34744.3	27093.6	13895.9	32884.3	24300.5	14035.2	33007.2	23964.1	14205.3	33298.7	23632.7	14953.4
30558.2	26238.7	12907.6	33316.6	26258.2	13487.2	32117.1	23548.5	13645.3	32359.6	22928.1	13844.5	32568.5	22922.5	14539.8
29499.6	25321.9	12527.3	32152.3	25550.9	12996.5	31127.4	22624.5	13171.6	31461.5	21665.1	13431.2	31598.3	22100.4	14024.8
28763.5	24567	12452.3	30950.6	24923.5	12482.2	30485.6	21975.1	12837.4	30801.7	20818.8	13043.5	30968.7	21626.4	13666.3
28161.2	23841.7	12060.5	29682.4	24307.5	12040.1	29599.9	21408.5	12550	29923.7	20037.4	12801.8	30099.9	21081.7	13309.7
27455.5	23090.5	11714.8	28901.1	23645.6	11730.5	28722.9	20779.4	12223.7	28983.5	19250.5	12647.2	29229.9	20491.8	12915
26841.1	22637.6	11588	28149.5	22998.8	11199.6	28246.7	20292.9	11959.1	28425.2	18748.7	12568.5	28748.6	20059.8	12629.8
26293.5	22070.6	11593.8	27451.4	22357.3	10789.6	27818.8	19794.2	11721.9	27759.5	18351.6	12560.1	28371.8	19750.2	12417.3
25715.6	21525.6	11346	26849.4	21486.1	10570.7	27177.7	19322.6	11461.5	26940.3	17572.4	12351.9	27743.8	19306.3	12119.6
25253.2	21205.3	11034.8	26284.5	20693.4	10349	26689	18934.2	11266.7	26374.7	16770.3	12107.3	27267.1	18886.7	11912.9
24888.2	20855.5	10919.6	25937.6	20324	10075.1	26297.6	18683.3	11103	26042.3	16650	11800.2	26863.6	18618.2	11702.1
24626.6	20159.6	10787	25511.6	20004.9	9765.66	25609.9	18563.6	10944.7	25231.5	16632.6	11431.8	26130.3	18373.4	11345.2
24225.1	19629.3	10850.4	25092.1	19632.7	9535.8	25206.3	18339.7	10755.5	24490.6	16654.1	11013.7	25705.5	18145.7	11039.9
23671.5	19253.8	10510.4	24561.3	19428.7	9543.46	24658.5	17929.8	10527.2	23553.9	16472.3	10617.4	25140.9	17648.8	10764.6
23385.6	18999.7	10320.3	24131.5	19297.8	9447.27	24308.9	17775	10398.7	23141.6	16434.7	10446.3	24743.9	17382.8	10560.1
23203	18797.2	10112.8	23783.9	19164.5	9208.04	23998.3	17708.7	10312.8	22971.9	16500.3	10356.4	24381.8	17155	10380.9
22728.5	18388.5	10233.9	23513.4	19029.6	8874.35	23743.9	17414.8	10111.6	22468.5	16429.2	10195.4	24106.6	16924.2	10122.9
22570.3	18171.2	10020.6	23205.5	18771.4	8767.27	23442	17282.4	10038.4	22406.3	16372.1	10160.5	23785.4	16732.4	10010.5
22278.3	17887.7	9865.07	22903.1	18512.5	8851.47	23135.5	17067.9	9917.1	22351.8	16332.6	10122.4	23454.4	16476.9	9844.73
22071.5	17493.7	9767.11	22623.3	18267	8871	22800.2	16929.2	9814.59	22161.1	16288.4	10114.3	23062.3	16305.1	9653.53
21895.1	17309.6	9784.39	22313	18036.7	8754.77	22665.4	16871.7	9733.44	21963.1	16296.2	10096.3	22868.3	16194.6	9494.06
21901.1	17162.3	9490.52	22122.3	17817.2	8700.38	22390.3	16858.2	9721.65	22005	16337.6	10110.5	22538	16063.4	9427.16
21724.7	17210.2	9144.78	22037.1	17635.5	8686.57	22223.2	16735.5	9662.07	22179.8	16460.4	10083.4	22306.8	15782.2	9356.32
21542.2	17066.6	9127.49	21703.6	17491.2	8606.92	22105	16675.5	9582.37	22031.7	16446.9	10069.2	22119.2	15649	9204.74
21639.5	17015	9064.11	21640.4	17418.5	8341.17	22046.1	16731.6	9612.22	22050	16531.1	10088.4	22046.5	15677.9	9213.1
21645.6	16945.1	9213.93	21566.4	17374.9	8105.93	22099.6	16690.2	9614	21896.6	16379.7	10090.8	22143.3	15769.4	9252.62
21706.5	16764.7	9115.97	21511.4	17417.6	8311.63	21941.7	16730.2	9620.55	21963.3	16453.5	10123.3	21931.8	15763.9	9203.3
21505.7	16812.5	8960.38	21524.8	17416.9	8573.52	21880.2	16592.6	9554.36	21969.1	16463.1	10093.3	21842.2	15562.6	9148.86
21420.5	16753.6	8983.43	21592	17356.6	8580.86	21863.4	16520.5	9523.26	21908.4	16386.6	10087.5	21825	15524.6	9125.71
21292.8	16735.2	9069.87	21649	17277.2	8361.92	21884.1	16452.4	9475.62	21959.4	16245.3	10077.6	21842.9	15498.7	9087.92
21286.7	16812.5	9121.73	21634.2	17200.8	8214.87	21937.8	16502.9	9473.62	21847.8	16273.1	10061.7	21891.6	15507.1	9064.11
21317.1	16849.3	8937.33	21558.2	17184.5	8365.48	21834.3	16559.8	9477.96	21927.8	16420.1	10061.4	21732.7	15437.9	9027.61
21481.4	16915.6	8977.67	21495.9	17218.4	8539.59	21884.2	16706.1	9534.84	22069.7	16501.7	10080.5	21788	15555.5	9065.88
21499.6	17026.1	8966.15	21530.3	17287.5	8529.17	21933.6	16748.2	9546.82	22210.7	16551.3	10073.8	21839.3	15553.5	9077.99
21536.1	17140.2	9173.59	21575.2	17384.8	8398.42	22084.5	16858.7	9559.73	22138.9	16513.7	10058	22005.8	15665.8	9073.43
21530	17188.1	9139.02	21598.9	17492.6	8472.62	22094.5	16853.1	9562.15	22234.9	16531.8	10055.1	22018.4	15643.5	9084.19
21663.9	17254.4	9018.01	21617.2	17579.1	8607.89	22071.7	16946.2	9610.61	22254.6	16690.6	10056.5	21982.8	15659.4	9116.91
21767.3	17504.8	9104.44	21670.1	17613.5	8630.41	22305.5	16925.9	9674.09	22416	16577.6	10060.7	22323.2	15785.9	9314.92
21481.4	17659.4	9236.97	21766.8	17683.1	8533.52	22497.4	16657.2	9596.97	22535.8	16277.3	10004.4	22594.8	15696.3	9381.29
21578.7	17685.2	9450.18	21838.7	17787.7	8473.87	22682.3	16646.4	9644.56	22426.2	16173.9	10022	22863.9	15865.3	9508.54
21846.4	17928.2	9415.61	21883.8	17873.7	8657.83	22825.1	16806.3	9751.85	22618.2	16235.8	10047.5	23037.4	16030.2	9668.65
22625.1	18638.8	9576.95	21935	17968.7	8945.53	23438.8	17399.7	10070	23095.9	16438.6	10197.2	23682.6	16576.4	10050.6
22977.9	18922.4	9536.61	22218.5	18165.1	9182.78	23627.8	17688.6	10212.5	23363.9	16638.1	10321.8	23855.2	16752.8	10176.4
22959.7	19054.9	9525.09	22612.3	18445.3	9258.1	23717.7	17697.2	10214.5	23429.3	16676.3	10326.8	23931.9	16728.5	10190.6
23227.4	19091.7	9202.4	22930.2	18867.5	9088.79	23551.3	17819.3	10311.6	23691.1	16891.5	10435.6	23780.6	16750.8	10282.2
23653.2	19246.4	8850.9	23083.1	19107.2	8794.67	23435.9	18131.2	10467	24165.9	17302.9	10674.5	23646	16833.9	10373.4
23738.4	19364.2	8580.07	23292.5	19131	8368.08	23369.5	18164.5	10506.7	24361.9	17575	10754.5	23568.6	16751.3	10415.5
23336.9	18926.1	8389.92	23493.5	19158.1	7901.35	22955.9	17797.8	10335.8	24062.4	17646.3	10444.5	23135.6	16430.2	10234.8
23257.8	19172.8	8084.51	23572.2	19146.4	7677.42	23008.9	17624.3	10333.6	24087.6	17629.6	10463.9	23208.7	16263.5	10361.3
23136.1	19205.9	7156.78	23713.5	19106.2	7571.65	22643	17329.5	10298.3	24827.7	18424.6	10420.3	22711.5	15780.7	10407.8
22941.4	18955.5	6615.13	23717.2	19038.3	7529.13	22296.6	16987.4	10225.2	25101.8	18976.5	10296.9	22301.2	15425.4	10391.7
22844.1	18797.2	6494.12	23840.7	18911.4	7469.15	22126.5	16914.6	10174.4	25201.8	19054.1	10259.8	22083.5	15320.7	10309.6
22460.8	18591	6632.41	24083.6	18801.1	7385.35	22040.1	16666.2	10026.5	25012.6	18844.9	10157.1	21997.1	15153.5	10162.8
22174.9	18602	6534.45	24249.2	18828.8	7282	21996	16477.1	9924.88	24941.6	18855.3	10093.9	21915.3	14931	10084.7
22819.8	18837.7	6563.27	24265.2	18878.9	7230.53	22145.6	17002.2	10157.1	25026.3	19006.9	10256.8	22061	15326.1	10236.2
23647.1	19025.5	6672.75	24547.5	18996.8	7208.6	22304.8	17692.1	10447.5	25435.7	18885.4	10557.8	22213.9	15856.8	10402.3
24334.6	19220.6	6943.58	25008.2	19219.7	7176.02	22545.7	18271.5	10687.1	25043.7	18463.2	10843	22511.1	16396	10569.8
24626.6	19452.6	7231.69	25472.5	19643.5	7175.15	22816.2	18614	10785.4	24647.1	17834.5	10989.4	22811.1	16700.1	10630
24784.8	19629.3	7076.11	26055.5	20122	7192.62	22904.6	18760.8	10811.4	25093.9	17942.3	10908.6	22834	16730.9	10674.9
24882.1	20019.6	7272.03	26436.8	20504.3	7218.19	23293.3	18975.8	10823.9	24987.1	17952.4	10882.6	23193.8	16878.3	10722.4
25447.9	20446.8	7433.37	26589.1	20657.3	7228.26	23766.6	19505.4	10977	25163.7	17949.6	10906.1	23611.2	17307.6	10904.6
26141.4	20951.2	7848.26	26906.4	20707	7233.65	24456.7	20199.4	11157	25422.2	18017	10921.4	24235.6	17941.1	11113.8
26841.1	21363.6	7859.78	27407.2	20924.5	7317.12	24870.4	20776.5	11358.1	25258	18320	11007.5	24574.3	18392.3	11338.7
27066.2	21569.8	7854.02	28036.5	21319.9	7474.42	25117.1	21072.9	11331.7	25602.6	18613.8	10610.8	24687.3	18560.1	11348.8
27577.2	21904.9	8084.51	28491	21690.9	7601.77	25601.1	21676.4	11402.2	25862.9	19076.7	10363.6	25015.5	18995.2	11411.3
28313.3	22136.9	8124.85	28843.1	21936.4	7600.85	25894.7	22337.9	11583.5	26166.5	19693.1	10345.4	25192.2	19478	11544.1
28727	22413	8343.82	29226.9	22093.5	7568.41	26316.2	22599.9	11725.9	26225.4	20061.3	10364.7	25663.3	19855.8	11784
28994.7	22350.4	8274.67	29669.5	22247.6	7744.41	26393.4	22864	11620.8	26373.9	20611.9	9724.91	25569.2	20069.6	11730.8
29542.2	22913.8	8297.72	30155.6	22604.6	8006.31	27029	23252.9	11717.1	25644.5	21412.1	9842.99	26122.3	20479.5	12005
29755.1	23171.5	8424.49	30496.8	23138	8155.57	27403.4	23534.2	11665.3	26998.5	21904.6	9889.96	26367.1	20725.3	12023.3
30290.5	23274.6	8620.41	30833.6	23470.9	8129.47	27601.2	23947.6	11878.2	26822.9	22456.9	10019.9	26604.8	21133	12184.3
30436.5	23635.5	8712.61	31180.7	23788.7	8382.16	27917.2	24069.6	11962.9	27459.6	22596	10140.3	26975.1	21260.5	12333.9
30673.8	23801.2	8701.08	31577.8	24106.1	8671.26	28038.2	24301.6	11983.8	28278.7	22900.9	10129.4	27091.4	21409.9	12370.8
30752.9	24324	8729.89	31871.5	24508	8771.66	28380.3	24458.5	11879	27821.1	23134.4	10177.6	27506.9	21519	12413.4
30892.8	24611.2	8977.67	32352.1	24872.7	8725.52	28742.6	24767.2	11691.8	28095.5	23558.9	10395.4	27829.4	21801.7	12288.3
31166.5	24596.5	9334.93	32734.7	25415.7	8650.89	29099.3	25258.5	11641.3	28352.8	24789.7	11026.1	28047.4	22355.9	11954.6
31458.6	24983.1	9334.93	32839.3	26070.7	8884.65	29437.5	25406	11709.2	28808.8	25653.3	11273.8	28457.9	22691.3	11956.8
31665.4	25148.8	9265.79	32904.6	26235.9	9293.53	29532.1	25451.1	11768.9	29539.4	25842.5	11319.9	28597	22815.1	12025.6
31391.6	25318.2	9035.29	33083.5	26081.2	9420.61	29557.6	25172	11722.9	28577.4	25836.2	11352.6	28663.7	22611.4	11995.5
31720.2	25329.2	9317.65	33087.2	25921.5	9306.04	29629	25546.2	11783.7	28606.9	25943.7	11340.4	28689.5	22832.2	11994.7
32012.2	25436	9392.56	33266.4	25922.3	9171.13	29702	25711.1	11845.3	28600.7	26345.9	11243.2	28780.8	23062.8	12021.9
32182.5	25601.7	9329.17	32967.4	26056.5	9160.34	29769.4	25714.3	11903.1	28655.5	26477.9	11188.2	28946.1	23185.5	12146.7
32559.7	25807.9	9369.51	32487.4	26253.8	9449.07	29903.5	25895.8	12022.5	28614.6	26397.6	11206	29180.1	23387.6	12357.6
32608.4	25756.4	9530.85	32316.1	26417.2	9565.64	29911.6	26053.4	12099	29186.9	25730.1	10968.1	29286	23318.3	12716.9
32468.4	25609.1	9680.67	32663.4	26567.2	9571.67	29806.9	26023.5	12147.8	30435.4	25353.3	10611.1	29177.5	23157.4	12837.9
32127.8	25564.9	9415.61	33085.1	26587.1	9576.81	29713.2	25832.8	11916.8	29792.6	25923.7	11194.6	28922.5	23096.9	12267.7
32243.3	25561.2	9438.66	33169.6	26667.1	9543.01	29772.1	25864.1	11893.8	30042.8	26721.4	11281.7	28859	23233.3	11959.4
31872.2	25336.6	9404.08	33268.2	26650.7	9308.67	29467	25683.4	11804.9	30526.8	26893.6	10888.3	28513	23161.7	11431.6
31750.6	25193	9646.1	32908	26440.5	9061.66	29492.5	25682.7	11763.2	30338	26598.5	10928.9	28511.6	23173.2	11274.4
31586.3	25432.3	9530.85	32600.8	26161.9	9336.43	29793.5	25710.2	11721.3	30395.2	25700.6	11501.5	28698.2	22779.4	11680.8
31854	25601.7	9398.32	32698.1	25894.5	9725.33	29816.9	25272.8	11760.5	30742	24896.6	11940.5	29161.7	23219	11508.3
31829.7	25642.2	9329.17	32635	25854.9	9618.46	29785.2	25237.4	11777.9	31386	25066.5	11874.6	29154.3	23193.2	11533.1
31823.6	25601.7	9409.84	32152.8	25598.7	9555.44	29834.1	25552.9	11790.5	30400.6	25848	11572.9	28961.8	23029.3	11726.2
31756.7	25771.1	9582.71	31765.2	25416	9550.96	29871.7	25588.4	11812.1	30165.2	26355.1	11215.4	29111.6	23115.1	11658.4
31744.5	25502.3	9363.75	31537.7	25347.3	9676.81	29741.3	25674.5	11778.1	30207.2	26026.6	11471.1	28744.8	22842.3	11853.7
31574.1	25531.8	9329.17	31419.2	25341.2	9721.12	29640.3	25215.7	11747.2	30371	25729.2	11389	28941	23086.1	11489
31549.8	25697.5	9306.12	31462.7	25425.8	9656.07	29802.8	25433.6	11760.8	29883.7	26013.5	11433.1	28952.1	22835.8	11779.1
31537.6	25642.2	9398.32	31422.6	25288.1	9404.09	29724.6	25365.6	11747.3	29917.6	25908.4	11298.5	28953.8	22987.5	11510.9
31507.2	25310.8	9231.21	31436.8	25531.4	9414.52	29545	25558.7	11736.3	30084.5	25626.6	11514.6	28525.5	22605.4	11880.7
31476.8	25148.8	9052.58	31475.4	25417.7	9512.61	29415.8	25448.4	11711.3	30380.2	25922.3	11439.8	28313.9	22589.3	11772.8
31233.5	25023.6	9035.29	31201.6	25418.2	9572.29	29471.9	24923.9	11695.6	29834.3	25722.7	11383.5	28550.4	22650.4	11841.8
31251.7	25174.6	9046.82	31392.6	25357.7	9393.91	29571.9	24572.8	11674.6	29531.1	24879.3	11700.7	28960	22910.7	11811.5
31361.2	24957.3	9300.36	31384.7	25263	9175.18	29683.1	24500.9	11662.3	29828.7	24182.1	11747.8	29159	22985.6	12031.6
31294.3	24898.4	9219.69	31556.3	25293.4	9126.48	29500.1	24737.7	11675.2	29766	24232.5	11202.6	28909.2	22632.6	12346.6
31519.4	25259.3	9369.51	31274.9	25075.4	9353.16	29844.7	24855.7	11758.8	29523.6	25169.5	11339	29228.9	22977.3	12296
31519.4	25476.5	9473.23	31521.2	25155.2	9545.76	29840.9	25147.6	11815.8	30285.6	24884.4	11097.8	29286.2	22784.3	12548.3
31945.2	25796.9	9968.79	31516.1	24952.2	9616.96	30144	25388.6	12286	31451.8	24415.7	10509.4	29742.7	22911	13190.7
32480.6	26220.3	10533.5	31665.7	25069.9	9986	30725	25871.7	12563.7	32020.5	24948	10660.4	30432.7	23499.7	13443.3
33289.7	26842.6	11749.3	32196.5	26159.5	10508.3	31941.8	26713.5	12540.5	32280.2	25932.1	10725.4	31660.8	24676.2	13575.4
35005.3	28676.3	13397.4	33443.8	27952.7	11762.5	33846.1	27827.3	13203.1	33233.8	27280.9	11512.8	33970.6	26353.1	14446.9
37019	30834	14423	36006.8	30118.6	13829.9	35760.2	29294.3	15263.7	35591.1	30476.2	15869	35980.4	27568.3	16106.1
39586.3	32844.4	15062.7	38796.1	31263	15150.5	37241.1	30445.8	16488.1	37101.3	32262.7	16854.2	37736.1	29009	17318.6
40444.1	33227.4	15005	40029.7	32260	15789.4	37443.6	30672.3	16917.8	37202	32899.8	17293.6	38145.7	29451.2	17757.8
41016	33521.9	15114.5	40337.8	32683.6	15349.2	37710.2	30954	17726.6	37125.6	33994.6	17983.8	38534.8	29623.5	18385.9
40882.1	33429.9	15126.1	40651.2	32922.2	15393.7	37657.3	30941.8	17825.5	36888.5	33461.1	17692.6	38472	29531	18421.9
40620.5	33437.3	15396.9	41612.2	33195.8	15480.5	37853.4	30919.3	17794.9	37088.2	32893.2	17673.4	38599.7	29490.8	18391.4
40377.2	33433.6	15362.3	42539.6	33176.9	15625.1	37801.1	30864.1	17721.8	36908.5	32609.4	17650.9	38503.6	29329.2	18298.7
40401.5	33389.4	15247.1	43417.8	33126.3	15783.6	37662.4	30890.2	17720.9	36689.6	32676.6	17657	38337.2	29271.6	18243.9
40669.2	33205.3	15362.3	42232.8	33123	15831.9	37656.5	31002.9	17793.3	36935.4	32787.3	17735.9	38275	29426.1	18251.6
40894.3	33183.2	15460.3	41855.2	33050.2	15798.5	37774.1	31027.2	17879.5	37162	32849.8	17835.4	38451.2	29605.1	18385
40584	32965.9	15581.3	41849.5	32979.8	15761.9	37752.1	30939.9	17759.5	37413.9	32572.7	17736.4	38362.7	29518.3	18257
40888.2	33157.4	15414.2	41775	32915.4	15775.9	37713.3	31041.4	17870.8	36968.8	32791.5	17805.1	38346.8	29534.9	18337.1
40517.1	33032.2	15385.4	41769.5	32860.3	15811.8	37652	30871.5	17746.2	37079.4	32530.3	17706.7	38309.4	29391.7	18265.6
40097.3	32840.7	15327.7	41915.9	32870.9	15812.3	37543.3	30655.8	17602	37137.7	32306.9	17610.7	38262	29252.8	18195.6
39902.7	32811.3	15587	41828.7	32841.1	15758	37725	30627.8	17536.5	37399.3	32039.2	17550.4	38393.2	29277.6	18155.8
39604.6	32973.3	15552.5	41773.6	32742.2	15755.6	37771.6	30534	17450.3	37489.4	31844.5	17480.6	38458.8	29115.8	18120.9
39282.1	32748.7	15471.8	41629.5	32689.3	15791.3	37536.6	30481.6	17308.2	37205.3	31658.3	17358.1	38100.2	28876.8	17884.1
39635	32881.3	15685	41464.4	32589	15784.1	37714.1	30721.3	17421.7	37212.9	31866.2	17397.8	38156.4	29064.4	17901.3
39695.8	32899.7	15852.1	41270.1	32527	15805.9	37883.3	30728.5	17453.1	37427.8	31791.2	17436.2	38340.9	29174.1	17975.3
39482.9	32943.8	15927	41179.9	32597.3	15898.1	38042.5	30560.3	17410.6	37908.1	31518.8	17451.3	38622.8	29168.4	18082.5
38825.9	32903.3	15685	41148.9	32625.4	15903.7	37837.9	30278.1	17185.2	37696.1	31169.3	17320.7	38476.3	28783.1	17936.4
38400	32535.1	15460.3	40984.5	32497.7	15887.3	37415.4	30143.9	16991.2	37084.8	31003.8	17138.6	37929.9	28440	17627.6
38229.7	32502	15368.1	40458.2	32398.4	15887	37298	30097.6	16922.2	36855	30933	17068.8	37753.6	28273.2	17514.9
37895.1	32214.8	15569.7	39893.2	32354.2	15846.5	37277	29989.8	16777	37102.1	30781.8	16948.7	37614.1	28195.1	17331.9
37566.5	31831.9	15460.3	39748.1	32229	15804.2	37016.9	29745.3	16635.5	36894.9	30515.3	16825.1	37342.3	28005.4	17186.3
37134.6	31618.3	15166.4	39650.8	31940.1	15706.4	36736.6	29314.5	16479.4	36689.3	30054.7	16740.7	37181.7	27729.4	17127.4
36635.7	31205.9	14993.5	39203.5	31548.6	15540	36419.3	28873.4	16271.7	36577.1	29578.1	16578.5	36895.5	27464.1	16963.3
36398.5	30215.4	14780.3	38551.4	31326.1	15365.6	35726.5	28649.9	16092.4	35985.8	29349.1	16313.9	36079.7	27266.1	16627.1
35814.4	29703.6	14705.4	38066.7	31046.1	15242.5	35382.2	28247.4	15833.8	35878.5	28903.4	16063.6	35642.5	26911.6	16345.4
35157.4	29195.5	14290.5	37579.8	30379.5	15111.7	34779.2	27706.5	15546.2	35141.5	28293.3	15756.9	35025.8	26362.3	16047.4
34463.9	28753.6	14002.4	36993	29498.4	14920.2	34304.1	27183.5	15251.2	34914.9	27680.1	15437	34503.2	25800.5	15748
33806.8	28160.8	13835.3	36259.9	28636.3	14523.3	33859.2	26648.9	14957.6	34244	27030.3	15087	34000	25329.7	15453.8
33192.4	27763.1	13823.8	35593.7	27694.7	14150.5	33619.7	26213.1	14696.6	34164.1	26511.8	14782.2	33674.3	24945.2	15193.9
32176.4	27192.4	13380.1	34989.1	26846.7	13861.7	32919.6	25329.8	14272.4	33458.2	25294.5	14303.6	33027.4	24128.6	14823.7
31276	26669.5	13005.5	34202.6	26221.4	13485	32283.5	24547.6	13893	32849.6	24171.2	13886.7	32436.9	23409.8	14477.7
30375.7	25800.6	12757.7	33029.8	25705	13039.7	31421.5	23833.5	13476.7	31956	23152.4	13396.1	31599.3	22742.7	13982.7
29627.4	24942.6	12458.1	31940.5	25191.3	12589.6	30522.7	23229.1	13118.9	31046.6	22292.7	12785.2	30691.1	22138.6	13515.7
28915.6	24309.3	12279.5	30721.9	24643.8	12149.8	29858.9	22638.7	12797.7	30412.4	21477.5	12517	30056.4	21625.9	13152.9
28416.7	23613.4	11893.4	29664.5	23955.4	11828.4	29009.7	22173	12552.9	29605.3	20831.4	12389.3	29218.6	21137.9	12821.8
27765.8	23094.2	11582.2	28916.3	23343.1	11531.4	28382.7	21504.2	12272.9	28880.7	19981.5	12348.3	28644.8	20616.6	12579.4
27005.3	22394.6	11322.9	28245.9	22760.5	11001.6	27617.7	20828.5	11933.3	27931.8	19247.5	12342	27895.3	20045.1	12209.9
26579.5	21787.1	11311.4	27573.3	21906.5	10603.3	27116.4	20479.7	11729	27244.2	18942.7	12403.4	27411.5	19785.6	11958.3
26129.3	21238.4	11098.2	26959	20928.4	10382.7	26515.1	20098.7	11519.8	26514.5	18629.6	12376	26827.6	19421.6	11697.2
25587.8	20789.2	10827.4	26587.3	20308.6	10244.6	25950.6	19662.1	11284.6	25934.7	18330.7	12192.9	26271.3	18976.8	11431.7
25320.2	20181.7	10654.5	26277.3	19847.5	10068.2	25358.3	19410.7	11141.2	25231.3	18148.2	11855.4	25693.3	18734.6	11191.6
24705.7	19916.5	10516.2	25942.4	19445.6	9759.55	25045.1	18923	10899.2	24907.4	17651.3	11467.8	25386.3	18316.3	10994.7
24164.3	19386.3	10510.4	25613.5	19237	9410.18	24622.6	18499.6	10666.9	23943.2	16996.8	10923	24971.5	17993.5	10734.4
23416	18881.9	10135.9	25092	19104.6	9230.22	24007.7	17823.5	10371.3	23054.9	16191.9	10455.5	24380.6	17389.8	10479.5
23349	18366.4	9968.79	24583	18935.4	9069.51	23522	17726.4	10310.4	22688.4	16195	10355.3	23889.9	17276.7	10320.4
23081.4	17961.3	9853.54	24095.4	18752.9	8816.32	23161.3	17491.2	10190	22501.7	16165.3	10277.7	23530.6	17062.1	10157.1
22679.8	17434.8	9836.25	23641.8	18442.3	8604.79	22807.9	17145.4	10016	22215.3	16052.2	10218.6	23158.8	16826.6	9951.78
22430.4	17169.7	9651.86	23261.1	18183.3	8538.84	22541	16885.5	9912.42	22190.4	16013	10194.7	22865.9	16619.5	9864.48
22193.2	17055.5	9438.66	22889.4	17878.2	8520.97	22368.9	16626.2	9827.16	22209.4	16045.7	10176.9	22682.1	16399.4	9831.01
22059.3	16952.4	9415.61	22566.7	17569.5	8428.09	22349.7	16418.7	9789.47	22218	16077.3	10228.7	22704.6	16321.5	9868.62
21919.4	16856.7	9381.03	22250.7	17337.7	8293.98	22294.3	16283.1	9740.18	22080.1	16078.4	10216.5	22649	16218	9834.37
21882.9	16764.7	9502.04	22120.4	17189	8311.46	22305.1	16277.7	9720.74	22068.9	15995.4	10218.5	22656	16253.2	9796.87
21749	16676.3	9248.5	21942.7	17136.9	8479.54	22111.6	16167.8	9666.88	22042.5	16095.5	10187.3	22406.1	16052.2	9722.24
21761.2	16525.3	9150.54	21708.4	17108.2	8540.62	21959.7	16190.4	9655.19	21814.9	16159.9	10152.6	22200.5	16008.2	9647.22
21505.7	16363.3	9087.15	21646.7	17045.3	8431.73	21826.9	16015.3	9555.79	21653.8	16080.4	10102.9	22022.6	15822.3	9527.99
21627.4	16396.4	9265.79	21587.3	16951.5	8164.54	21926.1	16149.7	9595.78	21727	15975.5	10116.7	22134	15979.4	9544.6
21627.4	16223.4	9173.59	21526.6	16904.7	8095.62	21755.1	16183.4	9575.43	21580.9	16015.6	10076.1	21892.6	15935.7	9447.34
21615.2	16112.9	9018.01	21475	16857.4	8268.18	21606.6	16177.4	9560.08	21527.6	16132.6	10060.5	21687.8	15852.6	9388.51
21390.1	15962	9000.72	21456.4	16786.7	8389.8	21494.8	16064.7	9468.91	21422	16010.7	10022.3	21513	15700.5	9249.34
21177.2	15892	9046.82	21443	16653.4	8268.09	21463.7	15957.8	9388.95	21366.9	15860.6	9996.02	21452.3	15586.4	9149.83
21225.9	15976.7	9115.97	21433.1	16524.4	8049.24	21518.6	16039	9405.31	21518.7	15819.3	9997.09	21510.4	15653.5	9156.85
21177.2	16112.9	8914.29	21419.9	16454.9	8097.46	21509	15912.2	9401.34	21631.9	16008.3	9973.9	21524.8	15564.6	9249.58
21207.6	16249.2	8937.33	21385.1	16458.8	8265.07	21581	15888	9417.17	21826	16307.3	9954.66	21641.4	15640.5	9338.39
21092	16455.4	8960.38	21402.7	16542.1	8319.8	21673	15777.5	9385.68	21981.4	16299.3	9949.56	21780.6	15632.4	9397.75
21098.1	16418.5	9133.25	21441.5	16719.3	8194.44	21705.3	15832.1	9374.75	21898.6	16092.4	9916.63	21798.2	15735.1	9353.24
21189.4	16503.2	9110.2	21469.1	16876.4	8199.59	21730.3	15907.2	9407.86	22004.8	16131.2	9937.82	21827.4	15783.4	9385.32
21365.8	16716.8	9075.63	21471	16992.5	8370.98	21827.5	16058.1	9480.03	22173.9	16204.4	9986.84	21945.3	15859.8	9462.99
21396.2	16683.6	9087.15	21461.2	17108.8	8509.69	21826.2	16090.6	9491.31	22191.6	16194.2	9991.27	21937.7	15867.4	9456.83
21384	16532.7	9265.79	21447.3	17224.1	8433.33	21829.3	16136.3	9475.66	22104.3	15765.7	9970.49	21914.3	15930.2	9383.19
21311	16665.2	9409.84	21429.4	17275.3	8357.9	22014.4	16062.2	9470.55	22132.6	15591.4	9999.34	22170.9	15943.6	9453.16
21694.3	17007.7	9392.56	21437.9	17266.7	8423.96	22199.2	16347.5	9622.56	22314	15714	10060.5	22409.2	16156.8	9626.62
22588.6	17733	9605.76	21509.6	17330	8651.85	22771.8	17039.1	9977.29	22835.9	15796.8	10242	23095.1	16797	10026.5
22886.7	17950.3	9484.75	21770.8	17613.4	8987.81	22848.2	17197.4	10095.4	22932.6	16145.7	10313.2	23216.6	16944.6	10185.6
23178.7	17696.2	9519.33	22208.2	17910.5	9092.1	22672.1	17421.2	10169.2	22747.7	16313.3	10212.7	23004.4	17154.3	10145.3
23519.4	17711	9254.26	22574	18291.4	8986.44	22498.6	17632.1	10279.3	22862.5	16031	10146.9	22821.3	17263.3	10206.2
24012.2	17931.9	8897	22889.9	18514	8694.13	22422.3	17960.6	10458.1	23284.4	16332.2	10200.3	22735.7	17416	10351.6
24012.2	18071.8	8574.31	23154.4	18449.8	8233.18	22334.2	17927.6	10466.3	23604	16599.8	10291.6	22635.8	17268.4	10386.1
23610.6	17880.3	8482.11	23378.8	18284.2	7878.73	22148.9	17613.3	10309.2	23375	16500.9	10217.7	22421.7	17000.5	10246.5
23178.7	18200.7	8268.91	23529.2	18190.4	7645.55	22246.3	17257.5	10183.7	23590.4	16515.6	10451.6	22546.8	16654.7	10272.4
23215.2	18314.8	7577.43	23567.7	18139.2	7504.74	22005.6	17205.4	10198.5	23861.3	17346.3	10501.1	22205.2	16358	10288.4
22813.7	17983.4	7133.73	23550.9	18069.8	7477.55	21559.2	16884.9	10019.8	23353.3	17779.2	10362	21626.8	15933.3	10059.4
22479.1	17604.2	6914.77	23534.5	18053.3	7423.18	21192.3	16594.7	9851.18	22896.3	17813.9	10163	21153.4	15722.9	9851.53
22162.7	17685.2	7018.49	23611.6	18080.3	7349.91	21272.3	16390.5	9741.98	23356.9	17604.7	10269.4	21241.4	15612.1	9791.39
22168.8	17983.4	6834.09	23627.3	18085.5	7270	21407.4	16327.3	9766.16	23641.7	17675.8	10403.9	21401.4	15558.1	9906.02
22740.7	18642.5	6816.81	23614.5	18179.5	7243.67	21820.4	16758.2	10003.5	23946.7	17666.4	10664	21860	15902.8	10190.6
23750.6	19032.8	6955.1	23845.3	18372.3	7225.63	22120.4	17570.9	10359.4	24086.6	17692.6	10755.8	22173.8	16585.5	10456.5
24006.1	19250.1	7070.35	24611.8	18811.4	7205.58	22308.6	17882.9	10438.5	24183.4	17936.8	10901.9	22347	16744.2	10500.1
24328.5	19537.3	7312.36	25186.2	19437.8	7181	22515.7	18572.8	10479	24045	18478	10882.9	22360.3	16955.7	10315.5
24669.2	19728.8	7277.79	25506.6	19984.5	7144.11	22717.7	18929.1	10489.7	24151.5	18809.9	10638.4	22442.9	17177.9	10344.9
25070.7	20126.4	7393.04	25611.7	20417.9	7128.99	23233.3	19124.7	10554.1	24180.6	18422.6	10598.7	22986.5	17575.1	10625.2
25320.2	20553.5	7496.76	26141.5	20769	7154.84	23819.9	19366	10514	24362	18589.2	10285.2	23493.6	17805.8	10782.6
26184	21150	7704.2	26960.4	21033.9	7244.19	24593.1	20071.3	10688.6	24969.1	18961.7	10098.7	24168.9	18493.3	11091.6
26816.7	21739.2	7940.46	27697.7	21471.2	7341.5	25584	20629.7	10671.3	25409.5	19558.3	9947.09	24950.1	19058	11346.8
27400.8	21963.8	8067.23	28212.2	21945	7451.35	25965.3	21212.5	10829.7	25811.3	20122.2	9823.39	25225.6	19422.3	11468.3
27425.1	22203.1	8084.51	28793.8	22317	7701.11	25827.1	21979	10500.2	23964	21903.6	9081.51	24472.6	19750.5	10755.2
27990.9	22486.7	8165.19	28933.6	22701.1	7912.79	26257.1	22389.9	10581	24625.1	21990.3	8542.66	24740.4	20319.2	10876.1
28526.2	22832.8	8355.34	29088.3	23263.1	7897.74	26763.2	22672	10742.2	25253.3	21833.5	8535.4	25332	20810.1	11170.1
28988.6	23127.3	8620.41	29402.5	23682.7	7947.27	27246.1	23109.4	10863.4	26220.6	21678.6	8274.18	25879.6	21297.8	11281.1
29146.8	23734.9	8793.28	30021.9	24183.8	8313.04	27902.1	22923.4	11013.4	27320.6	21512	8809.72	26945	21419.9	11800.7
29536.1	24022.1	8729.89	30409.7	24996	8700.4	28448.3	22946.8	11237.8	28223.9	21829.8	9500.68	27726.9	21425.4	12292.9
30181	23977.9	8850.9	30800	25534.5	8882.1	28478.8	23759.3	11376	28588.7	23035.9	9647.33	27604.1	21765.2	12177.7
30241.8	24637	8891.24	30988.5	25291.1	8805.71	28810.3	24182	11417	29112.4	23889.7	10498.3	27976.2	21768	12088
30485.2	24699.6	9115.97	31131	25451.3	8720.74	29022.3	24475.2	11464.8	29127.3	24281.6	10825	28205.6	22021.5	12041.1
30771.1	24957.3	9058.34	31250.3	25755.8	8689.25	29059.2	24705.6	11609.2	29116.2	23582.9	10791.2	28266	21870.4	12260.1
31263.9	25237.2	9139.02	31312.8	25800.1	8741.02	29103.5	25243.4	12136.9	29379.6	23302.8	10285.9	28142.6	21808.6	12390.2
31002.3	25281.4	9381.03	31333.4	25723.3	9024.47	29327.5	25253.4	11539.3	30184.4	23268.7	10517.9	28455.8	22098.7	11803.2
31093.5	25310.8	9732.53	31495.4	26512.5	9034.9	29909.9	24668.1	11592.3	30185.2	24993.7	11050.6	29879.6	22940.5	11406.7
30844.1	25388.2	9761.34	32084.2	27197.4	8915.01	30163.5	24485.2	11582.5	30063.4	24410	11469.9	30054.7	22725	11369.4
30199.2	25126.7	9651.86	32424.7	26857.9	8666.99	30010.8	24181	11446.4	30260.9	24195.4	11571.3	29849.5	22313	11233.8
30162.7	25307.1	9859.3	32338.2	26314.9	8584.19	30271.7	24147.2	11465.8	29719.8	24495.3	11628	30195.9	22349.5	11300.5
29998.5	25318.2	9893.88	32749.9	26285	8989.08	30323.2	24164	11416.5	29878.6	25321.8	11594.7	30066.7	22204.5	11095.9
29767.3	25222.5	10014.9	31569.1	25955.6	9019.46	30393.3	24085.6	11363	29835.7	25574.4	11692.9	30057.9	22112.6	10997.4
29548.3	25130.4	9807.44	30842.7	25967.2	9128.73	30337.3	23856.2	11343.5	29496.6	24979.4	12004.5	30052.3	21922.4	11073.8
29663.9	25019.9	9790.16	30711.6	25934.9	9158.63	30424	23550	11444.4	29795.6	24779.3	12805.5	30602.8	22227.5	11607.1
30168.8	25071.5	9686.43	30751.3	25916.4	9138.58	30282	23812.1	11528.8	30419.5	24514.7	12759.2	30517	22624.6	11667.3
30558.2	25355	10026.4	30832.1	26044	9066.76	30521.9	24054.7	11615.9	30428	24064.9	12574.9	30911.1	22993.7	11785
30491.3	25612.8	10003.4	30915	26168.1	9158.77	30489.1	24034.7	11566.6	30978.4	22586	11964.5	30465.9	22409.4	12115.1
30503.4	25461.8	9865.07	30613.7	25982.7	9307.46	30310.6	23909.6	11561.9	30851.3	22746.8	11802.8	30480.2	22555.8	12002.1
30187.1	25159.9	9674.91	30408.9	25654	9319.32	30120.5	23677.1	11498.3	30334.8	23327.7	11958.5	30333.5	22422	11840.3
29913.3	24979.4	9703.72	30553.3	25280.8	9237.05	30038.5	23381.1	11426.9	29820.2	22463.2	11898.2	30073.7	22067.8	11950.8
29834.2	25163.5	9755.58	30470.8	25092.4	9036.86	30106.2	23427.1	11409.8	30602	22234.1	12117.2	30061.3	22000.4	12031.2
29718.6	25123	9674.91	30202.7	25017.2	8701.24	30120.3	23411.1	11400.3	30376.9	22608	12770.8	30140.1	22216	11748.3
29834.2	25575.9	9617.29	30219.5	25240.9	9039.91	30399.3	23562.4	11494.4	30097.3	23615.8	12972.2	30823.9	22423.2	11860.4
30132.3	25539.1	9530.85	30724.7	25362.9	9118.49	30370.3	23784.2	11569.6	30275.7	24196.1	13324.1	30698.9	22669.5	11673.7
29937.6	25417.6	9507.8	30711	25539.1	8775.98	30273.7	23682.2	11512.6	29956.6	24061.2	13245.3	30578.3	22536.5	11663.3
30266.2	25366.1	9594.24	30626.2	25661.9	8590.92	30275	23852.8	11576.2	29817.1	23798.4	13238.7	30483.4	22839	11579.8
30047.1	25664.3	9340.7	30652.3	25690.2	8969.29	30252.2	23692.1	11530.8	30383.5	23699.8	13077.3	30533.6	22440.1	11778.3
29718.6	25973.6	9329.17	30831.8	25346.3	9041.53	30257	23244.8	11456	30888.1	23061.1	12141.3	30805.5	21990.8	12089.3
29761.2	25918.4	9265.79	30815.4	25256.7	8976.11	30190.7	23119.1	11464.3	31116.8	22861.3	12017.8	30739.7	21939.2	12188.6
29402.3	25675.4	9352.22	30723.1	25358.9	8806.55	30047.4	22883	11359.2	30217.4	22440.4	11984.8	30478.2	21711.5	12085.4
29274.5	25546.5	9144.78	30453	25588.5	8734.86	29669.7	22889.3	11283.3	30608.1	21890.3	11531	29779.7	21214.1	12170.3
29335.4	25274	8989.2	29818	25477.3	8750.13	29541.3	23015.6	11281.5	30421.4	22455.4	11788.3	29545.9	21324.8	11821.2
29688.2	25112	9098.68	29404.6	25096.8	8602.29	29450.6	23506.1	11316.9	30542.4	22341.4	11428.7	29083.8	21309.3	11904.8
29645.6	24902.1	9300.36	29435.7	24956.2	8730.3	29427.9	23838.1	11282.4	30509.9	22935.2	11504.1	28699.9	21304.5	11747.5
29584.8	24964.7	9323.41	29512.1	25227.4	9127.81	29609.5	24115.9	11315.8	29917.5	22902.6	12122.2	28662.7	21430.1	11614
29615.2	25174.6	9196.64	29355.5	25113.5	9386.79	29745.4	24306.7	11374.6	30230.9	23768.7	12208.9	28714.2	21605.1	11429.7
30126.2	25561.2	9536.61	29471.9	25328.1	9576.41	30097.1	24565	11527.9	30105.8	24035.5	12072.5	29289	21851.7	12011
30819.8	25760	10228.1	30207.9	25536.7	9656.73	30670.6	24929.4	11738.4	30450.2	24306.2	12195.6	30083.6	22582.3	12438.5
31251.7	26065.7	11755.1	31078.1	26692	10190.9	31713.9	25362.6	11906.3	31385.7	23517.9	12013.8	31297.8	23448.3	12868.3
32486.7	27608.5	13270.6	31780.1	28141.8	12084.1	33427	26405.3	12429.2	33014.8	24976.5	11915.1	33261.8	24704.3	13773.7
35169.6	29751.5	14636.3	33242.2	29411.3	13859.2	35462.4	28136.5	14035.9	34970.2	28288.3	14784.9	35636.5	26717.5	15335.7
37517.9	32023.3	14947.4	36119.3	30814.9	15250	36895.1	29422.7	15530.8	36865.9	30670.7	16285.3	37405.6	28037.3	16744.3
38625.1	33142.7	15385.4	38735.4	31761.1	15680.8	37774.5	30078.2	16695.8	37826.3	31832.3	17304.4	38451	28606.7	17683
38844.1	33341.5	15379.6	40009	32437.7	15056.7	37834.4	30206	16998.5	37589.9	32150.6	17497.9	38586.8	28721.4	17904.7
38862.4	33105.9	15448.7	40124.5	32821.6	15587.8	37730.7	30266.3	17071.1	37435.9	32074.9	17374.9	38430.7	28774.2	17876
39069.2	32995.4	15696.5	39772.5	32854	15597.7	37850.7	30394.6	17200.5	37726.7	31955.2	17293.9	38512.1	29001.1	17947.1
39221.3	33046.9	15852.1	40860.1	32939	15775.7	37987.3	30488	17299.3	38097.5	31936.6	17364.8	38668.7	29189.3	18043.5
39020.5	33105.9	16048	40669.6	32988.7	15990.8	38157.8	30444.1	17246.9	38191.5	31715.8	17375.2	38851.2	29229.2	18046.8
38844.1	33201.6	16053.8	40056	32928.8	16003.6	38188	30392.1	17190.8	38390	31704.9	17369	38902.8	29184.3	18023
38874.5	33091.1	16030.7	40431	32806.6	15969.6	38112.1	30362.2	17190.4	38320.3	31821.6	17345.5	38862.9	29256.7	18024.6
38911	33028.5	16157.5	40342.4	32756	16012.6	38181.1	30362.7	17198.1	38422.8	31838.4	17338	38939.3	29379.1	18045.8
38868.4	33105.9	16272.7	40256.2	32742.5	16042.3	38298.8	30352.1	17188.1	38645.7	31830.9	17348.4	39071.6	29454.6	18067.6
38491.3	33098.5	16278.5	40373.2	32690.5	16091.9	38292.7	30158.4	17056.5	38638.4	31624.1	17305.3	39095.8	29331.9	17999.6
38442.6	33120.6	16071.1	40329.8	32591.3	16117.5	38111.1	30108.6	17030.9	38354	31646	17278.2	38964.1	29271.6	17963.5
38199.2	32708.2	16134.5	40067.7	32511.5	16077.3	37901.7	29992.3	16897	38264.4	31506.3	17138.9	38689.3	29273.7	17772.3
38254	32719.2	16192.1	39871.1	32457.4	16022.1	37960.9	29996.5	16918.1	38307.7	31487.9	17196.6	38777.7	29369.5	17816.7
38308.7	32807.6	16555.1	39650.1	32406	16004.6	38266.8	30087.6	16942.2	38678.8	31507.5	17263.3	39026.3	29572.2	17850.5
38479.1	32936.5	16543.6	39677	32348.5	16056.9	38303.9	30188	17004.7	38654.1	31563.7	17313	39065.6	29665.8	17890.2
38485.2	33054.3	16486	39670.8	32324.9	16121.5	38311.5	30188.9	17006.9	38626.2	31521.6	17378.9	39084.5	29708.3	17895.6
38515.6	33142.7	16497.5	39654.3	32288.6	16125.6	38304.7	30293.5	17003.5	38635	31547.9	17637.2	38994.7	29744.5	17818.8
38302.7	33481.4	16624.2	39581.1	32300.9	16145.2	38528.3	30280.6	16946	38833.9	31491.6	17635.8	39189	29686.5	17798.9
38162.7	32969.6	16560.9	39419.7	32376.6	16226.9	38217.7	30198.4	16853.8	38608.6	31464	17098.7	38794.3	29576.9	17622.6
38126.2	32704.5	16295.8	39286.3	32355.6	16247.4	37885.3	30123	16817.3	38230.4	31425.5	17026.4	38477.3	29455.6	17541.7
37384	32314.2	16140.2	39231.8	32221.7	16188.4	37419.2	29851.6	16486.4	37764.9	31229.8	16693.1	37761.8	28932.3	17038.9
37043.3	32082.2	15880.9	39044.3	31951.9	16091	36982.1	29746.5	16307.9	37385.3	30688.8	16476.3	37158.2	28632.7	16696.4
36842.6	31552	15713.8	38434.3	31552.3	15989.4	36510.1	29678.7	16168	37076.8	30139.8	16307.1	36528	28456.1	16385
36623.6	31275.9	15581.3	38000.2	31174.8	15792.7	36245.8	29521.3	16052.5	36726.1	29840.8	16173.7	36215.2	28335.2	16221.4
36100.4	30819.3	15304.7	37689.5	30785.3	15575.4	35800.6	29090.2	15818.3	36194.1	29435.9	15950.2	35759.2	27989.8	15991.6
35254.8	30211.7	15033.9	37282.3	30131.4	15355.9	35282.4	28424.6	15458.9	35658.2	28836.6	15638.6	35210.1	27368.2	15673.5
35011.4	29942.9	15062.7	36350.7	29412.6	15103.7	35155	28260.7	15342.5	35411.5	28675.1	15511.8	35019.2	27243.2	15541.2
34670.7	29585.8	14976.2	35903.4	29001.8	14931.1	34865	28043.9	15170.9	35048.1	28415.2	15312.8	34634	27022.5	15315.3
34293.5	28819.9	14538.3	35513	28634.1	14840.1	34095.9	27707.9	14955.7	34193.9	28023.7	15074.8	33801.3	26573.1	14990.2
33520.9	28197.6	14284.8	35129.1	27941.1	14610.6	33612	27003.3	14636.5	33816.7	27325.3	14819.6	33348.8	25953.3	14756.5
32699.6	27652.7	14100.4	34204.8	27210.2	14271.8	33262.5	26187.2	14325.2	33492.6	26710.8	14615.9	33103.3	25301.9	14614.9
32018.3	26864.7	13869.9	33569	26592.1	13991.6	32521	25724.9	14007.3	32848.2	26822.6	14377.2	32283.3	24670.7	14173.2
31446.4	26338.1	13489.6	33144.7	25962.5	13696.7	31838.7	25225.2	13752.8	32361.7	26080.9	14188.4	31673.3	24112.8	13886.1
30789.4	25789.5	13305.2	32074.4	25283.1	13345	31182.5	24825.1	13417.3	31659.3	24906.2	13913.2	30896.9	23686.5	13415.5
30071.5	25402.9	12919.1	31063.3	24747	12957.2	30520.2	24280.5	13086.9	31133.2	23964	13633.3	30191	23111.8	13032.3
28946	24736.4	12826.9	30113	24173.9	12562.5	29894.6	23428.4	12605.6	30684.8	22893.2	13037.1	29528.2	22364.8	12541.9
28222.1	24195.2	12504.2	29180.9	23568.5	12296.1	29202.6	22751.4	12290.5	30072.8	22024.2	12921.1	28920.9	21781.5	12234.8
27412.9	23326.2	12164.2	28512.1	22852.5	11929.7	28244.6	21988	11914	29156.8	21294.7	12937.2	27983.5	21152	11814
26737.6	22648.7	11922.2	27907.5	22001.5	11542.5	27503.6	21407.8	11599	28312.6	20895.7	13001.4	27218.1	20670.4	11451.6
25983.3	21949.1	11639.9	27156.9	21211.7	11250.8	26737.9	20752.5	11265.6	27242.5	20249.6	12941.5	26463.7	20100.9	11100.1
25447.9	21374.7	11634.1	26507.8	20565.1	10933.6	26298.8	20265.4	11036.9	26725.9	19822.9	12832.5	26057.7	19794.2	10886.1
24985.6	20907	11334.5	25906.4	20189.7	10736.7	25732.8	19808.5	10841.2	26137.6	19162.7	12576.1	25529.1	19389	10688.4
24352.9	20594	11173.1	25503	19800	10588.5	25315.2	19400.5	10572.3	25715.6	18763.4	12169.5	25040.4	18951	10367.3
24121.7	20200.1	10936.9	25026.2	19391.1	10394.3	24876.6	19112.5	10472.4	25292.9	18367.9	11829.1	24650.3	18701.9	10263.7
23701.9	19853.9	10954.1	24681.1	19197.6	10195.8	24623.8	18795.9	10306.6	24976.7	17832	11442	24407.1	18433	10090.9
23385.6	19485.7	10787	24264.1	19056	10107.1	24261.4	18448.9	10182.7	24267.4	17439.2	11155.5	24097.5	18166.8	9986.23
23117.9	19124.9	10464.3	23806.8	19000.6	10079	23782.8	18159.7	10063.8	23560.1	17405.1	10911.8	23631.9	17868.3	9849.52
22911	18705.1	10349.1	23385	18907.8	9859.68	23378.8	18017.9	9952.55	23250.1	17262.8	10661.2	23177.3	17695.5	9654.53
22673.8	18329.5	10233.9	23030.2	18771.8	9542.33	22989.7	17876.6	9824.72	23061.2	17199.3	10405.7	22705.7	17526.2	9430.72
22339.2	18138.1	10320.3	22613.1	18506.8	9292.83	22799	17786.7	9646.1	22884.4	17336.8	10124.9	22332	17431.3	9121.56
22114.1	17744.1	10095.6	22349.1	18286.8	9227.23	22295.7	17730.1	9480.93	22464.5	17198	9882.98	21579.1	17301.6	8760.44
21980.2	17563.7	9957.26	22011.9	18085.9	9160.81	22138.5	17495.2	9433.32	22632.3	16935.5	9889	21454	17199.4	8768.15
22004.6	17224.9	9922.69	21819.2	17900.1	9003.3	21904.9	17491.2	9420.29	22679.5	16923.7	9797.15	21186.5	17194.3	8692.6
21767.3	17026.1	9922.69	21751.2	17742.2	8966.98	21770.9	17340.2	9313.29	22561.1	16772.8	9757.32	20975.9	17084	8544.19
21353.6	16926.7	9830.49	21658.4	17599.2	9073.15	21646.1	17041.1	9157.02	22468.9	16467.4	9733.66	20802.5	16818.2	8394.41
21219.8	16801.5	9605.76	21570.1	17522.6	9103.25	21420.3	16964.2	9089.41	22285.9	16302.6	9638.83	20508.3	16644	8271.25
21019	16720.5	9576.95	21505.4	17390.9	8937.63	21354.1	16803.2	9008.51	22303.4	16124.6	9550.39	20416	16540.1	8193.48
20897.3	16621	9611.52	21477.8	17253.7	8734.1	21316.9	16703.6	8954.9	22297.8	16013.7	9446.44	20353.8	16516.4	8136.89
20860.8	16606.3	9721.01	21444	17235.1	8657.85	21394.9	16637.6	8953.91	22448.6	16003.5	9500.22	20476.2	16538.9	8183.65
20763.5	16488.5	9536.61	21437.6	17248.5	8820.63	21219	16564.1	8905.42	22280.9	15881.5	9411.15	20251.7	16408.8	8101.62
20660.1	16510.6	9392.56	21460.4	17268.2	8886.93	21161.2	16455.2	8873.08	22261.6	15767.3	9423.25	20203.4	16286.2	8094.21
20562.7	16492.2	9415.61	21480.6	17252.2	8798.29	21175.2	16355.7	8844.25	22303.3	15661.4	9408.83	20231.1	16256.7	8091.5
20611.4	16425.9	9444.42	21475.8	17271.7	8633.51	21184.9	16325.5	8868.96	22417.6	15675.6	9436.39	20291.9	16294.3	8155.62
20720.9	16422.2	9427.13	21473.4	17272.4	8548.46	21120.1	16524.1	8876.98	22178.8	15804.4	9300.81	20116.2	16363.3	8052.12
20660.1	16367	9340.7	21479.1	17285	8627	21038.8	16472.5	8844.93	22120.5	15729.9	9204.49	20005.5	16307.9	8005.25
20720.9	16425.9	9317.65	21471.9	17308.2	8629.81	21076.4	16477.3	8874.89	22190	15765.1	9248.64	20083.5	16340.6	8068.5
20757.4	16425.9	9404.08	21459.5	17347.6	8551.24	21130.1	16495.5	8892.23	22263.5	15783.4	9273.6	20158.7	16398.8	8099.03
20946	16628.4	9513.57	21472.2	17344.2	8504.52	21274.3	16697.8	8956.66	22264.1	15939.1	9286.43	20298.1	16570.2	8138.15
21006.8	16761	9478.99	21518.4	17380.5	8614.03	21317.5	16766.7	8975.87	22203.1	15991.9	9281.55	20331.8	16606.8	8150.08
21110.3	16941.4	9473.23	21557	17478.8	8727.11	21413.9	16846.3	9018.78	22214.5	16072.4	9317.28	20451.8	16677.5	8210.23
21323.2	17077.6	9663.39	21593.1	17561.3	8716.95	21612.9	17003.1	9102.65	22283	16247.5	9348.65	20685.8	16904.3	8314.97
21560.5	17368.5	9939.98	21638.7	17664.1	8724.71	21956.7	17209.6	9202.4	22265.6	16486.7	9417.47	21058	17185.5	8449.56
22460.8	18274.3	10170.5	21725.3	17822.4	8909.19	22745	17878.2	9580.58	22297.2	17353.4	9676.12	21939.4	17834.4	8930.11
22661.6	18399.5	9934.21	22071.3	18080.3	9325.28	22673.1	18031.7	9648.63	22311	17457.6	9656.15	21849.2	17852.8	8964.54
22649.4	18167.5	9801.68	22470.6	18413.2	9446.54	22426.7	17993.2	9630.41	22349.2	17393.1	9579.6	21607.6	17780.7	8909.55
22923.2	18145.4	9565.43	22730.1	18741.5	9235.24	22277.3	18145.2	9726.45	22438.8	17510.4	9574.86	21492.4	17839.7	8979.33
22765	18171.2	9496.28	22696.4	18793	8931.58	22243.1	18040.1	9670.08	22413.3	17370.1	9577.45	21445.7	17707.2	8931.51
22734.6	18005.5	9029.53	22537.5	18632.5	8570.85	21873.8	17927.9	9648.5	22420.9	17214.4	9517.55	21093.6	17474.3	8890.42
22722.4	17346.4	8839.38	22546.6	18427.3	8378.73	21344.9	17909.8	9590.02	22234.7	17177.3	9378.78	20467.9	17376	8681.69
21968.1	17236	8251.62	22410.4	18182.6	8147.81	20988.1	17276.1	9322.16	22045.7	16668.9	9300.2	20050.5	16644.2	8477.24
21925.5	17191.8	7882.83	22211.2	17890.8	7816.96	20794.1	17188	9302.41	21961.8	16697.7	9271.31	19819.4	16451.1	8452.38
21743	16554.8	7151.02	22034.7	17591.7	7555.73	20145.2	16959.4	9191.73	21741.5	16806	9126.61	18943.9	15988.8	8223.11
21743	16238.1	6851.38	21986.3	17370.6	7385.62	19876.9	16915.7	9167.12	21775.3	16922.7	9068.04	18545.7	15835.7	8132.79
21560.5	16083.5	6701.56	22075.6	17275.3	7295.11	19752.7	16744.9	9097.34	21835	16874.2	8999.22	18368	15650.3	8067.63
21457	15807.3	6603.6	22298.8	17227	7221.73	19594.6	16631.9	9051.13	21926.8	16863.2	8971.11	18151.2	15532	8002.8
21907.2	16216	6903.24	22465.7	17207.1	7169.18	19911.3	16995.7	9231.52	21858.4	17013.9	9158.92	18634.9	15968.2	8215.45
22387.8	16845.7	6868.67	22824.9	17291.2	7114.17	20202.8	17415.7	9408.6	21919.4	17358.7	9213.54	18993.2	16251.8	8412.64
22819.8	17361.2	6983.91	23320.9	17503.1	7076.03	20560.7	17788.4	9546.68	22087.2	17676.4	9204.41	19404.5	16600.1	8599.95
23044.9	17795.6	7168.31	23921.1	17853.1	7056.1	20978.4	18014.8	9564.95	22308.8	17857.6	9133.56	19839.7	16868.3	8735.32
23349	18204.4	7410.32	24420.6	18271.9	7050.3	21568.1	18315.2	9465.75	22427.3	18056.7	8991.12	20376.3	17261.6	8880.23
24292	18377.4	7571.67	24830	18817.7	7053.8	22198.4	19125.8	9427.23	22299.6	18756.1	8757.18	20733.1	18055.9	9028.5
24888.2	18996	7663.87	25428.3	19377.3	7091.1	22688.8	19682	9591.1	22558	19162.6	8616.92	21182.2	18479.2	9240.27
25764.3	19927.6	7969.27	26057.8	19829.1	7184.39	24009	20409.4	9749.65	23174.6	19366.3	8169.76	22197.8	19315.5	9565.85
26512.5	20457.8	8182.47	26777.4	20336.9	7373.48	24511.3	21059.9	9981.39	23568.7	20000.9	8255.59	22743.2	19843.9	9889.54
27047.9	21393.1	8464.83	27317.2	20856.2	7601.53	25613.6	21546.3	10158.2	24633.6	20559.2	7880.14	23730.7	20358.3	10229.3
27540.7	21978.5	8453.3	27778.9	21369.5	7932.17	26218.2	22038.1	10267.7	25646.9	21051.1	7492.17	24218.9	20761.7	10335.1
27930	22405.6	8459.06	28177.2	22070.5	8124.88	26510.9	22371	10396.6	26165.3	21416.2	7263.29	24569.4	20999.2	10518.6
28179.5	22958	8701.08	28670.7	22939.7	8268.39	27032.4	22570.4	10464.8	27723.8	21599	7385.27	25236.8	21326.5	10668
28976.4	23698.1	9121.73	29180.2	23551.3	8221.46	27828.3	22984.9	10654.4	30183	22104.9	7983.01	26509.7	22329.1	10775.3
29560.5	24246.7	9208.16	29702.4	24075.7	8305.39	28291	23345.3	10853.4	30657.7	22547.1	8389.1	27371	22833.1	11050.1
29895.1	24430.8	9265.79	30229.7	24461.2	8584.6	28406.8	23588.2	10943.8	30690.5	22795.7	8255.54	27523.7	22970.7	11188.3
30235.7	24997.9	9369.51	30486.7	24636.5	8826.4	28818.8	23935.4	11076.3	30764.1	23132.9	8235.76	28103	23238.8	11364.3
30588.6	25152.5	9576.95	30649.2	24867.6	8950.09	29141	24159.6	11190.9	31287.3	23447.9	8515.16	28631.3	23825.3	11200
30552.1	25207.7	9669.15	30853	25142.9	9071.66	29187.3	24166.8	11217.1	31400.9	24515.8	9024.65	28980.7	24006.2	11127.4
31251.7	25344	9795.92	30934.1	25217.2	9138.11	29417.3	24399.5	11399.9	30954.9	24998.1	9211.05	29336.9	24382.2	11409.1
31294.3	25675.4	9795.92	31114.2	25499.5	9318.98	29620.6	24421.3	11459.4	31171.7	25194.2	9845.95	29813.3	24434.2	11509.3
31671.5	25925.7	9899.64	31303.3	25939.8	9326.11	29816.1	24608.1	11569.9	31267.3	25919.9	10659.1	30260.1	24709.3	11636.1
32042.6	26120.9	10095.6	31397.2	26127.6	9428.03	30079	24733.7	11679.5	30793.4	26254.9	10976.1	30697.9	24888.5	11888.8
31908.7	25745.3	10026.4	31569	26270.9	9529.57	29930.9	24658	11644	30437.1	26329.5	11020.2	30453.2	24656.1	11860.2
31939.2	25819	10193.5	31629.8	26237.4	9511.55	30238.6	24520.4	11717.8	29997.3	26252.1	11230.4	30959.4	24656	12111.1
31933.1	25859.5	10066.7	31684.8	26217.6	9549.63	30280.8	24491.6	11750.6	29896.6	26105.1	11340.3	31042.8	24491.5	12181.1
32012.2	25841.1	10061	31847.7	26225	9604.75	30493.7	24358.2	11843.3	29761.1	25109.7	11697.8	31388.3	24422.3	12409.1
31513.3	25848.4	10164.7	31912.5	26221.1	9546.57	30668.4	24138.2	11798.6	29825.6	24222.2	12005.9	31583.4	24081.8	12381.9
31263.9	25627.5	10280	31954.8	26253.9	9587.1	30628.5	24112.8	11747.5	29715.9	23613.7	12174	31448.9	23974.3	12212.7
31647.1	25693.8	10170.5	31856.2	26175.6	9667.06	30561.5	24336.8	11821	29710.6	23954.7	11991	31332.1	24080.7	12220.9
31598.5	25292.4	10124.4	31785.1	25982.4	9725.15	30382.8	24246	11785.2	29893.9	23695.9	12361	30707.8	23926.8	12102.2
31562	25178.3	10130.1	31656.1	25862.5	9874.89	30267.7	24801.6	11732.2	30396.1	24305.7	11692.1	29816.2	23379	12232.7
31349	24994.2	10089.8	31428.9	25589.6	10009.2	30114.7	24716.2	11683.8	30293.6	24429	11716	29570.9	23298.2	12032.8
31373.4	25045.7	10009.1	31177.9	25223.6	10140.4	29987.4	25127.7	11682	30226.5	25079.9	11511.2	29204.7	23108.7	11988
31257.8	25082.5	10037.9	31156.7	24756.7	10069	30022.8	24632.7	11644.7	30553.1	25050.8	11960.1	29581.2	23360.1	11809.3
31002.3	25108.3	10078.3	31216.2	24666.9	9994.22	29888.8	24804.2	11658.9	30048.5	25442.8	11282.5	29308	23161.9	11731.6
30947.5	25428.7	10268.4	31124.1	24543	9800.29	30218	24907.5	11668.4	30418.3	25437	11454.4	29687	23072	12056.1
30941.4	25487.6	10274.2	31128	24825.2	10117	30260.3	24824.6	11679.1	30249.8	25394.6	11449.8	29795.6	23113.9	12076.1
30789.4	25653.3	10182	31594.2	25116.7	10354.8	30429.5	24798.2	11651.7	30026.6	24790.5	11712.6	29931.2	22769.9	12411.7
31081.4	25539.1	10130.1	31467.3	25234.6	10453.2	30339.2	24871.1	11686.2	30230.2	24927.2	11491.3	29843.1	22985.4	12386.2
30679.8	25719.5	10210.8	31428.5	25570.7	10253.9	30401.4	24664.3	11633	30266.1	24957	11780.2	30004.4	22883.2	12210.1
30539.9	25623.8	10314.5	31368.9	25701.2	10348.1	30478.6	24534.7	11611.7	30104.9	24042	11741.4	30027.9	22597.2	12523.9
30120.2	25763.7	10262.7	31360.5	25941.9	10487.3	30428.2	23996.2	11545.8	30444.3	22672.3	11418.7	30137.7	22169.7	12717.6
29864.6	25668	10233.9	31380.6	26141.2	10645.3	30160.2	23550.5	11796	31570.2	21392.3	10694	29961.2	21712.4	13032.6
29907.2	25355	10176.2	31248.6	26226.9	10470.5	29965.5	23512	11689.9	31675	21336.8	10577.8	29740.4	21748.6	12952.8
29578.7	25193	10164.7	31413.7	26389.2	10135.6	29880.7	23204.4	11631.4	31927.5	20968	10589.5	29626.5	21540	12911.9
29311	25266.6	10210.8	31426.4	26502.4	9855.37	29933.1	22965	11636.2	31559	20654	10680	29707	21382.9	12932.6
29104.2	25038.4	10020.6	31108.4	26242.7	9920.63	29641.2	22778.3	11784.4	30176.9	20480.3	10821.3	29310.8	21100.7	12895.6
28514.1	24876.3	9997.6	31116.6	26283	9902.14	29546	22255.1	11594.1	30939.3	19830.2	10910.8	29213.4	20743.1	12793.9
28787.8	24600.2	10124.4	30413.8	26091.6	9859.92	29493.4	22381.7	11691.5	30718	19984.6	10769.7	29134.8	20980	12841.3
28879.1	24463.9	10176.2	30044.9	25737	9810.9	29477.1	22336.6	11735.8	30528.7	19986.2	10799.3	29142.4	21073.3	12905.1
29274.5	24574.4	10308.8	30053.9	25497.8	10038.3	29674.1	22608.3	11781.5	30791.8	20535.1	10756.5	29380.1	21434.1	13022.4
29724.7	25005.2	10591.1	30496	25546.6	10361.4	30062	22892.8	12210.3	30967.6	20868.2	12019.4	29951.2	21774.1	13389.1
30442.6	25498.6	11305.6	31039	25958.4	10561.5	30826.1	23533.4	12434	31418.9	22721.5	12114.5	30853.2	22592.7	13687
31172.6	25664.3	12631	31505.1	26807.5	10946.6	31886	24550.8	12102.4	31330.5	24083	9968.56	31726.3	23918.1	13534.4
32237.3	27295.5	14330.9	32403.7	27920.4	12426.7	33735.7	25856.8	12222.2	32013.6	25418.6	10191.9	33980.3	25591.2	13918.2
34828.9	29357.5	15189.4	33849	28933.6	14064.5	35261.9	27550.8	13368.6	33708.2	27370.3	11038.8	36000	27436.3	15101
37889	31577.8	15817.5	35889.5	29805.6	15582.8	36999.6	29291.4	15342	36375.4	30302.6	15570.6	37900.7	29250.8	16733.6
39111.8	32767.1	16226.7	37614.2	30663.6	16367.1	37986.5	30120.5	16442.5	38470	32346.4	16756.2	38867.9	29875.2	17586
39513.3	33024.9	16324.6	38172.6	31416.1	16150.1	38208.9	30432.8	16902	38778.3	32788	17305.7	39035.3	30038.6	17871.2
39628.9	33013.8	16330.4	38271.5	32158.3	16261.1	38184.3	30610.4	17146.4	38759.4	32940.3	17640.3	38932.3	30071.3	17952.8
39610.6	33142.7	16341.9	39669.4	32524.3	16387.4	38198.5	30690.6	17268.2	38668.7	32600.8	17643.1	38945.3	30085.3	18004.6
39318.6	32936.5	16439.9	40854.1	32817.1	16475.4	38142.7	30633.8	17227.2	38498.8	32124.6	17631.1	38800.1	30041.2	17896.6
39142.2	32844.4	16462.9	41236.4	32839.5	16542.6	38121	30566.2	17189.5	38570	31816.5	18172.3	38759.4	30008.3	17857.7
39154.4	32995.4	16313.1	40185.7	32731.7	16394.8	38099.5	30527.8	17210.8	38498.7	31503.1	18313.5	38811	29993.4	17918.1
39087.5	32785.5	16330.4	40350.6	32546.1	16279.2	38000.2	30503.1	17164.8	38415.4	31296.8	18397	38661.4	30003	17832.7
39318.6	32734	16157.5	40441.1	32400	16191.3	37847.3	30564.1	17236.5	38293.4	30907.3	18539.9	38536.5	30064.3	17864.2
39288.2	32785.5	16341.9	40446.3	32273.4	16106.9	37998.8	30600.4	17224.8	38472	30905.8	18536.8	38634	30150.8	17846.9
39336.9	32759.7	16341.9	40424.2	32193.5	16066.4	37970.3	30635.7	17230.1	38362.8	30811.6	18536.3	38574.4	30205.7	17816.8
39330.8	32682.4	16468.7	40313.2	32195.9	16039.4	37999.1	30685.1	17209.2	38338.1	30730.4	18516.3	38518.4	30293.2	17742.6
39130	32568.3	16411	40290.2	32161.2	16017	37877.5	30618.3	17119.7	38187.4	30649.2	18414.6	38354.7	30208.3	17626.9
38953.6	32483.6	16405.3	40192.6	32112.8	15989.7	37816.2	30564.2	17045.6	38131.3	30573.7	18336.2	38255.4	30145.2	17538.8
38752.9	32398.9	16468.7	40078.5	32047.5	15989.4	37832.9	30472.9	16971.8	38160.1	30489.2	18276.6	38260.4	30093.7	17493.1
38612.9	32568.3	16537.8	39942.1	31952.8	15960.6	37954.5	30444.3	16931.8	38257.3	30425.7	18187.4	38369.6	30057.3	17481.1
38357.4	32531.5	16601.2	39804.5	31879.8	15969.7	37985.7	30329.4	16840.6	38352.1	30347.6	18074.8	38385.4	29976.5	17423.1
38150.6	32347.3	16468.7	39682.2	31799	15965.5	37793.4	30197.4	16751.4	38128.6	30271.3	17963.1	38187.9	29829.4	17326.6
37822.1	31798.7	16422.6	39478.9	31693.3	15959.6	37446.3	30017.6	16577	37443.3	30098.5	17736.5	37716.5	29661.6	17054.7
37712.5	31791.3	16238.2	39196.2	31581.7	15928.6	37306.4	29898.5	16530.9	37187.3	30024.9	17718.9	37614	29594	17020.8
37487.5	31379	16261.2	38823.8	31423.5	15885.6	37163.7	29679.3	16438	36889.4	29965.1	17663.7	37472.1	29449.4	16958.8
37158.9	31165.4	16013.4	38607.1	31261	15794.1	36833.7	29452.3	16291	36671	29811.6	17465.5	37109.8	29170	16773.4
36562.7	31169.1	16105.6	38435.7	30900.9	15705.6	36894.2	29071.7	16067.3	36571.1	29491	17067.5	37126.2	28897	16628.1
36197.7	30878.2	15817.5	37952.6	30450.8	15593.1	36522.6	28752.8	15908.3	36174.8	29275.5	16800.6	36765.5	28536	16474.1
35540.7	30219.1	15512.1	37421.5	30115.9	15466.5	35910.4	28263.2	15591.6	35385.4	28861	16381.1	36043.9	28039.4	16097.5
35291.3	29401.7	15414.2	36980.9	29710.4	15292.7	35397.3	28057.1	15421.2	34446.2	28695.8	16346.9	35398.6	27866.7	15814.2
34981	29044.5	15206.7	36325.4	29063.9	15123	35043.4	27781.6	15271.5	33954.5	28453.7	16133.2	35029.2	27594.1	15649.1
34646.4	29037.1	15229.8	35643.7	28396.6	15008.2	35054.3	27549	15146.6	33966.6	28244.5	15982.4	35027.4	27410.4	15576.3
34177.9	28587.9	15039.6	35373	27924.7	14836.1	34649.7	27167.5	14928.5	33411.1	27877	15647.6	34580.2	27045.2	15338.8
34019.8	28072.4	14826.4	34728.2	27386.4	14646.6	34177.9	27022.4	14817.2	32841.4	27716.6	15450.4	34044.7	26849.4	15135.9
33338.4	27549.6	14538.3	34053.7	26921.7	14411.1	33596	26527.6	14492.3	32276.7	27182.2	14734.2	33314.2	26342.3	14743.3
32888.2	27034.1	14325.1	33419.3	26481.1	14166.4	33091.2	26132.6	14275.1	31684.8	27015.4	14133.3	32771.5	25979.1	14496.1
32261.6	26702.7	14221.4	32934.1	25966.6	13937.7	32760.6	25670	13998.2	31335.1	26620.2	13630	32362.1	25572.3	14213.3
31458.6	26102.5	13910.2	32306.8	25478.2	13653.4	32046.5	25007.7	13633.7	30734.2	25954.9	13251	31636	24954.3	13826.3
30661.6	25450.8	13587.5	31613.2	24993.4	13347.6	31275.6	24343.9	13264.2	30095.2	25140.4	12964.7	30850.1	24342.8	13416.1
29913.3	24799	13224.5	30747.2	24664.7	13024.8	30445.8	23739.8	12904	29482.2	24313.8	12679.8	29940.7	23755.2	12974.7
29365.8	24114.1	13155.3	29894.5	24178.6	12736.8	29817.1	23282.2	12633.3	28845.8	23761.3	12403.3	29279.8	23415.4	12639.8
28739.2	23514	12873	28980	23600	12482.2	29107.4	22691.6	12351.8	28336.5	23070.8	12300.5	28603.5	22907.9	12341.8
28112.5	22865.9	12371.7	28464.3	23016	12270	28198.9	22032.6	12074.3	27764.4	22332.9	12230.5	27784.4	22287.3	12048.7
27528.5	22306.2	11985.6	27875.2	22345.7	12036.3	27465.2	21445.9	11820.7	27221.3	21728.4	12180.5	27105.4	21745.5	11781.9
26743.7	21595.6	11778.2	27194.9	21683.8	11729.2	26738.4	20757.7	11481.6	26608.3	21193.3	12021.9	26407.1	21168.5	11424.8
26104.9	21032.2	11576.5	26590.7	21345.3	11400.8	26134.2	20231.3	11207.1	26084.7	20745.3	11569.5	25823.2	20687.1	11126
25484.4	20432	11449.7	26161.5	21178.2	11051.7	25517	19812.5	10916.7	25320.7	20349.7	10933.7	25142.1	20269	10735.6
24979.5	19909.2	11242.3	25735.4	20983.4	10802.2	24889.6	19531.1	10660.6	24036.8	19930	10475.1	24392	19897.5	10329.7
24450.2	19334.8	11104	25307.9	20696.9	10557.6	24361.4	19064.1	10430.1	23176.1	19371.9	10162.7	23867.6	19535.3	10072
24036.5	19051.2	11052.1	24926.6	20208	10289.4	24128.6	18706.8	10274.5	23088.3	18915.8	9989.47	23665	19251.8	9947.35
23714.1	18458.4	10896.5	24603	19641.6	10137.8	23616.1	18350.2	10136.9	23112.7	18501.4	9862.5	23212.9	18968.7	9799.74
23257.8	17990.8	10833.1	24297.4	19064	10079.6	23252.4	17961.5	9952.83	23176.6	17948.3	9822.87	22857	18649.7	9613.03
22631.2	17600.5	10562.3	23999.3	18710.4	10006.6	22805.8	17434.7	9714.83	23266.6	17247	9814.97	22438.1	18126.9	9397.2
22229.7	17269.1	10464.3	23593.2	18358.1	9759.94	22465.8	17242.9	9522.85	23144.1	16759	9689.08	21957.5	17860	9089.91
21913.3	17081.3	10412.5	23132.3	18045.4	9432.58	22261.4	17114.2	9371.79	22976.7	16269.4	9509.08	21616.2	17672.6	8845.26
21524	16709.4	10147.4	22681.9	17764.6	9193.61	21839.9	16858.7	9192.57	22880.5	15891.7	9308.98	21076.7	17336.4	8573.57
21353.6	16451.7	10112.8	22307.2	17505.1	9027.98	21627	16825.1	9091.27	22686.5	15613.6	9093.46	20719.5	17239.2	8358.75
21329.3	16271.2	9893.88	21990.7	17317.7	9007.09	21393.8	16774.7	9062.35	22624.3	15770.2	8966.46	20449.4	17146.5	8288.92
21335.4	16031.9	9974.55	21737.1	17219.8	8922.2	21314.1	16784	9049.64	22628.6	15682.8	8920.26	20322.8	17186.2	8233.33
21201.5	15958.3	9928.45	21677.8	17163.1	8958.6	21231.1	16711	8990.23	22551.1	15493.8	8812.94	20191.5	17090.7	8146.88
21067.7	15818.3	9859.3	21737	17134.9	9008.85	21111.6	16607.7	8932.58	22519.4	15328.2	8710.38	20036.1	16987.2	8070.58
20842.6	15914.1	9738.3	21752.6	17063.5	8982.07	21104.1	16401.9	8870.96	22535.1	15120.7	8722.73	20076.9	16789.6	8075.83
20787.8	15763.1	9669.15	21771.2	17011.8	8881.18	20999.7	16316.2	8850.36	22578.4	15140.3	8703.07	19977	16721.3	8060.26
21000.8	15674.7	9703.72	21770.4	16946.5	8794.61	20960.7	16503.8	8910	22560.6	15474	8715.36	19898.1	16862.4	8055.12
20891.3	15560.6	9582.71	21786.8	16910.7	8754.47	20814.4	16459.8	8848.89	22440.6	15427.8	8557.07	19661.7	16759.3	7933.58
20964.3	15542.2	9519.33	21764.7	16936	8741.64	20771.5	16490	8867.46	22426.1	15580.5	8530.41	19613.5	16786.6	7941.08
21025.1	15431.7	9455.94	21738.8	16899	8696.06	20715.7	16445.9	8901.29	22551.9	15739.2	8651.87	19621	16781	8016.41
20988.6	15372.8	9507.8	21734	16811.4	8617.06	20715.3	16420.7	8889.9	22598	15659.8	8674.16	19622.1	16772.6	8005.86
20866.9	15394.9	9519.33	21767.8	16728.5	8573.59	20712.9	16379	8840.64	22530.9	15466.6	8571.09	19576.6	16709.2	7936.56
20635.7	15269.7	9450.18	21809.1	16714.1	8615.36	20610.5	16213	8748.27	22499.6	15152.3	8423.37	19416.8	16557.4	7826.72
20587.1	15394.9	9392.56	21758.1	16648.7	8595.44	20634.3	16172.5	8731.36	22407.8	15083.9	8335.53	19436.5	16530.9	7818.23
20660.1	15288.1	9473.23	21691.3	16578.6	8499.74	20643.7	16196.3	8751.28	22524.3	15028.2	8350.48	19453.1	16622.7	7841.05
20641.8	15391.2	9571.19	21641.7	16527.6	8426.04	20780.4	16117.9	8768.38	22637	14721.5	8401.65	19684.2	16660.3	7946.5
20891.3	15490.6	9525.09	21665.5	16594.4	8520.2	20832.5	16238.1	8865.02	22668.3	15319.6	8516.65	19804.3	16792.9	8079.15
20885.2	15619.5	9519.33	21779.7	16690.7	8710.47	20924.5	16178.9	8882.12	22705.3	15318.6	8571.87	19967.9	16792.8	8169.81
20684.4	15722.6	9496.28	21915.8	16813.3	8742.21	20996.2	15975.7	8843	22762.6	15022.6	8678.85	20127.7	16650.2	8232.5
20410.6	15844.1	9744.06	22017.9	16916.4	8657.98	21218.2	15774.4	8785.38	22894.8	13858.2	8790.94	20411.2	16598.8	8259.41
21219.8	16617.4	10009.1	22009.2	16972.4	8610.53	21817.8	16367.2	9097.54	23029.4	14924.5	9191.41	21163.9	17210.8	8663.77
21213.7	16775.7	9945.74	22114.4	17245.4	8846.08	21875.6	16335.8	9108.01	23025.2	15017.3	9256.66	21268.6	17183.1	8719.32
21104.2	16473.8	9732.53	22228.8	17634.2	9106.14	21582	16219.1	9052.42	22979.4	15326.8	9142.02	20943.1	17018.5	8624.69
21128.5	16330.2	9473.23	22317.9	17846.1	9052.21	21355.4	16213.6	9043.21	22817.4	15834	9014.69	20668.1	16920.1	8564.89
21244.1	16131.3	9300.36	22163.3	17811.1	8810.26	21146.4	16292.9	9059.65	22688.6	16135.4	8894.6	20390.4	16918.3	8504.35
20939.9	15833.1	8931.57	21989.7	17618.6	8445.75	20775.8	16080.3	8918.22	22422.8	16017.8	8611.07	19882.2	16578.2	8279.85
20167.3	15122.4	8603.12	21894.5	17418	8158.1	20247.2	15532.6	8628.82	22265.5	15517.7	8243.86	19147	15970.9	7864.22
19449.4	14176.1	7865.55	21717.9	17024.9	7954.12	19453.9	14960.4	8374.97	22011.6	15408.5	8047.18	18085.9	15188.9	7452.3
18841.1	13800.6	7231.69	21513.9	16389.2	7660.13	19009.1	14496.8	8204.51	21870.7	15324.5	7883.64	17470.6	14505.5	7208.83
18336.1	12972.1	6505.64	21369.8	15891.4	7433.4	18409.2	14131	8050.78	21944.9	15279.7	7762.84	16476.6	13811.1	6843.9
18342.2	12714.3	6424.97	21349.1	15430.9	7285.99	18318.5	14096	8046.15	21986.8	15329.2	8080.84	16314.1	13781.8	6814.04
18482.1	12659.1	6401.92	21357.1	15136.6	7215.75	18315.2	14141.9	8075.66	21996	15444.3	8417.5	16332.2	13860	6873.65
18603.8	12872.7	6419.21	21404	14963.3	7135.72	18391.5	14211.9	8111.24	21972.9	15511.2	8315.69	16499.7	13939.2	6964.85
19133.1	13001.5	6655.46	21498.5	14905.5	7066.52	18514.5	14538.5	8248.5	21968.3	15778.9	8852.28	16769.4	14401.2	7147.46
19358.2	13406.6	6816.81	21636.4	14960.6	7018.97	18740	14669	8329	21932.7	15905.7	8766.49	17198.2	14628.6	7350.59
19613.7	13564.9	6943.58	21831.2	15055.2	6988.45	18884.6	14854.9	8387.78	21939	16094.7	8880.41	17397	14857.2	7452.28
19990.9	13973.6	6995.44	22022.2	15189.7	7002.34	19144.7	15172.1	8458.42	21937.6	16387.7	8766.34	17665	15146	7581.56
20209.9	14606.9	7266.27	22220.6	15403.8	7032.52	19645.5	15415.4	8477.54	21902.1	16474.5	8081.65	18232.4	15462.4	7744.86
20666.2	14923.6	7467.95	22366.3	15730.4	7046.17	20005.7	15816.3	8557.23	21867.5	16714.4	8087.03	18560.7	15896.1	7878.72
21548.3	15420.7	7675.39	22597.2	16163.7	7076.07	20537.2	16597.6	8737.54	21802.9	17251.1	8408.11	19003.8	16621	8107.36
21785.6	16028.2	7675.39	22913.4	16744.9	7176.95	21218.4	16941.4	8812.51	21726	17517.1	7433.46	19479	16918.8	8212.34
21962	16403.8	7923.17	23266.6	17439.9	7269.98	22166.3	17304	8864.16	21663.1	16731.7	6754.39	19991.3	17385.8	8200.04
22619	16889.8	8188.24	23586.9	18069.1	7390.98	23832.9	18245.4	9040.98	22266.7	16743.6	5022.5	20731.7	18387.5	8186.46
23422.1	17350.1	8424.49	24116	18594.5	7551.26	24256.6	18887.6	9222.62	22780.6	17301.4	5397.03	21212.9	18989.7	8440.69
24048.7	17876.6	8505.16	24633.4	19214.6	7865.86	24623.6	19267.1	9358.96	23389.2	17720.1	6747.53	21749.1	19429.2	8698.6
24632.7	18414.2	8689.56	24904.4	19619.2	8300	25055.7	19358.1	9495.62	24058.9	19849.6	8680.82	22729.1	19923.3	9090.91
25405.3	19051.2	8994.96	25166.1	19836.2	8348.91	25734.2	20082.2	9701.12	25277.5	20299.2	8902.64	23511	20621.5	9356.33
26068.4	19338.4	8971.91	25580.5	20148.3	8323.8	25860.1	20332	9857.58	25236	21045.1	10083	23960.4	20979.4	9671.41
26390.9	19817.1	9162.06	26294.9	20493.9	8311.68	26275.3	20602.6	9968.73	26085.8	21692.7	10162.4	24595.8	21321.1	9866.29
26451.7	20067.5	9190.88	27064.2	20774.7	8687.79	26434.5	20572.7	10014.8	26376.5	23254.4	10368.8	25011.5	21398.8	10012.4
26938.4	20321.6	9357.98	27654.2	21075.6	8895.29	26697.3	20933.2	10142.1	26870.5	23752.7	11055.9	25490.4	21806.4	10198.6
27218.3	20730.3	9692.2	28104.4	21310.7	9019.76	27185.1	21136	10256.5	27479.1	23938.6	11113	26198.3	22146.6	10440.3
27461.6	21046.9	9651.86	28544.4	21655.3	9151.93	27423	21273.6	10360.2	27867.3	24200.8	11120.1	26647	22285.4	10655.7
27437.3	21304.7	9709.48	29130.4	21858.5	9361.28	27677.8	21255.4	10403.4	28268.1	24273	10789.7	27083.7	22304.1	10795.2
27747.5	21566.1	9778.63	29354.2	22095.9	9439.09	27871.6	21563.2	10488.1	28732.2	24617.3	10928	27403.7	22517.6	10871.9
28118.6	21846	9974.55	29427.1	22320.5	9417.54	28205.9	21801.4	10616.1	29004	24903	11037.7	27969	22790.6	11104.1
28136.9	21846	10043.7	29532.1	22567.4	9441.32	28276.5	21860.5	10635.2	29160.5	24716	10932.1	28092.6	22767.1	11104.5
27924	22111.1	10216.6	29600.4	22800.5	9635.41	28500.7	21852.4	10614.3	29431	24640	10657.4	28391.3	22677.4	11054.4
28112.5	22122.1	10095.6	29435.8	23009.5	9749.18	28431	22170.1	10645.8	29641.2	24706.3	10525	28259	22660.3	10949.8
28891.3	22390.9	10228.1	29203.7	23159.3	9665.88	28616.5	22925.4	10817.6	29694.9	24991.2	10412.1	28443.6	23070.6	10979.3
29183.3	22453.5	10383.7	29016.9	23261.1	9707.9	28771	23213.2	10894	29575	25053.6	10406.8	28568.3	23224.1	10977
29207.6	22431.4	10366.4	29033.8	23376.2	9829.77	28765.1	23337.1	10907.8	29437.7	25069.6	10406.2	28517.1	23170.4	10893.8
29000.8	22365.1	10366.4	29095.6	23508.4	9865.72	28840.9	23253	10896.1	29354.2	24813.3	10243.3	28564.9	22942.9	10887.4
28970.3	22357.8	10401	28971.2	23448.8	9727.03	28974	23247.2	10930.8	29355	23755.5	10327.9	28708.9	22831	10948
29055.5	22398.3	10504.7	28836.4	23295.6	9516.58	29001.1	23577.7	10954.3	28623.7	24041.9	10027.4	28589.1	22789.6	10776.2
28751.3	22589.8	10424	28699.1	23203.7	9489.34	29106.2	23370.7	10940.1	28712.5	23264.8	10059.9	28784	22478.4	10836.5
28860.8	22622.9	10435.5	28450.5	23141.3	9564.95	29089	23594.2	10961.8	29108.1	23780.2	10348.6	28625.6	22437.6	10703.9
28714.8	22552.9	10372.1	28138.4	23103.2	9748.15	29105.8	23461.6	10954.8	29195.7	23885.3	10757.2	28574.7	22205.3	10701.2
28739.2	22604.5	10349.1	27896	22978.6	9676.3	29153.6	23565	10961.7	29686.7	24452.8	11012.7	28397.6	22052.2	10556.3
28757.4	22475.6	10418.2	27624.9	22819	9638.44	29139.9	23553.9	10955.1	29325	24561.7	10990.4	28301.1	22047.1	10523
28873	22394.6	10326.1	27591.5	22656.4	9651.9	29076.9	23533.3	10982.8	29436.9	23935.6	11084.9	28216	22031.8	10579.6
28988.6	22166.3	10343.3	27737.9	22348.1	9656.56	28984.6	23581.2	10985.9	28928	23685.1	11098.2	27959.1	22030.9	10514.2
29073.8	22287.8	10308.8	27829.3	22250.3	9639.64	29019.3	23606.8	11012.5	28697	23416.8	11278.6	27986.2	22020.7	10543.8
28921.7	22497.7	10487.4	28036.3	22031.6	9602.05	29173.1	23520.2	10990.8	29518.3	23142.7	11425.1	28156	21964.6	10544.6
28477.6	22494	10372.1	28061.9	22001.1	9614.17	29103.8	23141.3	10906	29067.1	23077.4	11532.8	28054	21572.5	10501.4
28404.6	22280.5	10377.9	28051.6	21902.1	9627.88	28982.9	23117	10868.4	28751.5	22929.4	11364.5	27801.8	21452.8	10406.5
28489.7	22295.2	10141.7	27922.2	21798.3	9565.78	28847.1	23107.9	10887.7	28743.5	22771.9	11372.1	27658.3	21366.3	10464
28380.2	22162.6	10118.6	27960.5	21806.8	9466.09	28794.8	22899.7	10866.7	28504	22594.8	11353.8	27604.7	21238.7	10525.1
27826.6	22155.3	10055.2	28043.8	21792.5	9393.61	28706.6	22587.6	10744.5	28577.9	22323.6	11504.3	27384.9	20782.9	10365.5
27498.1	22008	9974.55	27911.4	21748.9	9358.25	28571.9	22334.2	10666.5	28629.1	21990.9	11623.2	27136.2	20481.3	10295.8
27449.4	21890.2	9916.93	27795	21754.2	9304.93	28466.8	22267.1	10646.3	28046.2	21634.1	11636.6	26931.4	20356.3	10320.6
27406.8	21904.9	9744.06	27649	21773.2	9258.21	28294.7	22340.6	10620.1	27880.5	21487.4	11480.6	26560.7	20107	10304.9
27169.6	21765	9939.98	27472.2	21709.5	9395.6	28151.8	22252.1	10566.7	27918.4	21468.4	10840.4	26250.2	19825.4	10400.3
27315.6	21853.3	9842.02	27168.7	21593.1	9732.41	28322.7	22767.6	10605.3	28707.1	22310.1	11496	26132.1	20062.6	10161.3
27412.9	22140.5	9945.74	26921.7	21728.7	9906.31	28171.3	22547.1	10664.9	27333.2	21656.7	10404.7	26296.2	19859.3	10615.6
27741.4	22254.7	10239.6	26985.7	21785.7	9924.52	28701.7	23517.7	10749.3	28380.6	22363.9	11582.5	26423.2	20562.1	10211.9
28070	22737	10994.5	26970.4	22005.5	10281.6	29388.4	23741.2	10854.9	28438.2	22286.2	11415.4	27334.1	21007.9	10556.7
28885.2	23105.2	12262.2	27903	22563.3	10844	30280.9	24339.9	11069.5	28191.7	23978.7	11169.8	28406.3	21946.3	11022.9
29846.4	24806.4	13944.8	29543.4	23808.5	12702.4	32248.9	25193.5	11485.2	30538	27820.9	10727	30570	23121.3	11903.3
32243.3	26713.7	14780.3	31154.5	25750.5	14353.1	33763.1	26926.2	12778.8	32312.6	28979.9	12508.8	32373.1	24762.4	13162.6
35406.8	28853	15103	33446.9	27314.1	15604.3	35055.7	29059.1	14449.1	34138.5	30705.9	14972.9	33982.2	26476.2	14553.9
36471.5	29604.2	15500.6	36688.9	28961.2	16012	35629.5	29700.9	15430.9	35086.9	31675.3	15873.8	34628.6	27031.5	15230.4
37025.1	30182.3	15673.5	37664.3	29764	15713.9	35983.9	30005.1	15922	35715.7	31917.2	16298.5	35235.8	27472.7	15724.8
37195.4	30274.3	15765.7	38187.9	30626.7	15907.4	36093.3	30077	16103.9	35821.5	31779	16407.3	35469.5	27669.7	15929.6
37451	30355.3	15771.4	37664.7	30808.3	16080.6	36114.8	30211.3	16283.2	35915.6	31556.3	16454.4	35553.6	27842.4	16073.1
37493.5	30440	15869.4	37814.3	30980.8	15959.4	36245.3	30218.3	16364.1	36058	31348	16440	35733.5	27942.7	16182.9
37396.2	30594.7	15869.4	38781.3	31179.3	15979.9	36317.8	30167.6	16366.9	36285.6	31165.1	16431	35848.2	27919.8	16225.6
37590.9	30543.1	15955.8	38338.6	30911.5	16012	36352.4	30274.5	16432.5	36349.1	31194	16502.9	35927.6	28140.3	16297.9
37663.9	30609.4	16140.2	38267.4	30766.2	15983.4	36487.3	30365.4	16451.8	36634.9	31330.4	16532.9	36061.4	28333.9	16324
38053.2	30830.3	16019.2	38313	30668	16016.7	36494.8	30532.2	16599.5	36679.8	31761.8	16704.1	36192.2	28562.1	16490.4
38016.7	31117.5	16209.4	38431.7	30694.3	16059.9	36812.7	30542.1	16620.3	36979.9	31601.3	16712.7	36516.6	28589.3	16584.8
38035	31099.1	16220.9	38623.1	30768.8	16095.6	36832	30510.3	16629.9	37062.9	31649.6	16768.4	36599.9	28668.2	16641
38357.4	31257.4	16209.4	38741	30833.2	16145.5	36898.4	30660.9	16751	37161.3	31942.3	16885.9	36703.5	28825.9	16752
38381.7	31180.1	16255.5	38772.8	30939	16193.8	36850.8	30676.6	16740.7	37131.1	32131.8	16908	36680.6	28953.1	16731.7
38083.7	31154.3	16226.7	38916.5	31011.2	16192.3	36749.5	30581.5	16620.5	37110.5	32076	16789.2	36564.4	28857.6	16601.2
38320.9	31272.2	16364.9	38893	31009.8	16235.8	36892.6	30708.3	16705.2	37241.3	32152	16861.9	36743.5	29108.6	16693.7
38734.6	31290.6	16290	38747.7	30982.2	16207.3	36836.7	30867.1	16842.9	37224.7	32244.3	16996.1	36729.7	29316.7	16788.9
38728.5	31169.1	16169	38904.9	31081.3	16249.1	36715.7	30787.6	16828.9	37004.2	32019	16969.7	36674	29380.9	16804.5
38728.5	31128.6	16076.8	39172.7	31044.9	16198.7	36646.7	30731.6	16820.6	36863.6	31340.9	16952.6	36649.2	29443.2	16817.4
38424.3	31032.8	16180.6	39279.3	30831.9	16125.2	36649.7	30639.1	16692.2	36832.3	31020.8	16787.5	36566.7	29397.4	16673.2
38053.2	30999.7	16019.2	39157.5	30762.3	16085.8	36459.6	30485.8	16542.2	36701	30559.8	16611.7	36328.3	29188	16492.5
37761.2	30730.9	15950.1	38915.1	30643.8	16016.8	36235.7	30322.4	16394.3	36267.7	30259.9	16395.3	36019.7	29115.8	16285.8
37311	30646.2	15742.6	38673.6	30261.6	15887.5	36047.4	29962.5	16214.2	36066.9	29918.1	16557.7	35861.7	28979.2	16160.1
37006.8	30248.5	15587	38438.5	29942.7	15702.3	35747	29671.7	16068.9	35586.3	29710.6	16431.9	35556.2	28841.6	16024.1
36538.4	29990.8	15437.2	38120.1	29640.6	15505	35484.4	29332.2	15868.7	35221.8	29430.1	16151.3	35260.1	28549.1	15836.1
35942.2	29618.9	15258.6	37716.9	29130.5	15344.2	35122	28931.3	15613.9	34919.2	29090.4	15485.2	34833.3	28091.4	15573.7
35510.3	29394.3	15103	37140.5	28606.4	15222.5	34857.6	28636.2	15430.8	34666.8	28822.8	15317.6	34532.5	27742.8	15388.3
35370.3	28853	14757.3	36556.8	28132.4	15033.4	34327.4	28406.4	15330.5	33985.3	28613.5	15090	34024.4	27522.1	15246.2
34926.2	28297	14555.6	36108.2	27725	14763.8	33847.1	28076.1	15103.8	33455.6	28252.7	14719.4	33456.7	27191.7	14957.5
34299.6	27671.1	14279	35519.6	27159.2	14430.8	33261.3	27584.7	14805.9	32753.7	27730.9	14291	32812.1	26700.5	14622.2
33709.5	27660	14094.6	34651.4	26504.7	14155.6	33112.8	27113.2	14585	32737.3	27254.9	14189.8	32685.4	26276.9	14496.2
32997.7	26986.2	13737.3	33939	25951.9	13866.6	32400.1	26480.9	14263.1	31952.2	26624.9	13873.2	31967.4	25662.6	14174.5
32340.7	26518.6	13529.9	33546	25474	13500.6	31843.2	26059.4	13957.8	31466.2	26090.9	13685.7	31319.4	25146.8	13788
31580.2	25841.1	13316.7	32728.1	25099.2	13163.3	31173.9	25406.1	13606.1	30802.9	25466.1	13309.6	30639.3	24627.5	13427.5
30801.5	25218.8	13040.1	31710.1	24720.5	12854.6	30521.4	24652.7	13265	30106.5	25065	13033.7	30048	24061	13137.4
30047.1	24718	12821.1	30964.4	24180.4	12530	29949.5	24014.4	12938	29650.8	24273.8	12957.6	29471	23500.2	12821.2
29323.2	23911.6	12452.3	29956.4	23714.1	12225.2	28952.7	23432.8	12582.1	28784.4	23424.5	12718.7	28455.3	22881.1	12351.1
28453.2	23399.8	12325.6	29034.6	23168.5	11927	28420.2	22707	12204.4	28255.1	22640.8	12598.8	27880	22328.5	11984.7
27917.9	22703.9	12089.3	28286.8	22419.3	11630.7	27676.3	22201.1	11937.2	27413.6	22168.9	12286.9	27113.7	21931.9	11654.1
27260.8	22206.8	11881.9	27583.6	21589.3	11411.4	27120	21609.2	11654.1	26875.3	21722.4	12055	26547.7	21460.5	11361.7
26585.6	21684	11541.9	27007.5	21042.9	11190.5	26468.8	20984.7	11374.8	26246.8	21183.2	11883.8	25944.6	20887.7	11097.1
26177.9	21135.3	11265.3	26425.8	20785.9	10887.8	25854	20569.2	11197.8	25706.8	20748.4	11810.7	25400.8	20492.4	10906
25466.2	20619.8	11127	26043.7	20574.9	10599.4	25313.5	20056	10897.1	25131.7	20270	11535.8	24844.7	19974.4	10565.7
25022.1	19997.5	10913.8	25599.8	20374.2	10365.5	24631.6	19761.3	10664.3	23883.5	19867.8	10785.3	24073.5	19641.8	10195.5
24584	19655.1	10764	25201.4	20098.9	10168.4	24242.9	19435.7	10468.8	23097.7	19443.6	10392	23637	19336.3	9955.38
24304.2	19102.8	10527.7	24924.7	19739.9	9899.65	23663.4	19169.4	10317	22630.8	19064.8	10224.9	23025.1	19100.5	9722.05
23878.3	18749.3	10573.8	24485	19342.2	9622.71	23450.2	18800	10146.8	22597.7	18706.6	9979.88	22812.2	18889.9	9564.51
23397.7	18510	10395.2	24132.1	18901.2	9431.44	23140.3	18447.4	9951.83	22535.6	18206.8	9796.26	22459.5	18526.1	9352.31
23282.1	18016.6	10210.8	23840	18676.1	9358.53	22629.6	18393.8	9854.29	22434	18052	9566.68	21864.5	18394.2	9111.76
22752.9	17821.4	9997.6	23399.7	18342.7	9255.12	22356.7	17960.5	9650.27	22469.4	17499.5	9433.31	21584.8	18004.8	8933.72
22649.4	17641	9974.55	23038.8	18126.2	9036.53	22233	17851.9	9602.94	22517.2	17383.4	9383.07	21460.6	17941.5	8880.07
22339.2	17302.2	9778.63	22782.8	17934.7	8870.01	21901.9	17575.8	9473.15	22587.1	17051.8	9311.2	21117.7	17664	8733.1
22235.7	17147.6	9657.62	22569.3	17734.8	8711.71	21717	17526.3	9416.31	22511.5	16948.5	9244.04	20874.7	17549.3	8620.47
22108	17055.5	9490.52	22367.3	17638.4	8612.47	21570.2	17395.5	9370.65	22523	16808.5	9242.7	20737.5	17385.7	8584.29
21998.5	16941.4	9409.84	22209.2	17556.8	8457.79	21427.5	17383.3	9310.43	22369	16723.7	9173.56	20504.9	17278.8	8451.45
21949.8	16864.1	9513.57	22071.5	17505.5	8310.41	21423.8	17388.1	9280.24	22320	16709.9	9116.9	20457.7	17304.5	8387.29
21694.3	16646.8	9421.37	22015.6	17468.5	8235.69	21249.5	17201.3	9172.38	22227.1	16490.8	9015.56	20215	17118.3	8253.58
21791.6	16724.1	9369.51	21916.3	17426.3	8192.4	21251.5	17304.6	9200.42	22157.2	16574.6	9003.66	20190	17160.3	8250.67
21682.1	16484.8	9288.84	21867.6	17366.6	8233.57	21082.2	17195	9144.72	22098.1	16474.4	8907.59	19975.3	17071.3	8169.15
21487.5	16665.2	9334.93	21835.7	17323.8	8188.17	21207.6	17046.5	9089.89	22149	16313	8885.27	20129.3	16988.4	8176.12
21597	16436.9	9357.98	21812.6	17315.4	8164.31	21085.6	17134.9	9103.16	22075.2	16414.5	8805.48	19946.8	17077.3	8117.41
21493.5	16352.3	9271.55	21812.8	17280	8167.58	20988.9	17058.8	9061.05	22010.2	16326.3	8763.14	19823	16971	8062.17
21578.7	16116.6	9306.12	21791.3	17246.3	8163.74	20869.2	17141.2	9068.18	21946.3	16407.6	8716.75	19641	17041.4	7996.31
21505.7	16197.6	9300.36	21807.1	17213.7	8227.27	20917	17069.3	9053.83	21993.9	16331.1	8726.62	19721.9	16991.9	8021.98
21438.8	16241.8	9478.99	21801.6	17150.9	8202.52	21002.5	17101.9	9014.99	21877.8	16295.7	8624.31	19741.8	17050.1	7940.3
21317.1	16109.2	9369.51	21805.5	17162.6	8303.44	20887.4	16955.1	8966.85	21898	16176.7	8527.63	19617.4	16941.3	7904.17
21493.5	16179.2	9409.84	21805.5	17120.3	8292.61	20963.1	17053.6	9032.66	21964	16339.8	8569.25	19726.3	17087.5	7985.47
21463.1	16293.3	9311.88	21806.2	17130.9	8362.41	20964.6	17034	9022.11	21904.7	16338.9	8536.78	19717.9	17031.2	7977.73
21481.4	16506.9	9381.03	21839.8	17139.9	8282.3	21129.5	17036.4	9047.35	22000.7	16339.1	8609.56	19943.3	17078.4	8062.16
21828.1	16661.6	9461.7	21886.6	17229.8	8322.66	21271.5	17282.2	9181.21	22100	16654.1	8751.07	20145.4	17328.6	8206.29
21730.8	16842	9484.75	21966	17377.9	8331.39	21345.5	17298.3	9144.48	21966.4	16602	8739	20177.2	17267.3	8147.43
22004.6	16808.8	9438.66	22019.9	17493.1	8376.2	21299	17501.5	9229	21943.1	16865.2	8757.39	20113.1	17419.6	8179.83
22199.2	17092.4	9450.18	22102.7	17578.4	8426.08	21487.4	17616.4	9324.1	22061.1	17017.2	8862.4	20386.9	17549	8337.56
22284.4	17346.4	9628.81	22144.4	17669.3	8377.9	21742.6	17715.5	9372.86	22030.5	17119.5	8934	20671.6	17673.9	8423.34
23184.8	18281.7	9893.88	22291.5	17772.9	8375.49	22501.8	18514.1	9733.63	21903.6	18067.4	9160.78	21408.1	18348.1	8785.87
23428.1	18719.9	9801.68	22729.3	18043.7	8575.39	22781.3	18663.3	9857.21	22126.6	18214.2	9330.12	21727.3	18451.2	8989.42
23653.2	18697.8	9611.52	23221.6	18416.8	8775.19	22640.7	18822.6	9934.31	22172.7	18275.4	9384.25	21604.4	18480.4	9027.17
23841.8	18664.6	9461.7	23720.4	18812.5	8790.28	22506.9	18990.1	9993.37	22244.9	18342.7	9444.79	21459.9	18506.4	9029.19
24188.6	19191.2	9288.84	23891.4	19092.6	8652.51	22757.3	19307.1	10144.4	22518.3	18547	9808.64	21685.5	18612.8	9197.37
24249.4	19294.3	8983.43	23918.5	19203.3	8462.72	22606.6	19385.9	10150.8	22659.8	18536.9	9866.19	21472.2	18512.7	9144.95
23896.6	19040.2	8833.61	24028.4	19260.2	8262.2	22297.7	19156	9992.59	22541.5	18272.7	9607.61	21107.8	18219.8	8929
23312.5	19397.4	8401.44	24046.4	19296.7	8080.16	22286.4	18720.7	9789.44	22475.1	17834.3	9606.16	20998.2	17663.5	8816.32
23744.5	19625.7	8090.28	23855.7	19296.1	7826.42	22314.5	18977	9960.12	22497.9	18121.7	9829.7	21028.3	17786	8993.69
23744.5	19051.2	7393.04	23776	19306.3	7575.06	21608.2	18855	9923.73	22401	18194.9	9527.46	20254.2	17445.1	8846.28
23470.7	18749.3	7202.88	23980.4	19408.8	7457.06	21311.4	18659.6	9798.41	22310.3	18080.4	9348.16	19872.2	17168.4	8662.14
22971.9	18594.7	6995.44	24327.2	19591.5	7373.19	21088.4	18323.6	9588.38	22118.8	17894.2	9167.31	19507.5	16746.3	8418.04
23002.3	18789.8	7018.49	24287.5	19666.7	7296.42	21210	18373.8	9594.36	22011.3	17997.3	9163.39	19583.8	16799	8424.96
23598.5	18973.9	7179.83	24091.8	19569.7	7260.52	21407.8	18831	9813.18	22054.2	18384.5	9318.52	19827.3	17271.3	8614.33
24018.3	19353.2	7225.93	24351.3	19573.2	7218.12	21716.4	19106.8	9982.98	22207.4	18698.8	9531.09	20207.3	17579.2	8857.18
24529.3	19714	7289.32	25066.2	19883.2	7183.07	22046.9	19497.5	10152.5	22337.8	19121.4	9658.78	20572.5	17938.6	9088.3
25155.9	20163.2	7323.89	25853.4	20357.1	7156.17	22424.6	20113.6	10306.8	22211.3	19714.1	9714.48	20819.1	18330.8	9232.89
25752.1	20424.7	7548.62	26482.7	20840.2	7150.31	22922	20568.9	10365.6	22622.7	20100.5	9157.81	21254	18890.9	9416.93
25928.5	20557.2	7612	26951.1	21243.7	7163.29	23415.2	20729.7	10054.9	23021.8	20232.7	8622.6	21525	19149.5	9379.28
26634.2	21209	7842.5	27316.1	21580.3	7199.45	24345.9	21388.9	10017.1	23516.4	20828.3	8455.21	22175.9	19771.8	9543.12
27565	21654.5	7992.32	27725.6	21941.7	7267.84	25021.2	22169	10089	24217.2	21677.3	8527.22	22580.4	20506.5	9668.28
26208.4	22019	8113.33	28091.2	22330.3	7384.89	25508.3	20993.4	9783.62	25120.4	20736.7	8409.21	23239.5	19895.6	9585.6
26731.6	22026.4	8476.35	28359.9	22618.6	7548.01	25790	21496.3	9875.85	25665.4	21087.1	8331.91	23539.5	20444.5	9566.33
27595.4	22512.4	8528.21	28577.3	22828.5	7721.87	26096	22140.3	10064.5	26187.9	21816.9	8475.94	23997.2	21047.5	9730.73
28684.4	22766.5	8781.75	28780.1	23125.3	7894.87	26429.3	22934.5	10297.1	27047.6	22578.4	8809.4	24479.7	21878.4	9933.94
29700.4	23072.1	8695.32	29176.5	23397.9	8299.54	26646.1	23623.4	10535.9	27334.7	23359.7	9437.97	24870.1	22492.4	10177.5
30266.2	23595	8660.74	29841.8	23797.8	8550.68	26967.6	24111.5	10684.5	28054.3	23911.6	9718.17	25322.1	22879.8	10316.9
30710.3	24324	8925.81	29996.1	24143.8	8581.62	27605.8	24446.4	10855	28872.4	24176.3	10009.4	26261.9	23351.4	10619.9
31032.7	24839.5	9173.59	30050.2	24285.5	8448.88	28084.2	24724.5	10984.3	29360.5	24443.9	10243.2	27019.2	23714.2	10830.9
31549.8	24920.5	9133.25	30645.2	24570.5	8353.7	28183.5	25058.2	11119.1	29376.5	24948.8	10490.3	27272.2	24046.2	10962.5
31531.6	25159.9	9162.06	31062.9	24750.8	8408.49	28329.5	25105	11136.9	29517.3	26203.3	10585.8	27527.5	24075.1	10943.7
31555.9	25248.2	9311.88	31315.8	24999.6	8510.78	28519	25080.3	11171	29628.8	26417.9	10767	27880.8	24205.7	11000.5
31799.2	25528.1	9623.05	31416.3	25317.4	8600.74	28842.2	25253.9	11254.3	29910.9	26695.3	10888.3	28373.2	24503.7	11062.4
32066.9	25491.3	9755.58	31536.9	25640.2	8803.86	28971.5	25276	11352.2	29833.7	26986.5	11103.2	28709.5	24729.8	11181.4
32541.4	25885.2	9617.29	31700.6	26025.6	9090.08	29068.7	25486.9	11499.7	29810.1	27624.2	11114.6	29024.9	24899	11338.8
32584	25800.6	9674.91	31917	26237.4	9244.99	29001.1	25601.2	11518.9	30072.5	28069.6	10857.7	29043.8	24896.1	11244.9
32760.5	25973.6	9870.83	32120.2	26375.4	9256.56	29294.5	25543.4	11629.9	29796.3	28070.8	10723	29666.4	25082.2	11500.3
32644.9	26109.8	10112.8	32326.6	26452.8	9185.61	29473.7	25698.5	11622.2	30111.8	27795.1	10585.1	29865.5	25043.8	11380.3
32657	26433.9	9842.02	32391.6	26448.2	9279.07	29574.7	25672.7	11682.8	29939	28054.1	10354.8	30085.2	24874.8	11487.7
32638.8	26651.1	9795.92	32340	26522	9305.4	29689.3	25717.3	11713.6	29940.7	28199.1	10217.3	30261.9	24778.8	11504.6
32815.2	26791	9744.06	32339	26664.5	9334.77	29704.3	25918.9	11759.9	30082.2	28604.7	10222.5	30249.4	24747.6	11447.2
32541.4	27070.9	9922.69	32280	26799	9189.82	30012.8	25834.5	11762.8	30504.2	28261.7	10379	30707.8	24618.3	11515.4
32389.4	27155.6	10135.9	32287.3	26844.9	9195.05	30212.7	25836.5	11765.4	30898.8	28010.5	10423.5	30960.4	24550.6	11510.6
32839.5	27118.7	10158.9	32247	26950.4	9246.26	30258.1	26029.7	11877.5	30871.3	28406.7	10334.4	30985.6	24667.8	11558.3
32900.4	27192.4	10078.3	32251.3	27173.1	9302.87	30315.4	26060.7	11912.4	30925.3	28471.4	10275.6	30943.4	24504.2	11511
33028.1	27096.7	10055.2	32318.8	27428.5	9334.64	30375.3	25999.7	11961.8	30807.6	28298.6	10321.8	30957.6	24487.3	11590.1
32900.4	26949.4	10314.5	32378.7	27585.1	9357.89	30570.5	25863.9	11965.4	30868.2	27490.2	10441.3	31187.3	24486	11667.2
32657	26595.9	10101.3	32487.7	27604.1	9351.56	30370.9	25885.1	11850.5	30517.6	26811	10092.8	30299.5	23921.9	11138.9
32474.5	26643.8	10020.6	32294	27463.7	9394.83	30489.6	25692.2	11852.1	30734	26366	10255	30424.8	23724.1	11221.1
32699.6	26632.7	10061	32219.1	27314.4	9442.02	30585.9	25684	11915.7	30480.7	26311.8	10341.6	30504.5	23805.9	11327.6
32529.3	26478.1	10182	32350.8	27084.8	9457.56	30670	25564.2	11885.2	30854.5	25885.1	10442	30457.8	23640.8	11288
32365	26820.5	10193.5	32261.6	27064.8	9374.83	30850.7	25616.2	11846.9	30910.1	25638.3	10457.7	30518.7	23394.1	11178
32614.4	26794.7	10210.8	32236.5	27062.3	9513.2	30906.4	25648.8	11916.6	30452.5	25598.8	10611.4	30614.5	23494.6	11357.9
32669.2	27218.2	10164.7	32260.5	27026.3	9592.62	31034.7	25700.5	11969.7	30827.6	25624.4	10729.7	30960.9	23547.3	11558.4
32705.7	27188.7	10193.5	32198.6	27177.4	9585.96	31127.6	25719.6	11973.3	31206	25400.9	10865.7	30930.6	23423.5	11586
32517.1	27273.4	10256.9	32250	27290.7	9609.17	31147.5	25818.2	11911.9	32227.8	25260.3	10787.9	30840.4	23266.4	11464.2
32340.7	27100.3	10101.3	32295.9	27284.7	9634.04	30930.3	25791.9	11861.9	32351.6	25148	10733	30567	23083.9	11434.6
32200.8	27045.1	9772.87	32258.7	27331	9591.64	30777.1	25714	11823.7	31754.5	24914.6	10705.9	30282.7	22724.1	11438.6
31841.8	26912.5	9749.82	32196.7	27209.3	9501.38	30665	25627.8	11736.5	30874.3	24631.3	10546.2	30092.2	22456.5	11382.3
31738.4	26603.3	9795.92	32137.9	26891.4	9428.06	30606.5	25465.7	11730.3	32923.6	24368.4	10768.2	30058.1	22414.2	11521.6
31513.3	26408.1	10153.2	32088.3	26596.8	9313.5	30531	25641.4	11638.9	32693.7	24431.3	10468.7	29860.2	22433	11390.6
31537.6	26330.8	9968.79	31951.4	26427.9	9319.69	30303.6	25965.8	11583.8	34426.7	24901	10281.2	29232.6	22246.4	11178.4
31878.3	25778.5	10084	31713.8	26324.5	9450.02	30265	26088.3	11689.1	32645.8	26003.5	11071.7	29100.7	22661.4	11376.5
31987.8	26021.5	10153.2	31609.8	26266.2	9581.91	30480.5	26267.6	11778.8	30982.5	25207.6	11060.3	29293.7	22934.7	11514.1
32164.3	26231.4	10464.3	31634.9	26321.7	9808.25	30593	26564	11841.1	30942	26050.3	10956.9	29393.3	23171.7	11532.4
32638.8	26687.9	10435.5	31665	26484.3	10420.1	30785.3	26914.8	12016	31162.3	26356.9	11117.6	29552.1	23379.5	11787.7
33131.6	27148.2	10919.6	32120.1	27075.3	10969.7	31351.6	27294	12216.6	31465.8	26139.8	11502	30068.6	23802.3	12215.8
33770.3	27575.3	12002.9	33066.2	28330	11620	32123.3	27944	12439	33387.8	27095.4	11681.5	30773.6	24573.8	12572.4
34914.1	29202.8	14140.7	34474.2	29424.4	13336.3	34291.1	28818	13348.1	34752.9	28402	13461.7	33268.9	26047.1	13757.4
37116.3	31279.5	15270.1	36702.1	30654	14969.7	36063.2	30066.5	14783.1	37212.7	31646.3	15651.9	35316.6	27479	15098.6
39854	33220	15443	39252.8	31884	16122.1	37230.3	31197.9	16293.1	38660.8	32217.9	16501.3	36712.5	28638.4	16417
40504.9	34100	15800.2	40376.6	32624.1	16354.7	37968.5	31590.4	17140.1	38751.9	33282.9	17186.1	37560.8	28921.2	17133.3
40870	34994.8	16111.4	41046.4	32978.6	15785.4	38442.9	31994.4	17566.6	39324.8	34049.7	17240.6	38166.2	29270.6	17509.1
40821.3	34729.7	16416.8	41070.1	33141.1	15900.5	38316.8	32203.7	17571.4	39903.3	34295.7	16947.7	37876.3	29486.3	17299.9
40936.9	34556.6	16290	40991.6	33228	16265.3	37988.8	32386.2	17630.6	40238.2	33428.5	16703.2	37448.4	29552.5	17153.7
40760.5	34214.2	16295.8	41720.2	33277.1	16599.7	37756.3	32392.3	17574.3	39918.2	33161.1	16723.8	37123.2	29515.1	16979.4
40833.5	34081.6	16336.1	41973.3	33251.7	16750.1	37686.3	32466.7	17594.2	39906	32966.2	16862.9	36976.7	29593.5	16914.1
40401.5	34052.2	16578.2	41439	33122.9	16748.4	37842.8	32370.8	17444.6	40256.1	32736.5	16802.1	37076.3	29598.5	16814
40431.9	34206.8	16635.8	41453.1	32986.4	16684.3	37966.3	32387.5	17465	40477.9	32612.9	16864.6	37230	29705.8	16874
40517.1	34122.1	16451.4	41407.8	32954.1	16642.5	37780.2	32392.2	17477.5	40129.4	32570.3	16880.4	37062.1	29720.6	16852.1
40486.7	34136.9	16451.4	41408.8	32948.2	16632.4	37785.6	32384.6	17462.1	40221.8	32413.9	16878.7	37072.2	29790	16848.3
40219	34037.4	16434.1	41356.2	32930	16583.2	37734.8	32273.2	17366.9	40122.7	32280.8	16794	37035	29715	16789
39957.4	33904.9	16451.4	41286.8	32895.6	16564	37678.6	32180.7	17268.2	39834	32197.9	16701.4	36956.5	29614.7	16697.3
39482.9	33632.4	16146	41228.6	32828.3	16557.6	37294	31985.3	17070	39370.1	31928.5	16496.2	36571	29397.2	16489.9
39318.6	33275.2	16146	41014.6	32720.8	16477.5	37117.7	31919.5	16979.3	39177.8	31683.4	16577.3	36346.1	29411.3	16355.6
39306.5	33260.5	16203.6	40771.3	32604.4	16339	37207.4	31885.1	16970.2	39107.1	31174.1	16808.5	36457.4	29635.6	16402.2
39884.4	33691.3	16624.2	40586.7	32580.6	16213.2	37960.4	31858.1	17282.7	39335.3	30930.5	17320.5	37597.8	30198.7	17041.6
39616.7	33897.5	16578.2	40622.4	32671	16196	37963.4	31878.6	17169	39550.5	30705.5	17100.1	37453.8	30122.1	16888.6
39288.2	33761.3	16439.9	40893.5	32646.5	16220.6	37923.1	31539.1	17095.7	39169.6	30647.8	17190.3	37689	29982.9	17029.6
39124	33599.3	16532.1	40792	32614.3	16246.5	37857.8	31554.6	17015.7	39185.6	30695.6	17078.8	37514.7	29872.4	16878.4
39130	33507.2	16537.8	40780.9	32625.6	16226.3	37830.3	31532.7	17017.2	39107.2	30707.3	17108.2	37503.1	29876.7	16884
38825.9	33150	16607	40334.5	32747.6	16283.1	37668	31469.9	16879.3	38994.2	30740.3	16993.1	37226.7	29712.6	16679.6
38406.1	33046.9	16278.5	40075.6	32677.6	16225.5	37328.6	31294.6	16716.4	38749.4	30828.1	16663.7	36882.1	29330.1	16501.8
37730.8	32873.9	15996.2	39987.1	32340.1	16180	37075.2	30816	16428.7	38256	29983	16500.9	36612.4	29273.1	16296.9
37158.9	32174.3	15857.9	39427	32153.1	15997.5	36620.6	30387.4	16167.9	37509.1	29731	16230.7	36104.9	29007.6	15995.2
36282.9	31596.2	15886.7	38798.1	31824.3	15707.3	36239.7	29961.8	15776.4	37215.6	29470.4	15835.4	35471.8	28518.3	15497
35717.1	30753	15564	38260.7	31184.8	15720.1	35542.1	29518	15484.4	36225.2	29139.3	15501.7	34678.8	28138	15119
34974.9	30576.3	15235.5	37498.9	30307.5	15662.8	35202	28928.4	15199.4	35895.1	28693.6	15287.8	34397.1	27574.6	14939.3
34804.6	29884	15091.5	36701.3	29387.1	15360.6	34721.2	28779.9	15076.5	35220.8	28594.1	14743.4	33837.4	27391.2	14704.7
34184	29107.1	14653.5	36097.3	28696.5	15018.2	33968.3	28244.5	14764.8	34239.7	28026	14369	33026.3	26843	14336.2
33569.6	28753.6	14601.7	34939.4	27886.4	14741.7	33751.8	27758.5	14511.5	33888.9	27576.4	14171.3	32784.2	26435.8	14145.1
33022.1	28267.6	14100.4	33956.2	27080.6	14431.8	33032.3	27362.6	14247.7	33339.1	27153.3	13922.4	32009.8	25838.8	13790.1
31969.6	27457.5	13737.3	33312.2	26391.4	14093	32303.3	26434.9	13783.5	32387.6	26156.1	13517.5	31282.2	25045.8	13381.1
31032.7	26632.7	13380.1	32669.3	25819.7	13647.7	31518.7	25545.7	13359.9	31483.8	25183.5	13178	30518.5	24358.5	13006.2
30546	25951.5	13305.2	31459.9	25107.2	13184.8	30954.6	25126.5	13118	30804.6	24750.5	12996.3	29951.7	24023.8	12712
29761.2	25402.9	12999.8	30445.2	24490.7	12900.7	30296.7	24450	12780.1	30292.9	24029.2	12893.1	29336.2	23381.3	12386.6
29049.4	24773.2	12619.4	29515.1	24005.4	12562.2	29524.7	23770.9	12461.4	29614.5	23626.2	12597.9	28637.2	22772.2	12067.7
28234.2	24077.3	12221.8	28531.7	23527.1	12155.4	28630.9	23072.8	12091.3	28794.8	23006.2	12455.8	27758.6	22067.6	11648
27625.9	23484.5	12112.4	27710.2	22907.1	11843	28016	22651.2	11806.7	28291.6	22674.5	12571.3	27096.2	21619.2	11267.6
26968.8	22818	11893.4	27001.9	21854.3	11627.6	27253.7	22193.3	11482.3	27597.9	22396.5	12448.5	26235.2	21133.5	10815.2
26567.3	22228.9	11397.8	26382.8	21196.7	11408.7	26443.8	21738.8	11276.8	26673.8	21819.9	12210.5	25431	20712.8	10562.9
25971.1	21650.8	11184.6	25885.6	20879	11073.9	25819.3	21247.8	11008.1	25974.9	21280.5	12019.1	24787.1	20275.2	10248.9
25575.7	21157.4	11000.2	25451.7	20538.5	10689.9	25318	20855.2	10837.4	25349.9	20825	11835	24333.1	19951.7	10069.3
25028.1	20568.3	11057.9	25238.7	20160	10337.5	24908.6	20400.6	10617.2	24916.9	20372.6	11535.5	23981.4	19614.8	9851.69
24553.6	19997.5	10833.1	25002.1	19916.2	10240.5	24241.8	20135.2	10377.1	23968	19946.8	11378.5	23206	19218.4	9456.51
24073	19585.1	10556.5	24619.5	19664	10300.2	23737.5	19716.8	10171.2	22987.3	19373.9	10865.3	22685.6	18825.8	9228.16
23762.7	19401	10452.8	24245.5	19377.8	10023.5	23525.5	19475	10052.4	22703.9	19069.4	10700.5	22480.5	18569.6	9109.87
23385.6	18955.5	10418.2	23938.2	19112.5	9745.68	23124.5	19278.1	9868.06	22403.8	18807.3	10276.1	21979.4	18311.8	8810.58
23105.7	18616.8	10510.4	23532.7	18812.6	9583.79	22921	19081.5	9732.75	22028.6	18664.2	9922.5	21712.6	18215.6	8623.25
22771.1	18267	10216.6	23213.6	18608.3	9568.73	22496.3	18735.5	9591.11	21872.5	18120.2	9664.03	21279.4	17908.6	8470.62
22546	18079.2	10112.8	22808.5	18366.8	9515.68	22329.6	18467.2	9510.47	21793.4	17810.4	9559.39	21149.7	17751.7	8431.1
22436.5	17843.5	10026.4	22548.5	18100.7	9379.69	22112.4	18358.7	9452.33	21784.9	17658	9436.03	20908.3	17666.6	8337.18
22296.6	17615.2	10055.2	22398.9	17930.4	9246.53	21976.8	18253.1	9371.41	21685	17510.5	9266.2	20696	17646.6	8205.43
22211.4	17471.6	9922.69	22267.4	17832.3	9176.01	21842.6	18083.2	9336.59	21627.1	17297.7	9168.4	20592.1	17582.1	8203.08
22138.4	17331.7	9738.3	22088.4	17748.2	9108.05	21673.2	17941.4	9309.21	21673.8	17141.8	9119.81	20455.9	17475.6	8197.72
21907.2	17184.4	9744.06	22039.1	17690.5	9013.18	21583.5	17762.6	9218.34	21637.7	16926.5	9055.38	20343.9	17343.9	8105.99
21688.2	17062.9	9830.49	22032.7	17586.8	8871.27	21546.8	17636.2	9128.06	21559.4	16733.3	8988.19	20250.5	17251.8	7991.75
21676	17000.3	9916.93	21956	17518.1	8805.36	21532.9	17683.5	9102.88	21466.5	16706.3	8922.6	20163.9	17286.3	7906.9
21578.7	16919.3	9772.87	21853.9	17456.2	8839.36	21387.8	17612.7	9054.89	21443.8	16628.6	8854.82	19978.4	17161.8	7826.29
21670	16772	9646.1	21795.4	17402.9	8854.14	21244.1	17617.9	9071.83	21422	16701.7	8768.24	19823.5	17190.3	7820.07
21377.9	16709.4	9617.29	21800	17380.6	8801.71	21179.3	17425.1	8965.9	21395.9	16418.8	8699.24	19726	16986.8	7718.73
21262.4	16794.1	9807.44	21777.4	17320	8699.98	21355.5	17318.6	8940.7	21401.4	16069.8	8696.35	19939.8	17019.1	7759.32
21165	16676.3	9755.58	21778.6	17305.5	8694.2	21305.7	17145	8924.67	21538.1	15954.5	8704.95	19971.2	16945.6	7820.74
20939.9	16768.3	9519.33	21797.8	17279.4	8753.35	21158.7	17108.2	8838.7	21460.7	16040.5	8768.83	19741.8	16631.6	7665.83
21165	16845.7	9559.66	21799.4	17231.3	8813.23	21204.3	17322.7	8909.31	21464.6	16297.9	8811.73	19764.9	16781.6	7688.14
21043.3	16783.1	9548.14	21775.5	17242	8760.35	21177.7	17192.4	8869.58	21443.3	16130.4	8763.49	19753.3	16712.9	7678.75
21012.9	16926.7	9721.01	21677	17337.5	8672.74	21377.8	17157.8	8879.32	21495.6	15993	8843.34	20009.3	16779.3	7756.8
20921.7	16878.8	9444.42	21701.5	17402.6	8723.89	21185.3	17065.2	8833.73	21472	16000.4	8750.99	19780.7	16604.7	7687.21
21000.8	17059.2	9473.23	21705.7	17414.5	8708.43	21324.8	17079.3	8881.92	21561.5	16032.4	8843.12	19994.8	16679.7	7800.61
21146.8	17213.9	9507.8	21691.6	17481.5	8693.92	21385.4	17313.3	8923.2	21574.2	16288.6	8929.63	19987.8	16749.2	7763.62
21463.1	17228.6	9726.77	21682.7	17548.4	8653.58	21504.4	17619.7	9025.65	21552.4	16618.9	8969.65	20077.6	17030.6	7805.14
21639.5	17364.8	9715.25	21698.3	17651.3	8742.02	21588.8	17758.4	9103.33	21680.8	16831.9	9077.15	20201.4	17117.1	7901.34
21858.6	17622.6	9634.57	21781.2	17847.3	8912.13	21672.2	18005.9	9186.74	21861.2	17088.7	9210.2	20262.2	17173.3	7954.61
21919.4	17803	9755.58	21891	17932.5	8997.74	21861.1	18078.1	9226.14	21908.9	17192.7	9317.68	20475.4	17247.7	8029.07
22783.3	18683	10124.4	22043.8	18029.5	8953.58	22669.7	18903.5	9573.63	22082.4	18163.2	9749.77	21287.8	17896.9	8400.19
23215.2	19084.4	10193.5	22268.3	18228.3	9107.52	22990.6	19287.5	9735.99	22301.2	18578.5	9954.39	21572.1	18209.3	8557.88
23294.3	18896.6	9991.84	22643	18535.7	9345.08	22777.7	19181.6	9755.08	22217.7	18461.7	9685.54	21396.2	18235.8	8589.11
23452.5	18730.9	9663.39	22998.9	18989.5	9311.93	22486.3	19152.8	9786.08	22141.9	18435.9	9458.96	21093.4	18262.8	8588.96
23519.4	19010.7	9461.7	23136.4	19264.1	9086.53	22578.2	19144.9	9823.61	22284.7	18426.3	9523.22	21194.5	18243.4	8683.54
23568.1	18966.6	9427.13	23116.9	19252.5	8768.65	22551.3	19122.8	9854.6	22275.5	18377.1	9539.25	21233	18254.4	8745.1
23343	18966.6	9162.06	23171.7	19128.4	8547.43	22345	19014.3	9763.97	22309.9	18125.3	9556.24	20981.1	17951.2	8623.11
23203	19150.7	8724.13	23160.4	18964.2	8482.76	22228.6	18809.6	9729.5	22333.1	17840.8	9582.73	20902.1	17682.9	8662.09
23154.4	19261.1	8153.66	23241.9	18973.4	8317.22	22018.7	18693.1	9721.88	22178.1	17691.5	9661.32	20671.1	17373.5	8682.43
22996.2	18973.9	7531.33	23298.4	19042	8028.28	21540.1	18485.5	9633.39	21957.3	17693.7	9428.74	20071.3	16983.7	8531.75
22825.9	18469.5	7496.76	23327.4	19090.8	7701.05	21189.8	18336.5	9529.07	21919.9	17604.9	9165.18	19659.5	16880.3	8330.86
22716.3	18344.3	7127.97	23316.8	19126.6	7440.86	20978.3	18147.1	9489.77	22047.4	17631.7	9102.64	19422.8	16636.3	8311.67
22345.2	18141.8	7151.02	23269.4	19148.7	7325.78	20856.5	17873.1	9350.35	22012.3	17362.9	9040.74	19295.7	16404.4	8183.06
22941.4	18705.1	7295.08	23336	19125.3	7272.52	21272.5	18387.3	9585.86	21981.4	17752.5	9250.62	19738.4	16852.6	8434.49
23507.2	19095.4	7571.67	23749.1	19160.2	7222.56	21651.9	18884.7	9774.63	22007.8	18210	9358.92	20134.2	17367.1	8623.59
24431.9	19518.9	7698.44	24290.6	19389.6	7181.48	22075.3	19584.3	10077.7	22219.9	18980.3	9498.59	20595	18036.1	8960.3
24821.3	19894.4	7727.25	25159	19892.6	7179.72	22468.7	19881.7	10164.4	22432.2	19303.9	9354.87	20969	18322.3	9161.25
25393.2	20122.7	7854.02	25773.8	20404.9	7212.57	22913.2	20417.2	10142.7	22669	19746.9	8845.88	21262.9	18806.3	9255.7
26013.7	20424.7	8072.99	26473	20989.4	7240.27	23810.3	20952.5	9814.68	23424.3	20291.7	8496.79	21762.2	19491.3	9255.65
26500.4	20873.9	8476.35	26825.6	21423.2	7297.06	24759.9	21510.6	9773.51	24302.2	20852.9	8286.16	22326.7	20087.3	9273.61
27078.3	21602.9	8516.69	27330.7	21841.7	7430.67	25522.9	21916.6	9916.88	25410.8	21204	8087.12	23121.1	20596	9520.69
27358.2	21842.3	8637.7	27796.9	22222.2	7716.7	25813.9	22153.8	10007.2	25926.2	20976.6	8101.24	23478.3	20852.1	9657.01
27656.3	22409.3	9317.65	28289.2	22553.4	8033.14	26650.2	22571.3	10106.8	28100.2	21262.6	8004.63	24450.1	21479.5	9700.59
26780.2	22726	9911.16	28543.1	22922.7	8460	27373	22069.7	10011	29917.2	20758.2	8225.7	25341.1	21393.1	9548.82
28136.9	22681.8	10014.9	28838.6	23188.1	8952.68	27509.9	23397.1	10270.1	31052.1	21961.9	7603.68	25321.3	22385.7	9463.69
28994.7	23153.1	10084	29050.3	23440.3	9631.91	27961.1	24136.3	10532.4	31803.5	22592.1	7743.02	26022.8	23081.5	9697.34
29384	23620.7	10228.1	29458.2	23797.1	10231.9	28357.9	24307.3	10692.7	31440.8	23055.1	7821.93	26712.3	23325.7	9999.12
29919.4	24011	10326.1	29833.5	24063.5	10344.1	28578.6	24682.6	10854.4	31067.5	24067.5	7268.87	27068.2	23440.2	10400.6
30272.2	24394	10170.5	30073.7	24101.8	10571.4	28555.9	25240.3	10948.3	30975.6	25089.2	7193.27	26969.4	23421.9	10458.6
30698.1	24600.2	9288.84	30064.4	24309.2	10778.7	28246.3	24915.4	11054.3	31764.1	24368.3	7637.16	27002.5	23708.7	10228
31233.5	24824.8	9311.88	30277.7	24699.1	10677.8	28341.6	25229.9	11186.5	31660.3	25191.7	7647.78	27137.1	23933	10365.5
31549.8	24810.1	9513.57	30579.3	24830.5	10262	28392.7	25450.7	11290.7	31585.8	25824.3	7857.23	27206.4	24151.4	10444.4
31902.7	25222.5	9496.28	30698.9	25102	9901.51	28646.8	25356.4	11453	31539.6	24445.1	8959.92	27910.6	24508.7	10604.6
32158.2	25432.3	9502.04	30886.2	25526.2	9962.33	28878.1	25670	11570.7	30784.8	25601.5	9245.09	28024.9	24296	10973.8
32596.2	25598	9496.28	31042.1	25672.4	10148.1	28915.5	26047	11665.5	31112.8	26524.3	10170.6	28082.8	24318	10770
32803	25874.2	9790.16	31053	25599.2	9944.12	29220.9	26617.7	11718.6	30499.1	28672.8	10385.6	28297	24214.8	10925.4
32863.9	25988.3	9640.34	31216.3	25611.9	9747.17	29493.1	25903.2	11788.4	30465.3	27402.2	10553.5	28998.6	24388.3	11304.5
32936.9	26076.7	9605.76	31497.5	25800.7	9846.19	29628.1	25668.1	11846.1	30102.4	27890.9	10627.9	29475	24490	11465.7
33314.1	26411.8	9928.45	31782.9	25757	9856.65	29918.2	26067.5	11969.3	30638.2	27993.8	11619	29983.1	24909.3	11227.8
33569.6	26599.6	10078.3	31992.8	26069.3	9760.61	30078.8	26291.2	12018	30681.6	28333.9	11970.5	30023.5	24992.1	11072.5
33776.4	26853.6	10222.3	32249.4	26583.8	9870.07	30359.6	26349	12095.7	31087.1	28304.6	12218.6	30466.2	25210.2	11127.4
33606.1	26971.5	10170.5	32545.4	26875.6	9964.31	30380.9	26277.2	12070.4	30859.3	28318	12152.7	30462.8	24953	11219.2
34104.9	27487	10464.3	32566.4	26934.7	10066.5	30845.2	26439.4	12223.6	30595.2	28653	12359.4	31103.3	25279.6	11447.5
34360.5	27803.6	10429.8	32691.9	27066.2	10087.8	30934.1	26548.2	12282.7	30879.2	29160.2	12324.7	31136.1	25272.6	11510.5
34482.1	27836.8	10764	32868.6	27363.4	10179.8	31237.4	26563.4	12337.6	30620.1	28738.7	12626.1	31637.5	25612.5	11534
34433.5	27380.2	10804.3	33071.3	27622.7	10268	30985.1	26602.7	12270.2	30533	29116.2	12091.4	31020.7	25310.7	11524.7
32973.4	27070.9	11075.2	33231.4	27730.6	10335.7	31065.6	26147.7	11957.3	30609.3	26770.3	11873.9	31041.8	24737.3	11040.1
32109.5	27129.8	11075.2	33074.5	27609.1	10326.5	31065.9	25882.9	11772.5	31022.7	26039.1	11601.3	30837.5	24184.9	10688.7
31683.7	26919.9	11098.2	32803.3	27400.7	10471.2	30794.6	25919.7	11668.8	31677.4	26516.1	10713.2	30413.2	23801.4	10692.9
32036.5	27008.3	11057.9	32501.2	27052	10534.4	30944.9	25815.4	11764.1	31417	25890.4	11678.8	30780.7	24264.4	10623.9
32985.6	26960.4	10931.1	32421.8	26967.1	10678.8	30722.7	26096.8	11962.4	31949.7	25663.8	11881.3	30670.1	24865.3	10679.6
33569.6	27159.3	10971.4	32240.7	26805.3	10637.7	30552.6	26327.8	12076.4	32304.7	27558.4	11457.2	30498.7	25039	10892
33569.6	27107.7	10896.5	32083.3	27049	10972.6	30263.5	26803	12067.5	32493.2	27759	10447.3	29994	24817.8	10852.5
33715.6	27509.1	10919.6	31727.9	26943.2	11065.5	30823.7	27451.5	12116.9	31371.7	29764.5	10858.1	30141.2	24534.6	11512.1
33374.9	27667.4	10706.4	31863.8	26647.9	10989.5	30863.4	26730.2	12028.8	31396	29594.9	10827.8	30612	24512.4	11301.6
33374.9	27637.9	10579.6	32194.9	27115.9	11029	30774	26276.2	12048.4	31344.1	27437.4	11310.1	30726.8	24769.3	10973.9
33216.7	27774.2	10493.2	32512.1	27456.6	10716.9	30930.3	26240.6	12014.8	32035.7	27933.8	11386.5	30769.2	24543.8	10917.3
33387.1	27671.1	10401	32687.4	27749.8	10544.4	30675.5	26571.6	12036.1	32427.9	28635.4	10656.4	30369.2	24435.6	11059.3
33180.2	27560.6	10320.3	32935.7	27818.3	10512.6	30523.5	26927.5	11957.5	32022.1	29050.7	10299	29931.3	24119.5	11094.7
32912.5	27446.5	10066.7	32999.2	27501.3	10461.6	30489	26683.9	11894.9	31358.5	29094.6	10573.5	29888.3	23835.5	11153.8
32328.5	27074.6	10141.7	32570.1	27365.6	10607.9	30363.8	26695.7	11739.7	31670.4	28190.6	10348.5	29522.8	23368.4	11077.7
31951.3	26986.2	10147.4	32157.9	27181.6	10241.9	30224.5	26875.1	11656.7	32097.3	27393.3	9936.66	29143.8	22989.1	11276.1
32121.7	26934.6	10193.5	31833.7	26652.6	9761.26	30203.2	27138.4	11732.7	31432.5	28373.3	9881.55	28875.7	23076	11357.2
32133.8	26809.5	10037.9	31763.2	26472.5	10034.6	29981.8	27192.6	12175.7	30012.8	26246.1	9936.69	28193	22552	11725.1
[truncated: 621 more rows]
