# Supplementary material for: Ultra short term power load forecasting based on the fusion of Seq2Seq BiLSTM and multi head attention mechanism
Source: PLoS One. 2024 Mar 22;19(3):e0299632. doi: 10.1371/journal.pone.0299632 (PMC10959395; doi:10.1371/journal.pone.0299632)
Supplement: S1 File — (ZIP) [file pone.0299632.s001.zip › Data Availability/Comparison experiment data/Second quarter prediction.xlsx]

## Sheet: Sheet1
Test zone1	Test zone2	Test zone3	TCN-GRU-Attentionzone1	TCN-GRU-Attention zone2	TCN-GRU-Attention zone3	VMD-TCN-GRU zone1	VMD-TCN-GRU zone2	VMD-TCN-GRU zone3	EMD-BiLSTM zone1	EMD-BiLSTM zone2	EMD-BiLSTM zone3	EMD-ELM zone1	EMD-ELM zone2	EMD-ELM zone3
46982.8	27819.5	27116.3	45157.9	25101.1	27694.8	45550.6	26133.8	27899.4	45003.4	28558.7	25990.1	44988.3	23968.4	27574.5
47567.7	27969.2	28167.9	45201.2	25173.2	27952.4	46442.6	26489	28283.3	45003.4	29255.3	26236.1	44559.9	24322.1	27740.8
46169	26618.3	27098.6	45241.2	25396.4	28152	44675.9	25823.5	27754.3	44023.7	27499.7	25128.7	43529.5	23495.3	27474.4
44630.5	25866.1	27169.5	45254.8	25280	28045.2	44226.5	25317.2	27050	44095	26961.9	24273.6	43116.9	23088	27040.4
44757.6	26449.9	27884.3	45171.5	24552.7	27231.7	45050.6	25436.1	27376.8	44318.4	26400	24594.1	43169.3	23187	27496.4
45851.1	26726.8	27937.5	45175.2	24625.6	27204.5	45246.5	25812.5	27983.3	44370.3	26520.7	25338.4	43310.3	23673.5	27942
46474.2	26637	28067.4	45133.3	24913.6	27282.2	45264.2	26027.9	28349.7	44723.8	26327.9	25612.8	43281.3	23887.7	28175.1
46347	26689.4	27955.2	44567	25595.8	27645.2	45192.4	25957.4	28322	44726.5	26020.2	25611.4	43246.7	23806.1	28243.2
46626.8	26640.7	28150.2	44941.5	25444.4	27823.1	45315.6	26093.1	28478.6	44810.6	26646.4	25866.6	43449.4	24092.7	28230.5
46639.5	26659.5	27925.7	45149.8	24903.4	27768.3	45142.8	26056.2	28501.2	44695.9	26274	25959.6	43522.5	24078.5	28271.2
46219.9	26618.3	27606.6	45174	24837.4	27599.5	44859.9	25862.2	28303.3	44335.9	25925.2	25834	43684.9	23906.4	28225.3
45825.7	26427.4	27612.6	45110.3	24732.3	27402.8	44740.2	25725.8	28119	44442.2	25807.4	25593.3	43443.3	23762.9	28159.9
45584.1	25993.3	27240.4	44994.4	24615.6	27251.7	44155.6	25576.5	28003.5	44001.5	25321.6	25298.5	43216.2	23558.5	28022.9
45304.4	25712.7	26927.3	44923	24259.6	27047	43713	25426.4	27873.7	43481.8	25037.9	25092.3	42957.3	23397.6	27888.6
45253.5	25619.1	26903.6	44729.3	24031	26784.5	43638.8	25416.8	27850.2	43070.2	25167.8	25178.9	43125.2	23518.4	27770.3
45075.5	25716.4	26590.5	44659.3	23984.8	26604.7	43435.1	25298.4	27763.5	42582.2	24853.2	25140.3	43099.8	23366.7	27791.4
44922.9	25600.4	26366	44574	23983.7	26578.7	43167.9	25206.9	27690.9	42096.1	24692.2	25072.1	42974.7	23300.4	27693
45151.8	25529.3	26247.9	44455.9	24065.9	26536.6	43022.8	25271	27805.3	41774.7	24744.4	25212.2	42952.8	23417.2	27650.5
45393.4	25353.4	26206.5	44556.9	24083.2	26444.2	42871.2	25346.1	27923.4	41762.7	24885.8	25259.3	42884.7	23486.9	27642.7
45736.7	25619.1	26212.4	44642.3	24000.2	26388.8	43054.3	25464	28088.3	42011.9	25089.9	25532.8	43073	23600.8	27832.2
45596.8	25566.7	26123.8	44625	24158.2	26480.3	42941.2	25389.6	28024.5	42154.6	25073.9	25438.6	42848.8	23485.1	27874
45266.2	25218.7	25964.3	44724.7	24211.8	26565.2	42570.1	25237.2	27866	42051.3	24969.4	25170.8	42520.9	23320	27771
44630.5	24953	25834.3	44818.7	23935.3	26461.4	42273.8	24977.2	27556.3	42097.2	24764.6	24802.8	42190.6	23048.2	27683.4
44249	24822	25627.6	44863.3	23563.4	26139.4	41996.3	24785.3	27370	42291	24753.2	24559.3	41790.8	22781.8	27751.7
43842.1	24634.9	25397.2	44712.8	23276.8	25838.2	41656.4	24591.2	27168.5	42104.7	24670	24226.5	41285.4	22490.4	27688.1
43028.3	24324.3	25249.5	44392.2	23129.6	25658.3	41305	24262.7	26759.5	41886.7	24367.3	23656.9	40864.5	22075	27460.3
42405.3	23927.7	25060.4	43945.1	22898	25347.1	40863.9	23995.9	26447.1	41417.1	24020.7	23289	40376.5	21853.2	27100
41985.7	23729.3	24977.7	43272	22538.2	24857.2	40658.2	23831.8	26234	41017.6	23659.8	23145.4	40097.7	21808.7	26781.7
41527.9	23549.7	24800.5	42808	22233.2	24549.7	40375.2	23620.8	25999.9	40841.4	23408.7	22950.7	39792	21627.5	26580
41299.1	23441.2	24617.4	42160.6	22069.2	24496.1	40135.2	23498.4	25881.8	40643.7	23320.3	22858.3	39528.9	21523	26461.9
40815.9	23257.8	24422.4	41839.1	21970.7	24523.6	39831.4	23290.1	25628.5	40167.7	22981	22608.5	39223.3	21358.4	26058.7
40523.4	23066.9	24286.5	41457	21818.8	24388	39579.2	23157.5	25476.2	39829.9	22779.2	22506	39279.7	21307.3	25814
40103.8	22891.1	24422.4	40771.9	21633.1	24074.2	39587.3	23039.1	25251.3	39577.8	22862	22353.3	39485.6	21332.1	25405.2
39442.6	22958.4	24286.5	40331	21572.2	23990.8	39509.2	22767	24888.8	39445.8	22758.6	22105.6	39391.8	21079.6	25142.6
38794.2	22853.6	24062	39780.4	21576.3	24017.8	39230.8	22490.9	24532.5	38875.6	22568.5	21804.1	39130.1	20848.3	24747.3
38946.8	22730.1	24115.2	38889.1	21470.1	23873.4	39187.4	22555.9	24617.1	38928.4	22417.4	21689.8	38789.1	20795.1	24773.7
38895.9	22801.2	24162.5	38850.3	21422.8	23989.5	39281.5	22545.9	24589.3	39011.7	22504.3	21723.2	38888.4	20814.6	24778.3
38819.6	22737.6	24280.6	39083.5	21606.9	24208	39345.9	22534.7	24548.1	39172.2	22508.8	21682	39037.9	20815.8	24742.9
39964	23119.3	24759.1	39153.1	21719.8	24316.1	40050.2	23052.7	25171.8	39985.9	23101.3	22316.8	39838.9	21334.1	25413.2
41349.9	23538.5	25036.8	39568.2	22369.8	24923.5	40597.5	23614.4	25907.1	40763.1	23489.7	23134.5	40538.5	21912.2	26381.9
41833.1	23980	25007.3	40618.4	22954.1	25407.2	40875.5	23764	26156.2	41420.9	23492	23542.3	40722.5	22042.6	26898.4
41782.3	23916.4	24759.1	41997.4	23203.3	25848	40610	23676.6	26132.2	41360.1	23494.2	23580.8	40384.2	22003.7	26923.1
41299.1	23714.3	24410.6	43035.6	22976.4	25914.4	40155.8	23405.5	25882.7	41083.2	23256.9	23379.2	39920.2	21779.2	26780.8
40498	23310.2	24162.5	42979.1	22398.9	25017.2	39657.2	23044.2	25463.8	40471.7	22922.5	23060.9	39519.8	21592.7	26319.7
39646.1	22891.1	23689.8	41526.5	21835.7	24094.9	38939.3	22610.3	25011.1	39637.6	22704.6	22713.1	38905.3	21314.6	25844.7
38895.9	22165.1	23010.5	39778.1	21360.3	23147.6	37807.3	22162.8	24606.9	38127.9	21980.2	22206.4	37835.4	20909.2	25147
38450.9	21757.2	22478.8	38491.6	20807.4	22251.5	37028.9	21876.2	24356	36999.9	21564.3	21880.9	37012	20613	24674.7
37433.6	21218.3	21598.5	37442.1	20348.2	21432.9	35829.1	21290.4	23760.6	35258.9	20939.5	21225.7	35473.7	19980.5	23918.5
35424.6	20163	20511.5	36437.8	19964	20740.6	34070.8	20276.9	22499.9	32815.2	20121.3	20008.2	33002.9	19030	22376.2
33377.5	19485.7	19725.8	34799.4	19086.9	20061.6	32849.7	19279.1	21178.3	31358.4	19337.2	18869.7	31859	18093.9	20924.2
32322.1	18785.9	18857.4	33077.3	18370	19339.7	31538.6	18665.5	20483	29852.9	18808.8	18154.4	30800.6	17512	20148.1
31215.9	18258.2	17959.4	31633	17831.2	18872.4	30335.7	18038.1	19740.3	28795.3	18189.1	17504.7	29804.6	16949.6	19344.7
30198.7	17760.5	17463.1	30646.1	17377.8	18234.7	29530	17533.1	19049.5	28284.4	17734.6	16885.9	29130.3	16506.7	18601.8
29257.7	17382.5	17238.6	29616.2	17012	17681.4	29060	17114.5	18403.2	27973.9	17278	16360.9	28710.3	16175.5	17921.2
29486.6	17045.7	16955.1	29011.4	16706.2	17161.6	28562	17131.3	18568.3	27688.9	17442.3	16249	28263.3	16053.9	18035.4
28622	16304.8	16441.1	28392.6	16405.2	16822.6	27585.6	16660.6	17973.1	26744.7	17137.5	15619.2	26951.9	15631.7	17389.4
27058	15492.7	15543.1	27656.5	15857.1	16129.1	26245.1	15870.5	16894.4	24149.9	16873.7	14672.9	23671.7	14885.5	16221.1
25405	14882.7	14261.2	26826	15125.1	15155.7	24800.5	14940.7	15748.2	21868.8	16798.7	13692.6	22528.7	13735.3	15076.3
24629.4	14317.7	12683.8	25918.8	14369.3	13943.4	23292.9	14325.9	15212.6	21060.9	15506.5	13173.8	22136.2	12829.3	14492.1
24324.2	14104.4	12223	24999.3	13813.9	12921.3	22830.7	14073.4	15004	20928.9	14801.2	12960.6	22085.2	12477.9	14376.3
24133.5	13707.7	11809.5	24169.1	13517.6	12413.9	22286.3	13861.8	14876.3	20818.3	14126	12677.8	21892.6	12118.6	14418.7
23917.4	13651.6	11508.2	24401.3	13278.4	12209.5	22047	13696.3	14729.2	20801.8	13636.2	12558.1	21990.1	11880.2	14327.7
23841.1	13415.8	11283.7	24569	13153.3	11710.5	21751.5	13588	14676.3	20801.4	13284.9	12381.2	21857.6	11658.6	14394.8
23879.2	13232.4	11248.2	24765.1	13061.6	11304.1	21643.2	13579.8	14640.4	20831.8	13318	12264.2	21726.5	11586.3	14468.8
21895.6	13022.9	11189.2	25100.1	13036.8	11114.3	21514.4	12745.7	13201.2	20823.5	12993.1	11360.7	21403.9	10804	13264.3
20700.4	13090.2	11118.3	25024.6	12785.9	11035.8	21605.5	12282.1	12193.9	20900.1	13109.2	10835.7	21464.9	10343.2	11250.4
23268.9	12921.8	11053.3	24465.6	12578.2	11012.2	21626.5	13384.6	13570.7	21051.3	14754.1	11700.1	21197.4	11335	13915.2
23904.6	13131.4	11094.6	24370.9	12832.1	11009.6	22051	13732.8	13428.2	21258.9	14944.4	11958.8	21277.6	11743.7	14147.5
24082.6	12996.7	11106.5	24584.5	12977.4	11022.9	21966.6	13840.8	13605.4	21267	14706.5	11923.4	20812.7	11805.1	13673.2
24209.8	13172.6	11277.8	25011.6	12891.3	11012	22063.9	13865.7	13937.9	21129.9	14953.9	12123.1	21398.1	11856.6	14115.2
24324.2	13513.1	11301.4	25542.2	13071.7	11014.8	22811.1	13991.9	13213.7	21525.2	14809.4	12172.4	21235.8	12189.2	13928.7
24362.4	13681.5	11206.9	25678.9	13395.8	11005	23399.8	14130.9	13058.4	22373.8	14419.9	11881.3	21774.6	12407.6	13188.6
24438.7	13726.4	11366.4	25824	13494.8	11009.7	23595.5	14279.5	13103.8	22607	14699.5	11690.2	21368.2	12437.8	12918.1
24629.4	14138	11460.9	26432.1	13562.2	11064.4	24409.4	14483.4	13064.6	23863.7	14921.9	11530.9	23313.6	12741	13478.6
25023.6	14370.1	11419.6	26780.8	14047.8	11110.9	24335.9	14718.1	13348.2	23634.9	15027.4	11907.4	22490.6	12924.4	13106.6
25468.6	14763	10976.5	26852.3	14214.8	11324.7	24581.3	14950.5	13536.6	25514.2	14952.4	11383.4	24595.1	12910.2	14261.4
25544.9	15212.1	11573.2	27004.5	14441.4	11447.5	25263.8	15183.1	13590.6	25589.5	16223.7	11229.7	24503.2	13132.9	14514.9
26371.4	15361.7	12039.9	27583.7	14972.5	11703.2	25685.1	15652	14072.5	24787	17932.3	11179.2	24650.8	13431.2	15218.4
27096.2	15560.1	11898.1	28106.8	15256.3	11964.2	25733.6	15949.7	14480.6	25366.3	18756.8	11209.8	26472.3	13531.7	15756.1
27312.3	15754.7	12187.6	28308.8	15589.2	12192.4	26120.1	16169.6	14623.3	26248.6	19189.1	11276.2	26882.1	13834.1	16005.6
27566.6	15994.2	12264.4	28932.9	15849.6	12325.8	26441.9	16376	14777.5	28290.9	19149.3	11460.1	26852.1	14158.5	16215.9
27948.1	16020.4	12459.3	29225.4	16306.1	12484.2	26655.1	16633.3	15028.2	28414.5	19723.9	11449	27006	14374.9	16701.4
27871.8	16839.9	12849.2	29574.4	16525.8	12671.5	27454.2	16779.1	14992.5	29593	19818.5	11631.2	28531.4	14581.4	16624.6
27731.9	17943.9	12996.9	29981.3	16832.1	12873	28213.9	16785.1	14905.7	31660.5	19719.5	11917.5	30217.6	14598.6	14088.4
28177	18112.3	13327.8	30409.5	17199.4	13119.3	28647.1	17155.7	15234.4	31646.1	19723.8	12083.2	30926.5	15055.9	14559.1
28444	18520.2	13717.7	30590	17531.1	13311.4	29204.6	17410.2	15457.1	32175.2	20069.8	12173.7	31575	15294.6	14320
29067	18924.3	13948.1	30648.5	17888.5	13538	29607.7	17686.6	15684	32846.8	20603.9	12507.1	32008	15618.2	14556.5
29423	19511.9	14196.2	30748.4	18223.4	13811.5	30197.9	17898.1	15767.6	33450.8	19825.9	13027.8	32626.7	16138.3	15523
29791.8	19695.2	14757.4	30788.7	18588.5	14167.6	30643	17744.6	15687.6	29823	20708.8	13728.1	29072.7	16229.7	15252.6
30440.3	19635.3	14940.6	31133.6	19197.5	14653.7	30893.2	18170.5	15945.6	32304	21356.9	13684.6	32069.7	16756.5	16393.5
30859.9	19897.3	14940.6	30988.4	19481.2	14690	31156	18552.1	16275.7	34265	21301.1	13770.7	34288	17212	16392.5
31317.6	19912.3	15360	30684.8	19567.5	14951.2	31529.8	18618.3	16251.2	32453.2	21016.5	14241.2	32444.3	17408.8	16043.4
31597.4	19949.7	15619.9	31644.5	19821.2	15196.2	31548.5	18707.3	16634.8	29763	20507.7	15028.6	28886.9	17390.9	15568.2
31877.1	20178	15897.6	32356.9	19900	15855.8	31753.3	18779.6	17126.6	31237.6	20582.7	15486.7	29894.3	17209.7	16181.9
32360.3	20331.4	16187.1	32174.2	19690.6	16242.8	32115	19033.8	17399.2	31817.7	20643.1	15715.8	30550.1	17513.6	16867.8
32678.1	20877.8	16547.4	32603.9	19691.5	16276.7	32976.1	19330	17209	32161.9	20615.8	15692.3	30721	18069.3	16167.7
33097.7	21222	16860.6	32354.5	19852.5	16620.3	33571.4	19630.1	17267.9	33507.4	20798.7	15637.5	31598.3	18467.5	16281.6
33301.2	21203.3	16972.8	32672	20512.3	16935.1	33555.7	19686.5	17550.3	33282.9	20690.7	15902.1	32953.2	18412.2	16280.3
33377.5	21390.4	17173.7	33217.5	21394.1	17086.8	33665.1	19654.4	17991.3	33842	20383.2	16505.6	34334.3	18177.9	16879
33631.8	21469	17238.6	33706	21582.1	17505.7	33941.8	19854.5	17800.8	33813.9	20665.4	16205.7	34423.8	18651.1	16574.9
33987.8	21618.7	17392.2	34079	21637.4	17412.2	34435	20175.8	17617.6	36750.9	20918	16068	33792.5	19201.5	17386.4
33911.5	21484	17445.4	33940	21775.1	17268.2	34298.5	20119.6	17666.3	35018.4	20799.4	16121.6	33736	19073.3	16807
34877.9	21686.1	17675.8	33660.3	21924.7	17385.6	34751.1	20629.9	18102.2	36304.6	21834.6	16365.6	34794.2	19641.9	17708
35055.9	21996.7	17853	33983.4	21781.3	17592.4	34992.4	20666.9	18259.5	35170	22107.8	16595.9	34758.3	19494	17237
35157.6	21862	17669.9	34375.1	22051	17948.2	34560.5	20554.7	18639.6	35087.9	21633.2	16877.2	34785.5	19125.9	17253.8
34750.7	22067.8	18124.8	35273	22055.5	17843.5	35418.8	20795.6	18368.9	34310.1	21491.4	16460.8	35919.9	19941.3	17696.3
35055.9	22382.1	18237	35133.2	22230.7	17654.6	35866.1	21094	18631.1	34049.7	24188.6	16447	36118.6	20386.9	17463.1
35106.8	22329.7	18337.5	34719.8	22301.5	17579.2	35748.1	20935.9	18388.1	34180.7	21952.5	16703.8	36266.7	20215.9	17421.4
35450.1	22546.8	18372.9	34689	22299	17876.9	35673.9	20883.3	18722.9	35832.2	21313.2	17540.9	36084.6	19874.4	17188.5
35373.8	22490.6	18349.3	35079.6	21492.7	18013.9	35752.6	20938.8	18378.9	34821.8	21499.6	17481.2	35750.4	20229.1	17657.5
35450.1	22659	18384.7	35515.8	21723	18110.9	36023.9	21100.7	18508.3	35370.2	21879	17418.8	37362.1	20624.6	17742.9
34623.6	22737.6	18550.2	34675.5	22494	17784.5	36124.5	20697.8	18036.1	36130.8	21383.5	17170.2	36239.6	20082.8	17768.4
35348.3	22797.5	18526.5	34284.6	22275.4	17903.7	36126.8	21021.9	18460.7	35582.7	21838.3	17597.9	36243.2	20405.4	17570.1
35450.1	22681.5	18514.7	34547.3	22239.9	18055.7	36155.2	21093.4	18458.8	35803.2	21786.1	17249.1	37317.1	20546.9	17911.2
35818.8	22475.7	18621	35225.4	22052.8	18243.9	36230.4	21506.2	19095.9	34887.5	23391.2	17164.5	37167.9	20970.6	17136.8
35895.1	22659	18597.4	35515.4	23041	18313.2	35995.4	21176.6	18709.5	33700.9	22248.7	17859.7	35933.1	20392.1	17915.3
35717.1	22565.5	18562	35130	22647.6	18327.2	35738.2	20976.9	18975.3	35463.3	21769.6	17986.1	35782.6	19819.3	18025.9
35717.1	22228.7	18461.5	35364.9	22014	18479.4	35506.5	20994.6	18847.4	35076	21675.1	17730.1	35508.2	19976.1	17942.6
35284.8	22281.1	18485.2	35396.1	21987.1	18157.4	35607.2	20887.8	18478.8	33997.8	22072	17407.6	35437.8	19968.3	17733.1
35373.8	22105.2	18497	34791.3	22048.8	17896.2	35239.2	20753.5	19062.3	34514.8	21709.3	17961.4	35847.1	19382.7	17987.4
35653.5	21577.5	18621	34628.1	22086.3	18059.2	35080.4	20907.5	19176.8	35507.6	21365.7	17643.5	35946	19564.2	19819.5
35691.7	21959.3	18691.9	35508	22022.5	18219.2	35900.1	21287.4	18627.8	34601.9	22712.3	16916.4	36737.8	20860.8	17847.9
35526.4	21944.3	18851.4	35713.5	22283.7	18071.3	35844.7	21126.9	18521.4	33970.5	22647	17175.4	36177	20442.7	17466.9
36035	22090.2	18727.4	36138.9	22368.1	18203.4	35633.7	21160.2	19134.1	35855.6	21867.3	17705	36121.2	20033.5	17646.7
35704.4	22011.6	18715.6	36671.1	21767.5	18508.3	35746.9	21164.9	18619.1	33413.4	22391.5	17238.1	35848.8	20389.2	17581.8
35513.6	21839.5	18786.5	36108.4	21684.5	18555.6	35646.4	21092.3	18539.4	32951	22741.3	17303.8	35487	20357.4	17774.5
35106.8	21536.4	18922.3	35802.4	22273	18437.3	35528.5	20934.3	18399.1	32712.6	22441.8	17106.5	34562.4	20193.7	17768.2
35157.6	21764.7	18910.5	35234.7	22431.7	18320.9	35150.2	20639.3	19328.7	32504.1	22436.5	18086.8	36701.4	19021.2	19199.3
35246.6	21843.2	18934.2	35424.1	21346.2	19273.4	35276.2	20689.5	19374.2	33273.9	21770.3	18061.1	36771	19089	19220.8
35386.5	21929.3	19117.3	35561.9	21419.9	19297.6	35738.4	20917.2	18963.1	36131.6	22538.9	17911.6	36053	19762.2	17977.1
34801.6	21802.1	19288.6	35529.2	22139.1	18611.4	36157.6	20942.1	18130.6	34468.3	22298	16962.3	36213.5	20485.2	17355.9
36124	21974.2	19566.3	35622.5	21909.3	18225.3	35835.3	21106.6	19999.8	32982.5	23157.2	18889.3	37127.1	19634.3	19504.9
36327.4	22161.3	19879.4	37469.7	21508.9	19921.7	36194	21190.5	20271.2	33797.5	22713.3	19061.1	37034.9	19587.7	19838.1
35170.3	22180	19779	38093.6	21423.1	22012.4	36467.2	20937.4	19102.1	36898.8	21699.5	17985.3	37532.2	19824.4	19868.2
35195.8	22468.2	19885.3	37106.1	22242.5	20798.6	37039.1	21193.2	18559.2	37763.8	21729.6	17117.7	39629.7	20859.9	19388.1
35272.1	22580.5	20180.7	37013.8	22534.9	20124.7	37298.4	21235.8	18774.6	38273.6	21769.1	17419.9	38733.9	20734.1	19798.6
36925	22812.5	20487.9	37560.9	22312.2	19963.5	37470.1	21711.9	20171.9	37547	22885.8	19193.5	38161.9	20590.3	21216.5
37395.5	22939.7	20641.5	37043.2	22511.8	21218.6	37818.7	22012.5	20236.3	38680.6	22742.4	19129.8	38329.4	21165.1	21668.3
38171.1	23388.8	21084.6	37313.6	23903.7	20775.4	38556.3	22435.2	20566.4	39400.8	22230.6	19376.9	38413.2	21664.2	21878.5
38806.9	23942.6	21657.6	38661.6	24154.1	21116.3	39439.4	22800.6	20866.8	40103.7	22315.6	19672	39113.5	21997	22104.7
39913.1	24590	22348.8	40867.4	24759.9	23660.5	40433.5	23330.9	21488.1	41109.7	23933.1	20466.6	40916	22471.7	23047.6
41044.8	25761.3	23093.2	41337.6	25350.7	24571.2	41731.2	23818	22214.5	43249.7	24499.5	21403.1	41632.6	22593.7	23540.1
42214.6	26734.3	23985.2	43509.2	26265.1	25911.1	42981.8	24318.4	23037.2	45104.8	24600.7	22385.6	42356.9	22787.4	23804.8
44452.5	27969.2	25887.5	44251.5	26678.1	27294.7	45241.6	25382.7	24374.1	46460.7	27612.4	24212.4	44422.1	23995.2	25083.9
46741.2	29466.1	27193.1	44951.3	26791.2	27764.9	47116.1	26311.4	26095.6	47766.7	30494.7	26214.2	44973.1	25134.9	26123.4
46817.5	29215.4	28185.6	45373.2	26865.7	28013.5	47647.1	26436.8	26607.1	47343.1	30497	26262.8	45858.9	25074.7	26740.3
45596.8	27774.6	27352.6	45570.1	26869.7	28147.9	45728.8	25764.7	27212.2	44229.3	28746.7	25674.4	45008.7	24021.7	27016
44312.6	27284.4	27346.7	45521.4	26620.1	28014.1	45604.9	25379.5	26110.3	44573.1	28534.3	24949.8	45054.1	23889.9	26925.3
44032.8	27273.2	27902	45368.7	26093.6	27847.9	45912.8	25355	26358.1	44070.8	28036.2	24998.7	44650.7	23887.3	26491.4
44859.3	27598.8	27972.9	45330.4	25851.4	27833.5	45983.8	25602.5	27207.4	43928.5	27786.7	25590.7	44667.9	24020.3	26966.2
45596.8	27639.9	27931.6	45308.1	25862.9	27936.1	45855.3	25796.6	27838.8	44155.2	26809.9	26067.1	44727.8	24193.8	27432.3
45469.7	27497.7	27890.2	45173.2	26091.7	28031.9	45704	25739.8	27856.2	44198.5	26400.2	26138.3	44757	24253.5	27475.8
45609.5	27785.9	28132.4	45034.9	25970	28056.6	46057.9	25820.9	27979.4	44755.5	26427.2	26426.8	45062.7	24415.7	27653.2
45711.3	28137.6	28286	45245.7	25832.2	27948.3	46396.9	25877.9	28036.7	45225.5	26527.8	26638.4	45470.2	24491.3	27643.8
45062.8	28175.1	27937.5	45246.3	26012.1	27835.2	46136.9	25580.1	27721.4	45097.9	26018.9	26314.4	45547.1	24061.3	26769.5
45266.2	27976.7	27837	45079.7	26096	27689.2	45928.3	25616.6	27826.1	44907.6	26124.6	26282.5	45401	24009.6	27312.5
45151.8	27916.8	27512.1	44957.8	26172.6	27504.6	45628.1	25509.1	27773.2	44680.8	26013.8	26203.1	45358.4	23836.7	27169.3
44134.6	27523.9	27370.3	44986.5	26064.7	27246.8	45261.6	25113	27271.1	44268.6	25351.6	25580.1	45007.2	23407.3	26437
44541.5	27374.2	27346.7	44623.8	25804.6	27019.6	45142.2	25243	27479.5	44289.8	25595.6	25618.6	44671.7	23430.4	27236.6
44503.3	27348	26945	44553.5	25871	26868.9	44798.3	25151.2	27459.2	44049.9	25123	25565.2	44731.7	23257.8	27189.4
44210.9	27157.2	26820.9	44583.1	25710.9	26743.5	44574.8	25019.8	27315.2	43854.8	24909.9	25375	44598.6	23120.4	27106.9
44096.4	27067.4	26691	44357.6	25644.7	26670.4	44415.4	24959.2	27259	43541.6	25001.3	25378	44662.8	23135.7	27091.6
44198.1	27254.5	26820.9	44372.4	25602.1	26561.3	44644.3	25018.7	27307	43759.8	25209.2	25537.5	44897.6	23240.1	26853.7
44312.6	27363	26726.4	44477.4	25597.1	26545.6	44642.2	25041.3	27367.2	43746.2	25266.7	25750.6	45039.2	23352.5	26653.7
44325.3	27355.5	26661.4	44452.6	25738.9	26571.4	44588.6	25031.6	27376.3	43744.2	25307.9	25850.7	45347.4	23411.5	26568.4
44160	27029.9	26324.7	44463.8	25847.7	26576.1	44092.4	24898	27298.1	43677.6	24726.2	25660	44975.1	23220.4	26903.2
43689.5	27082.3	26052.9	44510.4	25659.1	26457.6	43890.2	24664.7	27061.7	43882.8	24274.4	25446.5	44643.1	22906.2	25856.2
43257.2	26681.9	24942.3	44327.7	25434.2	26201.2	42639.6	24302.5	26848.8	43326.2	24186.7	25095.2	43153	22452.1	26060.1
42545.2	26595.8	24227.4	43490.9	24800.4	25084.1	41932.9	23906.1	26483.2	43207	23832.1	24740.9	41950.6	21990.1	25114.1
41858.5	26158	25355.8	42610.1	24393.8	24017.9	42660.3	23847.9	26132.6	43426.3	23376.9	24253	43196.6	21999	24890.2
41489.8	25970.9	25332.2	42498.5	24442.2	24291.1	42522.2	23730.9	25940.7	42647.7	23947.3	24155.6	43274.8	22079.1	24804.4
40892.2	25555.5	25119.5	42269.7	24451.2	24724.8	42053.7	23491.6	25628.6	41739.2	23740.2	23751.3	42643.6	21924.2	24899.4
40307.3	25323.5	24995.4	41751.1	24343.9	24323.6	41781.5	23245.8	25316.9	41509.2	23411.1	23354.1	42111.6	21627.6	24339.6
40154.7	25095.2	24918.6	41272	23952.8	24699.1	41560.1	23183.2	25237.3	41091.8	23280.4	23256.2	41828.8	21639.5	24625.7
39824.1	24930.6	24694.2	40457.1	23499.9	24585.9	41240.7	23010.2	25058.2	40989.8	23151.9	22983.7	41330.9	21380.7	24274.6
38921.3	24702.3	24434.2	39646.5	23367.6	24582.5	40847.7	22608.5	24566.8	41021.4	22628.4	22544.6	40775	20972.7	22849.8
38692.5	24414.1	24416.5	38602.1	23275.6	24411.7	40633.1	22500.8	24441.7	41120.4	22394.4	22330.4	40425.2	20812.6	22827.7
38222	24219.5	24310.2	38054.3	23037.8	24182.2	40400.9	22278.8	24181.2	41237.9	21900.3	22072.1	40060.6	20569.5	22300.4
38145.7	24451.6	24298.3	37898.2	22829.3	23998.5	40554.6	22266.2	24130.9	41248.8	22035.3	22203.7	40409.3	20657.1	22045.3
37548.1	24365.5	24310.2	38021	22807.9	23927.7	40503.8	22046.7	23785.1	40880.7	21558.3	21863.4	40253.1	20441.7	21533.7
37777	24286.9	24333.8	37924.7	22850.7	24080.9	40471.5	22148.3	23923.3	40563.6	21793.8	21925.4	40220	20556.5	21751.4
38361.9	24331.8	24451.9	38044	22807.3	24117.4	40608.3	22420.5	24257	39998.1	22227.4	22114.4	40172.1	20822	22759.5
39442.6	24425.4	24818.2	38591.9	23013.5	24386.8	41000.9	22894.7	24860.6	40240.8	22879.7	22509.6	40536	21203.6	24657.5
40167.4	24462.8	25196.3	39346.3	23390.8	24925.8	41369.6	23234.4	25256.2	40581.3	23292.7	22830.8	41067.3	21544.9	25681.7
40574.3	24795.8	25397.2	40146.6	23712.9	25507.7	41779.1	23414	25470.1	41231.6	23524	23158.6	41590.5	21717.7	25820.4
40790.5	25256.1	25131.3	41188.2	23926.8	26044.9	41854.4	23457	25576.8	41249.9	23665.6	23447.7	41878.9	21778	25518.1
40777.7	24934.3	24889.1	42250.4	24035.5	26203.5	41416.2	23418.7	25574.4	40592.7	23548.7	23288	41239.5	21716.5	25918.4
39493.5	24747.2	24463.8	42567.7	23635.3	25638.7	40905.4	22869.1	24881.1	40223.4	22786.6	22743	40705	21268.7	24292.9
38806.9	23931.4	24144.7	41097.5	23159.5	24655.9	40056.5	22536.9	24516.1	39352.9	22511.4	22217.3	39926.3	20971	24430.1
38781.5	23512.3	23477.2	39385.9	22538.5	23677.8	39150.6	22375.3	24510.3	39178.6	21935.2	22034.3	38976.6	20670.9	24999.9
38145.7	23100.6	22851	38008	22053.6	22882.8	38289.9	22006.1	24160.3	38448.9	21443.5	21734.9	38143.6	20373.2	24576.5
37001.3	22483.2	21840.7	37101.2	21683.8	22066.2	36915.3	21356.2	23489.4	37307.2	20773.1	20999.7	36677.5	19658.1	23767.6
34369.3	21225.8	20724.2	35903.5	21106	21175.4	34994.2	20076.3	21827.8	34575.1	19430.1	19494.6	33625.7	18515.9	21461.8
32373	20439.9	19991.6	34227	20041.3	20457.7	33764.6	19125.2	20519.6	32705.6	18558.5	18432.3	32357.4	17742.7	19288.8
31470.2	19938.5	19359.5	32681.7	19201.7	19921.8	32824.9	18661.7	19924.7	31420.8	17952.3	17844.8	31504	17320.7	18759.4
30262.3	19466.9	18656.5	31401.3	18785	19440.1	31853.8	18070.4	19105.6	29948.8	18014.9	17356.1	30777.5	17031.3	17541.9
29550.2	18804.6	18178	30418.5	18358.6	18523.8	30937.8	17698.2	18625.9	28875.6	17580.6	16782.4	30172.2	16674.1	17640.1
29219.6	18639.9	17799.9	29453.2	18084.8	18040.6	30470.7	17453.4	18396.7	28717.8	17035.6	16607.4	29695	16434.6	17209.9
28711	18265.7	17545.8	28942.3	17778.7	17696	29975.2	17208	18050.2	28220.6	17057.1	16292.6	29364.1	16263.1	17011.8
27579.3	17472.3	17067.3	28220.9	17459.8	17338.7	28981.2	16690.9	17271.1	27378.6	16713.5	15485.1	28897	15789.3	16326.2
26269.7	16813.7	16198.9	27406.5	16740.5	16603.5	27740.5	15977	16359.3	26912.3	15712.8	14686.5	27738.7	15055.4	15112
24527.7	16110.2	14976	26588.2	16240	15809	26211	15037.3	15149.2	23909.5	14109	13697.8	24324	13997.5	13177.5
23726.6	15410.4	13268.7	25506.1	15641.9	14661.6	24462	14406	14607.9	21522.5	14033.2	13012.4	23492	12918.4	12883.1
23218	14890.2	12559.8	24451.4	14896.1	13644.6	23603.9	14057	14268.2	21192.7	13547.5	12532.5	23116.9	12324.8	12543.9
22989.1	14714.3	12128.5	23799.6	14343	13048.4	23184.2	13872.4	14115.5	21291.5	13286.5	12332.5	22974	11990.4	12381.2
22709.4	14575.9	11974.9	23664.5	13951.3	12631.8	22985	13722.6	13928.8	21253.1	13093.8	12111	22571.2	11754.7	12212.5
22722.1	14549.7	11720.9	23544.3	13780.4	12158.2	22792.9	13675.4	13937.9	21480.4	13115	12058.4	22500.7	11588.7	12241.4
22620.4	14336.4	11236.4	23675.5	13761.2	11646.9	22333.7	13529.3	13851.8	21846.1	12803.6	11940.9	22199.8	11323.6	12099.6
22493.2	13973.4	11041.5	23831	13636	11205.4	21993.1	13431.3	13721	21666.7	12625	11750.3	21580.4	11196.1	11882.7
22773	14040.7	11201	23920	13429.8	11056.9	22190.6	13601.8	13819.1	21704.9	13096.9	11785.5	21702.5	11325.9	12066.1
22684	14392.5	11065.1	24053	13434	11059.5	22387.4	13545.6	13617.9	22376.5	13285	11716.2	21843.8	11122	12193.6
23294.3	14385	10958.8	24286.4	13707.3	11089.9	22475.4	13814.3	13675.7	22736.3	13678.6	11872.3	21554.1	11364.7	12460.7
23383.3	14545.9	10923.3	24412.1	13862.2	11049.8	22679.1	13867.4	13492.8	23207.8	13791.8	11866.9	21678.5	11400.8	12490.7
23014.6	14624.5	11100.6	24572.9	14065.4	11018.6	23044.8	13775.9	12896.5	23561.8	14148.9	11527	21482.8	11322.4	12312
23129	14987.5	11295.5	24736.6	14254.2	11023.5	23059.8	13843.2	13664.5	23640.6	14210.5	11858.6	22452.7	11283.8	12740.4
23421.5	15058.6	11366.4	24992.9	14472.8	11053.3	23244.5	14004.8	13695.3	23978.5	14702.1	11852.4	22499.7	11368.3	12986.7
23612.2	15200.8	11413.7	25214.8	14662.3	11058.9	23369.1	14102.4	13830.4	24284.1	15129.8	11878.8	22580.8	11362.3	13238.8
23421.5	15548.9	11455	25362.8	14896.3	11053.5	24206	14056.6	12788	24991.9	14605.9	11914.4	22604.8	11820	12185.7
24031.8	15702.3	11525.9	25228	15107.9	11034.4	23817.8	14294.1	14015.9	24387.4	14926.5	12425.4	23312.6	11783.4	13169.5
24171.7	15979.2	11715	25502.2	15408.5	11076.5	24304.1	14407.6	13779.4	24858.1	15538.8	12402	23455	11899.4	13064.7
23841.1	17094.4	11927.6	25799	15589.9	11146.6	25666.3	14337.5	13012.9	26947.9	15808.5	12456.8	25122.9	12071.2	10322.6
24260.7	17670.7	12175.8	25903.7	16061.8	11281.8	26289.3	14581.7	13257	27923.2	16034.2	12868.1	26216	12422.2	10584.4
24654.8	18123.5	12128.5	25970.2	16403.9	11634.4	26556.3	14744.1	13499.4	28771.9	15758.4	13372.4	27114.9	12709.8	10825
24934.6	18187.1	12288	26289.8	16829	11758.8	27093.7	14952.8	13500.3	29094.5	16084.6	13298.6	26969.9	13082.7	10804.2
25163.4	18351.8	12636.6	26843.6	17437.8	11690.8	27682.5	15201.4	13565.1	29167.2	16274.9	13247.6	26966.3	13429.9	10900.7
25494	18636.2	13091.4	26727.5	17932.8	11937.9	28379.6	15505.6	13690.7	29094.5	17183.5	12935.4	26334.6	13565.3	11319.4
26002.6	18812.1	13410.5	27100.3	18381	12451.5	28656.9	15776.7	14018.9	29169.7	17669.1	13297.4	26511	13832.4	11512.1
26829.1	19444.5	13528.6	27601.8	18740.7	13326	29064.6	16118.5	14543.8	29953.5	18409.2	13989.6	29082.5	14135.4	12161.9
27197.9	19684	13635	28067.1	19090.3	14060.8	29041.6	16246.3	14914.9	29567	18258.5	14487.5	29068.1	14185.3	12278.6
27248.7	19452	14851.9	28707.6	19518.7	14560.1	29568.6	16466	15103.7	29910.9	16375.9	14692.1	28229.7	14679.6	12477.3
28075.2	19021.6	15306.8	29807.5	19759.9	14983.8	29889.7	16940.9	15379.6	30877	17037.4	14849.8	27792.2	15393.6	13247.3
28202.4	19444.5	15625.8	30553.3	19882	15169.1	30876.3	17176.7	15215.6	31395.9	16800.5	14899.1	29695.5	16015.8	12760.8
28863.6	19931	15749.9	30270.1	19981.1	14868.6	31140.4	17410	15708.6	33238.6	17122.9	15819.6	31947.7	16435.6	13100.2
29270.5	20297.7	15992.1	30315.7	20265.6	15262.5	32014.2	17749.3	15588.6	31426.2	17234.1	15338.1	31777.3	17001.3	13933.1
29944.4	20555.9	16210.7	30273.8	20689.4	15525.9	32756.7	18361.8	15611.4	31844.5	17024.3	14630.3	33786.2	17934.5	15967.4
29702.8	20383.8	16275.7	29393	20787.4	15213.6	32872.2	18336.8	15748.7	32638.6	17116.7	14447.1	34900.9	18137	16216.7
29842.6	20353.8	16506.1	30140.5	20611.9	15501.3	33117.7	18448.1	15942.6	33001.3	17844.4	14722.4	33349.7	18316.3	17115.9
30376.7	20484.8	17061.4	31203.7	20925.4	15650.8	33657.3	18914.4	16471.5	33640.6	18995.4	15107.6	32658.1	18683.1	17159.5
31330.3	20862.8	17315.4	31913.7	21042.9	16329.1	34035.6	19301.6	16908	34684.2	19133.1	15744.8	33323.5	19044.8	17165.5
32029.7	20881.5	17285.9	32513	20933.9	16702.8	34046.2	19573	17126.8	34574.4	19231.8	15968.7	33508.9	19346.3	17247.2
32462	21064.9	17534	32340	20789.8	17247.2	34434	19837.9	17307.3	34695.2	19780.1	16225.2	34457.9	19784.3	17236.6
33034.2	20971.3	17522.2	31928.5	20561.6	17569.7	34349.8	20055.3	17572.5	34657.1	19969.6	16493.5	34225.6	20000.1	17294.8
33937	21371.7	16517.9	32254	20504.7	17824.7	33637.4	20068.6	17709.8	33424.1	19248	16910.9	34166.8	19690.8	17603.6
34496.4	21850.7	16807.4	32760.1	20437.1	17928.3	34214.5	20316.3	17853.5	34781.3	19600.3	17292.6	35037	20051.3	17748
34954.2	22011.6	16825.1	33072.5	20539.9	17967.7	34536.1	20692.3	18264.6	34482.1	21099.6	17410.8	34743.2	20628	17421.5
34966.9	22210	16955.1	33326.2	21112.4	17729	34611.7	20687.8	18340.7	35247.9	21655.2	17988.8	35094.9	20675.4	17333.2
35068.6	22326	17238.6	33791.7	21500.5	17775.4	35006.2	20971.6	18692.2	36945.1	22377.6	18030.6	34200	20989.7	17358.1
35017.7	22689	17386.3	34580.2	21927.3	17865.3	35386.8	20993.8	18671.2	36823.6	22030.6	17957.8	34991.7	21051.1	17253.1
35106.8	22685.2	17498.6	35201.9	21994.8	17765.5	35485.4	21003.4	18591	35675.5	21976.1	17555.4	35134.2	20851.2	17107.9
36009.5	23010.8	17805.8	35582.9	22458.6	17930.9	35773.9	21167.4	18541.3	36635	22938	18472.2	36326.6	21153.5	17854
35857	22853.6	18030.3	35619.4	22129.9	18087.8	35794.9	21095.6	18615.8	36806.4	22136.8	18196.5	36521.1	20999.9	16693.5
35475.5	22756.3	18036.2	35411.2	21554.1	18116.4	35760	20954.8	18368.5	36880.7	22183.8	18094.3	36480.9	20910.4	16800.9
35984.1	22726.4	18178	35201.5	21822.7	17926	35641.6	21007.8	19300.3	34508.4	21615.6	20199.4	37549.1	21531.3	18194.2
36162.1	22726.4	18361.1	34901.3	22371.4	17847.4	35829.9	21030.6	19434.8	36613.6	21065.1	20492.6	38076.9	21662.6	18326.8
36251.1	22617.9	18502.9	35239.9	22830.2	17778.7	35945.7	21089.9	19375	38014.9	21082.1	20064.2	38135.2	21561.8	18398
36174.8	22576.7	18307.9	35820.1	22698.8	17593.5	35907.3	21111.6	19019.7	38137.8	21268.5	19805.6	36814.2	21829.4	18111.7
36098.5	22965.9	18414.3	36021.6	22988.2	17886.6	36144.5	21091.8	19194.8	38404	21162.4	20381.8	37634.3	21969.4	18202
36378.3	23212.9	18426.1	36640.6	23084.4	18182.1	35917.1	20979.4	19955.9	34308	21270.9	21271.8	38429	21313.4	18481.8
36174.8	23291.5	18638.8	37654	23385.9	19619	36037.7	20876.7	20168.8	34198.1	21336.4	21787.5	38222	21385.2	18612.4
36149.4	23351.4	18502.9	38151.1	23659.6	19057.8	36135.9	20876.1	19743.2	34959.2	21175.3	21462.3	38443.9	21415.3	18791.5
36441.9	23145.5	18449.7	37488.7	23668.2	18580	36214.7	21115.5	19590.6	38476.1	21036.7	20918.4	38105.2	21818.9	18621.9
35984.1	22932.2	18473.4	37454.7	23319.7	18360.6	36073.8	20857.2	19365.4	38711.3	21178.4	20876.7	37635.4	21562.2	18655.2
35895.1	22924.7	18556.1	37354.2	23018.5	18802.9	36141.5	20866.8	19319.5	38490.1	21253.8	20817	37717.9	21601.9	18484.2
35831.5	22606.7	18650.6	37067.6	23000.3	18819	36103.6	20964.8	19092.1	38600.7	21359	20010.4	37962.7	21573.1	18246.6
36111.3	22587.9	18638.8	37220.3	22986.9	18635.6	35802.3	20931.7	19681.7	36148.1	21269.8	20678.5	37918	21233.2	18512.3
35946	22906	18668.3	38038	22967.8	18776.7	35956.1	20836.5	19679.4	35264.6	21389.6	20894.3	38224.8	21128.4	18256.8
35844.2	22853.6	18733.3	37722.5	22934.7	18757.5	36215.1	20953.8	19274.8	37014.7	21251.4	20251.4	38408.1	21365.9	18291.1
35907.8	22636.6	18792.4	36963.8	23023.9	18548.3	35966.3	20933.1	19544.3	35415.6	21363.4	20599.3	37960.2	21314.6	18194.2
36263.8	22505.6	18981.4	37990.5	23156.6	18566.7	35859.1	21013.9	19993.4	34575.6	21809	20680.7	37605.6	20938.8	20123.4
36098.5	22550.5	19111.4	38469.5	22909.2	19094.8	35962.7	20972.6	19928.9	34653.3	21806.9	20186.6	37470.2	20461.9	20150.2
35996.8	22232.4	19164.6	37835.9	22687.3	19367.4	35797.4	20972.9	19872.4	34101.7	21971.3	20125.2	37247.2	20582.6	20332
36060.4	22142.6	19146.8	38536.2	22618	18943.1	35535.7	20929.5	20457.7	33879.8	21818.1	20148.6	36899.8	20148	20617.1
35767.9	22314.8	19324.1	39503.5	22390.1	18956.2	35858.3	20857.9	20055.7	34064.1	21762.3	19862	37052.1	20024.6	20271.7
35704.4	22251.1	19572.2	38973.1	22196.3	19469.5	36085.5	20898.9	19873.5	34267.7	21775.9	19852.3	37235	20234.3	20271.3
35755.2	22307.3	19643.1	37944.8	22284.5	19765.9	36401.5	21075.3	19555.7	35402.3	21712.1	19572.9	37689.4	20647	19581.1
36340.1	22273.6	19714	37141.4	22529.6	19514.9	36358.5	21260.7	20005.2	34708.3	22281.9	19959.1	37522.9	20740.3	20465.4
36683.4	22501.9	19914.8	37904.5	22732.9	19638.8	36550.8	21354.6	20512	34680.7	22507.9	20335.8	37560.3	20642.9	20803.9
36861.5	22632.8	19973.9	38649.5	22941.6	20524.7	36483.5	21375.7	21274.5	34888.6	22280.9	20651.5	37395.9	20441.3	21302.2
37344.6	22831.2	20192.5	39807.1	23114.4	21072.1	36803.3	21606.4	21611.3	35231.2	22609.4	20959.4	37617.3	20679.2	21604.1
37738.8	22868.6	20316.6	41488.6	23184.4	20975	37038.5	21786.6	21557.5	35230.4	22957	20858.2	37822	20758.7	21786.8
38031.3	23085.7	20730.1	42099.7	23419.5	21241.2	37884.4	22146.8	20849.4	37506.8	22890.1	20453.2	38851.9	21437.5	21863
38234.7	23284	20854.2	40419.7	24113.8	21125	38183.4	22291	20896.3	37889.6	22624.2	20585.2	39022.7	21772	22189.7
38628.9	23373.8	21084.6	41059.1	24909	21631	38607.5	22597.8	20844.1	38846.2	21312.4	20309.3	38774.8	22364.8	22164.7
39023	23804.2	21728.5	41272.1	25338.8	22025.3	39506.9	22932.6	20958.2	40203.3	21421.6	20415.9	39722.8	22818	22219.8
40243.7	24522.7	22573.3	42238.2	25627.4	23115.1	40629.3	23499.2	21750.1	41762.1	22043.4	21437.3	40515.5	23236.1	23108.2
41210.1	25357.2	23205.4	42958.6	25947.3	24485.9	41630.3	23903.4	22419.2	43344.3	22356.4	22433.9	42311	23515.2	23867.8
42227.3	26382.5	23849.4	43540	26455	26097.5	42616.1	24220.1	23446.5	43169.7	25337.3	23590.4	43252.9	23348.8	24950.8
44083.7	27445.3	25296.7	44437.3	26763	27510.6	44221	25000.3	25551.7	45509.5	28078.7	24929.5	44850.2	23617.6	26680.5
45978.3	28833.7	27021.8	44790.3	26981	27822.8	46570.2	26020	26092.4	47600.3	29022.7	26212	45737.9	25046.4	26974
46601.3	28979.6	28333.3	45383.3	26906.4	28045.4	47540.2	26390.9	26995.1	46951.9	30125.2	26835.5	46217	25406.7	27383.7
46105.4	27830.8	27600.7	45570.1	26956.7	28141.4	46321.8	26107.5	26671.6	46100.6	29146.2	26161.9	45559	25112.2	27600
44872.1	27029.9	27187.2	45584.3	26685.9	28214.8	45387.1	25586.7	26320.6	44948.3	28164.5	25473.5	45143.1	24497.3	27258
45164.5	27078.6	27766.2	45421.3	26218.6	28051.4	45753.1	25744.8	26806.4	44539.2	28374.9	25642.6	44873.6	24524.4	27271.3
46029.1	27703.5	27996.6	45286.6	26033.4	28024.3	46146.6	26033.9	27665	44532.2	28546.4	26397.1	45189	24715.1	27536.4
46181.7	27913.1	28043.8	45300.1	26049.2	28105.1	46129.1	26016.7	28121.3	44735.9	27103.7	26617.8	45246.8	24558.7	27650.2
46270.7	27741	27919.8	45220.3	26243	28188.7	45895.6	26015.1	28232.7	44658.4	26894.7	26718	45303.6	24610.2	27731.3
46499.6	27804.6	28091.1	45253.6	26167.5	28174	46048.8	26106.7	28397.3	44895.4	26984.1	26900.2	45343.4	24717.1	27881.6
46588.6	28047.8	28085.2	45291.6	25959.9	28031.7	46194.8	26143.6	28466.5	45189.8	26921.7	27253.9	46200.7	24925.8	28021.9
45991	27965.5	27949.3	45266.6	26044.3	27854	46034.7	25907.9	28187.4	44935.3	26409.3	27065.2	46298.2	24742	27845.7
45876.6	27827	27925.7	45238.5	26075.6	27607.6	45930.8	25855.2	28140.3	44728	26243.7	27053.8	46181.8	24740.3	27895.6
45774.8	27707.3	27742.5	45173.3	26089.1	27395.6	45709.1	25775.9	28095.3	44416.6	26126.4	27005.5	46091.4	24636.8	27943.5
45062.8	27479	27269.9	45160.4	25968.6	27233.9	45183.9	25423.8	27750.4	43995.9	25653.3	26650.1	45892.3	24247.1	27401.1
44910.2	27123.5	27157.7	44964.6	25755.6	27060.2	44865.2	25340.8	27681.3	43799.9	25563.6	26451.1	45497.6	24139.1	27758.4
44935.6	27000	27033.6	44794.5	25630.5	26892	44684.1	25313.4	27695.5	43848.7	25662.6	26400.3	45344.6	24060	27927.8
44833.9	27011.2	26915.4	44877.5	25510.3	26803.6	44593.5	25240.5	27646.3	43980.7	25635.1	26345.5	45256.9	23946.3	27799.5
44795.8	27265.7	26962.7	44754.3	25540.4	26818.1	44798.7	25226.2	27623.5	44225.9	25555	26487.8	45508.8	23984	27229.6
44897.5	27190.9	26826.8	44747.9	25731.7	26889	44640.1	25241	27673.8	44135.7	25718.1	26495.7	45477.1	23983.7	27571.4
45100.9	27460.3	26738.2	44888	25758.5	26925.8	44740.6	25277.7	27773.7	44449.5	25778.7	26697	45398.1	23993.5	27180.8
44884.8	27018.7	26649.6	44938.3	25897.4	26929.3	44382.6	25165.1	27672.1	44410.9	25554.1	26421.1	45097.6	23856.9	27796.1
44287.2	27071.1	26637.8	44928.1	25765.7	26847.4	44409.8	24940.4	27374.2	44448.4	25263.5	26254.6	45145.2	23711.8	26658.1
43765.8	26872.8	26360.1	44827.2	25596.9	26713.5	44048.7	24710.1	27114.8	44109.7	25019.9	26040.6	45029.2	23577.8	26278.3
44007.4	26670.7	26041.1	44509.9	25396.4	26409.8	43646.1	24747.2	27240.8	43781.8	25318.4	26112.6	44791.4	23645.2	27220.3
42863	26536	25793	44445	25140.9	26100.6	43344.3	24291.9	26657.3	43501.4	24720.1	25588.2	44553.3	23228	25578.2
42100.1	26225.4	25550.8	43996.7	24878.9	25741.8	42921.5	23979.9	26263.7	43109.1	24296.8	25133.9	44107	22925.5	25009.3
41235.5	25948.4	25255.4	43144.3	24474.8	25278.5	42468.4	23583.7	25812.8	42952.2	23830.3	24629.1	43366.9	22486.6	24347.5
40815.9	25637.8	25196.3	42058.4	24152.4	24874.1	42204.3	23410.7	25593.7	42783	23535.6	24284.3	42842.2	22272.2	24155.6
40510.7	25488.1	25101.8	40968.6	23977.1	24651.2	42013.7	23291.1	25428.3	42539.8	23381.9	24009.8	42605.2	22074.3	23975.4
40180.1	25200	24782.8	40532	23996.9	24843.1	41523.7	23098.5	25253.7	42366.5	23360.1	23664.2	41830.7	21760.3	23910.8
39747.8	24631.2	24552.4	40119	23843.7	24721	40924.5	22908	25027.5	41557	23141.4	23218.6	40995.4	21532.2	24328.6
39442.6	24481.5	24416.5	39278.7	23470.3	24381.3	40700.5	22785.3	24864.1	41122.9	22919.3	23075.4	40755.3	21470	24132.1
39086.6	24455.3	24451.9	38877.5	23067.9	24016.7	40719.9	22627.7	24667.5	41374.6	22605.5	23031.6	40816.8	21423.8	23348
38768.7	24477.8	24463.8	38605.2	22921.4	24038.6	40740.5	22370.2	24492.7	42820.1	22146.3	22899.5	40476.7	21054.6	23025.3
38450.9	24257	24322	38763.6	23002.4	24373.2	40457.2	22174.2	24317.1	42676.5	21606.3	22670.8	40035.7	20811.3	22825.6
38412.7	24107.3	24274.7	38864.5	22976.1	24305.7	40312	22126	24299.8	42506.5	21425.5	22629.8	39855.6	20776.4	22850
38298.3	24122.2	24339.7	38434.3	22798.8	24155.9	40383.1	22099.9	24235.6	42564.9	21486.4	22615.2	39897.9	20793.6	22758
38743.3	24234.5	24392.9	38181.6	22671.8	24028.3	40510.1	22265	24489.5	42842.7	21663.5	22872.6	39990.9	20957.5	23231.8
39595.2	24290.6	24794.6	38722.1	22699.6	24196.2	40913.4	22659.7	24965.7	43146.2	21964.9	23233.6	40537.8	21324.7	24277.6
40256.4	24713.5	25184.5	39406.4	23058.9	24634.2	41556.4	22994.9	25319.4	43863.7	22442.4	23668	41324.2	21665.1	24602.7
40993.9	25016.6	25503.5	39997.7	23549.6	25274.3	42048.4	23289.3	25717.4	44518.8	22026.7	24072.3	41804.3	21893.6	25201.7
41197.4	25196.3	25320.4	41089.7	23995.8	25947	42000.2	23252.2	25828	44840	21370.2	24185.4	41316.4	21720.1	25264
40243.7	24605	24652.8	42395	24140.2	26345.6	40988.7	22726	25326.1	43664.3	20794.1	23534.7	40159.1	21116.8	24859.3
39328.2	24373	24381	41713.8	23550.4	25424.1	40584.7	22342.8	24823.8	43154.9	20405.8	23097.2	39650.2	20809.1	24031
38895.9	23983.8	23884.8	40376.2	22785.4	24213.4	39860	22117.8	24586.1	42097.8	20548.7	22691.9	39092.6	20519.2	23557.3
38489	23501	23335.4	39061.2	22234.6	23131.2	39020.4	21824.9	24367.1	40793.3	20341	22391.1	38349.2	20244.3	23731.4
37802.4	22969.6	22667.8	37821.7	21774.6	22403.9	38033.3	21384.6	23971	39155.8	19816.9	21947.9	37715.1	19818.1	23411
36480	22258.6	21616.2	36744	21300.8	21508.5	36548.5	20619.6	23162.4	36691.9	18969.4	21059.9	36543.6	18967	22288.1
34585.4	20997.5	20446.5	35487.9	20632.6	20691.3	34570.7	19615.8	21959.4	33628.1	18214.1	19810.5	35416.1	18033	20731.6
32703.6	20597.1	19471.8	34101	19748.7	20068.4	33376.7	18668.2	20724.7	32114.9	17676.1	18877.4	34125.2	17210.9	18987.2
31622.8	19770.1	18650.6	32435.5	19295.7	19441.7	32017.7	18047.7	20014.5	30545.1	17187	18030.7	32825	16556	18211.8
30211.4	19167.6	17918	31231	18843.2	18965.1	30908.6	17321.3	19058.9	29785.6	16755	17216.8	32118.9	15928.4	17214
30097	18669.9	17504.5	30214.3	18149.7	18351.5	30171.3	17189.3	18987.3	29121.1	16600	16924.7	31590.1	15720.4	17179.9
29753.6	18232	17469	29420.2	17953.8	17944.3	29824.4	17007.9	18753.8	28708.4	16522.7	16595.8	31753.4	15532.4	17183.7
28876.3	18063.6	17037.8	29116.9	17631.8	17668.9	29311.8	16552.5	18148	27872.8	16386.5	16164.6	30760.7	15127.3	16475.9
27757.4	17281.5	16452.9	28323.3	17379.6	17238.8	28235.8	16001.2	17378.5	25919.6	16357.8	15399.2	28144	14644.4	15727.1
26689.3	16761.3	15720.4	27495.8	16791.2	16581.6	27228.6	15463.5	16629.4	24043.2	16454.8	14788.3	26523.3	14178.1	14899.3
25214.3	16170.1	14621.5	26939.7	16280.6	15790.3	25931.9	14669.6	15602	22668.9	16208.9	13906.4	25438.8	13266	13904.7
24426	15324.3	12996.9	26152.2	15754.2	14651.5	24159.9	14078	15059.7	21718.6	14883.4	13308.3	24255.3	12418.9	13557.9
23993.6	14912.7	12347.1	25074.9	14772.2	13682.5	23419.4	13778	14772.6	21457.1	14283.5	12880.8	23792.6	11904.7	13684.1
23752.1	14632	12045.8	24369.2	14115.7	13062.1	23022.3	13595	14606.9	21354.5	13891.4	12666.3	23665.6	11652.7	13899.3
23434.2	14575.9	11815.4	24245.6	13921.2	12705.4	22824	13412.5	14389	21345.1	13598.6	12462.9	23670.8	11380.7	13404.5
23243.4	14407.5	11703.1	24260.1	13911.5	12095.5	22635.7	13267	14253.8	21378.2	13335.5	12308.3	23735.2	11191.1	13419.4
23103.6	14332.6	11650	24467.7	13993.6	11622.7	22561.5	13183.6	14130.7	21398.6	13207	12208.4	23770	11087.3	13293.7
23129	14022	11579.1	24824.2	14093.6	11302.1	22348.1	13219.3	14090	21262.1	13343.7	12097.6	23186.2	11129.1	14089.6
23281.6	14381.3	11431.4	25070.7	13972.7	11116.5	22530.6	13247.7	14060.5	21572.1	13466.6	12126.6	23795.4	10974.6	13383.9
23612.2	14381.3	11354.6	25175	14163.8	11093.3	22601.3	13369.3	13988.8	21799.3	14830.9	12157.8	24100.5	11015	13893
23713.9	14441.2	11478.6	25325	14354.7	11088.3	23055.8	13525.5	13396.5	21907.9	15274.1	12103.5	24263.8	11250.8	13495.1
23612.2	14355.1	11520	25390	14443.6	11071	23355.5	13547.7	12848.7	22037.9	14468.6	11860.5	23993.9	11331.1	12928.4
23802.9	14617	11531.8	25468.1	14536.6	11069.3	23835.4	13666.3	12854.4	22283.8	14385.7	11878.9	24523.1	11503.1	12208
24044.5	14987.5	11549.5	25652.9	14817.8	11105.1	24380.5	13803.8	12901	22655.2	14435	11934.3	25340.4	11656.6	11627.8
23739.3	15185.9	11561.4	25876.9	15046.5	11219.6	24737.1	13723.9	12645	23036.8	14264.3	11734.1	25702.5	11624.6	11005.2
22022.8	15391.7	11655.9	26093.9	15248	11344.2	25148.8	13146.1	11732.9	23997.8	13247.3	11063.3	26290.1	11197.2	9941.34
21997.4	15417.9	11703.1	26144.9	15418.5	11444	25386.3	13245.3	11716.2	25357.5	13245.4	10989.9	27037.6	11366.3	9746.36
22353.4	15777.1	11850.8	26189.6	15711.7	11521.2	25815.3	13502.6	11901.7	26299.1	13591.9	11124.5	27732.6	11680.4	9845.68
22366.1	16248.6	11886.3	26200.7	16026.6	11628	26176.2	13624.9	11947.6	27229.9	13926.1	11045.2	28720.6	11708.9	10061.4
22912.8	16450.7	12069.4	26220.5	16193.3	11848.4	26478.9	14004.8	12213.8	27699.9	14487	11224.4	28781	12194.7	10224.6
23446.9	16765.1	12205.3	26243.2	16342	12174.3	26799.5	14354.1	12503.9	28140.9	15211.3	11268.5	29562.8	12471.5	10530.7
23637.6	17060.7	12376.6	26291.9	16648.4	12461.8	27143.6	14588.2	12666.2	28614.7	15439.8	11308.7	30043.2	12738.2	10664.9
24095.4	17232.8	12689.7	26277.9	17003.3	12692.9	27509.2	14980.8	12965.7	28992.2	15672.4	11421.6	30072.2	13213.3	10857
24782	17648.2	12872.9	26650.9	17270.2	12938.5	27942.3	15391.8	13336.2	29615.5	16184.7	11718.7	30731	13677.2	11246.2
24896.4	17973.8	13085.5	26973.3	17635.1	13223	28323.3	15624.1	13537.2	30383.7	16045.9	11709.9	31191.6	13906.6	11421.9
25265.2	18063.6	13298.2	27254.6	17974	13480.1	28548.2	15905.8	13849.5	30735.6	16302.1	11693	31853	14137.2	11982.6
25837.4	18467.8	13493.2	27594.6	18196.9	13758.3	28983.8	16259.2	14181.5	31463.6	16495.7	11973.9	32359.3	14559.4	12490.2
26651.1	18808.3	13859.4	27919.8	18494.4	13904.9	29473.8	16730.7	14604.6	31959.5	17019.2	12194.1	32931.1	15021.9	12819.7
27274.2	19358.4	14083.9	28191	18772.7	14079.5	30035.5	17105.3	14953.5	32799.1	17094.5	12549.2	33506.5	15465.3	12962.7
27871.8	19321	14172.6	28588.2	19029	14317.9	30138.2	17433.8	15322.6	32900.8	17332.7	12671.9	33678.8	15804.3	12831.3
27897.2	19800	14332.1	28960.3	19265.2	14514.3	30583.8	17586.4	15501.8	33531.3	16712.5	12770.2	34130.2	15959.3	12563.4
28355	20327.7	14574.3	29242.8	19416.2	14715.2	31106.8	17886.6	15777.9	34250.2	16865.8	13047.1	34448.9	16285.4	12528.2
28914.4	20469.9	14822.4	29591.2	19672.3	14943.2	31404.3	18178	15995.4	34606.2	17099.2	13311.5	34338.1	16689.4	13430.1
29257.7	20548.4	15224.1	29882.1	19937.6	15108.3	31771.9	18291	15891.7	34285.8	17765.7	13607.1	35011.7	17150.8	16673.2
31800.8	18928.1	15289.1	30155.1	20180.5	15253.7	30940.4	18909.8	16563.8	30718.8	20169.8	14397.6	32271.3	18181.2	16281.9
33021.5	18273.2	15543.1	30609.3	20199.8	15276.1	30640.5	19480.9	17479.4	30781	21031.5	14974.5	29511.8	18479.2	18098.3
33390.2	18512.7	15785.4	30985.4	19987.5	15419	30780.3	19776.8	17872.9	33065.1	20730	15483.1	28737.5	18620.3	17787
33644.5	18696	16275.7	31275.4	19821.3	15891.7	31263.6	20028.1	18057.6	34133.6	21018.4	15841.5	28559	19048.9	17392.9
34204	18995.4	16323	31772.5	19586.8	16426.6	31441.9	20281.3	18364.7	34373.2	21002.3	16071.9	28654.6	19153	17257.7
34127.7	19403.3	16464.7	32562.7	19390.4	16805.9	31806	20275.1	18374.9	34436	20828.5	16052.1	28896.7	19046	17165.6
34547.3	19541.8	16647.9	33454.2	19363.4	17220.2	32050.3	20492.4	18631.2	33814	21350.2	16085.3	29227.9	19165.1	17128
35233.9	19818.7	16878.3	34029.7	19277.7	17807.5	32469.1	20864.6	18963.5	33441.6	23192.3	16522.6	31160	19745.4	17223.4
35577.2	19833.7	16955.1	34660.4	19334.8	17972.3	32586.2	21026.6	19120.3	33554.2	23358.1	16634.2	31343.8	19943.7	17239.6
36238.4	20024.5	17238.6	34934.8	19459.5	18006.4	33000	21371.5	19394.2	33466.8	23673	17063.8	32502.4	20488	17357.4
36518.1	20305.2	17256.4	35312.5	19658.3	18075.1	33205.8	21507.8	19487.8	33787.2	23539.9	17490.2	32777	20815.8	17278.2
36518.1	20466.1	17439.5	35653.8	19873.2	18077.7	33513.2	21559.1	19475.3	33852.4	23037.8	17661	32838.2	21031	17137.7
36085.8	20593.3	17557.7	35808.7	20028.4	18097.6	33711	21419.4	19296.6	33836.2	22376.2	17560.2	32925.8	20955.8	16990.5
36276.6	20593.3	17693.5	35675	20116.2	18123.4	33811.4	21503.8	19407.7	33793.2	22756.7	17459.9	32678.4	20891.2	17077.8
36429.1	20664.4	18024.4	35635.1	20219.6	18180.1	34162.2	21647.7	19478.6	33604	22341.9	17635.2	33876.2	21221.8	17044
36975.9	21049.9	18160.2	35638.5	20334.9	18211	34519.3	21893.5	19711.9	33761.2	22711.6	18001.9	33799.8	21478.3	17037.4
37281.1	20844.1	18260.7	35856.3	20554.2	18290.9	34483.4	22031.4	19843	33734.8	22867.3	18072.5	33877.5	21631.7	17141.7
37611.7	20758	18361.1	36208.2	20660.4	18331	34515.4	22178.7	19982.3	33647.2	23071.4	18180.6	34090.2	21784.4	17258.9
37662.5	20877.8	18302	36527.5	20614.3	18360.1	34557.5	22199.7	19973.8	33752.8	22888.9	18402.3	34259.7	21949.1	17179.5
38895.9	20829.1	18479.3	36669.5	20599.9	18352.8	34667	22707	20505.8	33669.6	23839.4	18812	34518.7	22373.5	17601.9
39518.9	20971.3	18591.5	36910.6	20670.8	18400.6	34856.3	22946.1	20742.4	34250.7	24049.2	19107.6	33938.5	22544.2	17584
39671.5	21158.4	18650.6	37285.8	20798	18506.6	35034	23022	20769.8	34608.7	23819.8	19398.6	34391.7	22770.3	17574.5
39595.2	21005	18703.8	37760.4	20871.7	18553.1	34966	22992.1	20741.9	34401.2	23902.3	19299.9	34736.1	22734.5	17689.6
39251.9	21607.5	18875.1	38120.2	20794.2	18637.3	35486.8	22887.9	20585.1	34811.4	23663.3	19361.9	34595.2	22619.8	17500.9
36581.7	23946.4	18993.2	38436.1	20851.1	18726.3	37056	21850.4	19415.6	35451	21550.4	19120.5	34001.6	21665.6	16992.3
36708.9	23736.8	19046.4	38729.9	21380.1	19012.5	36950.9	21907.9	19466.2	34939.9	21501.7	19130.6	33579.4	21745.6	16856.2
36607.2	23482.3	18993.2	38676.7	21930.2	19184	36720.8	21827.6	19408.3	34645.9	21760	18922.7	33797.6	21525	16963.9
36505.4	23194.2	19005	38340.4	22444.8	19068	36536.9	21786.9	19347.1	34093.8	21518.6	18851.7	33592.5	21545.4	16968.8
36607.2	23444.9	19052.3	37848.9	22623.6	18821.2	36717.7	21820.1	19371.6	33882.5	21628.3	18995	33397.4	21540.5	17038.1
36594.4	23123.1	19087.8	37371.9	22673.1	18825.1	36518.3	21798.5	19357.7	33512.4	21751.3	18832.7	33425.6	21422.7	17134
36505.4	23085.7	19129.1	37023.2	22859.6	18862.1	36520.6	21770	19291	33327.2	21426.6	18901.1	33432	21496.8	17236.2
36670.7	23175.5	19365.4	36728	23087	18646.7	36782.8	21882.4	19335.7	33539.9	21132.5	19128	34111.4	21734.9	17405.6
36912.3	22928.5	19395	36774.5	23020.1	18686.2	36636.6	21981.4	19413.4	33406.9	21170.2	19272.4	34442.3	21918.1	17709
36708.9	22980.9	19365.4	36831.5	22942.3	18739.8	36592.1	21852.1	19344.4	33554.6	21397.4	19031.1	34623.3	21510.8	17855.2
36670.7	22550.5	19489.5	37041.3	22826.5	18930.1	36396.8	21843.9	19336.3	33668.3	21350.4	18883.3	35542.4	21484.7	18127.3
36365.6	21136	20511.5	37128.4	22739.7	18980.6	36378.3	21872.2	19210	34236.6	20616.9	18173.4	37357.3	21501.9	18136.2
36289.3	20118.1	21379.9	37167.4	22490.6	19212.6	36492.9	21984.4	19166	34922.2	19766.9	17883	38246.2	21785.6	18411.5
36530.9	20297.7	21610.3	37310.1	22054.9	19758.2	36803	22084.1	19270.7	35268	20055.1	18035.7	38567.2	21784.4	18790.8
36874.2	20406.2	21628.1	37540.1	21639.5	20860.3	36912.1	22203.2	19431	35376.2	20497.1	18262.1	38931.2	21935	19398.4
36747	20473.6	21811.2	37835.4	21321.3	21799.4	37263.7	22179.3	19327.5	35599.3	21137.1	18051.9	39984.2	22053.5	19765.3
36785.2	20294	22029.8	38260.3	20970.7	22122.1	37541.5	22379.5	19378.9	39922	21286.9	17628.6	41488.3	22628.1	19442.9
37026.8	20522.2	22083	38878.8	20511.1	22240.7	37685.4	22584.7	19518.8	42751.9	20942.2	17487.5	42171.4	23153.7	20441.2
37548.1	20660.7	22218.8	39424	20298.9	22213.5	37812.7	22799.7	19880	42634.3	19990.2	17493.1	41348.7	23182.2	17629.1
37993.1	20937.6	21261.8	39369.3	20679	21365.5	37107.7	22668.1	20229.8	40695.7	20746.3	17520.1	38769.8	22505.8	17802.7
37929.5	22685.2	20417	38738	20730.6	20470.9	37516.3	22424.7	20299.3	38136.5	21502.8	18289.8	37754.2	22090.3	18546.3
38349.1	22692.7	21001.8	38168.9	20997	19801.6	38000.3	22669.2	20607.7	38790	21559.6	18498.6	38338.1	22150.7	19084.8
38438.1	23108.1	21179.1	37869.2	21345	19703.7	38417.4	22703.2	20716.2	38328.2	21663	18962.2	38410.4	22207.4	19573
38730.6	23721.8	21356.3	38686.8	21738.8	19606.8	38934	22800.4	20957.9	37759.9	21913.6	19467.3	37831.3	22157.5	20288
39468.1	24219.5	21876.2	39334	22271.3	20158.7	39657	23127.6	21448.1	38373.4	22575.5	20091	37659.3	22312.9	21023.8
40231	24833.3	22478.8	39690.1	23397.1	21649.4	40525.1	23473.8	21943.8	39277.5	23312.3	20771.6	37795.1	22495.2	21839.1
40892.2	25798.8	23347.2	40500	24717.6	23419.2	41818.8	23812.5	22391.7	40877.4	23737.4	21597.2	38569.6	22778.9	22836.9
42023.8	26655.7	24268.8	42739.3	26037.1	25085.1	43062	24312.9	23102.4	42436	24608.5	22547.4	39787.5	23206	23887.8
43651.4	28126.4	25834.3	44589.9	26523.7	26586.8	45185.7	25096.2	24145.9	45180.2	26046.7	23959	44489.2	23998.6	25359.4
46359.7	29050.7	27388.1	45352.8	27004.6	27436.1	46937.2	26222	26009	47514.8	27659.6	25766.8	45337.2	25313.3	26440.2
46601.3	29245.3	28977.2	45432.3	27244.1	27787.3	48202.4	26514	26491.7	47213.1	26767.2	25872.8	45987.8	25442.1	26523.4
46105.4	28171.3	28262.4	45402.2	27244	28008.9	46981.5	26230.3	26574	45905.4	26891.7	25731	44627.8	25322	26198.4
44999.2	27407.9	28002.5	45341.4	27083.9	27977.5	46264.1	25833.8	26320.6	44918.1	26071.5	25470.7	44897.7	25160.1	25895.8
45482.4	27879.4	28563.7	45305.5	26501.1	27759.5	46866.9	26069.6	26920	44962	26708	26120	45325.9	25421.9	26178.3
46080	28118.9	28752.7	45282	26051.1	27815.4	47016.7	26289.7	27662.9	45834.2	26985.3	26847.1	45337.6	25723.6	26212.3
46156.3	28369.6	28723.2	45266.8	25865.1	27960.3	46954.6	26235.1	28110.4	46380.1	26806.5	27017.6	45305.4	25437	26606.2
46067.3	28365.9	28687.8	45245.6	25949.6	28141.5	46898.4	26185.3	28121.4	46330.4	26624.6	26966	45239.9	25328.6	26720.5
46550.5	28395.8	28935.9	45253.7	26097.4	28181.3	47096.9	26390.8	28405.8	46788.8	26716.4	27300.3	45615.2	25639.3	26880.7
46601.3	28377.1	28805.9	45254.9	25986.1	28073.2	46982.2	26400.9	28461.1	47105.8	26534.3	27522	46034	25797.1	26900.3
46397.9	28212.5	28416	45246.3	26073.6	28039.8	46566	26250.1	28373.4	46357.7	26404.8	27325.8	45002.2	25505.1	27011.5
46080	28029.1	28197.4	45172.9	26054.5	27919.7	46279	26099.8	28224.8	45959.9	26066.3	27161.2	45069.8	25338.1	27086.8
45406.1	27849.5	28274.2	45054.7	25990.4	27711.5	46248.1	25901.7	27904.2	46405.5	26450.9	27238.1	45834	25550.7	26895
43613.2	27636.2	27967	44978.3	25793.8	27410	45889.8	25213.5	27009.5	45997.1	26381.9	26819	46418.5	25288.6	25622.3
43486.1	27426.6	27943.4	44489.1	25492.4	27042.4	45754	25172.7	26951.9	45934.9	26659.8	27009.5	46656.2	25578.1	25714
44096.4	27411.6	27588.9	44233.1	25460.3	26767.3	45476.3	25359.2	27266.6	46136.8	26134.3	27579.6	46065.2	26068.2	26442.1
44109.1	27407.9	27459	44287.5	25470.6	26627.6	45380.4	25347	27274.9	46039.6	26100.5	27805.3	45812	26264.5	26490.5
44566.9	27610	27204.9	44000.5	25559	26727.2	45303.2	25457.4	27508.2	45489.3	26011.3	28090.7	45981.2	26321	26693.3
44948.3	27531.4	27216.7	44033.8	25862.3	26972.9	45259.3	25550.3	27704.8	45342.4	26950.7	28193.9	46723.7	26270.8	26836.8
45317.1	27666.1	27252.2	44421	25996.3	27219.2	45357.2	25622.1	27889.8	44968.7	26999.6	28135.2	46981.5	25896.9	27061.7
45151.8	27606.2	27151.8	44725.5	26283	27510.4	45255.1	25610	27805.2	45269.8	26974.5	28322.1	46695.2	26324.2	26947.4
44821.2	27460.3	26891.8	44928.9	26294.2	27568.2	44931.9	25366.1	27645.6	44699.6	26453.5	27803	46828.1	25562.4	26704.6
44477.9	27187.1	26649.6	44997.1	26262	27433.4	44543.5	25038.5	27486.6	44227	25139.5	27329.1	46054.8	24829.8	26484.3
44096.4	27123.5	26572.8	45007.2	26079.4	27305.8	44429.8	24854.4	27294.2	44281.6	24800.2	27005.8	45707.1	24476.3	26085.5
43384.4	26906.4	26336.5	44938.2	25872.2	27200.7	44079.6	24537.6	26935	44195	24454.9	26490.5	45187.1	24017.2	25641.1
42608.7	26607.1	26029.3	44340.6	25830.8	26853.2	43684.6	24372	26539	44260.9	26089	27146	44712.4	25192.6	24567.8
42761.3	26049.5	25958.4	43080.7	24943.4	25466.8	43279.1	24509.5	26625.6	43991.1	26359.2	27369.5	44235	25822.1	26032.3
42240	25836.2	25633.5	42423	24498	24662.6	42838	24157.6	26360.5	43804.9	25857.9	26900.8	43442.2	25175.2	25352.1
41604.2	25469.4	25474	42689.9	24136.5	25007.7	42396.8	23612	26042.3	43214.5	23467.3	25702.3	42752.6	23526.3	24982.8
41184.6	25155.1	25485.8	42672.4	24014.2	25599.2	42189.1	23432.7	25823.1	43211.7	23170.2	25319.3	42435.4	23255.4	24917.9
40498	25113.9	25326.3	42740	24165.3	26110	42012.6	23197.1	25446	42857	23057	24901.8	42484.2	22967.2	24192.7
39811.4	24874.4	25066.3	41592.4	24027.6	25846.1	41617.9	22870.4	25072.6	42646.7	22738.1	24568.2	41857.8	22690.6	23718.9
39671.5	24638.7	25090	40167.2	23771.7	25179.4	41487.9	22808.8	24999.5	42422.6	22724.1	24587.3	41602.3	22805.2	23562.5
39417.2	24481.5	25042.7	39240.5	23380.9	24983.4	41327.1	22665.6	24863	42655.7	22402.6	24249.1	41306.1	22456.7	23589.6
39340.9	24668.6	25184.5	39342.4	23227.5	25039	41628.5	22709.3	24810.4	42250.3	23481.3	25053.5	41421.6	23367.6	22913.5
38997.6	24279.4	25131.3	39187	23125.9	24876.7	41310.2	22600.1	24618.9	41818.9	23536.8	24655.9	41283.6	23193.8	22637.3
38870.5	24309.4	25172.7	38966.9	23019.3	24952.9	41330.5	22410.9	24559.4	43081.4	22060.8	24039	41030.1	22269.6	23330.1
39404.5	24545.1	25379.4	39753.1	23067.7	25531	41658.3	22591.8	24862.3	44178.3	21886.8	24036.6	41365.7	22044.7	24062.4
40320	24844.5	25710.3	40445.6	23412	25939.6	42166.6	23082	25361.5	43948.9	22428.2	24624.9	42347.3	22677.8	24442.6
41184.6	24926.8	26017.5	41027.2	23940.3	26337.8	42527.2	23494.2	25833	43240.9	23027.2	25530.8	42676.3	23637.7	25137.6
41591.5	25656.5	26383.8	41855.7	24326	26479.4	43371.4	23903.8	26031.3	43465.5	25533	26650.4	44218.4	24947.8	24180.2
41515.2	25622.9	25869.8	42681.5	24501.2	26192.9	42919.8	23913.9	25982.2	43871.9	26386.6	26782.8	44086.9	25243	24487
40993.9	25342.2	25645.3	42913	24059.1	25966.5	42491.2	23441.8	25716.9	43018	23703.6	25864.8	42618.9	23918	24074.3
40218.3	24956.8	25113.6	42548	23879.5	26182.2	41735.1	22882.8	25306.4	43336.8	22469.5	25157.9	40833	22952.7	24174.9
39366.4	24623.7	24605.5	41597.4	23526.2	26300	41020.3	22335.7	24846.2	44174.7	21907.1	24269.3	39575	21875.2	24260.9
38692.5	24118.5	23949.8	40076.6	23159	25687.7	40074.5	21924.9	24467.3	43030.4	21700.8	23797.1	38698.6	21442.8	23801.1
37967.7	23583.4	23294	38686.1	22887	24468.3	39105.6	21580.2	24041.2	41552.9	21628	23328.3	38336.5	21197	23029.1
36670.7	22834.9	22195.2	38050.3	22290.3	23301.7	37551.8	20853.2	23250.1	39114	20880.5	22291.6	37308.8	20257	22169.1
34636.3	21573.8	21155.4	37068.1	21500.8	22292.5	35716	19915.1	21946.8	35482.3	20710	21184.9	35683.5	19695.9	20268.5
33148.6	20810.4	20505.6	35131	20287.9	21359.5	34570.4	19176.1	20969.3	33500.3	20147.6	20322.8	34480.4	19103.5	18900.3
31864.4	20106.9	19247.3	33281.7	19525.9	20360.8	32876.4	18336.3	20118.2	31746.4	19185.2	19373.5	32961.5	18128.6	18107
30910.7	19313.5	18538.3	31420.4	18997.7	19470.1	31643.8	17779.5	19482.5	30534.4	18045.7	18642.1	31514.9	17581.2	17351.7
30160.5	19044.1	18000.7	30244.8	18311.2	18688	30953.9	17367.3	18969.4	30272.6	17516.9	18214	31101.6	17200.6	16808
29537.5	18722.2	17817.6	29672.2	18120.1	18386.3	30548.8	17042.2	18544.5	29933.5	17023.8	17744.3	30988.5	16812.3	16467.5
28800	18288.1	17522.2	29240	17861.7	18156.5	29963.5	16656.5	18041.9	29471.8	16502.9	17188.2	30678.2	16372.7	16042.2
27808.2	17622	17043.7	28693.5	17533.1	17881.4	29056.9	16125.8	17350	28694	15959.7	16582.5	29842.3	15957.7	15438.8
26396.8	16780	16198.9	27952.9	17043.3	17308.6	27715	15437	16359.6	26507.5	15707.2	15691	27426.6	15315.9	14405
25354.2	16424.5	14905.1	27073.2	16409.4	16454.8	26377.4	14741.9	15622.1	23575	16089.4	15167.9	25333	14472.2	13978.7
24743.8	15664.9	13203.7	26085.4	15994.6	15441.6	24599	14209.1	15184.9	22930.5	15738.1	14839.8	24814.4	13825.5	13345.9
24298.8	15466.5	12618.8	24934.7	15268.3	14137.3	24036.5	13859.1	14877.3	23012.1	15175.1	14530.1	25079.5	13286.3	13259.1
23561.3	15133.5	12376.6	24173.6	14703.7	13230.1	23635.6	13438.3	14361.8	22664.4	14473.2	14099.4	24939.4	12822.4	13029.1
23268.9	14927.7	12181.7	24119.5	14450.6	12757.9	23368.3	13303.5	14157.1	22705.3	14364.1	13971	24601.5	12742.9	12769.6
23179.9	14781.7	11774	24439.2	14179	12103.1	22968.9	13108.5	14113.4	22251.8	13783.8	13552.4	25071	12107	12848.2
23141.7	14845.3	11667.7	25046.6	14350.6	11634.7	22934.3	13059	14078.7	22044	13220.3	13252.2	25550.6	11733.8	12849.3
23078.1	14751.8	11602.7	25590.1	14651.6	11490.9	22870.3	13082.8	13964.9	22007.6	13732.6	13273.2	25169.8	11868.8	12660.3
23154.4	14785.4	11596.8	25911.8	14588.3	11259.6	22987.2	13244.2	13838.2	23407.9	14455.6	13835.7	23691.6	12619.3	12453.6
23129	14807.9	11490.5	25741.8	14643	11170.9	23067.8	13277.7	13504.5	23865.8	14943.1	13929.1	23702.4	12798.3	12457.3
23192.6	14763	11206.9	25596.1	14911.1	11087.9	23150.5	13336.6	12902.5	24382.9	14368.2	14047.4	23556.7	13050.6	12484.8
23319.7	14789.2	11242.3	25556.2	14910.1	11060	23613.8	13596.1	12409.3	23593.3	14889.3	14621.2	21769.7	14094.4	11355.5
23408.7	14852.8	11236.4	25389.7	14767.1	11015.1	24016.9	13841.8	12351.5	23071	13923.8	14653.8	21352.4	14630.4	11370
23752.1	14946.4	11449.1	25325.2	14939.3	10994.3	24529.6	14104.6	12473	23920.8	14114.4	14673.6	21264.9	14979.3	11675.8
24108.1	15155.9	11336.9	25689.8	15215.7	11035.4	24831	14268.2	12614.3	24677.2	14301.6	14660.7	21647.8	15077.6	11591.4
23968.2	15432.8	11413.7	26122.1	15346.8	11069.4	25261.8	14181.5	12478.5	24975.8	14744.3	14329.6	22033.4	14780.8	10922.2
24311.5	15597.5	11472.7	26349.2	15658.5	11376.7	25597.6	14438	12619.2	25084.1	14686.4	14521.6	23535.5	15225.2	11229.6
24069.9	15807.1	11520	26785.3	15877.9	11550.7	25852	14470.9	12495.1	25565.9	14290.5	14261.2	23611.7	15207.7	11010.4
24311.5	15926.8	11667.7	27353.1	16204.4	11587	26084.1	14743.6	12625.8	26118.3	14356.2	14150.7	22531.4	15465.1	11063.3
24782	16342.2	11809.5	27640	16473.4	11555.9	26434.3	15151.2	12911.9	27133.5	14925.3	13870.5	22942.7	15524	10958.5
25354.2	16795	11909.9	27811.7	16741.6	11615.4	26797.4	15487.1	13231.3	27850.8	15505.4	13815.1	24287.5	15697.2	11363.4
25710.2	17071.9	11992.6	27948.4	17000.6	11812	27053.1	15726.9	13450.4	28066.2	15825.5	13818.1	25055.2	15881.7	11825.2
26269.7	17135.6	12199.4	27985.9	17245.6	12069.4	27269.8	16058.8	13769.4	28140.2	16268.2	13920.1	25198	16250.7	12699.9
26460.4	17584.6	12423.9	28136.6	17537.7	12151.2	27765.1	16265.7	13912.1	28353.3	16284.6	14075.5	25854.3	16541.7	12643.9
26943.6	17921.4	12636.6	28327.6	17803.6	12287.5	28186.3	16579.9	14171.9	28487.7	16581.1	14343	26301.5	17006.4	13133.5
27464.9	18086.1	12843.3	28473.6	18083.1	12453.2	28503	16871.7	14445.2	28389.7	16901	14567.4	26480.2	17366.8	13121.7
27808.2	18744.7	12872.9	28803	18351.4	12512.6	28994.5	17062.2	14647.5	28557.2	16689.3	14773.3	27594.5	17476	13304.9
28685.6	19092.7	13339.6	29177.6	18736.1	12625.9	29578.4	17535.4	15071.9	28712.2	17199.1	15174.3	28002.7	18078.3	13718.4
29079.7	18793.3	13699.9	29504.2	19157.6	12873.6	29698.6	17817.3	15299.5	28721.9	16759.6	15258.6	29086.2	18470.4	13803.6
29575.6	19332.2	13865.4	29813.8	19256.4	13129.3	30207.4	18105.5	15567.4	28642.4	16828.7	15602.1	29559.9	18826.8	14062.3
29931.7	20005.8	14101.7	30151.5	19515.7	13330.7	30848.6	18361.4	15759.9	28558.1	16911.1	16070.2	29792.8	19260.9	14561.8
30592.8	20335.1	14367.5	30515.4	19934.5	13693.8	31296.6	18721.4	16099.1	28548.8	17257.3	16370.8	30058.1	19629.1	14653.1
31088.7	20630.8	14627.4	30821.4	20405.8	14062.8	31691	18996.7	16309.1	28535.3	18287.1	16608.7	30197.5	19956.6	15396.8
31571.9	20810.4	14863.8	31210.4	20742.9	14336.8	31970.1	19146.7	16364.4	28437.7	19286.5	16844.1	31843.9	20207.7	17151.5
31610.1	21147.2	15088.2	31586.1	21007.6	14745.9	32471.4	18879.8	16091	28210.9	19891.9	17279.8	31996.1	20333.7	16741.8
32233.1	21409.1	15241.8	31874	21546.3	15085.6	32887.8	19158	16658.3	27992.6	20994	18165.2	30572.4	20585.3	18166.4
32373	21573.8	15389.5	32250.3	22057.8	15313	32950.9	19319.8	16995.5	29445.8	21102.8	18559.4	30762.1	20454.9	17930.7
32970.6	21813.3	15466.3	32511.7	22177	15574.6	33045.6	19631	17359.3	30481.9	21667.1	19005.4	30603.7	20663.3	17915.1
33186.8	22262.4	15761.7	32637.7	22119.8	16070	33520.3	19841.6	17523.1	31622.7	21455.5	19442.6	31184	21019.8	18883.4
33631.8	22546.8	16003.9	32877.6	22445.5	16348.1	33812.9	20073.6	17809.3	32493.9	22202.8	19178.2	32662	20749.1	18527.3
33619.1	22730.1	16198.9	33218.5	22825	16778.3	34074.2	20139.4	17861.7	33160.3	21758.2	19117.6	33662.9	20774.2	18655.1
34038.7	22928.5	16382	33546	22881.2	17209.9	34347.3	20365.6	18066.2	33838.1	21896.9	19240.4	34415.3	20945.1	18605.5
34305.7	23134.3	16517.9	34025	22922.8	17469.6	34587.9	20510.2	18212	34372.6	21979.3	19303	34843.6	21018.9	18549.5
34191.3	22760.1	16801.5	34551.3	22860.5	17649	34511.7	20522.1	18241.4	36417.4	20969.3	18678.7	35933.2	20707.9	18153.1
34102.3	22674	16901.9	34908.8	22792.6	17758.7	34614.6	20535.9	18154.9	35632	20993.6	19075	35825.3	21207.3	18516.2
33873.4	22457	16966.9	34967.5	22719.1	17662.3	34534.5	20438.8	18062.6	35947.1	20949	18887.3	36093	21106.2	18381
33402.9	22288.6	16972.8	34879.8	22634.4	17656	34455.1	20254.7	17857.1	35590.7	20541.5	18771.7	35761.4	21078.4	18507.8
33275.8	22000.4	16961	34592.8	22368.2	17706.1	34263.1	20199.8	17816.9	35583.5	20502.5	18589.8	35644.1	21002.3	18396.6
33428.3	22221.2	16949.2	34287.8	22087	17661.8	34406.4	20297.5	17882.6	34889.8	20313.1	18857.6	35310.4	21241.1	18755.4
33568.2	22355.9	17067.3	34135.1	21896.9	17740.5	34588.2	20369.9	17946.1	35464.8	20428	18899.9	35616.7	21272.4	18658.9
34598.1	22778.8	17593.1	34167.6	21778.1	17852.2	35348.6	20913.3	18361.9	36320.2	20764.9	19597.8	35662.5	22042.4	18893
35195.8	23186.7	18089.4	34421	21889.4	17933.9	36051.9	21245	18611.1	37162.3	21069.9	19925.6	36124.2	22409.9	18837.1
35984.1	23605.8	18118.9	35085.8	22177.8	18004.7	36339.9	21565.9	18930.1	37279.6	21763.4	20416.1	35942.8	22731.2	18849.6
36238.4	23688.1	18160.2	35892.6	22437.1	18068.6	36391.9	21685.7	19066	37512.6	21744.3	20367.3	36081	22693.7	18701.1
36289.3	23822.9	18278.4	36470.5	22650.6	18121.3	36537.9	21705.2	19118.3	37599	21540.1	20145.4	36430.2	22458.5	18367.9
36060.4	23796.7	18408.4	36509.3	22882.2	18198.9	36599.2	21625	19051.3	36997.9	20829.8	19845.2	36183	22243.3	18073.5
36289.3	23516	18272.5	36466.1	23108.9	18259.2	36279.4	21693.6	19154.6	36500.8	20935.4	19830.3	35778.7	22284.9	17705
36518.1	23497.3	18225.2	36399.9	23208.2	18297.6	36217.3	21769.1	19236.6	36551.7	21211.5	19939.5	35706	22350.2	17624.1
36556.3	23456.1	18266.6	36377	23317.5	18325.7	36220.6	21787.5	19234.5	36432.6	21201.1	19989	35432.1	22414.8	17522.5
36708.9	23497.3	18372.9	36535.3	23366.6	18348.3	36370.9	21877.9	19247.2	36766.3	21378.6	20323.4	35440.8	22752.6	17766.1
36594.4	23235.3	18621	36822.1	23395.8	18336.9	36448.4	21870.5	19157.5	36820.9	21297.6	20344.7	35688.8	22915.2	17973.5
36543.6	23111.9	18798.3	37001.5	23351.6	18307.1	36473.8	21851	19160.7	36336.8	20951.8	20023.1	35332.4	22684	17402.6
36289.3	23130.6	18792.4	37037.7	23134.6	18365.1	36452.3	21738.2	19043.7	36182.1	20835.2	19912.2	35038.8	22545.8	17309.9
36149.4	23014.6	18768.7	37068.6	22928.8	18437.7	36431.6	21699.9	18878.4	36712.7	21004.1	20400.8	34887.2	23005.4	18056.2
36085.8	22969.6	18792.4	36942.8	22892.6	18392.5	36414.7	21654	18820.3	36677.7	21063.6	20403.8	34962.2	22953.1	18098.4
36327.4	23216.6	19093.7	36871.8	22820	18404.1	36811.8	21781.3	18911.2	37131.3	21045.7	20505.2	35215.3	23013.1	17989.8
36238.4	23033.3	19099.6	37144.1	22869.7	18526.8	36613.2	21702.7	18912.6	36617.2	20948.6	20013.9	34869.3	22530.6	17556.3
35996.8	22786.3	18863.3	37460.7	22857	18691.2	36149.8	21520.2	18848.7	34843.3	21035.2	19466.8	34057.5	21917.7	17482.3
35933.2	22793.8	19058.2	37163	22725.9	18795	36258.3	21489.4	18857.4	33264.5	20955.2	19190.6	34053.8	21617.3	17657
35907.8	22808.7	19028.7	36832.4	22752.3	19019.4	36150.6	21433.1	18910.8	33052.8	21194.9	18881.7	34227.7	21181.2	18028.9
35602.6	22748.9	19028.7	36850.3	22787.8	19487.4	36097.8	21296.7	18748.4	32909	21011	18871.3	34560.8	21124.6	18188.3
35869.7	22767.6	19359.5	37100.7	22784.5	19615.8	36406.6	21448.3	18850.3	33128.1	21062.1	19158	35568.8	21369.4	18389.1
35984.1	22715.2	19448.1	37369.9	22804.1	19391.4	36415.9	21473.6	18908.2	33215.8	21388.3	19179.2	35818.2	21271.2	18527.8
36251.1	22449.5	19513.1	37240.7	22727.2	19216.1	36257.6	21562.3	19070.4	32757.2	21836.3	19196.2	36212.9	21264	19007.3
36492.7	22704	19554.5	37113.9	22600.5	19245.8	36476.9	21649.2	19187.1	32387.3	22182.6	19520.7	36375.8	21407.4	19477.2
36874.2	22909.8	19879.4	37062.5	22563.8	19328.1	37072.9	21824.8	19437.8	33535.1	22640.4	19534	37020.6	21538.3	20069.1
37090.3	22861.1	20192.5	37102.6	22588.2	19478.7	37559.6	22038.8	19597.7	35097.7	22315.4	19187.1	38600.2	22158.8	17718.5
37217.5	22992.1	20269.3	37579.7	22444.8	20121	37677.6	22147.4	19769.9	37991	22563.9	18501.5	38562.9	22220.7	20452.2
37548.1	23269	20617.8	38630.3	22355.2	20230.2	38134.6	22333.4	20028.7	38529.1	21410.5	18741.2	38655.9	22383.9	19229.9
37827.8	23388.8	20889.6	39043.5	22954.1	19904.6	38444.1	22470.2	20246.2	38713.7	21565.1	19132	38923.8	22493.5	19883.9
37929.5	23849.1	21196.8	38615.3	23705.3	19657.1	39003.7	22527.6	20365.8	38599.3	21570.4	19623.6	38918.1	22524.5	20652.4
38438.1	23968.8	21651.7	38646.6	24322.3	19471.8	39441	22759.3	20736.9	38776.3	22002.8	20035.1	39083.5	22603.9	21240.4
39124.8	24466.5	22171.6	38817.3	24777.5	20076.5	40208.3	23096.6	21189	39233.6	22324.6	20985.8	39103.8	23126.9	22277.1
39887.7	25106.4	22821.4	38957.7	25367	21974	41149.5	23474.8	21684.2	40763.4	22985.4	21950.6	39286.9	23624.2	23260.3
40625.2	26098.1	23400.4	40337	25881.3	24204.9	42220.4	23808.9	22196	42353.5	24102.7	22958.8	40146.8	23982	24115.1
41833.1	26902.7	24322	42281	26435.7	25703.7	43469.9	24393.3	22956.6	44084	25205.7	24303.7	42457.6	24822.7	25165.6
43791.3	27853.2	25893.4	44339.2	26984.7	26936.1	45286	25328.8	24236.3	46504.4	27066.7	25770.9	45240.6	25787.8	26899.9
45673.1	28770.1	27748.4	45180.7	27352.9	27630.5	47240.6	26269.4	25691	49618.2	29180.9	27155.1	46374.9	26822.1	28083.8
46296.2	28691.5	28711.4	45491.2	27419.3	27915.9	47872	26606.6	26406.4	50826.1	29440.6	27648.5	46967.6	27259	28245.1
45711.3	27737.2	28114.7	45540.8	27452	28054.8	46764.1	26260.9	26449.7	49773.5	29248.5	27377.6	46918.8	26971	27634.8
44439.7	27015	28085.2	45490.7	27197.1	28105	46197.4	25780.5	26071.5	48664.8	28828.8	26920.2	47020.5	26658.5	27010.9
44744.9	27389.2	28563.7	45448.8	26645.2	28130.8	46690	25942.2	26546.1	48361.8	29164.3	27418.1	47349.9	26869.2	26976.6
45317.1	27759.7	28776.4	45416	26211.9	28208.3	46922.4	26129.8	27266.1	48340.4	29303.4	28044.8	47366.5	27054.5	26556.1
45418.8	28062.8	28723.2	45361.9	26253.3	28224.6	46879.5	26087.6	27757.2	48571.3	28267.3	28597	46942.1	27181.9	26833.7
45329.8	27755.9	28605	45347.4	26480	28229.5	46572.8	26023.8	27783.1	48146.9	27950.1	28621.9	46723.5	27255.5	26875.6
45164.5	27755.9	28616.9	45354.7	26420	28220	46558.4	25946.8	27764.3	47896.2	28037.9	28664.8	46810.5	27240	27022.5
45278.9	27864.4	28705.5	45344.6	26154.5	28187.8	46685.5	25986.7	27855.1	47749.4	28424.5	28851.2	47115.9	27316.8	27194.8
45418.8	27696	28463.3	45311.2	26255.3	28149.9	46382	25977.5	27941.4	47078.1	28357.7	28844	46625.3	27233.9	27241
45380.7	27505.2	28221	45228.5	26264.2	28125.3	46068.2	25916.2	27926.2	46639.7	28001.6	28746.3	46349.5	27134.2	27194.8
45380.7	27407.9	27919.8	45082.4	26263.2	28061.5	45772.7	25867.8	27927.2	46300.6	27857.3	28824.3	46130.9	27174.2	27258.2
44516	27022.5	27612.6	45088.5	26090	27930.8	45277.6	25491.9	27504.1	45751.1	27598.9	28278.2	45965.4	26733.8	26830.2
44134.6	26850.3	27648	44972.9	25621.5	27750.4	45195.5	25358.5	27309.3	45605.6	27628	28021	46078.6	26583	26666.3
44388.9	26745.5	27636.2	44888.3	25517.6	27585.5	45121.1	25450	27444.4	45579.2	27697.4	28151	45915.3	26727.5	26741
44465.2	26992.5	27494.4	44897.1	25513.3	27471	45171.8	25450.8	27480.7	45620.4	27725.8	28407.8	45949.8	26831	26928.2
44592.3	27052.4	27098.6	44780	25638	27463	44892.8	25416.3	27547.9	45087.8	27401.7	28552.6	45753.5	26809.4	26979.1
44566.9	27033.7	27269.9	44758.2	25764.5	27475.9	45025.5	25428.3	27536.8	45275.3	27757.8	28641.7	45912.4	26936.6	27028.6
44630.5	27224.5	27139.9	44889.2	25813.6	27459.3	45044.3	25413.6	27570.4	44997.5	27674.7	28807.3	45844.2	26959.7	26875.7
44655.9	27411.6	27134	44977.1	25904.1	27411.6	45162.7	25413.4	27582.2	44862.7	27731.8	28967.8	45838.6	27026.5	26618.7
44541.5	27220.8	26897.7	44990.9	26023.8	27382.1	44858.6	25324.1	27530.3	44519.4	27515.9	29026.5	45499.6	27106.1	26712.6
43956.6	26977.5	26584.6	45010.9	25986.5	27213	44450	25040.6	27239.6	44123	27271.6	28789.2	45086.8	26907.2	26158.1
43626	26678.2	26301	44691.9	25648.9	26933.6	44015.4	24853.6	27076.7	43864	26959	28568.5	44715.6	26727.1	26107.8
43231.8	26431.2	26200.6	44396.5	25249.2	26643.3	43767.6	24685.6	26878.1	43866.4	26965.4	28299.8	44571.3	26555.9	25902.5
42875.8	26202.9	26407.4	44352.6	24909.4	26453.9	43796	24589.4	26697.8	44200.3	27490.6	28104	45098.5	26536.1	25768.5
42418	26113.1	26336.5	44242.9	24900.8	26412	43678.4	24400.4	26458.9	44116.2	27612	27905.4	45040.9	26382.7	25188.6
42100.1	25701.5	26289.2	43997.3	24873.9	26423.2	43368.9	24264.1	26296.5	44144.5	27709.6	27673.5	44621	26312.7	25462.5
41489.8	25652.8	25987.9	43643.2	24597.5	26360.9	43079.2	23974	25969.6	43807.5	27483.6	27417.2	44143.7	26034.9	24480.6
40815.9	25372.1	25934.8	42959.9	24273.1	26232.6	42844.9	23700.5	25605.5	43829.3	27622.7	27019.7	43754.9	25770.2	23868.3
40498	25293.6	25869.8	42057.3	23948.5	26111.4	42733.8	23559.8	25431	43780.4	27571.2	26844.6	43636.9	25617.8	23493.9
39951.3	25076.5	25887.5	41307.8	23838.6	26031.8	42605.2	23356.2	25130.5	43804.5	27847.2	26566.1	43255.2	25479	23088.5
39849.5	24945.5	25798.9	41072.5	23814.9	25978.8	42444.8	23305.8	25070.6	43649.3	27885.9	26581.9	42840.8	25549.7	23171.4
39557.1	24792.1	25745.7	40854.8	23730.2	25918	42298	23176.7	24905.5	43543.4	27937.1	26470.2	42522.6	25498.3	22969.9
39124.8	24795.8	25651.2	40939.1	23604.4	25863.4	42218.4	22976.6	24655.3	43367.5	27892.3	26352.3	42371	25363.5	22546.6
39124.8	24530.1	25674.8	40678.1	23424	25873.8	42059.3	22961.7	24657.9	43348.2	27733.1	26237.3	42359.2	25323.5	22606.7
39201.1	24803.3	25911.1	40620.4	23349	25884.5	42457.8	23029.4	24697.1	43528.7	28080.4	26417.5	42838.5	25444.8	22580.9
39569.8	24743.5	26011.6	41083.5	23575.2	26086.1	42506.8	23174.2	24915.5	43570.9	27944	26548	42952.4	25565.8	22848.4
40574.3	24994.2	26253.8	41406.1	23815.7	26307.6	42884.2	23589.9	25482.4	43765.1	27775.9	27065.5	43600.3	25939	23768.5
41006.6	25331	26348.3	42069.3	24167.6	26562.1	43188.1	23761	25717.2	43894.6	27614.9	27362	44124.5	26068.7	23784.8
41947.5	25435.8	26371.9	42825.3	24470.4	26843.8	43276.7	24113.1	26230.9	43927.2	27113.7	27778.7	44344.1	26352.9	25136.4
41731.4	25712.7	26177	43339.6	24521.2	26985.4	43291.3	23986.5	26107.2	43734.4	26783.3	27754.9	44604.2	26166.9	24117.8
41197.4	25345.9	25881.6	43860.1	24577.4	27015.4	42789.2	23728.2	25821.9	43556.6	26479.9	27361.1	43823.1	25879.5	23887.1
40383.6	24859.5	25420.8	42714	24093.5	26796.7	42044.9	23336.1	25380.1	43200.1	25988.4	26769.1	42882.4	25426.5	23478.2
39544.4	24455.3	24930.5	42318.6	23555.7	26195.1	41326.7	22926.7	24910.4	42632.6	25442.9	26226.4	42046.1	24987.2	22881.7
38768.7	23965.1	24345.6	40561.7	22990.9	25528.6	40458.5	22524.7	24467.3	41846.3	24720	25685.3	41064.9	24556.6	22567.6
38171.1	23033.3	23707.6	38978.9	22440.8	24794	39233.3	22176.6	24124.1	40789.7	23743.1	25097.1	39657.1	24227.4	24020
37344.6	22550.5	22768.2	37879.5	22014.1	23944.4	38031.1	21665.6	23617.8	39267.6	22164.1	24561.8	38419.8	23688.2	23508.3
35081.3	21540.1	21415.4	37023.4	21434.7	23105.6	36056.2	20496.1	22173.2	36390.4	20492.8	23214.8	36365.7	22551.2	21493.9
33568.2	20608.3	20629.7	35238	20429.5	21779.5	34655.5	19716	21173.7	34325.6	19625.2	22266.9	35030.4	21895.2	20622.2
32017	20110.6	19962.1	33714	19470.4	20619	33673.3	18950.1	20128.2	32937.6	19183.8	21448.1	33939	21257.5	18860.4
30745.4	19425.8	19306.3	32064.9	18934.8	19959	32568.3	18284.9	19263.5	31436.4	18633.5	20661.9	32347.2	20681.5	18014.5
30262.3	18931.8	18881	30595.9	18572.3	19129.8	31821	17997.3	18931.5	30477	18102.6	20311.5	31711.7	20459.2	18228.6
29779.1	18591.3	18514.7	29649.7	18366.3	18386.5	31239.6	17727.1	18597.3	29850.1	17785.4	19991.3	31354.8	20208.6	18128.6
29168.7	18303.1	18160.2	29180.4	18006.8	18263.9	30706.9	17402.3	18173.8	29342.2	17568.1	19613.7	31021.1	19873.6	17589.2
28380.4	17360.1	17551.8	28673.3	17530.2	18037.6	29478.9	16954.8	17629.4	27882.9	17217.9	18882.3	30454.7	19342.6	17721.9
26930.9	16738.9	16807.4	27870	16732.5	17445.8	28370.6	16220	16607.1	27693.4	16903.8	18033.8	29993.5	18525.9	16359.1
25430.5	16050.3	15702.6	26849.1	16016.5	16519.3	26917.9	15391.7	15546.3	28621.3	15894.2	17153.5	28312.5	17547.9	15163.7
24108.1	15058.6	13664.5	25737.7	15330.5	15417.8	24643.7	14461.9	14621.6	25971.4	14627	16197.8	24168.7	16223.5	14628.9
23281.6	14377.5	12742.9	24633.2	14711.7	13930.6	23527.7	13941	14052.7	24415.3	14059.9	15591	20552.8	15540.3	14185.3
23116.3	14325.2	12347.1	23814	14112.4	12564.5	23216	13791.4	13940.2	23890.3	13852.3	15482.5	20007.5	15293.4	14061.6
22925.6	14119.3	12240.7	23608.2	13732	12018.2	23006.8	13682	13809.9	23522.2	13695.1	15309.3	19801	15153	13901.9
22671.3	14138	12199.4	24202.6	13637.3	11716.3	22992.8	13563	13623	23436	13479.6	15216.9	19816.4	15042.8	13741.2
22366.1	13827.4	12069.4	24639.5	13505.4	11456.3	22712.4	13408.3	13397.3	23005.2	13221.7	14965.1	19461	14870.5	13533.5
22277.1	13921	11827.2	24918.5	13312.8	11309.3	22634.6	13326.4	13276.9	22353.4	13040.5	14979.3	19391.1	14765.9	13466.1
22302.5	14078.2	11827.2	25103.5	13246.9	11181.9	22784	13352.1	13190.8	22390.8	13057.4	15040.1	19597.8	14804.6	13361.8
22404.2	13999.6	11750.4	25167.6	13428.1	11149.5	22808.8	13405.1	12968	22246.6	13230.6	14989.8	19521.4	14832.1	13207.5
22607.7	14014.6	11904	25197.2	13511.8	11121.3	23173.3	13563	12572.7	23055	13545.5	14955.6	19550.4	15002.8	12957.9
22747.5	14145.5	11957.2	25188.7	13624.9	11141.5	23617.3	13669.9	12119.2	23255.7	13531.8	14900.1	20351.5	15111.3	12486.5
22823.8	14287.7	11909.9	25218.7	13848.7	11152.5	24068	13730.4	11989.8	22776.8	13239.9	14814.2	21064.6	15223.3	11923.5
23268.9	14542.2	11880.4	25281.3	13990.7	11210.3	24459.2	13967.4	12172.3	22574.2	13264.8	15047.3	21381.6	15552.2	11905.5
22912.8	14467.4	11969	25402	14267.1	11295.9	24769	13909.6	11904	22351.5	12685	14725.8	21116.1	15572.6	11093.6
23218	13408.3	12737	25539.4	14430.9	11426.7	24832.8	14305.1	12076.3	24862.3	12952.3	14316	22318.8	16106.7	11645.5
23421.5	13363.4	12831.5	25794.8	14238.3	11596.7	25112.1	14508.7	12190.7	25341.5	12991.6	14254.9	22684.8	16350.1	11767.6
23675.8	13546.8	13126.9	26122.9	13965.9	11737.7	25602	14759.1	12319.5	26192.3	13331.3	14219.6	23349.5	16614.4	12043.4
23828.3	13763.8	12943.8	26603.5	13734.1	11929.2	25677.6	14850.2	12413.1	25861.8	13435.4	14108.3	23356.8	16586.3	12327.5
24680.3	13887.3	13363.2	27055.5	13515.5	12302.9	26102.8	15373.7	12855	27013.9	14242	14235.7	24406.8	17104.5	12947.4
25303.3	14246.6	13711.8	27361.5	13511.5	12714.7	26647.7	15786.3	13186.4	27521.3	14883.2	14329.4	25153.3	17460.6	13816.8
25799.2	14336.4	14072.1	27490.7	13836.4	13072.1	27034.5	16156.8	13478.1	27736.4	15465.7	14285.2	26079	17753.1	14702.8
25939.1	14549.7	14308.4	27739.8	14058.2	13505.2	27387.9	16353.3	13597.8	27810.6	15724.4	14165.6	26724.4	17841.8	15194.1
26078.9	14542.2	14320.2	27915.1	14360.6	13787.6	27424.5	16532.2	13754.7	27789.5	15941.2	14028.2	27686.4	17933	15347.7
26002.6	14890.2	14609.7	28107.7	14602.1	14062.6	27893.9	16684.4	13794.9	27977.3	15861	13882.8	28466.5	17979.9	15310.9
26498.5	14894	14999.6	28225.5	14838.3	14350.8	28254.5	17048.9	14128.8	27465.7	16043.4	13902	29515.9	18353.8	15565.7
26892.7	15507.7	15537.2	28395.2	15048.3	14744	29111.1	17364.7	14310	28182.9	16332.4	14151.9	30494.6	18740.3	16229.9
27363.2	13999.6	18201.6	28572.3	15385.4	15087.9	30477.1	18010.1	14373.8	29566.8	18728.2	14091.4	35730	19990	17180.9
27935.4	13449.5	18367	28765.6	15704.3	15687.6	30192.4	18060.8	14687	30893.6	20594.7	14552.7	33961	20163.8	17713
28291.4	13760.1	18603.3	29071.7	15917.2	16065.2	30364.3	18198	15145.8	31305.5	21112.4	15053.5	34039.6	20362.9	17538.6
29041.6	14138	19188.2	29296.2	16069.6	16376	31065	18610.3	15567	32637.5	21596.8	15461.8	34331.9	20795.4	17673.8
29753.6	14549.7	19914.8	29389	15984.7	16794.2	32014	19082.1	15936.5	33991.9	22299.7	15835.9	35117.8	21371.7	17849.1
30249.5	14800.4	20417	29726.9	15664.7	17243.1	32675.7	19417.4	16196.4	35321.5	22674.7	15961.3	35635.7	21688.8	18038.7
30720	15066.1	20417	30240.2	15550.2	17583.2	32908.1	19623.2	16422.6	35016.3	22533.8	16254.2	35570.5	21954.7	18165.7
31368.5	15328.1	20659.2	30379.1	15496.7	18109.2	33348.6	19956.7	16725	35571.6	22537.6	16593.9	35674.9	22368.1	18222.7
31775.4	15526.4	20848.2	30378.8	15685.8	18192	33663.7	20175.8	16926.7	36050.3	22561.2	16824.4	35686.1	22646.9	18173.7
32144.1	15548.9	21309	30607.5	15818.6	18269.9	34110.4	20453.5	17101.1	37682.7	22837.5	16947.7	35980.7	23017.4	18205.3
32665.4	15694.8	21551.3	31077.6	15920.2	18529.7	34441	20737.9	17325.9	38214.9	22893.3	17259.9	36058.1	23454.4	18036.8
33008.7	15807.1	21752.1	31633.6	15943.1	18697	34715.8	20933.3	17517.5	38879.4	22935.1	17275.2	35915.1	23571.7	18142.6
33453.8	15979.2	22029.8	32308	16012.4	18817.8	35083.8	21190.5	17724	39298.4	23225.5	17507.9	35902.7	23899.5	18085.8
33797.1	16136.4	22053.4	32951.2	16126.6	18878.5	35231	21352.8	17886.9	39124.4	23245.5	17728.3	35814.8	24121.3	18153.8
34076.8	17678.2	21326.8	33495.6	16212	18908.1	35601.8	21352.5	18051.4	36636.8	22410.2	18335	35758.2	23978.2	17933.5
34318.4	17768	21563.1	34022.6	16598.3	18952.7	35883.6	21522	18181.5	36947.8	22739.9	18409	35781.8	24187	17793.6
34636.3	17943.9	21669.4	34463.7	16898.2	19065.1	36112.7	21685.9	18325.8	37152.6	22763.6	18629.2	35718.1	24410.4	17765.1
34687.2	17955.1	21769.8	34759.4	17178.2	19020.4	36231.1	21722	18350	37517.8	22872	18690.8	35546.5	24485.2	17822.2
35094	18029.9	22029.8	34931.6	17405.8	18964.8	36530.9	21943.8	18528.5	38087.2	22936.2	18891.9	35514.2	24764.6	17883.1
35640.8	18067.4	22502.4	35084.4	17676.2	19040.8	36976.3	22247.4	18775	39243.1	23028.7	18988.1	35275.2	25007.2	17794.7
35551.8	18407.9	22927.8	35351.7	18074.8	19286.4	37573.1	22290.9	18756.7	40012.9	22859.5	18957.8	35617.4	25024.2	17960.2
35844.2	18366.7	22980.9	35839.8	18375.4	19512	37603.6	22437	18879.6	39795	22846.8	19106.5	35566.5	25261.4	17846.5
35602.6	18729.7	23022.3	36455.3	18468.8	19613.3	37882.3	22340.6	18766.9	39936.7	22814.1	19142.3	35703.4	25167	17987.7
35513.6	18692.3	23170	36682.6	18624.1	19779.3	38001.4	22327.7	18722.4	40395.2	22676.8	19101	35910.1	25174.5	18074.5
35577.2	18621.2	23359	36672.7	18715.3	19932.1	38138.6	22398.4	18743.9	40738.8	22474.4	19198.1	35781.8	25366.1	17985.6
35907.8	20817.9	20458.3	36643.6	18783.4	20045.4	36866.7	22000.6	18857.9	37499.2	21521.6	19996.1	36696.7	24353.9	18715.3
35526.4	22075.3	20115.7	36416.5	19047.6	19850.5	37268.2	21744	18710.1	37572.4	21565.4	19876	36779.3	23597.5	18719
35399.2	22307.3	19938.5	36387.3	19664	19881.1	37254.3	21676.8	18636.3	37640.3	21225.3	20048.4	36606.4	23632.8	19052.9
35348.3	22363.4	20115.7	36264.8	20219.4	19538.9	37427.4	21696.8	18623.9	38019.6	21123.1	19976	36449.7	23633.7	19051
35589.9	22198.8	20168.9	36410.7	20769.2	19207.4	37390.1	21794.5	18695	37978.1	21238.8	20168.1	36566.8	23872.4	19095.8
35640.8	22254.9	20316.6	36718.8	21209.4	18959	37563.8	21833.1	18693.3	38189.4	21340.2	20304.7	36759.4	24018.1	19168.7
35628.1	22389.6	20269.3	36799	21377.8	19042.3	37593.5	21805.6	18665	38147.3	21324.8	20394	36597.9	23993.7	19213.3
35755.2	22464.4	20157	36503.1	21596	18937.2	37520.3	21809.4	18700.9	37805.2	21434.7	20438.6	36397.1	23899.1	19092.2
35704.4	22303.5	20198.4	36491.3	21733.1	18863.5	37433.6	21810.8	18679	38112	21188	20357.9	36171.6	23915.8	18980.5
35869.7	22569.2	20210.2	36544.8	21742.6	18874.6	37604.8	21862.9	18718.7	38180	21257.8	20575.6	36147.6	23986.2	19072.5
35780.7	22142.6	20275.2	36670.7	21779.7	18943.7	37372.5	21824.5	18673.9	38057	21276	20348.1	36076.7	23901.1	18686.8
35806.1	22172.6	20440.6	36670.6	21821.6	19013.8	37529.5	21850.7	18658.6	38352.3	21359.7	20420.4	36200.8	23964.8	18614.1
35920.5	22116.4	20517.4	36717.3	21819.7	19177.3	37554.9	21911.8	18682.3	38731	21338.7	20549.8	36359.1	24110.4	18581.6
35996.8	22333.5	20393.4	36839	21845.9	19212.7	37572.7	21891.8	18677.5	38307.8	21397.7	20763.8	36048.2	24098.2	18651.8
36263.8	22400.8	20440.6	36956.9	21954.2	19317.7	37639.1	21989.8	18767	38321.7	21480	20952.7	35968.1	24193.2	18563.1
36098.5	22198.8	20482	37249	22014.6	19437.5	37513.1	21917	18688	38338.8	21508.2	20834.7	35939.3	24100.8	18478.3
36213	22329.7	20629.7	37375.1	22089.6	19517.6	37693.7	21970.6	18757.7	38787.6	21608.5	20892.3	35805.8	24062.6	18435.6
35996.8	22344.7	20606	37624.6	22077.9	19736.8	37655.1	21866.5	18659.9	38505.6	21623.7	20892.2	35640.1	23983	18565.4
36174.8	22415.8	20517.4	37783.8	22197.6	19880.1	37587.5	21885.2	18756.1	37951.5	21706.4	20984	35408.6	23865.2	18564
36454.6	22595.4	20535.1	37948.1	22325.3	20243.8	37715.3	21993.2	18895	36956.5	21819.4	21417.8	35371.1	24134.7	18950.2
36556.3	22535.6	20866	38344.4	22551.8	20313.5	37947.4	22056.9	18960.9	37372.8	22105	21468	36071.3	24150.9	19125.6
36391	22617.9	21049.1	38852.8	22777.2	20595.9	38119.2	22004.1	18902.9	37158.1	22062.5	21360	36639.1	23973.2	19300.5
36772.5	22868.6	21060.9	39139.6	22863.6	20940.1	38279.8	22137.6	19127.1	36206.1	22141.8	21517.8	36657.7	23897.6	19613.2
36963.2	22861.1	20901.4	39397.5	23075.7	21466.2	38270	22197	19290.7	35537.6	22272.5	21707.9	36245.5	24263.8	19950.3
37268.3	22591.7	21131.8	39442	23201.6	21953	38514.1	22423.1	19527.2	38473.4	22634.5	21202.1	37090.5	24752.5	18857.7
37446.4	22831.2	21291.3	39742.9	23187.1	21940.7	38793.1	22592.8	19684.8	40532.6	22693.6	20842.6	37894.7	25077.2	22287.5
37484.5	22834.9	21533.5	40327.3	23098.9	21855.5	38931.1	22653.8	19812.3	40941.3	21727.7	20672.6	37400	24937.4	21444.8
37370.1	23130.6	21687.1	40147.8	23593.9	22059.8	39278.2	22621.5	19813	39416	22138.1	21234.9	36691.9	25197.6	22261.5
37827.8	23197.9	21947.1	40301.4	24160.9	21900.9	39527.4	22786.6	20166.7	39204.9	22672.5	21671.1	37539.1	25277.5	22946.8
38298.3	23489.8	22384.2	40499.8	24719.2	21603.9	40074.2	22999.6	20531.2	39402.5	23192.2	22288.5	37622	25491.2	23450.7
38794.2	23901.5	22827.3	41369.8	24983.4	22249.1	40667.2	23231.8	20916.4	39484.2	23407.8	22819.9	37556.9	25604.8	23955.5
39633.4	24732.2	23660.3	41760.4	25388.3	23529.5	41848.2	23665.1	21480.3	41479	23934.2	23731.3	38693.5	25993.8	24577.9
40714.2	25649.1	24605.5	42386.5	25986.5	25011.4	43152.2	24184.1	22183	43266.2	24426.3	24778.8	41160.4	26447.2	24958.8
40854	27160.9	25214	43794.5	26560.7	25775.1	44519.4	24301.6	22420.2	43923.4	24594.7	25722.3	42638.5	26596.1	23189.6
39824.1	30109.8	26637.8	44700.4	27130	26743.6	47348.6	24201.9	22148	44920.8	25318.9	26695.1	46200.6	26525.2	23231.2
45673.1	28403.3	28392.4	45255.2	27468.8	27390.5	47667.8	26477.1	25670.8	50983.4	28551.1	28698	45964.7	28767	27951.1
46258	28811.2	29745.2	45501.4	27624.3	27827	48889.7	26889.1	26347.2	52019	29015.2	29532.1	46534.9	29414.3	27860.9
46410.6	27954.3	29113.1	45680.9	27655.3	27945.9	47790.3	26757.7	26776.6	49956.2	29971.2	29497.9	47261.8	29197.4	28311
44973.8	27123.5	28717.3	45690	27574.5	27809.1	46848.8	26138.8	26352.4	48078.6	30268.4	28809.7	47508.4	28528.7	27621.5
44922.9	27116	29166.3	45622.4	27063.6	28031.6	47064.9	26162.4	26691.8	47517.3	30891.5	29023	47594.7	28575.4	27501.5
45596.8	27617.5	29627.1	45562.9	26588.6	28143.2	47571.3	26401.2	27460.1	48037.6	31817.4	29836.8	47566.5	28967.7	27207.4
46143.6	27628.7	29638.9	45503.4	26538.5	28143.7	47401.6	26492.4	28163	48671.1	31447.7	30341.1	47512.1	29110.7	27505.5
46156.3	27512.7	29668.4	45423	26747.2	28163.2	47327.5	26466.9	28243.6	48573.3	31492.9	30455.7	47577	29197.9	27678.8
46347	27366.7	29650.7	45445.5	26724.4	28138.3	47201.8	26500.6	28397.6	48417.9	31455.7	30572.4	47650.2	29279.4	28017.3
46474.2	27295.6	29585.7	45447.7	26423.6	28131	47095.3	26508.8	28494.1	48171.3	31335.2	30660.7	47727.6	29305.9	28259.4
46207.2	27441.6	29272.6	45421.1	26256.9	28133.7	46937.4	26347.6	28373.5	47616.8	30965.6	30638.6	47576.2	29137	27938.9
45940.1	27344.3	29172.2	45400.8	26176.9	28132.8	46798.3	26226.2	28246.5	47382.8	30860.2	30516	47548.8	29032	27821.8
45698.5	26824.1	28959.5	45361.7	26082.5	28125.8	46304.9	26095.3	28130.4	47087.2	30604.6	30210.2	47406.8	28893	28080.3
45024.6	26434.9	28587.3	45315.6	25721.3	28046.7	45761.6	25781	27800.8	46564.9	30233.2	29751.2	46456.3	28548.1	27829.6
44961.1	26255.3	28380.6	45133.8	25237.4	27875.9	45481.8	25718.1	27772.4	46273.3	29883.2	29654.4	46145.2	28469.2	27810.2
44859.3	25941	28250.6	45080.4	24913.1	27785.4	45176.5	25651.2	27727.8	45995.3	29614.2	29494.6	45836.4	28394.8	27672.9
44617.7	25892.3	27990.6	45141	24621.3	27756.1	44935.1	25504.6	27607.1	45641.7	29041.1	29363	45604.3	28206.1	27619.6
44897.5	25723.9	27961.1	45077.2	24592.2	27748.2	44802.4	25598	27750.7	45533.9	28874.3	29409	45496.7	28281.1	27589.8
44884.8	25667.8	28020.2	45104.3	24736.8	27748.3	44815.2	25607.3	27745.7	45568.9	29011	29403.5	45486.7	28323.5	27564.9
45037.4	25731.4	27872.5	45158.7	24595.6	27766.6	44736.8	25632.1	27821.2	45446.2	28621.4	29496.2	45410.2	28328.8	27634.5
44833.9	25690.2	27606.6	45146.9	24651.8	27792.6	44492.9	25502.4	27721.2	45151.5	28193.1	29371.6	45168.5	28147.4	27575.3
44465.2	25529.3	27494.4	45162.2	24541.1	27748.9	44296.5	25347.1	27537.4	45023.4	28349.2	29132.4	44959.2	27972.4	27412.5
44198.1	25506.9	27317.2	45143.1	24256.1	27666.8	44138.5	25216.1	27402.6	44812.4	28147	29028.5	44762.9	27850.5	27365.7
43765.8	25409.6	26986.3	45111.8	24147.8	27547.4	43801	24992.1	27183.7	44408.4	27763.5	28814.4	44306.6	27612.3	27243.5
43206.4	24938	26767.8	44938.7	23930.7	27381.7	43302.5	24739.8	26904.4	44147.6	27656.7	28399.8	43622.7	27361.3	26906.1
42608.7	24807.1	26454.6	44439.9	23609.8	27143.6	42948.2	24458.7	26593.4	43819.2	27450.9	28109.7	43058.3	27087.7	26729.7
42392.6	24511.4	26336.5	43920.9	23354.2	26848	42651	24353.3	26481.9	43624.2	27333	27928.7	42663.4	27008.2	26560
42074.7	24118.5	26342.4	43770.5	23114.6	26609.1	42394.2	24228.2	26315.8	43340.5	27494.3	27655.4	42382.5	26907.1	26317.7
41655.1	23819.1	26283.3	43705.6	22930.3	26470	42140.7	24046.3	26095.5	42945.7	27559.7	27351.7	42089.5	26714.7	26084.5
41400.8	23635.8	26070.6	43361.7	22773.8	26427.6	41825.8	23901.9	25962.6	42697	27226.4	27175.6	41678.4	26557.8	25943.2
40981.2	23471.1	25928.9	43004.8	22553.7	26376	41585.6	23714.8	25733.2	42461.1	27175	26921.1	41442	26361.7	25761
40599.7	23257.8	25899.3	42632	22358	26333.6	41412.7	23559.9	25528.9	42170.9	27296	26677.8	41224.5	26216.9	25567.4
40345.4	23239.1	26135.6	42199.9	22233.2	26274.2	41612.4	23503.2	25384.8	42134.8	27878.3	26551.8	41497.4	26173.3	25495.4
39493.5	23089.4	26100.2	42275.9	22320.6	26331.6	41478.3	23172.6	24899.6	41962.9	28291	26128.3	41337.2	25870.9	25225.8
39353.6	23014.6	26023.4	41556.6	22216.5	26390.2	41356.8	23105.4	24821.2	41875.1	28233.4	26028.3	41180.1	25791.2	25143.9
39404.5	23048.2	25846.2	41034.8	22102.2	26362.3	41218.7	23094.6	24849.4	41886.4	27895.7	26042.1	41058.7	25746	25163.9
39582.5	23175.5	26088.4	41101.8	22048.5	26375.5	41524.1	23214	24950.6	42116.9	28329.4	26157.4	41399.5	25870.2	25258.7
40103.8	23201.7	26354.2	41177.9	22201.6	26467.9	41780.6	23459.7	25247.6	42222.3	28512.1	26372.8	41762.7	26096.1	25380.5
40688.7	23587.1	26850.5	41539.5	22538.6	26632.7	42470.7	23770.7	25569.8	42797.3	29003.8	26784.9	42767.9	26432.3	25731.8
41566.1	23938.9	26945	41839.1	23019.6	26901.7	42787.4	24112.1	26044.7	43088.7	28579.3	27282.1	43264.9	26726.5	26105.1
42201.9	24556.3	26986.3	42617.3	23403.2	27135.2	43234.3	24353	26381	43618.9	28204.5	27802.1	43919.8	26950.2	26639.5
41973	24481.5	26602.3	43408.6	23732	27357.5	42854.7	24191.1	26260.2	43496.7	27664.7	27674.2	43292.8	26758.2	26572.6
41617	24227	26058.8	43470.1	23523.4	27376.4	42212.3	23952.5	26071.4	43179.7	26851.3	27432.5	42349.1	26496.8	26374.8
40841.3	23766.7	25704.4	42746	22936.5	27066.4	41580.8	23587.5	25654.8	42672.2	26497.1	26928.2	41566.5	26135.8	25972
40065.7	23257.8	25137.2	42178.5	22384.2	26397.3	40718.9	23185.3	25227.2	41943.5	25681.2	26399.9	40662.3	25721.4	25518.1
39226.5	22490.6	24416.5	40690.3	21906.4	25629.5	39528.2	22728.5	24756.5	40557.3	24517.8	25732	39472.6	25233.2	24842.3
38628.9	21903.1	23660.3	39037.8	21423.8	24716	38419.9	22358.5	24407.5	39467.8	23106.7	25260.3	38369.6	24847.2	24348
37560.8	21375.5	22756.4	37986.7	20860.8	23775.7	37211.5	21766.5	23757.6	38115.2	21577.5	24607.1	37172.2	24248.8	23751.5
35500.9	20346.4	21805.3	37126.1	20275.2	22752.1	35580.2	20764.2	22447.5	35620.7	20555.3	23316.7	35627.7	23270.8	22527.1
33428.3	19541.8	20830.5	35690.4	19375.9	21314.7	34087.3	19727.7	21080.8	33273.7	19719.9	22101.5	33675	22296.8	21309.2
32334.8	19044.1	20115.7	33942.2	18502.6	20345.2	33059.1	19130.6	20351.3	31720.8	19014.4	21386.5	32641.2	21673.9	20609.9
30974.3	18160.9	19347.7	32379.4	18010.1	19802	31712	18432.2	19421	29738.3	18529.8	20474.4	32155.1	21066.8	19671.9
30389.4	17506	18585.6	30932.6	17543.2	18923.3	30543.9	18058.1	19019.1	28507.2	17782.5	20008.3	31873.3	20731.4	19086.8
29829.9	17210.4	18556.1	29801.1	17000.3	18327.8	30306.1	17828.6	18629.9	27970.8	18038	19675.1	31994.4	20559.6	18754.4
29117.9	16439.5	18207.5	29164.9	16558.6	18192.9	29435.7	17452.3	18139.9	26084.4	17873.4	19017	31427	20112	18036.1
28215.1	15545.1	17622.6	28678.5	15915.6	17871.1	28276.6	16973.1	17521.7	24435.6	17648.6	18230.6	30580	19540.8	17008.1
26676.6	14807.9	16789.7	27664.6	15126.7	17303.7	27031.4	16199.5	16441.3	24139.1	17243.1	17302.3	29798.3	18671.9	15824.6
25214.3	13958.4	15572.7	26625.9	14331.9	16433.7	25405.7	15362.9	15423.6	25203	15983.9	16294.9	27792.6	17583	14674.3
24247.9	13247.4	13782.6	25526.3	13666.6	15221.5	23514.1	14628.6	14756.2	24428.4	14581.3	15557.6	25695.5	16452.4	13826.1
23586.8	12629.9	13256.9	24436.5	13167.9	13382.3	22754.3	14254.8	14304.8	22940.2	14366.2	14992.7	23735.8	15938.5	13173.8
23472.3	12446.6	12896.5	23678.7	12637.7	12167.5	22394.1	14137.7	14230.3	22520.4	14359.3	14824.2	22952.7	15700.7	12972.3
23192.6	12233.3	12465.2	23706	12182.9	11894.8	21982.1	13931	14043.1	22302	14118.5	14575.8	22356.8	15363.9	12668.3
22887.4	12046.2	12211.2	24349.6	11881	11616.1	21709	13747.5	13832.3	22128.3	13876	14318.9	22072.7	15079.2	12337.5
22633.1	11769.2	12140.3	24502	11623	11265.8	21517.2	13643.9	13642.9	22015.6	13783.2	14016.5	22329.4	14883.6	11921.8
22226.2	11769.2	12134.4	24655.9	11414.9	11135.7	21534.3	13490.6	13314.3	22090.2	13563.7	13792.5	22441.9	14698.1	11608.5
22264.4	11675.7	11963.1	24796.3	11257.7	11086.8	21410.7	13491.6	13266.3	22256.3	13467.7	13781.6	22358.3	14681.9	11586.8
22391.5	11686.9	11909.9	24692.3	11177.6	11076	21430.3	13548.3	13247.4	22358.5	13440.4	13890.1	22228.7	14802.4	11724.7
22302.5	11642	11821.3	24687.2	11136.3	11065.7	21389.2	13507.1	13100.1	22429.8	13261.6	13871.5	22056.1	14801.4	11707.5
22467.8	11840.3	11833.1	24687	11110.3	11029.5	21565.3	13599.3	13064.1	22483.3	13334.2	14024	21843.2	14938.3	11874.7
22404.2	11690.6	11839	24715.4	11112.6	11010.5	21722.6	13625	12503.5	22745.1	13228.2	13813.5	22103.5	14981.4	11594.9
22391.5	11855.3	11573.2	24694.6	11144.3	11007.7	22138.1	13645.5	11868.4	23231.2	12779.7	13634.1	21405.8	14999.6	11525.4
22417	11885.2	11543.6	24591.3	11143.9	11012.8	22836.6	13789.5	11768.2	22807.3	12351.3	13254.2	22675	15175.9	11462.9
22302.5	12229.5	11732.7	24562.7	11206.3	11017.9	23380.9	13904.3	11711	23411.7	12395	13151.8	23044.8	15274.1	11497.4
22315.2	12147.2	11679.5	24731.1	11358.1	11057.6	23502.9	13989.5	11750.5	23885.4	12409.6	12930.8	23634	15287.2	11528.9
22391.5	12222	11862.6	24918.7	11446.5	11147.9	23864.1	14152.9	11817	24772.2	12649.6	12794.1	24489.1	15420.9	11793.7
22785.7	12480.2	12034	25106.4	11451	11313.6	24251.6	14427.6	12035.7	25212.4	13034.3	12805	25382.3	15657.5	12333.7
22722.1	12558.8	12039.9	25412.9	11622.2	11427.7	24377.3	14501.3	12051.7	24735.6	13114.5	12706.8	25847	15712.8	12707.3
23027.3	12596.3	12276.2	25907.1	11803.2	11506.4	24659.1	14761	12265.3	24816	13493.2	12820.2	26588.9	16085	13238.5
23167.2	12738.5	12329.4	26339.9	11919	11530.6	24877.9	14881.9	12441.7	24291.4	13625.2	12872	26629.9	16205.7	13733.6
23243.4	12719.8	12565.7	26546.1	12186.7	11579.9	25121.5	15077.2	12636.6	24762.6	14111.8	12787.7	27636.6	16396.7	14021.9
23535.9	12906.9	12737	26730.5	12360.7	11669.1	25440.8	15303	12898.2	25058.4	14577.6	12800.2	28131.3	16562.7	14207.5
23777.5	13105.2	12790.2	26875.6	12557.8	11900.6	25687.1	15487	13152.4	25069.8	14801.7	12768	28423.1	16627.6	14378.6
23942.8	13217.5	12996.9	27032.2	12816.9	12270	25988.7	15693.8	13394.9	25571.9	15220.2	12742.2	29196.5	16826.8	14603
24298.8	13468.2	13363.2	27139.1	13041.5	12501.2	26429.4	15947.6	13639.5	26739.8	15698.7	12748	29831.4	17033.7	15251.8
24629.4	13644.1	13581.8	27324.4	13374.6	12743.7	26475.7	15844.8	13423.2	26257.9	16319.9	13085.2	30632.7	17240	15689.7
24985.4	13861.1	13959.9	27476.8	13848.7	13019.1	26792.6	15838.5	13356.9	25572	16051.6	13811.6	28907.3	17533.2	17539.8
25112.6	13917.3	14184.4	27724.2	14355.4	13258.6	26644	15974.2	13678.3	28219.2	15750.2	14090.6	28312.9	17467.2	18154.4
25544.9	14396.3	14414.8	28106.6	14855.1	13504.3	27080.6	16230	13942	29176.6	15972.5	14444	28265.1	17721.2	18255.3
25773.8	14714.3	14674.7	28073.9	15158.3	13754.7	27525.3	16406.1	14090.1	30002.4	16322.4	14690.9	28353.7	17993.6	18362.3
26206.1	14920.2	14863.8	28123	15273.8	14045.8	27847.3	16638.2	14328.6	30526.8	16641.7	14832.8	28398.3	18193.9	18322.6
26435	15144.7	15318.6	28206.5	15287.5	14191.9	28427.4	16842.8	14456.4	31799.5	17225.9	15063	28976.6	18576.8	18426.6
26841.9	15545.1	15407.3	28319.6	15222.2	14181.8	28787	17047.9	14671.8	31761.7	17423.5	15310.6	29129.1	18778.6	18452
27248.7	15657.4	15560.9	28217.5	15220.3	14471	29016	17267.5	14894.4	32005.8	17689.9	15466.8	29406.9	19000.8	18460.9
27770.1	15848.2	15767.6	28161.7	15302.4	14611.7	29357.1	17553.9	15157.3	32170	17912.3	15784.2	30320.1	19405.7	18522.7
28189.7	16061.5	16145.7	28310.2	15525.8	14921.1	29840.7	17816.3	15382.2	32477.9	18377.8	15929.2	31244.2	19678.3	18502.5
28876.3	16364.7	16334.8	28507.5	15747.2	15365.2	30222.4	18149.2	15712.2	32426.4	18462.4	16225.3	31526.8	19990.9	18468.5
29308.6	16555.5	16642	28758.6	15955.2	15801.2	30637.9	18427	15931.2	32279.9	18843.1	16425.4	32085.7	20352.2	18459.5
29868.1	16660.3	16600.6	29029.6	16157.8	16152.9	30665.8	18674.6	16222.8	32106.3	18946.4	16467.5	32173.3	20422.9	18378.2
30643.7	16742.6	16771.9	29324	16355.5	16441	30885	19053	16577.2	31962.4	19009.2	16763.4	32372.7	20810.3	18403.2
30948.9	16959.7	16990.5	29663.1	16531.1	16710.5	31233.6	19229.6	16724	31879	19187.1	16911	32439.4	20996.8	18371.7
30758.1	17004.6	17380.4	30029.8	16731.4	16957	31616.6	19235.2	16668.4	31418	19695.3	16751.4	32812	21018.7	18394.8
31126.9	17405	17492.7	30397.5	16836.9	17191.1	31975.8	19417.5	16843.4	31597.1	19799.4	16930.2	32982.8	21133.5	18396
31610.1	17554.7	17734.9	30777.9	17057.7	17359.2	32287.2	19678.4	17074.9	31561.7	19970.8	17051.2	33250.2	21346.3	18374.6
31902.5	17734.3	18065.7	31240.1	17262.4	17512.8	32711.4	19851.3	17202.3	31717.1	20281.3	17200.6	33426.4	21550.2	18224.1
32067.8	17996.3	18172.1	31709.3	17443.6	17630.4	32980	19939.7	17278.5	32043.1	20407	17325.9	33520.8	21630.8	18261.9
32220.4	18160.9	18455.6	32015.9	17626.5	17761.3	33358.1	20067.2	17335.9	32577.3	20556.2	17536	34021.3	21914.7	18427.5
32233.1	18639.9	18733.3	32261.1	17819.7	17865.3	33917.2	20140.4	17341.9	33440.2	20751.8	17713.6	34622.1	22079.2	18657.3
32309.4	18643.7	18768.7	32478.2	18096.3	17952.1	33951.4	20174.1	17374.1	33432.7	20790	17737.7	34599.8	22105	18636.8
32500.1	18711	18916.4	32666.6	18326.8	18018.7	34125.4	20286.4	17458.1	33726.4	20856.8	17821.8	34833	22238.2	18617.6
32500.1	18624.9	18987.3	32802.4	18510.2	18085.1	34126.3	20286	17456	33686.3	20984.9	17736.7	34754.7	22192.1	18519.1
32716.3	18651.1	19070	32912.4	18626.1	18136.8	34228.1	20410.9	17533.2	33818.6	20814.8	17971.5	35048.7	22479.6	18697.3
32792.6	18531.4	19270.9	32984.9	18734.5	18149.8	34314.3	20464.9	17565.9	34020.1	21044.8	17864	35143.4	22475	18497.3
32843.4	18755.9	19294.5	33039.3	18759.8	18176.9	34468.8	20483.7	17575.4	34147.1	21042.2	17951.5	35178.6	22484.2	18507
33021.5	18568.8	19270.9	33136.1	18849.5	18211	34313.2	20549.6	17642.8	34002.5	20924.8	17959.1	35125.9	22538.6	18379.2
33085	18688.6	19324.1	33198	18813.2	18221.1	34452.5	20583.3	17630.3	33823.1	20847.4	18211.4	35220.7	22755.7	18555
33148.6	18774.6	19483.6	33245.9	18853.6	18232.9	34646	20645.7	17636.3	34170	20850.5	18356.5	35279.1	22942.3	18701.5
32767.2	18928.1	19560.4	33337.8	18912.3	18243.5	34814.6	20491.8	17441.7	34105.8	20943.1	18374.5	35157.6	22909.5	18906.4
32512.8	18830.8	19649	33363.8	18992.8	18251.2	34803.9	20398.9	17324	34450.2	21107.8	18199.1	35124.3	22800	18861.5
32703.6	19115.2	19719.9	33355.9	18987.9	18274.1	35044.3	20467.4	17365	34353.5	21094.1	18438.6	34860	22919	18798.3
32957.9	19104	20003.4	33315.4	19125.5	18306.5	35305.5	20616.6	17427.8	34490.2	21160.8	18721.5	34943.1	23292.8	18735.9
33288.5	19350.9	20263.4	33340.2	19265.4	18330.4	35703.1	20775.5	17517	34800.1	21225.3	19092.7	35131.3	23623.1	18679.5
33301.2	19392.1	20375.6	33365.3	19398.4	18381.9	35839.5	20775.8	17488.9	34903.3	21263.3	19221.4	35133.7	23726.1	18553.7
33250.3	19350.9	20405.2	33458.4	19490.4	18446.2	35825.6	20738.2	17450.8	34893.4	21298.1	19239.5	35105.7	23706.9	18512.3
33441.1	19515.6	20470.2	33538.4	19559.8	18501.6	35950.8	20798.5	17494.7	35243.6	21560.7	19351.8	35301.2	23716.2	18406.1
33377.5	19571.7	20334.3	33540.3	19606.4	18648.2	35865.5	20734.8	17444.9	35111.2	21279.5	19491.7	35099.3	23727.5	18438.7
33504.6	19642.8	20452.4	33565.8	19757.3	18684.5	35967.6	20801.7	17476.1	35580.6	21523.1	19625.9	35285.4	23823.1	18374.8
33364.8	19463.2	20476.1	33600.7	19865.3	18769.6	35823	20720.1	17406.7	35515.8	21891	19399.5	35259.1	23593.4	18344.2
33479.2	19650.3	20517.4	33609.3	19892.2	18933.3	35945.8	20771.5	17439.8	35901.9	22045.4	19562.1	35382.9	23655.8	18361.1
33822.5	19736.4	20736	33743.1	19916.4	19131.3	36159.2	20930.4	17617.5	36442.1	22374.9	19741.8	35703.2	23793.9	18474.7
33975.1	19863.6	20860.1	33873.1	20060.8	19500.3	36329.9	20995.2	17696	36748.7	22571	19925.9	35858.3	23878.3	18634.9
34127.7	19728.9	20895.5	34079.9	20198.8	19853.4	36234.7	21036.8	17781.6	36710.3	22719.4	19970.5	35910.3	23859	18671.1
34394.7	20106.9	21179.1	34137.9	20214.6	20110.5	36740.5	21159.5	17904	37246.7	23146.8	20292.8	36675.4	24014.2	18678.8
34636.3	20436.2	20972.3	34253.8	20343.7	20493.9	36860.2	21250.3	17954.8	36774.4	23269.2	20430.8	36160.7	24062.4	18898
35322.9	20398.8	20925	34521.1	20463.6	20705.7	36966.6	21601.7	18434	37046.4	23393.9	20184.5	36537.2	24464	18042.7
35462.8	20481.1	21291.3	34819.2	20436.9	20841.7	37320	21816.3	18587.5	38296.9	23324	19799.8	38355.2	24736.5	21122.3
35933.2	20791.7	21687.1	35007.2	20520.8	21154.3	37847.1	22081.1	18931.5	38495.9	23654	20230.4	37487.3	25107.8	21343.6
36365.6	20926.4	21923.4	35988.2	21224.3	21540.5	38115.9	22255.1	19275.5	38572.9	23714.2	20657.3	37697.5	25257.8	21764.5
36658	21296.9	22083	36931.6	21692.4	22236.3	38466.4	22342.7	19542.7	38450.6	23714.4	21152.6	37834.1	25286.9	22119
37268.3	21663.6	22419.7	38533.5	22030.4	22464.1	38974	22584.8	19991.5	38546.4	24052.6	21873.8	37582.7	25531.4	22402.6
38069.4	22258.6	22874.6	39532.8	22332.1	22827.6	39726.1	22931.6	20526.7	39590.6	24342.4	22659.4	37646.5	25851.4	22956.1
38984.9	22988.4	23376.7	40065.5	23034.4	23818.9	40549.4	23309.9	21160.9	40549.7	24484.7	23520	38714	26101.2	23528.8
39607.9	23729.3	23973.4	41147.7	24034.1	24624.7	41458.6	23602.1	21627.6	41201.2	24825.7	24312.2	39820.9	26341.4	23938.8
40281.9	24339.3	24741.4	42610.9	25050.9	25323.8	42420.9	23940.8	22113.1	42416.8	25380.2	25039.7	41420.7	26623.4	24341.8
41998.4	25420.8	26230.2	44151.7	25880.5	26213.1	44268.8	24811.8	23314.6	44985.2	27556.3	26460.6	44563	27545.2	25504
44694	26464.9	28179.7	44937.5	26505.8	27147.4	46329.1	26033.5	25507.2	48171	30440.7	28506	47695.6	28861.6	27423.9
45304.4	26812.9	29414.4	45273	26721.6	27729.7	47386.3	26429.8	26168.7	48507.1	31000.5	29103.4	48609.8	29287.9	27790.9
45278.9	26079.4	29006.8	45498.3	26807.4	28025.4	46470.3	26291.3	26513.2	47005	31207.8	28981.1	48104.1	29083.4	27182.1
43842.1	25480.7	28705.5	45620.6	26519.4	28043.9	45619.6	25647.7	26340.3	46140.5	31306.5	28349.8	46818.7	28411.2	26382
43854.8	25828.7	29225.4	45638.5	25603.6	27979.8	46159.9	25699.9	26564.5	46568.8	31714.1	28587.8	47507.7	28479.6	26686.5
44325.3	25985.9	29396.7	45613.8	25349.5	28021.6	46282	25837.2	27074.1	47136.9	31933	28993.6	47526.8	28659.6	27013.5
44452.5	26038.3	29402.6	45549.4	25634.7	28104.9	46204.9	25830.9	27390.6	47780.2	31325.5	29143.1	47129.6	28614.5	27159.7
44414.3	25959.7	29579.8	45460	25754.5	28102.9	46263	25819.5	27450.2	48032.1	31387.8	29149.5	47265.4	28626.3	27245.3
44884.8	26173	29786.6	45299.7	25712.1	28112.5	46548.1	26024.2	27715.4	48468.3	31550.2	29464.1	47615.6	28857.5	27451.6
45024.6	26296.5	29579.8	45312.5	25388.5	28095.5	46455.9	26027.5	27792.1	48192.8	31380.8	29528	47438.8	28782.1	27555.9
44452.5	26027	29308.1	45261.1	25275.9	28097.8	46068.1	25768	27510.2	47751.3	31133.5	29159.2	46716.5	28488.9	27318.8
44465.2	25941	29189.9	44859.7	24979.5	28101.5	45919.3	25743.3	27520.4	47512.2	31060.9	29136.6	46559	28452.6	27319
44630.5	25918.5	29077.7	44767.7	24798.5	28097.9	45813	25774.4	27603.4	47304.9	30933.3	29149.9	46503.3	28411.1	27345.8
44363.4	25731.4	28882.7	44959.9	24661.3	28100.1	45537.8	25641.6	27469.4	46989.9	30760.5	28951.8	46307.4	28257.5	27200.7
43689.5	25735.1	28794.1	44781	24501.3	28063.5	45469	25371.5	27127.8	46805.2	30730	28668	46202.3	27986	27061.5
43511.5	25637.8	28540.1	44502	24509.1	28010.5	45200.3	25251.9	27038.6	46406.3	30440.4	28517.2	45864.3	27801.3	26982.3
43613.2	25821.2	28386.5	44500.3	24381.7	27972.1	45193.8	25260.2	27088.5	46376.7	30198.9	28630.4	45765.1	27790.3	27021.3
43778.5	26173	28274.2	44595.2	24418	27941.4	45327.9	25304.5	27166.2	46564.8	29969.9	28824.7	45821.8	27808.9	26825.1
43854.8	26464.9	28297.8	44540.2	24760.2	27963.8	45532.8	25333.5	27201.7	46653.7	29997.2	28968.7	46005.7	27827.4	26669.6
44045.6	26588.4	28203.3	44556.8	25073.8	27998.2	45536	25382.9	27297.8	46506.6	29793	29108.1	45995.1	27867.4	26760.3
44439.7	26584.6	27949.3	44730.8	25349.3	27985.7	45329.3	25481	27496.1	46146.3	29212.1	29263	45831.1	27920.8	27059.4
44185.4	26625.8	27807.5	44921.4	25488.6	27901.7	45240.8	25359.6	27368.4	45900.4	29047.1	29162.7	45737.6	27781.8	26862.4
43715	26472.3	27494.4	44976.2	25424.7	27806.3	44890.8	25136	27130	45472.2	28933.1	28915.9	45314.7	27567.7	26555.4
43422.5	26131.8	27269.9	44851.7	25142.7	27621.7	44490.3	24992.2	26985.1	45272.5	28718.9	28675.7	44796.8	27438	26539.8
43015.6	25858.6	27299.4	44464.7	24826	27373.1	44337.1	24838.3	26778	45366	28973.1	28379.9	44778.9	27271.3	26432.3
42774	25731.4	27145.8	44347.7	24590.6	27208	44128.5	24717.2	26655	45180.9	28871.5	28216.4	44564.8	27127.7	26333.4
42481.6	25390.9	26862.3	44242.7	24441.4	27100.5	43666	24563.6	26506	44915.9	28598.5	27943.5	43974.6	26949.5	26428.6
42023.8	25297.3	26755.9	43757.8	24153.8	26982.9	43513.9	24382.4	26262.2	44837.1	28688.2	27716.8	43701.2	26787.1	26043.4
41515.2	25027.9	26785.5	43461.2	24003.9	26888.3	43361.5	24200.1	25990.4	44844.8	28997.7	27408.7	43570.8	26641.6	25831.7
41057.5	24560.1	26655.5	43067.7	23798.4	26822.7	42941.3	24005.4	25748.5	44541.9	29056.1	27068.7	43010.5	26493.8	25860.8
40472.6	24305.6	26501.9	42368.5	23417.4	26694.9	42641.4	23760.7	25428.2	44304.6	29089.7	26749.5	42596.4	26292.9	25571.9
40269.1	24253.2	26242	41641.5	23134.6	26558.4	42383.6	23621.8	25315.5	44051.4	28816.4	26670.3	42227.6	26156	25462.5
40078.4	24227	25887.5	41118.8	22908.8	26484.2	42050.2	23477.1	25211.1	43782.2	28297.5	26574	41765.7	25976.8	25300.4
39201.1	24032.4	25858	41001.2	22812.6	26429.9	41890.2	23129.2	24712.5	43655.1	28638.9	26112.9	41646.6	25637.6	24315.9
38908.6	23931.4	25863.9	40418.7	22789.5	26366.9	41826.2	23015	24540.9	43545.1	28722.8	25934.1	41646.9	25515.4	24023.7
39048.5	23916.4	25923	40074.4	22797.5	26298.2	41867.7	23075	24624	43513.9	28729.3	25965.5	41735.2	25546.8	24337
39442.6	23968.8	26023.4	40425.2	22884.8	26311	41992.6	23232.2	24855.1	43519.1	28719	26145.9	41899.3	25677.2	24900.1
39925.8	24481.5	25934.8	40868	23077.7	26423.7	42260.8	23398.7	25121.2	43788.1	28373.6	26552.4	42181.3	25817.8	24549.3
40777.7	24866.9	25970.2	41274.4	23448.3	26606.9	42553.1	23720.3	25591.7	43787.7	28011.9	27080.9	42509.3	26117.6	25137.7
41413.5	24986.7	26436.9	41877	23835	26798.2	43037.9	24036.8	25940.2	44202.8	28472.1	27409	43296.3	26451.2	25892.9
41909.4	25188.8	26590.5	42650.6	24154.5	26970.5	43304.8	24246.2	26206.7	44320.1	28420.9	27716.6	43713.7	26669.4	26220
41973	25259.9	26425.1	43433.2	24380.1	27073.4	43212.1	24235.6	26240.2	44094.2	28076.1	27800.4	43514.6	26669.5	26189.1
41375.4	25102.7	25993.8	43970.3	24238	27057.1	42727.1	23867.6	25920.5	43704.4	27170	27348.7	43416.8	26075.8	25184.3
40688.7	24825.8	25633.5	43469.2	23775.9	26904.1	42212.6	23424.3	25553.9	43265.3	25417.1	26899.4	43222.1	25473.1	23653.4
39786	24227	25219.9	42618	23400.5	26570.7	41432.2	22955.3	25055.8	42415.1	24475.7	26282	42271.6	24971.5	23177.1
39277.4	23751.8	24794.6	41273	22913.7	25982.7	40730.5	22685.6	24766	41784.1	23965	26030.9	41400.3	24863.4	23588
38031.3	23471.1	24156.6	39641.4	22449.8	25229.6	39948.5	22059.9	24028.6	41148.2	23223.6	25279.6	40526.1	24112.2	21589.3
36785.2	22700.2	23199.5	38521.3	22131.5	24604.4	38531.2	21357	23257.2	39484.7	21973.1	24441.6	38653.4	23378.8	20965.5
34750.7	21585	22012.1	37467.4	21610.9	23651.2	36640.4	20298.6	21945.8	36638.9	20772.9	23140.7	36305.6	22351.1	19539.3
33250.3	20701.9	21374	35591	20428.9	22443.7	35407.2	19545.8	20953.8	34314.2	20206.7	22182.1	34955.8	21687.6	18497.3
32195	20148	20505.6	33700.4	19589.9	21126.4	34197.8	18953.5	20243.6	32739.8	19160.1	21577.3	33755.6	21212.4	17881.5
30936.2	19437	19276.8	32112.3	19017.3	20492.6	32543.9	18209.6	19383.8	30750	17540	20848.9	31882.1	20625.8	17273.1
30249.5	18920.6	18567.9	30376.7	18388.8	19515.5	31525.7	17823.5	18905.7	29902.6	16576	20507.3	31271	20435.4	17317.7
29461.2	18512.7	18148.4	29313.5	18141.8	18336.3	30848.9	17400.1	18354.5	29305.6	16135.2	20062.2	30957.8	20063.1	16498.6
28749.1	18056.1	17882.6	28727.6	17839	18026.1	30301.6	17136.5	17841.5	29393.3	15886.2	19896.9	32400	20163.7	16394
27884.5	17588.4	17563.6	27990	17272.1	17562.2	29675.4	16736.4	17239.6	28797.9	16139.7	19267.8	32160.3	19659.6	16609.2
26473.1	16645.3	16884.2	27067.6	16756.4	17067.2	28391.6	15989.6	16244.2	27927.8	15712.3	18250.8	31390.7	18738	15393.4
25430.5	16095.2	15726.3	26377.9	15877.1	16419.4	26968.8	15272.6	15523.6	28489.7	15017.1	17343.3	28207.6	17554.1	14076.3
24680.3	15316.8	13995.3	25513.2	15270.8	15526	25054.5	14577.5	14998.8	25865.6	15015.7	16662.4	26597	16444.1	13704.2
24108.1	14807.9	13475.4	24866.5	14668.7	14052.1	24324.2	14228.7	14607.3	24526.8	14937	16140.9	24062.5	15911.2	13712
23663	14676.9	13150.5	24560.5	14255.4	12847.3	24002.8	13974.6	14295	24395	14585	15905.5	23485	15602.5	13178.5
23739.3	14564.7	12914.2	24728.6	14114.3	12277.1	23757.6	13937	14348.3	24328.3	14576.9	15892.2	23301.3	15498	13179.5
23357.9	14557.2	12754.7	25022.8	14045.4	12179	23643.3	13752.5	14075.5	24361.8	14190	15767.4	22873.4	15336.7	12624.7
23281.6	14231.6	12683.8	25252.9	13901.2	12128.5	23386.6	13745.5	14021	24194.9	14061.2	15655.9	22079.9	15383.5	13475.3
23332.5	14287.7	12660.2	25511.8	13771.4	11897.5	23419.6	13778.6	14032.4	24233.1	14131.9	15698.1	21972.8	15419.8	13590.7
23307	14381.3	12654.3	25810.9	13802.5	11652.1	23520.7	13848.5	13943.5	24864.3	13491.6	16001.1	21027	15811.7	13664.1
23535.9	14639.5	12630.6	25821.2	13821.3	11537.8	23716.3	14046.1	14038.5	25214.3	13306.2	16293.9	21849.9	16146.7	14490.3
23815.6	14662	12494.8	25858.9	13943.3	11457.2	23684.4	14164	14132	24799.2	13657.3	16335	21570.5	16167.4	14704.1
24082.6	14901.5	12240.7	26017.2	14088.1	11367.3	23738.7	14252	14159.7	24084.8	13908.7	16486.8	21517.4	16174.2	14766.1
23866.5	14841.6	12051.7	26123.1	14223.8	11390.6	23683.5	14166.6	13763.9	23856.2	13677	16316.3	21675.4	16062.7	14457.5
23917.4	15017.5	12099	26135.4	14296.8	11421.8	24009.5	14251.8	13433.5	24266	13701.8	16310.9	22298.6	16149.6	14083.5
23980.9	15163.4	12057.6	26210.8	14581.7	11413.6	24381.5	14343	12849.1	24352.1	13702.3	16239.3	22693.9	16224.7	13338.6
24146.2	15148.4	12234.8	26345	14842.5	11410.4	24366.2	14440.5	13231.4	24756.5	13978	16310.9	21665.6	16299.8	13985.7
24387.8	15350.5	12152.1	26553.8	14988.2	11475.2	24479.2	14546.2	13326.6	24831.2	14248.4	16402.2	21694.7	16311.1	13986.2
24273.4	15795.8	12258.5	26733.5	15212.1	11666.6	24964.6	14554.1	13026.5	25416	14174.9	16442.3	22470.9	16325.3	12731.2
24578.5	15960.5	12465.2	26982.7	15714.5	11897.9	25450.9	14750.8	13018.8	25888.3	14556.3	16419.8	22421.7	16483.1	12695.3
25138	16308.5	12518.4	27154.3	15949.7	12092.4	26218	15065.2	13202.1	25739.8	14949.3	16452.3	22771.1	16765.9	12830.1
25697.5	16555.5	12689.7	27519.3	16180.3	12365.6	26867.5	15435.8	13429.5	25601.8	15342.7	16494.3	23419.3	17127.2	13072.4
26167.9	16926	12855.1	27641.1	16524.4	12517.8	27677.8	15789.4	13479.7	26639.7	15419.1	16078.6	24815.2	17550.2	13164.7
26829.1	17247.8	12949.7	27578.8	16938.3	12633.8	27935.9	16114.6	13860.8	26873.4	16175	16342.9	25421	17753.9	13529.6
27274.2	17397.5	13239.1	27785.6	17343.1	12582.1	28433.8	16666.9	14054.5	27396.8	16040.3	15810.8	26446.8	18371.7	12814.9
26651.1	17625.8	13859.4	28143.7	17646.8	12628.4	29042.2	16713.2	13848.4	27428.5	16138.4	15497.8	26331.9	18417.8	12786.3
28177	18048.6	14367.5	28661	17994.9	12519.2	29743.7	17423.9	14552.9	28478.3	17291.5	16027.5	26567.7	19202.7	13828.3
29054.3	18561.3	14621.5	28937.2	18307.5	13295.5	30317.6	17856.9	14990	28727.8	17925.3	16288.3	27675.8	19597	14451.7
29473.9	18995.4	14674.7	29622	18779.6	13714	30674.5	17870.3	15035.1	28983.7	18437.3	16894.1	29326.1	19883.6	15853
29626.5	19519.3	14964.2	30285.3	19174.9	14202.3	31324.1	17977.5	15281.9	30011	17960	17619.4	31029.4	20047.7	18394.1
30313.1	19717.7	15182.8	30512.2	19961.3	14693.8	31426.7	18311.9	15846.5	30990	18121.3	18348.1	30670.7	20288.1	18942.4
30262.3	19758.8	15448.6	30492.5	20569	15129.3	31613.7	18385.8	15914.6	31910.7	17692.9	18411.6	31617.2	20403.9	18902.3
30961.6	20144.3	15614	30654.6	20698.5	15570.7	32009.5	18734.9	16277.7	32150.7	18322.8	18725.9	31696	20693.4	18832.9
30948.9	20541	15903.5	30592.3	20693	16061	32516.6	18797.9	16313.3	32637.7	17991.4	18777.8	31828.7	20754.8	18697.2
31571.9	20866.5	16181.2	30906.2	20938.4	16378.6	32981	19145.7	16619.8	33037	18377	19128.4	32197.8	21186.1	18751.8
32245.8	20758	16488.4	31592.5	20914.6	16596.4	33169.8	19494.4	16946.4	34142.7	18871.2	19232.4	33227.2	21483.8	18572.5
32881.6	20993.8	16978.7	31911.6	20907.9	16934.1	33790.5	19878	17240.4	35111.7	19127.7	19572.4	34230.2	21992.4	18562.4
33046.9	21162.2	17339.1	32270.9	20786.1	17115.1	34243.7	20039.5	17333.8	35521	19224.1	19626.4	34950.2	22198.9	18595.4
33911.5	21472.8	17445.4	32535.7	20830.8	17313.2	34564.3	20450.6	17713.7	35320.6	19598.1	20127.3	34859.9	22687.9	18580.9
35717.1	19923.5	17427.7	32866.9	20967.2	17522.3	33554.4	21201.9	18537.6	34751.6	21386.9	20126.3	35698	23264.7	18137.5
36009.5	19945.9	17427.7	33284	20848.9	17643.3	33582.5	21325.4	18679.4	34684	21696.7	20188.9	35950.5	23331.6	17911.6
36302	19912.3	17593.1	33823.9	20625.3	17754.7	33724	21496.3	18821	34515.9	21737.1	20277.4	35874	23544	17930.5
36886.9	20148	17817.6	34504.6	20530.2	17882.8	34082.6	21787.5	19087.1	34501.3	22246.9	20466.7	36333.4	23788.7	18332.8
37064.9	20353.8	18000.7	35290.3	20529.8	17986.7	34401.9	21923.7	19175.3	34555.3	22033.3	20640.1	36549.8	24033.2	18311.7
37217.5	20552.2	17994.8	36146.4	20409	18054.4	34530	21980.8	19252.2	34692	22269.2	20712.6	36958.3	24026.7	18318.7
37993.1	20769.2	18331.6	36797.7	20346.9	18103.7	34985.5	22359	19582.2	34521.3	22742.7	21099.9	37246.1	24481.6	18135.3
38183.8	20829.1	18550.2	37360.2	20330.3	18132.6	35220.8	22485.7	19678.9	34332.3	22810.4	21155.4	37333.5	24624.7	18280.4
38412.7	21076.1	19005	37680.2	20430.7	18151.3	35796.3	22674.3	19790.6	34418.2	22778.9	21307.4	37620.9	24902.7	18314.1
37878.7	21005	18851.4	38090.2	20500.6	18185.4	35618.3	22448.1	19578.8	34392.7	22240.5	21091.6	37627.9	24670.9	18308.8
38514.4	21106	18951.9	38082.3	20529.2	18215.9	35767.3	22730	19857.2	34567.2	22703	21340.3	37762.4	24952.7	18339.6
38654.3	21491.5	18993.2	38110.4	20554.7	18243.3	36050.9	22805.1	19912.8	35006.1	22643.3	21552.2	37910.1	25081.1	18399.9
38400	21626.2	19223.6	38270.9	20712.1	18260.9	36357	22738.2	19795.6	35070	22445.8	21490.9	38012.8	25058	18492.7
38298.3	21551.4	19229.5	38394.7	20796.9	18306.1	36311.2	22686.2	19715.1	35084.2	22294.9	21474.8	37713.3	25078.2	18484.6
38552.6	21764.7	19152.7	38529.5	20798.3	18309.4	36389.2	22788.7	19856.1	35220.2	22629.1	21518.2	37833.9	25073.6	18563.7
38692.5	21689.8	19259.1	38409.4	20939	18331.4	36434.6	22865.2	19916.1	35257.3	22647.9	21565.8	37957	25187.4	18492.4
39086.6	21832	19430.4	38463.3	21020.2	18337.2	36694	23057.3	20079	35628.6	22834.4	21745	38072.9	25435.6	18420.8
39010.3	21802.1	19589.9	38675.1	21112.2	18358.8	36890.1	23053.1	20011.9	35785	22685.7	21645.5	38356.9	25536.7	18523.6
38717.9	21884.4	19755.3	38818.2	21170	18367.1	37072.9	22976.4	19877.4	36138.5	22170	21695.4	38056.7	25593	18510.9
39048.5	21850.7	19968	39002.1	21182.5	18397.7	37247	23155.7	20002.3	36650.3	22112.5	21909.7	37566.7	25924.5	18425.1
39226.5	21753.4	20133.4	39095.1	21244.4	18415.6	37310.7	23201.4	20035.2	36663.5	22529.7	21898.9	37371.3	25899.2	18183.2
38438.1	22026.6	20535.1	39204.6	21250.9	18485.4	37821.7	22940.7	19671.8	37688.1	22128.6	21796.6	37813.8	25741.4	18524.1
37128.5	23265.3	20393.4	39529.9	21290	18592.7	38453.7	22407.5	19108.4	37722.2	21489.5	21860.6	37209.8	25245	19465.8
36886.9	23197.9	20399.3	39439.6	21610.8	18717.7	38381.1	22307.1	18990	37645	21313.7	21832.7	37235.9	25183.4	19560.9
36886.9	23216.6	20239.8	39209.2	21967.5	18843	38216.7	22259	18973.5	37301.9	21339.6	21842.8	36618.7	25042.2	19453.6
37153.9	23123.1	20227.9	39043.2	22215.4	18908.1	38136.5	22344.9	19081.9	37191.1	21458.9	21966.4	36675	25118.5	19186.7
37382.8	23111.9	20417	39149	22441.9	18958.5	38298.9	22454.3	19173.3	37532	21528.3	22176	37090.3	25329.2	19049.5
37217.5	23022	20434.7	39174	22795.5	19014.8	38246.8	22377.4	19103.6	37511.1	21490.7	22141.8	37191	25279.5	19017.7
37344.6	22965.9	20611.9	39110.5	23075.2	19099.6	38362.5	22436.9	19173.4	37861.4	21605.5	22270.9	37427.9	25402.4	18974.5
37192.1	23145.5	20765.5	38930.2	23321.9	19213.5	38603.9	22386.1	19108.1	38163.7	21641.3	22387	37349.9	25435.3	19040.2
37001.3	22748.9	20600.1	38985.3	23434	19394.9	38176.4	22258.2	19034.8	37574.2	21594.6	22201.2	36886.6	25268.3	18898.9
36975.9	22913.5	20440.6	38914.7	23314.7	19519	38129.3	22198.5	19026.8	37114	21431.7	22412.2	36650.5	25269.4	19042.8
36632.6	22655.3	20422.9	38962.1	23340.2	19607.2	37906.7	22038.7	18883.3	36704.8	21527.7	22182.6	36347.1	25061.8	18971.4
36708.9	22891.1	20611.9	38901.3	23288.8	19673	38191	22075.2	18935.7	36746.5	21841.9	22296.5	36651.6	25034.8	19185.9
36645.3	22786.3	20812.8	38930.2	23321.5	20013.1	38269	22072.6	18924.7	36639	22153.5	22276	36522	25023.8	19313.8
36696.2	22902.3	20925	39058.5	23407.8	20202.9	38405.3	22089	18966.8	36959.7	22458.2	22312.1	36861.5	24870.1	19569.1
37090.3	22834.9	20990	38969.4	23507.8	20688.6	38415.7	22244.8	19278.8	36842.9	22602.7	22595.7	36702.3	25054.8	19948.2
37459.1	22999.6	21031.4	39178.8	23620.5	21179.2	38584.8	22383.8	19561	36886	22851.4	22800.1	36464.6	25264	20144.3
37255.6	23168	21137.7	39358.2	23736	21506.4	38921	22386.9	19513.7	37263.3	23321.5	22320.3	36465	25380.8	19547.9
37598.9	23280.2	21315	39681	23828.9	21742.7	39197.1	22627.7	19762.6	38202.7	23709.6	22016.3	36934.5	25724.1	20352.2
37955	23239.1	21291.3	39942.7	23861.4	21966.2	39106.4	22736.5	20052.4	37990.4	23752.7	22076.2	36650.8	25734.4	22825.8
38183.8	23366.3	21261.8	40662.1	24193.7	22223	39135.3	22778.9	20288.2	37407.2	23524.6	22463.7	35984.4	25771.9	23147.5
38552.6	23901.5	21480.4	40946.6	24640	22289.3	39644.3	22922.3	20584.7	37530.6	23610.6	23102.6	36567.7	25930.4	22962.2
39048.5	24200.8	21935.3	41001.9	25149.1	22268	40203	23163.6	20952.3	38191	23986.8	23720.6	37511.3	26213.2	23161.1
39887.7	24960.5	22472.9	41841.5	25678.8	22218.8	41111.5	23539.5	21511.9	39198.4	24422.8	24616.5	37572.9	26552.3	23018
40548.9	25563	23158.2	41968.6	26305	23561.1	42006.9	23866.3	21992.3	40209.2	25035.8	25424	37963.9	26887.1	22693.9
41438.9	26401.2	23837.5	42554.4	26805.4	24909.3	43025	24262.2	22615.7	40380.2	25479.2	26374	38736.4	27207.2	22542.3
42596	27175.9	24706	43732.6	27178.4	25603.3	44153	24791.1	23386.5	41220.3	25934.1	27428.3	40731.9	27724.2	23228.6
44579.6	28148.9	26454.6	44605.7	27438.5	26536.6	46089.3	25766.7	24903.9	44119.1	27907.1	28899.4	44298.9	28685.8	24810.8
46741.2	29424.9	28026.1	45096.8	27553.4	27326	47961.3	26737.1	26578.6	46087.4	29611.5	30618.2	45153.6	29650.9	26103.2
47097.2	29638.3	29314	45339.9	27559.2	27795.1	48790.7	27015.2	27425.7	46186	31219	31187.1	45559.6	29860.6	25384.1
46499.6	28556.8	28817.7	45489.7	27550.1	27956.9	47627.6	26659.3	27577.2	45991.1	31216.2	30685.7	46592.2	29430.3	26404.1
45151.8	27744.7	28469.2	45570.5	27315.2	27965.2	46803.4	26087.5	27097.3	46053.4	30933.7	29869.8	46443.5	28851.4	25994
45266.2	27767.2	28800	45598.8	26850.5	27846.9	47054.5	26168.7	27225.9	46482	31321.6	29971.8	46541.9	28958.7	26222.3
46054.6	28336	29420.3	45598.7	26689.1	28082.9	47797.6	26514.2	27836.8	47365.4	31946.4	30634.4	46862.8	29326.4	26388.3
46334.3	28422	29349.4	45536.2	26867.9	28137.6	47695.8	26551.1	28203.8	47542	31224.8	30898.1	46747.2	29363.4	26869.2
46486.9	28358.4	29065.8	45460.4	27076.2	28134.2	47391	26523.9	28383	47088.2	30526.9	31007	46682.3	29328.8	27340.5
46207.2	28395.8	29065.8	45438	27028.9	28138.2	47392.4	26407.6	28297.4	47057.9	30556.6	30950	46630.5	29232.3	26915.1
46410.6	28407.1	29059.9	45438.8	26781.8	28113.6	47374.9	26463.4	28443	47072.6	30454.3	31063.3	46634.7	29278.8	27292.2
46321.6	28440.7	29012.7	45431.2	26782.8	28112.4	47353.8	26414.1	28411.2	46905.2	30426.8	31049.9	46657.8	29222.8	27086
45584.1	28242.4	28776.4	45418.9	26865.6	28105.8	47047.1	26102.1	28047.3	46491.9	30314.2	30676.8	46680	28917.2	26253.4
45571.4	28081.5	28675.9	45360.9	26766.2	28011.6	46870.8	26079.1	28042.6	46334.6	30156.8	30653.2	46500.3	28935.8	26537.9
45037.4	27808.3	28392.4	45303.9	26655.9	27891	46477.9	25834.6	27782.2	45894.2	29852.1	30360.6	46137.2	28725	26180.2
44973.8	27808.3	28185.6	45198.5	26419.4	27730.1	46315.4	25770	27753.1	45372.5	29461.8	30376.5	45867.7	28681.4	26032.5
45355.2	27651.1	28232.9	45145.9	26376.9	27666.6	46255.9	25913	27948	45547.4	29395.4	30509.5	45863.9	28853.4	26961.1
44910.2	27707.3	28037.9	45243	26400.8	27676.9	46137	25714.9	27723.9	45049.5	29135.4	30354.8	45645.3	28657.7	26098
45189.9	28002.9	27949.3	45229.1	26338	27675.2	46254.8	25799.4	27857.4	44541.3	28777.6	30630.6	45503.4	28761.7	25936.1
45164.5	28036.6	27931.6	45227.6	26559.2	27698.5	46263	25786.3	27845	44434.4	28733.2	30656.7	45393.9	28771.1	25826.3
45380.7	28242.4	27866.6	45312.5	26555	27678.1	46341.2	25846.2	27954.2	44034.8	28444.7	30864.1	45100.1	28841.1	25801.4
45406.1	28163.8	27848.9	45336.3	26712.2	27675.4	46278.4	25847.1	27969.3	44022.6	28383.4	30855.9	45133.5	28847.6	25923.9
45355.2	27928.1	27594.8	45343.7	26758.1	27643.6	45927.3	25780.2	27948.6	43719.7	27743.1	30740.7	44842.2	28759.7	26267.3
44833.9	27651.1	27405.8	45347.1	26595	27523.4	45601.6	25554.9	27690.3	43567.3	27614.1	30411.2	44304.8	28539.1	25962.3
44579.6	27494	27080.9	45257.5	26375.1	27354.1	45239.8	25399.4	27563.4	43076.2	27295.8	30231.4	43673.2	28350.3	25859.6
44325.3	27419.1	27033.6	45095	26113.8	27161.2	45154.6	25296.2	27435.7	43029.1	27354.3	30096.9	43577.5	28254.1	25591.6
43893	27089.8	26885.9	45110	26052.2	27030.5	44825.1	25107.7	27221	43012	27337.6	29788.4	43350.8	28075.7	25530.9
43447.9	26652	26850.5	44959.1	25879.6	26900	44518.1	24935.9	26997.1	43249.2	27565	29462.4	43345	27955.1	25719.8
42952.1	26270.3	26691	44551.6	25579.7	26772.2	44137.3	24717.9	26744.3	43207.3	27616.1	29128.2	43137.3	27766.1	25677.9
42481.6	25813.7	26395.6	44164.1	25103.4	26655.4	43585.4	24488.4	26502.6	43048.3	27397.4	28755.5	42556.6	27535.2	25821.9
42252.7	25899.8	26147.4	43618.9	24511.5	26495.4	43432.2	24355.5	26378.2	42519.8	27036.6	28723.8	42089.1	27422.6	25265.4
41477.1	25667.8	26088.4	43573.1	24357.2	26422.3	43229	24054	25960	42585.7	27582.6	28324.6	41930.8	27168.6	24382.1
40739.6	25503.1	26188.8	43152.6	24220.6	26384	43205.5	23789.6	25555.5	42846.4	28440.9	27942.1	42126.1	26931.5	23479
40574.3	25331	26082.5	42684.3	24136.4	26351	42999.3	23695.2	25467.4	42747.5	28310.1	27800.7	42006.5	26819.6	23504
40231	25072.8	25905.2	42412.8	24233.1	26339.4	42671.8	23528.5	25275.3	42613.8	28159.6	27565.6	41726.5	26663.1	23428.7
39849.5	25031.6	25798.9	41909.1	23866.6	26279.8	42549.2	23366.2	25057.5	42482.7	28230	27390.2	41562.5	26513.3	22928
39595.2	25005.4	25787.1	41401.5	23719.1	26239.8	42521.3	23268.2	24908.6	42477.7	28402.9	27270.7	41558.7	26425.4	22665
39658.8	25035.3	26035.2	41339.1	23691.3	26219.2	42762.4	23330.7	24947.3	42815.4	28884.5	27308.7	41906.5	26495.9	22719.9
40116.6	25226.2	26242	41709	23842.6	26273.4	43066.8	23538	25206.3	42986.9	28952.3	27568	42350.8	26685	23059.9
40955.8	25394.6	26448.7	42111.7	24300.6	26442.9	43356.6	23893.9	25678.6	43196.6	28717.6	28011.9	42706.6	27046.3	23964
41731.4	25656.5	26767.8	42603.4	24614.2	26614.9	43801.4	24238.2	26100.7	43518.9	28682.4	28435.7	43416.1	27371.2	24745.6
42367.2	25832.4	26992.2	43231.8	24896.6	26815.1	44106.1	24485.8	26444.4	43628.8	28432.5	28755.4	44143.7	27560.9	25390.6
42214.6	25858.6	26815	43701.3	25066.4	26996	43972.6	24397.1	26361.8	43332.2	28237.2	28688.8	43851	27451.1	25082.6
41667.8	25716.4	26242	43953.4	24886.5	27066.7	43390.6	24110.1	26064	42610.3	27660.9	28395.5	42647.9	27156.8	24492.5
40536.2	25409.6	25763.4	42946.6	24401.5	26939.4	42770.1	23590.8	25442.9	42065.7	27467.9	27802	41859.7	26648.6	23412.2
39786	25020.4	24788.7	42428.3	23778	26479.4	41631.9	23125.3	25018.6	40807.3	25643.5	27305.5	40725.3	26112.1	22984.1
39099.3	24762.2	24257	40792.9	23202	25701.3	40972.6	22747.9	24621.9	39895.6	24683.3	26910	40240.8	25705.8	22572.7
38247.4	24159.7	23731.2	39162.2	22797.2	25036.4	40077.9	22310.5	24123.6	39229.1	23895	26272.3	39685.5	25217.7	22165
37471.8	23467.4	22833.2	37984	22592.8	24464.4	38775.4	21826.8	23659	37823.9	22010.6	25714.5	38633.8	24745.7	21962.6
35284.8	22307.3	21563.1	37255.4	22279.5	23333.6	36783.2	20727.5	22263.2	35818.2	20584.4	24332.1	37094.8	23687.7	20476.7
33542.8	21356.8	20576.5	35485.1	21473.7	22008.7	35185.6	19808.9	21114.5	34165.8	19493.7	23180.4	35862.3	22778.5	19438.9
32220.4	20817.9	19897.1	33795.9	20311.6	20629.9	34156.9	19119.5	20226.1	33158.1	18918.5	22351.6	35115.3	22082.1	18332.8
31114.2	20398.8	19436.3	32342.1	19727.3	19948.5	33427.7	18583.4	19468.6	32522.4	18885	21772.3	34560.4	21683	17545.1
30262.3	19807.5	18981.4	30817.1	19508.3	19207.9	32582.6	18171.8	18888.2	32072.4	18944.8	21233.8	33388.5	21367.6	17200.9
29664.6	19437	18437.9	29839.1	19388.4	18601.3	31808.8	17823.3	18480.9	31705	18422.9	20753	32560.5	20900.7	17050.7
28405.8	18748.4	18059.8	29008.9	19142.1	18293.9	30968.4	17253	17607.7	31311.7	18687.7	19936.1	32172.1	20324.2	16337.4
27414	17820.4	17593.1	28204.4	18501.8	17843.8	29881	16774.7	16915.8	30547.5	18570.6	19120.7	32146.3	19761.7	16527
26613	17027	16783.8	27242	17506.4	17184.8	28585.6	16294.8	16358.7	30250.2	17605.9	18400.3	30731.5	19073.9	16638.7
25354.2	16723.9	15779.4	26312.8	16722.8	16314.8	27478.3	15584.6	15470.1	32131.7	16461.4	17678.8	29264.1	18136.2	14721.5
24705.7	16035.3	13640.9	25381.2	16254.2	15190.4	25327.6	14921.8	15018.2	31428.7	14460.6	17072.7	25825.8	16968.4	14977.9
24031.8	15649.9	13067.8	24462.9	15597.8	13736.9	24641	14542.2	14557.8	29144.6	14338	16574.5	24403.7	16390	14530.8
23218	15470.3	12760.6	24086	14903.4	12422.2	24295.2	14140.3	13992.5	27975.9	13915.2	16104.6	23223.4	15878.9	13473.4
22938.3	15073.6	12435.7	24025.9	14563.3	12012.8	23797.3	13969.8	13802.7	26829.6	13694.4	15816.6	22283.5	15615.9	13719.6
22925.6	15111	12258.5	24438.1	14210.5	11720.7	23699.1	13940.9	13790.2	26272	13604.1	15838.9	22439.9	15551.2	13673.2
22989.1	14613.3	12039.9	24640.6	14135.2	11382.6	23217.1	13916.3	13835	25416.9	13626.5	15613.1	21637.5	15411.1	13892.8
23014.6	14781.7	11927.6	24918.5	14009	11262	23257	13909.7	13839.1	25134.1	13585.8	15697.2	21923.2	15382.2	13913.2
23103.6	14781.7	11862.6	25199.9	14073.9	11119.4	23222.4	13927.6	13879.5	24909	13718.3	15655	21651.3	15307.1	13917.6
23154.4	14852.8	11951.3	25268.6	14214.1	11091	23354	13975.7	13862.3	25251.2	13852.2	15642.8	21643.2	15330.8	13882.4
23167.2	14691.9	11904	25317.4	14335.3	11115.3	23243.4	13987.7	13816	25101	13814.7	15596.2	21628.5	15354.1	13845.5
23167.2	14755.5	12010.3	25372.1	14325	11162.1	23431.2	14042.1	13671.5	25414.1	13782.8	15655	21835.3	15509	13785.3
23243.4	14920.2	12004.4	25412.1	14399.2	11173.4	23596.8	14072	13590.2	25102.5	13831.4	15716.9	21942.2	15544.6	13762.9
24578.5	14227.9	12051.7	25526.2	14491.5	11144.2	23260	14676.2	14355.4	24768.9	14811	15957.8	21027.2	16102.2	14053.2
26600.3	13004.2	12193.5	25723.4	14328.9	11134.3	22636.6	15596.5	15633.9	24184.7	16033.8	16216.9	21176.8	16906.5	14433.8
26918.1	13142.6	12323.4	25939	13835.8	11124.6	23066	15835.9	15309.7	24380.6	16286	16226	21625.3	17130.8	14322.5
27045.3	12978	12418	26148	13235.2	11090.8	23191.8	15948.2	15036.5	24445	16430.4	16084.8	22169.9	17229.9	14122.9
27210.6	13206.2	12559.8	26497.7	12978.5	11086.6	23628.3	16082.8	14825.5	24905	16628.9	16098.2	22527.7	17361.4	14147.9
27401.3	13468.2	12589.3	26889.2	12734.2	11253	23911.4	16189.2	14843.3	25299.7	16703	16230.4	22375.4	17472.7	14397.7
27948.1	13756.3	12719.3	27408.9	12686.7	11533.8	24438.3	16472	15061.7	25890.5	16924	16408.7	22546.5	17764.9	14773.4
28583.8	14018.3	12861	28007.1	12814.2	11892.6	25036.4	16793.5	15345.1	26212.5	17192	16546.5	22627	18104.9	15058.6
29067	14115.6	12967.4	28634.9	13123.3	12227.7	25340.7	17045.6	15553.6	26322	17542.9	16590.2	23088.4	18338.6	15346.2
29550.2	14358.8	13073.7	29081.2	13439.7	12515.8	25625.5	17282	15843.2	26821.9	17630	16851	23157.6	18601.4	15585.9
29677.4	14676.9	13221.4	29491.5	13711.4	12758	25355.6	17336.5	16192.5	27104.2	17776.6	17359.2	23769.1	18483.3	15851.3
30275	14845.3	13475.4	29932.7	13958.5	13091.4	26219.9	17685.4	16291.1	28009.9	18177.5	17323.2	24121.8	19008.9	16138.4
30745.4	14602.1	14450.2	30389.7	14485.9	13181.6	27383.7	18208.2	16159.9	29729.9	19397	16599.1	27192.8	19913.3	16651
31470.2	14602.1	15318.6	30952.6	14834.2	13308.1	28389.8	18828.7	16220.4	27953.3	20152.2	16091.6	31742.8	20910.5	16954.2
31991.5	14908.9	15803.1	31530.3	15008.4	13693.6	28985.5	19168.7	16403.9	29901	20540.4	16570	33580	21341.1	17409.9
32385.7	15069.9	16015.8	32263.9	15593.9	14206.1	29235.3	19384	16653	30664.4	20394.8	17064.2	32104.5	21508.7	20516.5
33275.8	15537.6	16234.3	32614.2	16175.1	14359.5	29541.1	19760.9	17248	30760.3	21044.2	17704.4	31785.6	21706.3	18951.5
33428.3	15953	16447	33243.3	16743.9	14634.7	29967.8	19906	17387.9	31569.3	20866.6	17998.6	31760	21909.3	18181.9
33504.6	16244.9	16943.3	33296.9	16566.5	15716.6	30616.1	20047.4	17449	31133	20481.1	18070.1	31977.2	22109	18019.2
34216.7	16342.2	17144.1	33003.6	16651.8	16697.2	30891.4	20412.8	17765.8	31116	20835.9	18472.2	32177.2	22606	18200.8
34305.7	16866.1	17203.2	32954.2	16988.2	17171	31297.4	20488.1	17826.5	31601.3	20944.2	18526.8	32445.9	22571.7	17991.7
33428.3	18718.5	17226.8	33316.9	17173.3	17429.8	32541	20158.9	17439	33874.7	20098.2	18847.9	32870.5	22325.3	17867.3
32703.6	20155.5	17841.2	33420.2	17431.6	17620.6	34048.5	20010	17113.2	34658	19890.3	19039.6	33997.7	22344.2	18790.9
32945.2	20406.2	18219.3	33561.8	17973.7	17812.9	34550.2	20210.1	17242.3	34501.9	20195.2	19100.3	34428.2	22534.8	18780.6
33555.5	20264	18609.2	33627.5	18607.3	17913	34841.6	20568.2	17522.7	34200.1	20387.6	19324	34427.6	23043.4	18540.8
34153.1	20395	18508.8	33794.1	19270.8	18010.5	34822.8	20798.1	17812.4	34186.8	20515.9	19379	34843.9	23030.2	18476.4
34610.9	20832.8	18674.2	33899	19836.3	18060.8	35276.8	21041.8	18023	34575	20588.4	19740.8	35463.2	23346.2	18628.3
34242.1	20870.3	18922.3	34154.1	20342.9	18112	35527.2	20969.9	17899.4	34883.7	20624.2	19537.6	35567.4	23309.5	18778.9
35259.3	20892.7	19217.7	34468.8	20610	18132.7	35817.2	21457.4	18356.1	35271.4	20838.5	19914.4	35721.3	23813.5	18569.9
35233.9	20829.1	19530.8	34851.4	20717.9	18201.5	36070.6	21543.2	18379.4	36162.8	20908.3	19872.5	35776.1	23999.5	18684.4
35424.6	20836.6	19962.1	35470.2	20779.2	18245.8	36028.9	21410.3	18618.4	33425.8	22538	20839	35899.7	23746.3	19641
35602.6	21061.1	20316.6	36030.5	20638.9	18749.3	35806.8	21245	20482.4	37226.1	22222.3	21861.9	38543.9	23128.9	19814.4
35882.4	21237	20588.3	36468.5	20450.2	18792.8	36684	21624.9	19313.8	34973.2	23427.5	21548.9	37832.3	23834.2	20105.8
35996.8	21476.5	20736	36203.2	21172.4	18722.2	37619.3	22115.1	18741	38271.5	21399.4	20408.9	37046.3	24900	18842.8
36085.8	21338	20854.2	35902.4	21809.8	18662	37657.4	22165.3	18772.9	38254	21547.1	20457.1	37136.3	25031	18954.6
36200.3	21558.8	21055	36042.2	22128.2	18838.1	37959.5	22239	18832.2	38585.4	21840.1	20464.8	37505.2	25031.6	18942.7
36658	21581.3	21167.3	37468.2	21746	18899.9	38078.2	22458.9	19030.6	38719.2	21935.8	20702.6	37466.8	25322.5	18869.2
37052.2	21659.9	21273.6	38295.2	22297.8	19082.1	38216.7	22624.7	19194.6	38888.9	22066.7	20841.2	37659	25448.9	18805.2
37014	21753.4	21326.8	38787.8	21943.4	18878.5	38316.2	22640.4	19176.9	38964.9	21979.3	20904.6	37569.1	25539.3	18785.3
37141.2	21794.6	21356.3	38836.1	21706.2	18983	38355.4	22685.5	19231.7	39040.5	22005.9	20904.9	37715.8	25508.7	18752.3
37573.5	21914.3	21533.5	38122.5	21382.8	19381.6	38574	22872.5	19412.8	39330.7	22134.6	21050.7	38065.2	25635.4	18687.4
39073.9	20080.7	21309	38468.2	21439	19534.1	37238.6	23437.5	20065.9	38498.4	22199.5	21188	37037.3	26361	18399.2
38781.5	19957.2	21291.3	38808.5	21224.2	19255.3	37126.5	23295	19937.4	38390.3	22206.6	20951.2	37005.4	26108.7	18351.5
39417.2	19725.2	21220.4	39354.5	20836.5	19231.2	36905.9	23520.9	20199.6	38245	22341.3	21148.6	36939.5	26313.7	18427.2
39506.2	19485.7	21509.9	39880.2	20660.4	19096	36991.4	23610.7	20240.9	38358.2	22311.5	21085	37089	26433	18514.7
39429.9	19392.1	21645.8	40366	20449.8	19201.2	37050.4	23594.4	20193.4	38486.2	22399.3	21108.8	37192.3	26506.3	18578.8
39468.1	19923.5	20411.1	41003.3	20212.5	19229.6	36262.8	23370.2	20225.4	37523.3	21955.5	21315.1	36343.4	26012.1	18572.8
39366.4	21304.4	19873.5	41642.9	20030.6	19150.3	36652.9	23217.6	20157.5	37136.5	22105.3	21816.5	36004.6	25742.9	18684.8
39315.5	21158.4	19991.6	42229.2	20226.4	19148.5	36666.9	23197.2	20127	36978.5	22070.5	21841.5	35939.5	25806	18715.8
39073.9	20937.6	20068.4	42347.4	20493.5	19081.3	36564.1	23100.7	20026.5	37025.3	21843	21702	35993.6	25722.7	18882.6
39137.5	20918.9	20198.4	42160.5	20579.1	19013.8	36663.7	23155.9	20061.3	37352.4	21770	21749.1	36150.8	25830	18886.4
38997.6	20585.9	19985.7	41798.1	20727.1	18924.8	36232.5	23042.3	20004.9	36573.1	21777.7	21625.4	35954.9	25682.3	18982.2
38450.9	20802.9	19997.5	41266.1	20749.2	18902.1	36369.5	22814.3	19741.3	36234.6	21672.6	21573.1	35847.1	25498.7	18913.1
38056.7	21656.1	20086.2	40868.9	20765.3	18927.9	37003.9	22660.4	19539.9	35751.5	21671.7	21896.9	35480.4	25470.2	18849.3
37853.2	21682.3	20192.5	40762.6	21074	19051.9	37085	22573.6	19458.2	35729.4	21739	21783	35599.7	25306	18976.4
37764.2	21555.1	20352	40650.1	21273	19243.3	37138	22567.4	19427.1	35327.7	21920.3	21884.5	35690.1	25483.5	18936.5
37522.6	21315.6	20192.5	40425.9	21384	19271.6	36787	22411.8	19342.2	34958.5	21908	21574.8	35653.8	25094.6	19162.6
37497.2	21237	20363.8	39993.4	21435.3	19341	36873.6	22424.9	19347.8	34932.2	22059.3	21645	35887.3	25165.6	19346
37509.9	21454.1	20381.5	39615.1	21470.8	19543.5	37001.7	22434	19396.3	35069.8	22191.9	21838.1	35693.2	25189.5	19415.4
37866	21637.4	20606	39675.3	21708.2	19652.1	37292.8	22600.3	19669.3	35560.7	22332.3	22078	35806.1	25284.9	19784.3
38311	21753.4	20913.2	40024.1	21968.1	20100.1	37618.8	22806.3	20005.2	35902.1	22539.7	22392.5	35981.7	25453.8	20180.2
38196.6	21757.2	20818.7	40750.5	22119.8	20459.9	37505.7	22728.9	20029.2	35538	22665.2	22407.9	35917.1	25329.2	20302.8
38222	21817	20848.2	41172.7	22261.8	20845.6	37579.3	22728.1	20103.1	35529.6	22801.2	22449.2	36020.6	25409.5	20223
38857.7	21876.9	21114.1	41578.5	22389.2	21032.9	37955.8	23031.2	20552.8	36921	22770.5	22473.7	36564.4	25818.3	21983.8
39277.4	22086.5	21326.8	41852.6	22462.7	21364.7	38276.5	23247.4	20986.2	37893.5	22285.8	22548.7	37024.3	26074.2	22251.3
38997.6	22142.6	21563.1	42205.4	22661.8	21895.9	38543.8	23232.1	20798.9	38985.5	22565.1	22241.7	36714	26210.2	22934.4
39366.4	22262.4	21675.3	42604.1	23066.9	22607.9	38715.4	23383.1	21028.1	39055.4	22776.5	22487.8	36217.9	26367.8	23190.1
39633.4	22565.5	21769.8	43075.9	23482.5	22886.7	38821	23348.1	21535.7	38030.3	22852.7	23465	37336.2	26085.3	22510.8
39862.3	22823.7	22023.9	43149.8	23859.4	22884.1	38465.4	23209.8	23341.6	39539.6	23542.2	24726.5	37792	25334.3	21698
40205.6	23033.3	22561.5	43447.6	24138.8	23202.6	39474	23472.1	22697.1	39815.7	24365.2	24695.6	37768.4	25951.9	22680.9
40981.2	23313.9	23282.2	43414.6	24474.4	23635.4	40577.3	24076.6	22387.9	40518.4	24556.9	24583.2	37957.7	26869	23493.4
41884	24227	23908.4	44560.6	25323.8	23748.4	41640.4	24473.7	22969.6	41730.6	25348.5	25558.1	37890.2	27272.2	24013.7
42710.5	24971.7	24546.5	44872.5	25955	25598.6	42579	24837.6	23698.4	43002.2	25975.4	26387.9	38506.7	27590.1	24550.8
44528.7	25985.9	25976.1	45277.2	26578.9	26431.2	44296.7	25695.6	25153.3	45885.8	27459.3	27740	41134.3	28440	25727.6
46626.8	27205.8	27878.4	45400.5	26716.6	27135.4	46483.3	26735.3	26620	49606	27897.6	29291.8	44225.7	29552.7	26757.8
47567.7	28062.8	29414.4	45394.7	26144.3	27492.9	48074	27300.7	27378.6	50559.3	28259.7	30175.5	45106.7	30175.9	27078.6
47796.6	27276.9	28776.4	45561.2	26418.8	27809.5	46986.8	27227.2	27778.8	49204.2	27901.1	30088.8	44589.3	29963.2	26729.6
46207.2	26139.3	28309.7	45657.2	26525.8	28005	45792.9	26569	27336.4	47987.3	27040.6	29086	44997.4	29213.8	25955.2
46207.2	26614.6	28746.8	45608.3	25711.7	27850.4	46305.2	26606.9	27630.3	48457.5	27219.3	29398.9	44869.2	29257	26101
46893.8	26992.5	28989	45509	25549.3	27971	46607	26836.9	28241.5	49062.5	27339.5	29937.7	44742.3	29438.4	26559.6
47758.4	27089.8	29189.9	45429.2	25866.1	28101.6	46726.6	27127.9	28873.6	49741.9	27171	30442.8	44877.6	29719.8	26994.7
47923.7	27067.4	29136.7	45407	26206.2	28096.9	46616.2	27146.4	29067.3	49829.4	26728.2	30533.3	44896.3	29684.7	27226.7
47567.7	26786.7	29042.2	45409.7	26323.7	28114.9	46338.6	26988.8	28960.3	49747.7	26707.3	30324.5	45227.3	29531.2	27184.3
47402.4	26996.3	29119	45406.6	25759.4	28073	46519.1	26938.1	28906.4	49893.9	26825.2	30369.2	45150.8	29501.4	27265.1
47580.4	27288.1	29083.6	45382.4	25607	28078.6	46671.8	26985.2	29003.1	49641.3	27129.3	30623.1	44938.2	29572.1	27519.3
47389.7	26876.5	29012.7	45373.9	25762.5	28082.9	46359.1	26902.7	28919.1	49554.4	27390.4	30433.3	45313.4	29532.2	27382
47186.2	27067.4	28900.4	45367.1	25677.2	28075.9	46391.9	26811.2	28819.6	49245.5	27377.7	30449.3	45069.2	29450.4	27429.9
46537.7	26734.3	28481	45345.2	25761.5	28083.2	45849.2	26514	28509.2	48582.5	26760	30058.1	44712	29148.8	27122.6
46308.9	26498.5	28203.3	45292.7	25326.5	28011.4	45476.6	26383.5	28400	48172	26396.9	29855.8	44029.3	28984	26989.3
46550.5	26405	28244.7	45164.7	24955.8	27881.2	45449.9	26474	28519.8	48277.2	26504.2	29922.7	44168.4	29070.9	27033.2
46728.5	26139.3	27990.6	45244.1	25100.6	27902.4	45075.9	26491	28610.8	47895.6	26164.1	29904	43898.4	29067.9	27003.8
46728.5	26143	27778	45211.7	24912.1	27885.6	44908	26457	28610.6	47486.4	25755.2	29927.9	43459.1	29040	26995
46842.9	26217.9	27848.9	45161.2	24950.1	27877.9	45013.4	26505.8	28664.5	47564.5	26006.3	30007.8	43651.5	29084.1	27087.4
47173.5	26176.7	27742.5	45260.4	25036.5	27911.7	44902.4	26602	28822.1	47347.8	25888.1	30150.7	43536.9	29176	27192.4
47402.4	26405	27866.6	45295	24970.7	27932.8	45148.5	26696.7	28929.4	47427.1	26281.5	30328.2	43809.2	29249	27394
47300.7	26232.8	28043.8	45294.3	25253.3	27986.5	45180.9	26677.7	28885.6	47690.3	27093	30230.4	44433.7	29229.4	27431.9
46779.3	26105.6	27837	45325.5	25235.4	28016.6	44932.2	26437.1	28641.9	47154.4	27276.3	29974.6	44415.6	28938.9	27389.2
46245.3	25896	27618.5	45341.8	24958.3	27974.5	44620.9	26205.3	28387.1	46793.7	26920.4	29684.3	44148.2	28709.8	27205.8
45863.8	25596.7	27476.7	45320.4	24636.7	27833.3	44315.3	26048.8	28199.5	46614.2	26705.2	29439.2	43925.7	28594.4	27004.5
45571.4	25278.6	27364.4	45254.3	24147.6	27649.3	44016.2	25929.1	28059.3	46545.8	26486.5	29164.1	43753.9	28459.4	26781
45024.6	24990.4	27139.9	45193.2	23887.7	27556.3	43632.9	25657.2	27795.5	45920.5	26994.3	28688.7	43754.4	27984.3	26595.1
44757.6	24795.8	27039.5	45101.6	23698.6	27507.2	43416.1	25537.7	27664	45628.8	26984.9	28455	43623.1	27809.6	26440
44554.2	24750.9	26980.4	45041.7	23553.4	27497.3	43332.9	25472.4	27556.3	45745.5	26611	28271.5	43495.5	27702.6	26276.6
44249	24612.5	26631.9	45016.4	23554	27501.9	42936.1	25302.7	27403.7	45434.9	25975.2	27981.9	42987.5	27414.3	26063.6
43753.1	24339.3	26141.5	44840.1	23440.6	27447.9	42328.8	25037.2	27152.2	44980.3	25290.2	27621	42161.9	27084.8	25808.6
43079.2	24208.3	26052.9	44515.5	23062	27203	42155.2	24762.1	26809.2	44593.4	25545.9	27197.5	42200.7	26698.8	25563.8
42634.2	23927.7	25887.5	44332	22766.6	26960.7	41814.7	24547.2	26587.8	43990.7	25881.6	26914.1	41955.2	26440.6	25362.3
42341.7	23733.1	25781.2	44058.6	22554.4	26688	41585	24406.3	26439.9	43559.5	26020	26710.4	41798.2	26265.4	25213.6
41985.7	23882.7	25733.9	43708.1	22488.1	26479.7	41643.9	24252.1	26250.1	43562	26235.7	26615.2	41866	26091	25238.3
41833.1	23901.5	25769.4	43586.1	22659.3	26451.3	41689.3	24181.8	26168.4	43420.1	26521.3	26572.5	41959.3	26023.7	25273.3
41947.5	24170.9	25739.8	43496.8	22736.6	26430.7	41844.7	24195	26228.8	43560.1	26562	26725.1	42175.3	26001.7	25443.2
42265.4	24144.7	25928.9	43594.6	22983	26517.5	41996	24325.5	26402.9	43382.6	26836.7	26854.2	42403.8	26118.5	25480.7
42926.6	24182.1	26106.1	43777.4	23193.9	26640	42181.6	24581.7	26747.6	43283.1	26904.3	27175.5	42733.6	26375.3	25701.5
43511.5	24242	26377.8	44023.1	23317.7	26766.6	42459.9	24831.8	27048.9	43282.5	27113	27463.4	43201	26637.2	25919.7
44134.6	24545.1	26673.2	44312.1	23445	26939.8	42917.3	25100.7	27362.5	43551.7	27353.7	27851	43932.2	26913	26252.5
44083.7	24837	26395.6	44620.3	23671.4	27186.3	42874.7	25022.2	27334.5	43802.9	26931.5	27975.9	43903	26826.8	26426.2
43384.4	24474	26123.8	44846.5	23677.6	27332.1	42399	24706.1	26982.3	43379.8	26744.7	27560	43169.1	26515.5	26149.6
42723.2	24088.6	25911.1	44764.4	23253.8	27179.6	41948.8	24418.9	26647.8	42985.1	26680.5	27156.3	42512.7	26255.5	25820
41617	23411.2	25302.6	44462.2	22802.3	26684.5	40936.1	23891	26072.2	42120.3	26041.2	26417.5	41367.8	25708	25231.9
41222.8	22872.3	24735.5	43057.8	22193.2	25778.4	40049.8	23641.5	25866.2	41224.4	25072.7	26052.3	40495.5	25443.9	24900.6
40091.1	22352.2	23967.5	41787.3	21620	24914.4	38985.5	23069	25253.2	40200.4	23871.3	25370.4	39480.8	24849	24355
38845	21641.2	22963.2	40179.1	21166.7	24073.1	37558.2	22402.4	24545.8	38767.3	22306.9	24565	38087.4	24152.9	23675.3
37153.9	20810.4	21917.5	38788.6	20565	22990	35999	21546.2	23517.4	36732	20993.7	23541.4	36527.3	23319.6	22721.1
35259.3	20204.2	21196.8	37422.8	19717	21677.3	34889.5	20666.3	22307.3	35157.4	20559.1	22529.9	34976	22521.5	21761.2
34178.5	19796.3	20588.3	35916.2	19029.6	20794.3	34026.1	20102.4	21599.8	33861.8	20005.7	21905	33925.3	21978.2	21123.6
33352.1	19133.9	19826.2	34781.8	18626.3	20297.3	32836.8	19614.9	21060.9	32128.6	19309.9	21292.7	33026.2	21498.5	20407.6
32220.4	18535.1	19081.8	33111.9	18137.2	19439.7	31716.3	19009.2	20300.6	30732.1	18862.4	20600.5	32391.7	20963.9	19673
31559.2	18041.2	18762.8	31731.9	17571	18509.4	31068.7	18675.8	19852.1	29688.1	18742.1	20134.7	32201.1	20673.3	19182.6
30834.4	17565.9	18467.4	30758.2	17196.7	18198	30457.4	18323.2	19357	28673.4	18666.1	19642	32144.4	20362.4	18669.1
29753.6	17154.3	17977.1	30237.3	16583.9	17991.3	29715.2	17781.2	18609	27887.2	18435.4	19014	31860.7	19838.2	17921.4
28418.5	16185	17132.3	29480.1	16095	17529.9	28271.3	17068.3	17681.3	26522.9	17862.3	18103.7	31364	19109.2	16741.8
27503	15492.7	15791.3	28291.9	15363.7	16463.1	26612	16444.8	17048.3	28034	16690.4	17446.7	29685.5	18275	15995.9
26498.5	14864	13705.8	27160.5	14716.3	15429.6	24539.3	15653.9	16343.6	27239.3	16496.7	16793.5	25850.5	17080.8	15257.1
25633.9	14299	12896.5	25909	14104.1	14066.6	23581.5	15152.9	15741.1	25603.4	15994.9	16205.9	22212.3	16396.9	14559.8
25061.7	13995.8	12423.9	24788.2	13668.1	12749.1	23050.9	14834.6	15346.3	25045.8	15536.6	15815.6	21063.2	15927.1	14060.9
24591.3	13827.4	12276.2	24790.6	13290.7	12217.3	22839.4	14610.5	15018.3	24829.6	15229	15534.2	20903.2	15663.2	13708.4
24464.1	13625.4	12134.4	25189.5	13066.7	11846.7	22611.5	14526.9	14931.9	24472.5	15103.1	15376.1	20757.7	15521.2	13496
24247.9	13457	11856.7	25600.4	12837.1	11514.2	22322.5	14376.8	14766.8	24065.6	14860.4	15176.9	20287.3	15266.8	13227.9
24489.5	13258.6	11909.9	25880.3	12627.8	11249.5	22252.8	14493.3	14891.2	23780.6	15041.6	15178	20644.9	15382.1	13217.3
24565.8	13528.1	11827.2	26131.9	12494.7	11077.9	22408.2	14515.4	14856.7	23907.7	15046.4	15307.1	20185.8	15394.3	13335.1
24591.3	13677.8	11939.4	26173.4	12596.6	11062.7	22674.9	14571.7	14670.1	24016.9	15147.4	15351.8	20282.3	15512.6	13318.4
24718.4	13595.4	11933.5	26229.8	12813.3	11077.4	22786.9	14674.1	14405	23748.7	15207.4	15295.7	20414.7	15626.1	13159
24794.7	13471.9	11980.8	26188	12885.5	11118.5	23022	14780.6	13865.4	23381.6	15248.9	15098.9	20782.9	15725	12840.1
24845.6	13655.3	12063.5	26249.3	12858.3	11141.8	23534.7	14845.8	13341.9	23600	15263.3	14956.2	20919.8	15790.7	12811.9
25227	13801.2	12223	26309.7	12994.2	11155	24015.2	15073.1	13467.9	24425.3	15474	15029.3	21275.5	16082.5	12938.5
25188.9	13823.7	12518.4	26513.5	13207.4	11231.8	24569	15181.9	13345	25473.5	15476.4	14869.5	22212.3	16318.1	12862.5
25557.6	14164.2	12719.3	26722.8	13348.3	11445.4	25064.3	15423.9	13518	25914.5	15798.8	15046.7	22435.4	16574.7	13170.5
25544.9	14456.1	12731.1	26907.2	13680.8	11842.1	24856	15364.7	13632.6	25336.6	16020.8	15370.5	22080.7	16437.8	13273.9
25710.2	14538.5	12341.2	27258.9	13931.4	12424.6	24298.6	15302.2	13876.1	24780.8	16004.3	15636.9	21021.6	16222.9	13543.6
25862.8	14778	12370.7	27786	14011	12711.3	24796.2	15372	13817.5	25559.5	15974.6	15697.3	20917.7	16413.6	13683.6
26549.4	15122.2	12630.6	28138	14375.8	12624.3	26277.9	15874.1	13807.7	26363.7	16170.4	15110.8	22695.7	17134	14622.4
27007.2	15320.6	12760.6	28343.1	14815.4	12388.9	26556.6	16165.4	14025.8	26365.5	16332.5	15220	23196.6	17514.2	15101.1
27757.4	15552.6	12914.2	28668	15011.7	11968	26855.8	16581.6	14414.4	26680.1	16883.1	15372.9	24014.5	17947.7	15643.2
27846.4	16024.1	12991	28723.5	15303	11913.1	27233.6	16717.9	14453	27126.5	16981.8	15257.9	24560.3	17951.4	16032.2
28202.4	15968	13109.2	28828.5	16097.5	12337.3	27297.3	16930.2	14658.7	27391.9	17295.6	15135	25530.9	18091.3	16320.2
28545.7	16375.9	13321.8	29010.5	16610.2	12599.1	27750.2	17187.4	14818.4	27441	17373.8	15386.2	26020.3	18520.2	16821.7
29512.1	16353.4	13800.4	29697.8	17020.9	12941.8	28127	17710.9	15350.2	28852.5	18237.5	15501.9	27826.7	19066.2	17201
30236.8	16780	14054.4	30207.7	17098.7	13299.6	28631.4	18085.8	15687.8	29275.1	18911.8	15854.4	28206.8	19576.2	17884
30847.2	17236.6	14290.7	30617.6	17319.1	13712.9	29155.2	18330.2	15877.5	29505	20045.4	16376	28349.8	19969.3	17433.2
31215.9	17921.4	14497.5	31051.4	17735.7	14035.1	29769.5	18556.8	16172.7	30326.4	20975	17133.2	28631.3	20016.8	17578.2
31966.1	18217	14450.2	31343.9	18376	14390.5	29670.4	18906.6	16715.5	31534	22120.5	17719.6	28895.2	19955.1	17702.4
32449.3	18355.5	14657	31628	18749.7	14819	29875.3	19202.6	17010.1	32341.2	22716.5	18004.2	29680.5	20258.7	17652.8
33034.2	18673.6	15041	31890.7	19035.7	15201.5	30397.1	19569.8	17295.3	33817.3	22993.3	18312.6	31237.7	20702.5	17851.1
33402.9	19104	15448.6	32261.7	19044.8	15656.9	31013.2	19842.4	17478.6	34919	22590.3	18470	32465.3	20975	17862
33962.4	19347.2	15732.2	32700.8	19456.1	16091.1	31407.1	20172.7	17761.7	35230.7	22519.5	18654.1	32883.8	21298	17903
34432.8	19781.3	15744	33275.4	19654.9	16444.5	31714.8	20398.5	18005.2	34822.6	22932	18838.4	32652.7	21420.7	17853.1
34852.5	20084.4	15915.3	33822.8	19710.5	16773.6	32084.5	20643.1	18202.4	34187.6	22829.3	19172.6	32234.9	21815.3	18142.5
35513.6	20159.3	16435.2	34516.6	19876.4	16978.7	32585.9	21034	18531.9	34776.5	22588.3	19359.8	33265.1	22266.6	18271.3
36162.1	20421.2	16636.1	35035.8	20090.6	17302.8	32948.4	21366.1	18831.8	34296.9	22793	19744.6	32934	22713.8	18449.3
36696.2	20686.9	16813.3	35645.2	20286.7	17567.4	33274.1	21630.7	19109.6	34611.3	22991.3	19906.9	32984.5	22912.3	18345.5
36747	20570.9	17055.5	36410.1	20481.8	17764.2	33419.3	21716.1	19178.7	34866.7	22705.3	19775.4	33646.2	22999.4	18186.6
36797.9	21053.6	17262.3	36713.2	20599	17886.3	33924	21790.9	19235	34962.6	22488.3	19888.1	33327.4	23076.5	17998.7
37026.8	21244.5	17475	36979	20754.3	17952.4	34238.9	21946.3	19356.7	34655.3	22451.6	20077.5	33030.6	23346.4	17905.7
37395.5	21158.4	17764.4	37110.3	20937.5	18018.8	34436	22155	19553.3	34432.3	22501.6	20110.9	33653.6	23570.7	17891.5
38018.5	21397.9	17882.6	37183.6	20977.9	18091.8	34696.1	22434.3	19851.3	34553.9	22749.3	20391.7	33471.7	23847.3	17906.7
38412.7	21401.7	18178	37332.3	21078.3	18132.9	35003.6	22689.9	20003.2	33946.5	22729.3	20834.3	33017.7	24507.3	17851.5
38489	21749.7	18390.6	37472.8	21244.2	18148.4	35489.1	22762.8	19960.9	34985.1	22376.6	21262.6	33221.9	24838.3	17999.7
38832.3	21974.2	18585.6	37666.3	21390.4	18169.2	35831	22932	20111.2	35790.3	22449	21481.9	33877.5	25022.7	18258
38590.7	21891.9	18951.9	37874.3	21605	18191.1	36133	22899.7	20002.6	36065.6	22000.2	21333.4	35179.6	25041.8	18379.1
38514.4	21921.8	19217.7	38182.3	21626.7	18221.7	36408.4	22910.2	19952.6	36366.7	21787.6	21322	35646.7	25113.1	18447.2
38730.6	22007.9	19359.5	38446.5	21577.8	18253.8	36610.5	23032.9	20032.1	36588.3	21826.3	21538.6	35827	25383.6	18452.6
38845	22168.8	19454	38589.7	21602.4	18291.1	36810.3	23093.3	20071.9	36833.2	21869.2	21663.8	35900.8	25476.1	18522.3
39353.6	22228.7	19566.3	38759.1	21690.4	18341.9	36956.7	23293	20274.8	37078.3	22178.7	21874.2	36052.3	25671.5	18669.6
39493.5	22348.4	19702.2	39122	21757.9	18404.2	37152.7	23370.1	20331.3	37284	22166.5	21979.8	35902.7	25782.2	18676.9
39480.8	22494.4	19926.6	39289.7	21787.8	18456.4	37458.9	23410.3	20308.1	37592.6	22106.7	22101.9	36026.1	25945.6	18667.6
39620.7	22498.1	20133.4	39547.4	21834.2	18508.4	37652.7	23506.3	20357.3	37629.5	22178.3	22223.7	36217	26160.7	18651.1
39531.7	22262.4	20033	39757.2	21912.2	18568.7	37398.8	23444	20321.6	37431.6	22039.6	22059.2	36355	26023.9	18708.6
39531.7	22374.6	20062.5	39885.4	21930.5	18611.2	37489.7	23448.1	20307.5	37271.3	21983.1	22155.8	35875.6	26093	18619.8
39480.8	22438.3	20281.1	40049.9	21931.6	18652.6	37714.3	23448.2	20284.8	37774.6	21900.1	22067.1	36200.8	26020.3	18705.5
38806.9	23441.2	20399.3	40120.4	22017	18745.1	38438.4	23206.3	19974	38030.9	21705.6	22174.7	34084.4	25802.5	18301.9
38094.8	23879	20381.5	40230.8	22266.9	18876.4	38693.5	22921.4	19643	37630.2	21544.8	22074	33247.4	25538.2	17998.6
38069.4	23972.6	20369.7	40263.3	22573.3	19012.4	38740.4	22897.7	19609.7	37205	21546	22129.2	32834.5	25533.8	17981.7
38094.8	23841.6	20434.7	40015.7	22902.8	19071.2	38698.8	22927.6	19624.4	36566.7	21653	22144.7	32499.9	25629.5	17893.9
37993.1	23467.4	20210.2	39837.8	23185	19114.2	38224.7	22831.7	19587.7	36238.8	21530.8	21919	32576.5	25401.8	17975.2
37980.4	23456.1	20487.9	39610.9	23297.7	19124.1	38453.1	22867.6	19571.7	36271.1	21533.3	22001.9	32752.4	25548.1	18023.1
38044	23370.1	20505.6	39441.2	23391.3	19172.7	38378	22876.9	19617.6	36287.9	21427.4	21993.6	32690.9	25506.8	18178.1
38133	23396.3	20304.7	39411.6	23457.2	19144.3	38186	22867.6	19663.1	36300.2	21553.7	22133.8	32057.1	25484.8	18292.3
37929.5	23343.9	20281.1	39480.8	23465.3	19182	38116.5	22778.5	19565.5	36416.7	21586.9	22141.2	32029.5	25452.4	18346.8
37853.2	23441.2	20298.8	39545.8	23435.4	19231.1	38154.4	22727.7	19543.7	36666.3	21432.4	22089.3	31937.8	25286.7	18528.8
37904.1	23119.3	20535.1	39551.4	23372.4	19339.7	38140.9	22786.6	19583.3	36820.4	21370.5	22082.3	32879.6	25444.4	18699.6
37815.1	23201.7	20482	39610.3	23300.7	19403.9	38107.4	22745	19555	36746.7	21343.6	22167.6	32559.5	25456	18891.2
37700.7	23025.8	20417	39599.3	23248.5	19504.5	37735.1	22608.3	19666.9	36518.3	20612.1	21191.5	33945.8	24343.5	19975
37802.4	22921	20629.7	39384.9	23099	19829.9	37730.7	22734.2	19803.1	35937.7	20678.2	20064.6	37493.8	23426	21013.3
37687.9	23055.7	20765.5	39738.2	22995.2	20530	38007.4	23328.8	19792.9	36670.9	19954.1	19255.2	39882.4	23701.7	24331.7
37675.2	23059.5	20901.4	40725.2	23035.8	21266.3	38090.7	23662.1	19864.2	35893	19306.4	18789.8	39462.9	23653.6	22238.6
37866	23168	20895.5	42347.3	23051.6	21725.9	38146.7	23743	20019.7	36114.2	19633.8	19095.3	39299.2	23809.5	22407.2
37878.7	23033.3	20877.8	43094.8	22977.9	21932.4	38067.1	23722.1	20077.9	35573.6	19980.8	19049.4	38233.3	23744.8	23476.8
38044	23003.3	21025.5	41695.5	22780.5	21490.6	38309.9	23779.4	20117	33477.5	20904	18765.3	35474.1	23744.2	20841.7
38247.4	23194.2	21161.4	40130.3	22420.9	20630	38606.5	24087	20129.9	34108.6	21385.5	18432.2	32768.6	24183.5	19870.3
38527.2	23313.9	21368.1	39276.6	22115.9	19985.8	38790.6	24264.9	20361.6	33742.8	20948.1	18334.6	33606.3	24344.9	16252.8
38616.2	23411.2	21651.7	39915.4	22071.6	20429.9	39081.7	24320.4	20482.1	33820.1	21123.7	18441.9	33589.1	24294.9	17349.9
39035.8	23392.5	21781.7	39797.8	22218.8	20800.5	39167	24436.7	20790.7	33779.1	21822	18610.9	33113.2	24172.5	18028.2
39366.4	23613.3	22018	39464.8	22550	20503.3	39496.2	24542.1	21050.1	33904.1	22310	18812.7	32849.4	24060	18636.5
39493.5	24024.9	22549.7	39701.6	23029.8	21021.6	40223.9	24663.9	21167.1	34673.4	22504	19259.1	32790.9	24210.7	19192.5
40065.7	24668.6	23004.6	39920.1	24127	22169.2	41007.7	24880.8	21569	35480.2	22734	19794.2	33070.2	24265.7	19760.4
40739.6	25312.3	23500.8	41299.1	25259.3	23658.4	41826	25162.4	22018.2	36408.3	22803.1	20536.1	34079.9	24594.2	20634
41718.7	26139.3	24073.8	43476.6	26014.4	24817.9	42803.5	25530	22652.9	37509.6	22934.7	21326.6	37719.7	24845.5	21550.5
43193.6	27101	25485.8	44709	26588.5	25992.5	44544.7	26228.4	23622.4	38552	22943.3	22369.4	43081.3	25527.1	22751.8
44961.1	28212.5	27252.2	45148.1	26816.4	26718.5	46651.9	27139.2	24967.4	40435.8	23973.8	23890.3	47007.1	26741.3	24403.5
45902	28631.6	29000.9	45282.5	27063.4	27169	48260	27740.8	25826.4	41340.5	25600.6	24626.2	47909.1	27461.5	25314.2
46830.2	28220	28912.2	45312.9	27249.2	27594.1	47899	27953.3	26613.1	40272.2	26002.5	24885.1	45767.6	27485.4	25763.6
45177.2	27015	28463.3	45311.7	27219.8	27656	46760.4	27284.4	25984.9	38885.8	26021.5	23917.3	46074	26730.4	25147.3
45113.6	27250.7	28752.7	45305.9	26490.4	27353.3	47075	27292.4	26182.2	39314.2	26514	24223	45995.1	26791.9	25468.5
46029.1	27808.3	29272.6	45280.8	26006.3	27093.7	47731.1	27631	27047.4	40656.5	27098	24923.4	45746.7	27013.5	25795.2
46792.1	28171.3	29532.6	45264.2	25990.6	27364.1	48027.8	27874.7	27884.9	42732.1	27618.4	25575.9	45587.1	27180.2	26075.5
46931.9	28306	29609.4	45252.1	26133.4	27729.9	48155.4	27925.6	28002.9	43657.2	28089.4	25702.5	45817.9	27163.9	26375.6
46842.9	28107.7	29520.7	45263.2	26468.1	28107.7	47953.8	27897.4	28000.8	44082	28449.9	25744.2	45941	27207.6	26647
46779.3	28373.4	29627.1	45276.1	26291.9	27947.6	48199.3	27908.3	27987.2	44931.8	28754.6	25923.8	45778.1	27263.2	26656.9
46461.5	28062.8	29337.6	45243.8	26146.3	27709.7	47790.6	27796.7	27822.9	45139.4	28899.6	25927	45724.1	27325.5	26190.7
45902	27808.3	29201.7	45193.4	26023.9	27302.4	47522.7	27578.9	27534.9	45206.6	28603.6	25551.6	46186.2	27009.9	25560.5
45380.7	27430.4	28835.4	45112.1	25954.8	27096.2	47002.1	27360.3	27258.3	45002.9	28366.7	25327	45791.9	26879.4	25374.1
44757.6	27318.1	28368.7	44959.5	25743.8	26840.4	46569.8	27088.6	26918.5	45322.6	28048.4	25234.7	45252.2	26730.8	25568.5
44516	27153.4	28167.9	44700.1	25379.8	26553.8	46308.9	26970.8	26782.7	45399.5	27777.3	25149.5	45347.5	26649.5	25693.5
44630.5	26805.4	28097	44787.9	25380.9	26404.7	46032	26996.4	26838.2	45440.8	27917.3	25131	45846.5	26726.3	25873.3
44516	26599.6	27789.8	44827.1	25300.3	26446.8	45654.1	26894.7	26769.7	45315	27582.9	25109.6	45567.8	26690.6	26025.7
44439.7	26760.5	27789.8	44798.8	25272.4	26393.5	45766.1	26864.7	26718.1	45662	27415.4	25242.5	45528.3	26751.8	26509.2
45011.9	26996.3	27494.4	44848.6	25408.8	26413.6	45685.8	27017.1	27011.3	45635.7	27682.7	25667.6	45168.3	26929.6	27459.2
44859.3	26977.5	27370.3	44943.7	25537.1	26482.1	45576.2	26931.7	26923.5	45738.1	27441.1	25667.8	45179.1	26890.3	27576.1
45024.6	26955.1	27329	44975.9	25651.3	26566.3	45532.8	26984.1	27003.2	45890.6	27429.1	25796.9	45285.3	26998.3	27605.4
45075.5	26809.1	27447.1	45024.6	25825.6	26524.9	45540.4	27026.3	27022.3	46076.2	27345.6	25875.9	45136	27181.2	27131.1
44833.9	26506	27334.9	45054	25771	26490.5	45247.5	26904.6	26895	46072.1	27121.2	25626	44822.4	27013.3	26392.1
44872.1	26663.2	27329	45017.7	25619.4	26441.6	45353.6	26921.3	26903.9	46207.3	27127.1	25833.3	44813.4	27168	25789.5
44872.1	26408.7	27193.1	45032.7	25665.7	26417.3	45076.7	26890.2	26898.3	46122.5	27155.5	25776.6	44486.2	27161.5	24893.8
44465.2	26330.1	27163.6	45029.7	25488.4	26401.3	44998.9	26730.1	26681.3	46141.3	26848.8	25539.6	44469.5	26971.9	24751.8
44363.4	26135.6	27163.6	45019	25365	26421.6	44868.6	26688	26627	46074.2	26775.7	25387.4	44297.7	26894.7	24480.7
43918.4	25896	27216.7	45016.9	25283.8	26425.9	44752.3	26525.7	26385	45987.8	26500.5	25082.9	44090.4	26727.1	24144.4
43600.5	25854.9	27045.4	44929	24993	26455.5	44582.6	26367.2	26209.6	45847.9	26381.6	24934.5	44039.6	26554	24082.8
43549.7	25738.9	26885.9	44807.3	24839.5	26408.1	44369.2	26313	26176.9	45618.9	26466.2	24879.7	43909.3	26488	23888.9
43409.8	25585.4	26838.6	44688.1	24666.1	26332.9	44220.8	26238.8	26099.9	45423.2	26547.3	24692.4	43836.7	26320.3	23820.3
42583.3	25454.5	26454.6	44657.1	24515.4	26303.8	43799.5	25851.8	25643.4	45026.7	26100.6	24278.5	43608.3	25912	23713.3
42329	25248.6	26265.6	44033.5	24164.7	26200.3	43493.9	25722.1	25507.3	44596.3	25913.3	24057.6	43265.8	25745.1	23596.7
41731.4	25293.6	25911.1	43512.3	23854.3	25979	43206.2	25429.2	25191	44278.3	25474.8	23657.3	43437.9	25269.5	24223.4
41133.8	25132.6	25763.4	43172.9	23600.5	25841.9	42907.3	25120	24915.5	43347.4	25323.1	22385.1	43394.4	23847.6	23748
41184.6	24968	25598	43462.8	23526.9	26079	42652.6	25123.1	24938.3	43134	25368.6	22510.1	43229.2	24038.7	23952.4
41248.2	25031.6	25745.7	43277	23443.4	26065.1	42827.7	25184	24982	43050.7	25207.2	22520.5	43526.6	24078.2	23487.8
41375.4	25229.9	25964.3	43174.1	23519.6	25799.4	43162	25265.9	25050.1	43493.6	25253.2	22632.8	43700.7	24142.9	23790.2
41718.7	25383.4	26171.1	43480.6	23918.8	25762.3	43445.1	25436	25245.6	43708.2	25381.8	22783.6	43914.1	24256.6	23896.2
42392.6	25596.7	26395.6	43535	24141.1	25840.1	43781.3	25728.1	25621.2	44075.5	25830.9	23071.2	44067.5	24441.2	24431.3
42850.3	25892.3	26608.2	44075.5	24622.3	26012.8	44170.9	25943	25865.4	44753.7	26110.6	23467.8	44296.7	24747.9	25013.2
42735.9	25780	26336.5	44497.5	24925.6	26237.6	43888.5	25864.6	25770.1	44971.4	26267.5	23854.9	44232.4	25192.2	25051
42316.3	25821.2	26117.9	44602.8	24782.8	26064.1	43717.8	25634.7	25534.5	45131	26422.9	23509.8	43992.4	24706	24998.8
41464.4	25428.3	25414.9	44426.8	24618.9	25884.1	42809.4	25157.7	25066.5	44527.4	26184.3	22823	43161.9	23983.6	24862.8
40676	24754.7	25095.9	43462.4	23904.4	25637.4	42055.2	24803	24619.9	43383.5	25704.9	22330.9	42075	23781.2	24330.3
40091.1	24260.7	24522.8	42154.9	23135.7	24979.3	41178.9	24460.7	24293.7	42430.9	25525.1	21837.8	40807.7	23357.5	24096.1
39073.9	23703.1	23997	40272.9	22582.6	24250.3	40277.2	23937.2	23729.6	40831.3	25261.5	20855.5	39400.5	22447.4	23727.6
38234.7	22962.2	23158.2	39079.9	22050.7	23971	38930.1	23416.9	23281.8	38599.2	25522	19696.9	37776.6	21293	21645.1
36302	21832	22083	38344.8	21613.1	23635.3	37109.7	22435.3	22076.6	36166.5	24558.7	18694.9	35786	20650.7	21313.8
34343.8	21113.5	21291.3	36743.4	20975.9	22290.8	35821.2	21458.3	20830.5	34414.6	23563.4	17537.7	34095.8	19676.2	20271
33199.5	20567.2	20700.6	35179.1	20426.3	21251.3	34838.3	20833.4	20097.7	33218.5	23271.5	16564.4	32772.4	18742.1	19221.3
31444.8	19983.4	19861.7	33889.2	20051.9	20631	33615.6	19934.2	18903.3	31749.3	22001.7	15778.3	31677.8	18126.7	19003.4
30758.1	19616.6	19465.8	32997.2	19506.2	19700.4	32967.8	19556.4	18437.2	30921.1	21630.5	15346.6	31008.8	17764.3	18722.4
30007.9	19130.1	19087.8	31167.9	19198.5	18443	32256.1	19158.9	17909.2	30010.2	21029.7	14964.7	30459.8	17542.4	18498.4
29562.9	18849.5	18733.3	30787.1	18774.5	18135.5	31711.2	18888.5	17605	29289.9	20904.3	14615.9	29843.9	17208.4	18097.1
28876.3	18258.2	18077.5	30442.6	18255.5	18015.9	30652.7	18439.3	17148.6	28049	20719.3	13938.1	28797.7	16560.5	17261.9
27414	17442.4	17380.4	29799.6	17743.3	17731.5	29411.8	17659.4	16135.6	26682.1	19549.1	13012.1	27910.1	15850.2	16569.2
26180.7	16716.4	16098.5	28668.2	16925.4	17122.1	27727.7	16874.1	15266.2	23411.1	19002.5	12365	24157.3	15201.8	16247.9
25417.7	15709.8	14343.9	27571.7	16152.1	15959.9	25567.7	16207.1	14744.3	20244.1	19460.7	11809.6	23237.2	14440.1	15514.2
24731.1	15436.6	13694	26420.8	15431.1	14871.4	24904.8	15781.9	14295.4	19870	19732.5	11356.6	23759.7	13844.1	15692.4
24044.5	15215.8	13168.2	25618.9	15049.8	14071.7	24388.1	15380.2	13795.8	19744.1	18793.3	11248.1	22247.1	13628.5	15555.9
23828.3	14968.8	12884.7	25276.1	15033.5	13662.2	24026.5	15234.3	13651	19881.7	18589.9	11130.2	22636.3	13502.9	15323.9
23739.3	14879	12583.4	24939.9	14949.9	13025.9	23756.2	15118.1	13568.3	19587.9	18127.9	11106.6	20441.5	13377.4	15214.1
23624.9	14553.4	12536.1	24768.9	14790	12490.4	23517.9	15047.3	13465.1	19292.6	17903.8	10939.3	20236.4	13300.6	14679.5
23307	14452.4	12577.5	24647.3	14637.6	11948.8	23508.5	14933.8	13191.7	19734.1	17657.3	10901.4	22133.1	13368.8	14675.2
23345.2	14658.2	12370.7	24528.4	14393.9	11330.8	23554.2	14937.7	13082.5	20497	17251.4	11192.9	22936.3	13587.1	14466.6
23459.6	14826.6	12299.8	24339.5	14476	11234	23709.6	15029.4	12933.7	21899.3	17078.1	11559.6	24570.9	14009.9	13435.3
23485	14624.5	12335.3	24232.1	14682.4	11156.2	23847.1	15119.6	12353.4	21991.1	16734.8	11550.9	24624.3	14350.6	12345.9
23421.5	14695.6	12388.4	24143.6	14747.7	11122	24172	15158.5	11936.8	21428.1	16472.5	11365.6	24258.9	14370.7	11680.5
23421.5	14643.2	12423.9	24139.2	14885.8	11130.6	24365.4	15228.8	11844.5	20965.4	16217.6	11252.2	23684.9	14450.8	11167.1
23446.9	14856.5	12376.6	24222.2	14986.3	11176.4	24701.8	15331.8	11779.8	21121.5	16268.5	11247.2	23449.5	14523.8	11221.5
23739.3	15081.1	12412.1	24392.1	15109.9	11217.2	25128	15569.2	11853.4	22031.7	16393.7	11468.3	24220.8	14889.7	11543
23891.9	15230.8	12518.4	24917.4	15471.8	11332.1	25549.8	15738.7	11870.7	22943.8	16470.1	11476.5	24125.4	15065.4	11811.6
23955.5	15242	12559.8	25524.1	15811.9	11506.4	25755.8	15861.5	11928.7	23194.9	17105.1	11229.6	24172.3	14994.8	11743.1
24464.1	15212.1	12630.6	26268.7	15981.5	11701.5	25866.7	16152.5	12213.9	24020.4	17587.9	11279	24658.2	15270	12009.5
24438.7	15601.2	12772.4	26845.2	16189.9	11993.7	26268.5	16258.4	12242.4	24875.8	17666.4	11289.8	25719.2	15429.7	12178.5
25010.9	16121.4	12719.3	27151.8	16471.1	12344.3	26608.1	16547.1	12518.1	26085.4	17625.6	11625.8	26749.3	15790.3	12745.4
25443.2	16289.8	13050.1	27349	16860.6	12582.9	26972.2	16856.4	12798.1	26911.9	18021.4	11670.3	27404.9	16102.2	13087.2
26053.5	16465.7	13144.6	27715.3	17117.9	12892.6	27187.2	17189.1	13160.8	28038	17867.6	11920.8	28544.9	16549.4	13503.8
26167.9	16761.3	13469.5	27988.5	17296.4	13158	27617.8	17387	13341.7	29152.9	17808.9	11837.6	29550.5	16682.2	13542.1
26409.5	17030.8	13611.3	28086.6	17480.4	13459.3	27897.5	17590.5	13570.6	30270.9	17655.1	11873.1	30378.6	16861.1	13601.3
27134.3	17483.6	13877.2	28241	17684.2	13666.6	28391.9	17996.2	14003.3	31141	17754.5	12159	31381	17269.8	14263.7
28024.4	17880.2	14202.1	28450.9	17991.1	13875.3	28925.9	18462.6	14498.5	31506.5	18018	12510.9	32050.3	17767.3	14893.1
28545.7	18325.6	14343.9	28819.2	18348.9	14089.6	29337.1	18709.3	14814.3	31958.3	18531.5	12640.1	32469.2	17889.3	15460.8
29206.9	18482.7	14527	29217	18543.3	14322.9	29682.1	18803.1	14899	31351.9	17577.1	13127.9	34520	18237.7	14634.7
29728.2	18868.2	14556.6	29671.2	18814.3	14462.1	30112.2	18942.6	15369.7	30093.1	16878.8	13581.2	32711.4	18050.4	15750.7
29982.5	19047.8	14733.8	30073.1	19245.8	14698.7	30072.5	19130.4	15791.9	30580.5	17002.2	14105.3	32347.9	18242.9	16707.9
30618.3	19279.8	14810.6	30426.9	19446.5	14990	30208.8	19436.4	16200.2	30979	18008.5	14395.7	32138.6	18422.5	16855.7
31304.9	19897.3	15330.5	30807.2	19588.9	15240.1	31085.5	19863.9	16532.1	32847.7	19185.5	14943.2	31932.2	19032	16839.8
32042.4	20222.9	15779.4	31393.1	19899.9	15527.9	31691.8	20296.1	16910.7	32769.3	20505	15223.3	32101.1	19453	16792.9
32055.1	20406.2	16015.8	32315.7	20597.3	15830.1	32027.9	20371.2	16978.1	32945.2	20988.8	15189.7	32314	19539.2	16590.2
32690.9	20739.3	16393.8	32800.7	21126.6	16155.2	32593.7	20757.2	17301.4	33109.1	21605.7	15538.3	32921.7	20028.3	16828.7
33034.2	20765.5	16618.3	32818.4	21069.4	16380.1	32798.1	20970.9	17535.6	32451.8	22084.9	15447.9	33491.1	20086.7	17344.6
33352.1	20956.3	16931.4	32898.9	21022.7	16583.7	33224.6	21180.7	17709.7	32213.3	22386.5	15529.2	34155.9	20284.2	17700.8
33479.2	21439.1	17209.1	33173.9	21093.3	16849	33835.3	21318	17775.4	32744.3	21839.7	15823.1	35041.6	20612.9	17439
33962.4	21716	17469	33373	21171.6	17165.4	34273.5	21603.8	18015.2	32856.9	21833.5	16092.7	35369.4	20969.2	17790.3
34560	21712.3	17280	33614.3	21243.8	17441.2	34091.1	21842.2	18317.6	33310.9	22541.5	16234.9	35164.7	21081.4	18381.2
34852.5	22108.9	17469	33756.3	21333.1	17540.8	34532.7	22023.8	18465	33598.4	22355.8	16469.2	34975.9	21319.8	18219.8
35259.3	22329.7	17864.9	33980.2	21455.7	17669.8	35063.6	22291.2	18652	33548.3	22120.7	16712	35173.2	21718.3	18278.6
35818.8	22520.6	18154.3	34149.8	21581.9	17764.4	35470.2	22595.6	18901.8	33696.6	22234.6	17018.7	35208.1	22127.1	18390.4
35793.4	22995.8	18337.5	34402.1	21723.3	17809.1	35967.6	22637.2	18881.1	34448.2	21688.7	17277.6	34579.7	22343.2	18157.2
36009.5	23018.3	18296.1	34573.7	21860	17866.8	35949.2	22732.1	18990.6	34558.8	21798.2	17335.1	34495	22420.7	18279.6
36365.6	23052	18632.9	34719.7	21945.6	17953.5	36298.6	22958.4	19153.8	34437.1	21642.5	17498.1	34852.2	22749.9	18423.9
36874.2	23134.3	18780.6	34835.7	22031.5	18030.2	36503.6	23217.2	19378.4	34771.5	21790.2	17797.4	34855.7	23132.9	18685.7
36975.9	23048.2	19070	34993.3	22120	18110.7	36718.1	23317.4	19439.8	34692.5	21428.3	17789.6	35436.5	23298.9	18746.2
37103	23066.9	19448.1	35285.3	22165.4	18209.6	37102.9	23456.5	19479.9	34791.2	21123.3	17926.4	35885.1	23619.8	18978.5
37192.1	23164.2	19613.5	35543	22182	18289	37336	23528.3	19499.4	35046.4	21186	18062.3	35856.1	23795.4	19063.4
37179.3	23403.7	19554.5	35624	22127.2	18366.2	37456.8	23535.6	19481.9	35594.2	20777.9	18239.9	35325.8	23929.8	19336.1
37255.6	23523.5	19589.9	35816.9	22068.9	18446.6	37606.2	23600.2	19494.2	36333.7	20693.5	18440	35188.6	24181.1	19559.3
37230.2	23860.3	19855.8	35970	22055.6	18522.7	38101.6	23641.5	19460.2	36535.3	20603.4	18557.9	34967.3	24320.3	19458.3
37726.1	24129.7	20074.3	36115.6	22111.2	18659.3	38523.9	23879.5	19661.4	36488.9	20848.4	18735.6	34783.7	24564.4	19319.3
37611.7	23807.9	20216.1	36249.4	22212.6	18886	38461.9	23873.6	19592.7	36109.5	20535.2	18712	35368.4	24722.8	19586.7
37611.7	23658.2	20074.3	36342.6	22265.9	18968.5	38180.8	23823.6	19631	36005.3	20828.5	18528.8	35361.4	24454	19419.5
37726.1	23729.3	20168.9	36424.3	22240.8	18959.8	38232.9	23848.9	19709.3	35283.8	21028.9	18546	35477.5	24308.3	19362.9
37866	23489.8	20180.7	36454.8	22215.1	19091.1	38017.6	23862.4	19809.4	34794.7	21130.2	18358.4	36070.4	24052	19254.2
38094.8	23733.1	20133.4	36627.2	22100	19221.8	38111.1	23949.6	19906.2	35431.7	20893.5	18653.1	35788.2	24206.6	19451.9
38247.4	23523.5	19855.8	36859.9	22037.7	19201.2	37697.4	23917.2	19957	34755.4	21545.1	18520.2	35872.7	23919.3	19569.5
38082.1	23471.1	20015.3	36996	22018.9	19060.4	37788.8	23866.9	19893.1	35206.2	20909	18427.2	36267.7	23856.1	19611.7
37955	23482.3	20151.1	37274.8	21977.9	19015.7	37934.3	23856.4	19798.2	35119.2	20743.2	18578.1	36436.5	24027.2	19373.9
37929.5	23377.5	20109.8	37190.7	22001.6	18987.9	37798.8	23802.6	19795.1	34985.2	20800.8	18420.3	36639.8	23789.3	19253.1
37993.1	23542.2	20310.6	37312.4	21991.9	19054.2	38110.7	23866.7	19770.5	34483.5	21009.8	18669.7	36639.3	23990.4	18895
37687.9	23141.8	20263.4	37260.5	22032.5	19143.8	37785.2	23714.2	19632.3	34135.6	20880.2	18372.4	37327.7	23743.5	19143.1
37942.3	23336.4	20186.6	37284.6	21982.7	19081.3	37810.2	23762.1	19772.5	34156.7	21242.6	18445.9	37053.5	23596.1	19105.8
37929.5	23272.8	20145.2	37466	21972.6	19193	37706.9	23723.7	19772.7	33906.2	21457.1	18413.2	37196.1	23468	19167.6
37929.5	22954.7	20157	37283.7	21957.2	19282.8	37455.3	23665	19833.5	33654.5	21485.2	18090.4	38083.4	23105.5	19334
37611.7	23044.5	20180.7	37604.2	21871.2	19303.5	37507	23511.5	19693.2	33340.6	21571.8	18001.9	38068.8	22862.5	19241.5
37179.3	22928.5	20198.4	37544.6	21867.2	19361	37432.1	23348.3	19483	33406.5	21033.6	17957.5	38236.4	22829.4	19507.7
37179.3	23123.1	20080.2	37827.9	21822.9	19202.3	37417.2	23280.7	19493.8	33201.1	21847.8	17981.5	37888	22568.9	19142.8
37026.8	22902.3	20233.8	37876.4	21838.5	19153.5	37387	23233.3	19434.5	33170.6	21596.3	17918.6	38468.6	22552.1	19763.2
37319.2	22977.1	20405.2	37846.6	21900.6	19178.9	37546.5	23325.6	19622.1	33181.6	22135.2	17969.5	38848.8	22444.8	20121.1
37153.9	22771.3	20399.3	37869.7	21960.4	19256.1	37357.7	23219.5	19575.6	33051.1	22261.9	17794.8	39407.9	22207.8	20346.9
37662.5	22831.2	20671	37769.3	22002.8	19441.9	37628.9	23451.3	19896.7	33206.7	22930.2	18058.4	39686.6	22367.4	20789.6
37497.2	22625.4	20718.3	38252	22028.8	19515.3	37571.2	23389	19832.8	33264.7	23315.2	18006.1	39763.3	22355.5	20958.1
38044	22771.3	20818.7	38817.4	22028.9	19445.5	37937.7	23586.4	20078.7	33993	25153.5	18086.1	39776.1	22535.2	21739
38387.3	22924.7	21007.8	39264.3	22031	19643.8	38288.3	23945.9	20128	35170.1	24841.2	17865	40523.4	23096.7	20176.9
38450.9	22969.6	21214.5	39750.3	22057.1	20025.8	38448.8	24083.1	20212.5	36013.4	23740	17736.1	37602	23402.2	18291.1
38578	23104.4	21397.7	40454.3	22172.9	20413.4	38681.6	24159.4	20342.6	35904.8	22348.5	18013	36771.7	23534.5	18133.6
38781.5	23598.3	21539.4	40291.7	22417.7	20629	39144	24239.8	20484.4	36407.2	23135.2	18541.2	37635	23648.5	17524.9
39035.8	23744.3	21817.1	39638.6	22732.7	20521.2	39459.7	24346.4	20724.3	36524	23871.6	18940.6	37105.5	23707.3	18063.5
39518.9	24238.3	22242.5	39881.8	23267.7	21224	40137.2	24570.9	21049.1	36809.5	24001.7	19354.7	37182.1	23849.2	18206.5
40078.4	24687.3	22803.7	40112.2	24445.7	22832.2	40904.2	24845.1	21422.6	37498.2	24148.9	19911.4	38513.7	24115.2	18691.9
40803.2	25630.4	23453.5	41846	25527.5	24247.3	42031	25150.8	21913.8	38933.6	24402.8	20546.2	39855.1	24247.7	19006.2
42049.3	26397.5	24156.6	44168.3	26222.1	25472	43104.3	25680.4	22677.1	40487.5	25017.3	21633.7	40607.4	24897.6	20184.4
43600.5	27086.1	25349.9	45063.6	26656.6	26524.6	44478.9	26350.1	23725.3	41669.8	26410.5	22623.9	42122.9	25498.2	22378.2
45698.5	28414.6	27163.6	45280.1	26996.3	27245.9	46730.5	27339.4	25299.9	43910.9	27867.9	24143.5	44602.8	26553.9	24079.1
46741.2	28968.4	28924.1	45344.2	27161.2	27592.5	48413.3	27960.5	26194.8	45201	28235.1	24855.3	45762.8	27217.6	25499.1
47186.2	28676.5	29119	45340.7	27149.8	27804.6	48344	28073.3	26707.8	44454.5	28368.3	24910.7	46198	27145.7	26222.9
45647.7	27355.5	28705.5	45334.2	27182.8	27812	47171.5	27464.3	26154.1	42273.5	28199.6	24057.1	46601	26584.9	25697.1
45635	27430.4	28941.8	45336.3	26859.2	27573.7	47271.2	27393.5	26603.6	41465.3	27954.3	24092.2	47289.1	26222.9	25603.9
46525	28059	29361.2	45319.5	26461.6	27468.8	47930.3	27762.8	27343.1	42746.8	28400.1	24984.3	46728.1	26712.7	26085.9
46855.6	27954.3	29349.4	45289.9	26448	27623.6	47767.7	27844.9	27830.7	43524	28647.2	25297.9	46811.4	26804.6	26575.6
47084.5	27699.8	29479.4	45287.8	26273.7	27879.7	47673.1	27928.4	28056.7	43824.5	28802.8	25319.1	47426.4	26842.4	27279
47758.4	27699.8	29438	45286.7	26416.7	27985.2	47631	28133.2	28410.8	44035	29364.5	25530.7	47570.5	26935.9	27485.9
47605.8	27748.4	29249	45295	26237.9	27823	47503.3	28074.4	28385.4	44381.7	29435	25696.2	46895.4	27006.2	27531.1
47377	27677.3	29124.9	45252.7	25969.6	27577.3	47354.1	27983.6	28298.2	44555.7	29335.5	25655.6	46485.4	26939.2	27465.2
47033.6	27815.8	28894.5	45241.6	25928.7	27269.1	47256.8	27822	28126.4	44717.5	29076.1	25541.5	45911.8	26699.5	27444.6
46906.5	28178.8	28947.7	45238.7	25957.4	27157.3	47525.5	27781.3	28063.3	45085.7	28921.4	25596.1	46024.4	26638	27322.2
46652.2	27744.7	28510.5	45236.7	26016	27159.3	46895.7	27593.1	27942.7	44159.3	28727.2	25186.3	45611.4	26268.4	27224.4
46194.4	27490.2	28469.2	45218.5	26008.5	27195.5	46710.9	27461.1	27702.3	44155.4	28415.3	25058.2	45570.4	26280.9	26969.6
46397.9	27239.5	28368.7	45190	25908.9	26930.8	46478.8	27539.4	27800.7	44077.2	28684.2	25178	45542.1	26474.3	26986.7
46207.2	27400.4	28244.7	45191.9	25752.4	26516.6	46479.7	27444.2	27702.9	44429.2	28672.1	25137.9	45219.1	26324.8	26942.4
46525	27546.4	28209.2	45180.2	25640.6	26462.7	46566	27612.2	27846.9	45164.2	29133.3	25661.9	44869.8	26799.6	26453
46525	27744.7	28138.3	45193.3	25826.4	26360.4	46644.3	27620.9	27834.7	45664.4	29165.2	25882	44730.8	26892.1	26321.9
46677.6	28006.7	28049.7	45207.4	25974.2	26422.6	46746.3	27674.5	27902.3	45962	29310.6	26165	44590.3	27009.7	26717.4
46550.5	27909.4	27972.9	45226.5	26135.1	26547.7	46643.2	27650.7	27819.7	46290	29113.5	26390.5	44812.4	27260.4	27903.7
46436	27557.6	27848.9	45199.6	26201.1	26502.6	46320.2	27571	27756.2	46608.9	28482.3	26159.4	45127.6	27079.7	28450.1
45965.6	27624.9	27736.6	45164.7	26178.7	26501.2	46275.8	27371.8	27507.8	46763.6	27953.1	26042.4	45226.8	26909.3	28292.2
45736.7	27651.1	27831.1	45145	26161.7	26536.4	46375.4	27305.7	27382	47058.4	27683.4	26043.9	45508	26941	28167.6
45787.5	27430.4	27642.1	45157.6	26193.5	26553.4	46085.6	27290.5	27402.6	46970.9	27684.6	26066	45454.3	26987.5	27965.6
45164.5	27213.3	27323.1	45159.6	26209.1	26590.2	45688.1	27000.7	27071.3	46740.4	27323.6	25763.3	45348.4	26724.8	27062.5
44452.5	26932.6	27092.7	45103	26107	26515.2	45317.7	26691.4	26690.6	46476.5	26909	25366.8	45251.6	26432.8	26242.4
44160	26663.2	27193.1	44924	25819.4	26307.7	45226.7	26600	26528.4	46575.2	26681.1	25208.4	45444.2	26447.9	25620.6
43931.1	26726.8	27553.5	44732.6	25547.4	26183.8	45569.7	26583.3	26395	47109.8	26469.9	25275.4	45607.5	26637.1	25244.1
43257.2	26356.3	27275.8	44858.7	25647.9	26181.5	45098.6	26274	26026.2	46608.5	26152.4	24841.7	45044.2	26322.1	24803
42812.2	25914.8	27104.5	44687.9	25434	26240.9	44665.7	26074.3	25781.2	45964.6	25912.1	24494.8	44285.8	26150.5	24398.5
42176.4	25503.1	26915.4	44224.3	25030.8	26218.8	44228.7	25792.9	25427.9	45249.3	25616.3	24064.1	43751.2	25878	23992.3
42049.3	25349.7	26826.8	43467.4	24397.3	26107.3	44056.4	25733.8	25343.9	45052	25572.7	24127.3	43467.5	26017.2	23604
41591.5	25218.7	26891.8	42950.2	23913	25926.2	44025.5	25564.9	25076.7	44950.3	25508.4	23930.7	43401.9	25920.1	23369.5
41235.5	25125.2	26980.4	42906.9	23769.9	25876.5	44034.9	25434.8	24876.4	44789	25462.8	23677	43392.9	25734.2	23310.6
41235.5	25289.8	26939.1	43092.5	23772	25959.4	44115.2	25430.9	24868.7	45141.4	25439.2	23827.1	43532.4	25824.2	23349.6
40739.6	25192.5	26726.4	43218.3	23862.6	26055.2	43871.5	25203.9	24577.3	44910.7	25129.6	23710.1	43327.6	25758.9	23161.1
41121.1	25244.9	26519.6	42955.2	23716	26062.7	43729.8	25308.7	24791.4	44940.4	25408.7	23934.7	43308.8	25862.1	23248.9
42062	25503.1	26679.1	43087.7	23708.5	25986.5	44036.7	25680.4	25324	45502.5	26253.9	24305.4	43867.7	26022	23656.6
42545.2	25813.7	26903.6	43272.8	24144.1	26155	44436.2	25900.3	25595.4	46039.7	26617.9	24539.1	44446.2	26121.6	23941.1
42964.8	25929.7	26933.2	43457.3	24670.8	26434.8	44531.7	26042	25829.7	46170.7	27117.1	24606.1	44998.2	26036.4	24311.2
42824.9	25832.4	26401.5	44128.1	25126.7	26700.7	44002.3	25905.6	25771.2	45684.2	26675.3	24385.4	44796.7	25734	24048.5
42367.2	25854.9	25952.5	44591.1	25068	26743.7	43639.2	25653.3	25501.3	45639.4	26331.5	24427.8	44434.7	25716.6	23881.6
41833.1	25349.7	25509.4	43410.3	24613.1	26312.7	42898.6	25363.9	25195.1	45018	26083.4	24135	42944	25561.5	23569
40841.3	24889.4	25225.8	42318.7	23904.8	25596.6	42326.1	24923.1	24624.4	44426.4	25613.5	23649.8	41806.6	25279.5	23205.4
40027.5	23905.2	24782.8	40479.1	23201.7	25022.6	41234.7	24527.6	24159.5	42655.6	25018.1	23022	39807.9	25030.2	22492.8
38819.6	23403.7	24056.1	39431.3	22588	24328.9	40192.5	23894.4	23458.2	41578.9	24379.6	22179.1	38571.1	24237.3	21851.4
37891.4	22812.5	23045.9	38793.4	21975.5	23726	38786.5	23277.6	22936.9	39443.5	24461.6	20901	37442.5	22789.3	21746.2
35742.5	21521.4	22006.2	37978.1	21490.4	23434	36858	22235.6	21611.8	36619	23116	19549.7	35029.5	21930.7	20657.9
34420.1	20844.1	21001.8	36453.9	20903.7	22321.9	35405.4	21488.9	20727.9	34818.8	22246.7	18894.2	33389.2	21373.1	19862.7
33263	20533.5	20009.4	34854.4	20247.5	21144.4	34206.9	20762	19984.4	32981.1	21994.9	17833.6	32567.2	20073.2	19945.7
31559.2	19841.2	19253.2	33021.3	19828.1	20528.2	33004.6	19947.1	18799.3	32127.1	20332.4	17403.4	31739.1	20039.4	19232.4
30758.1	19384.6	18727.4	32118	19120.5	19562.3	32173.8	19496.5	18235.6	31140.8	19532.5	17010.4	31145.5	19758.8	18618.9
30198.7	18984.2	18372.9	30791.1	18780	17785.1	31544.7	19182	17850.8	30381.7	19128.2	16612.5	30736.3	19460.3	18216.6
29423	18490.2	18449.7	30217.6	18399.1	17413.6	31242.3	18821.7	17315.7	29438.8	18848.6	15896.1	30011.8	18912.8	17767.4
28405.8	17659.5	18124.8	30133.5	17918.7	17425.8	30321.2	18293.1	16638.2	28155.4	18409.9	14922.6	29168.1	18159.7	16816
27032.6	16622.9	17079.1	29265.8	17264.7	17324.8	28602.2	17481.3	15708.1	26328.6	17812	13813	28210.4	17173.1	15428.8
25761.1	16158.8	15856.2	28139.9	16381	16677.4	27151.5	16667.2	14885.5	23712.6	17725.6	12729.7	24703.1	15820	15625.4
24909.1	15387.9	14036.7	26810.6	15759.5	15873.1	25167.3	15950.8	14240.8	21465.8	16999.3	12581.1	24228.9	15303.7	14147.5
24311.5	14815.4	13339.6	25757.4	15306.9	14396.4	24275.2	15527	13829.9	20436.2	16759.3	12088.8	23598.1	14714.2	13343.1
24006.4	14748	12920.1	24618.8	14828.4	13387.8	23928.3	15287.8	13619.6	19952.9	16420.1	11871.3	22090.7	14328.2	13394.1
23853.8	14448.6	12559.8	24352.8	14751	12904.1	23475.8	15144.4	13548.1	19728.6	16463.2	11571.8	21087.5	13990	13120.4
23688.5	14310.2	12358.9	24333.5	14454.3	12494.1	23242.3	15009.3	13440	19315.8	16304.7	11350.9	19768.7	13716.3	12931.8
23357.9	14134.3	12400.2	24243.2	13955.7	11917.7	23161.2	14865.4	13211.3	19123.1	16347.4	11071.2	19584.3	13518.5	12856.5
23014.6	14123.1	12258.5	24223.9	13987.6	11553.1	23057.1	14678.2	13004.4	18796.9	17149	10499.7	18975.5	12880.6	13794.1
23497.7	13950.9	12187.6	24390.3	13930.3	11379.6	22942.4	14895.2	13209.1	18901.6	16687.8	10833	19028.7	13295.7	12527.9
23777.5	14081.9	12110.8	24498.9	13837.5	11215.7	23003.8	15010	13313.8	18877.3	16632.2	10985.3	19173.7	13392.9	12485.6
23930.1	13943.5	12087.1	24452.9	14002.8	11151.2	23153.4	15144	12798.2	19211.2	17081	10633.1	18639.6	13312.9	12093.6
23942.8	14044.5	12075.3	24473.7	14122.3	11113.7	23474.3	15237.7	12330.7	19604.6	17153.2	10550.8	18750.6	13461.7	11690.7
23841.1	14201.7	12081.2	24485.9	14079.7	11100.3	23794.5	15265	12166.9	20109.5	16739	10541.1	18983.7	13609.7	11966.7
23853.8	14452.4	12187.6	24394.1	14287.9	11102.1	24268.9	15412.4	12046.9	20252.4	16340.6	10882.2	19723.7	14124.8	12019.3
23815.6	14444.9	12211.2	24345	14637.3	11109.6	24530.2	15503.2	11917.4	21150.2	16062.7	11032.1	20376.5	14486	11797
23968.2	14691.9	12228.9	24955.7	14815.9	11111.1	24961	15671.6	11932.5	22706.8	16230.9	11238.5	21913.9	14838.9	11761.3
23968.2	14748	12270.3	25569	15126.4	11171.8	25228.2	15776.7	11905.3	24222.3	15992	11275.3	22039.5	15040.1	11744
24146.2	14856.5	12353	26281.1	15405.1	11276	25456.7	15910.8	12035.8	25043.4	16333.4	11081.5	20586.4	14960.9	11936.8
24222.5	15081.1	12583.4	26822.7	15705.1	11572.1	25830.6	16096.5	12088.8	25554.5	16654.2	11312.5	23742.4	15437.8	11944
24680.3	15440.3	12748.8	27032.5	15948.8	11943	26245.6	16396.2	12302.4	26228	16776.7	11638.8	25017.4	15919.7	12364.5
25099.9	15721	12748.8	27194.3	16347.4	12218.6	26479.2	16636.4	12522.4	26738.3	16590.2	11976.5	26021.5	16375.2	12775.7
25557.6	15582.5	12896.5	27335.9	16595.2	12354.4	26527.5	16905.3	12809.9	27276.5	17028.2	12007.5	26386.8	16666.2	13065.8
26053.5	15859.5	12996.9	27549.4	16801.2	12578	26808.8	17199.6	13089.2	27845.5	17328.8	12233.8	27003.9	17022.7	13554.1
26307.8	16334.7	13369.1	27651.4	17030.7	12876.3	27396.3	17455.1	13269.9	28472.4	17864.4	12331.2	27390.9	17275.8	14036.7
26473.1	16675.3	13664.5	27749	17281.9	13268.1	27865.7	17665.3	13406.6	28966.7	17929.6	12470.3	27985.9	17582	14519.2
27007.2	16985.9	13835.8	27969.8	17474	13522.6	28212.2	17965.9	13731.8	29555.3	18294.9	12647.2	28656	17893.1	14953.7
27948.1	17517.3	13918.5	28292.6	17692.5	13759.9	28619.2	18357.6	14207.2	30583.2	18914.3	13019.6	29473.3	18269.2	15450.3
27846.4	17783	14225.7	28636	17986.6	13987.7	29106.1	18156	13982.3	30463.1	17709.4	13152	30717.1	18285.4	11668
27414	18209.6	14550.6	29034.3	18236.4	14224.5	29818.7	17946.7	13945.1	29648.7	15112.7	13452.6	29556.4	18061.9	13892.4
28100.7	18392.9	14722	29563.6	18660.5	14385.5	29740.2	18259.7	14636.3	29539.6	15281.7	13856.6	30173.2	18166.9	16153
28850.9	18879.4	15123.7	29867.2	18958.8	14708	30312.8	18710.5	15154.4	32044.4	15865.5	14262.3	31175.5	18602.3	17140.8
29461.2	19257.4	15176.9	30281	19130.9	15149.4	30616.2	19005.8	15538.5	32645.4	16782.4	14495.9	32018	18788.5	17133.5
29766.4	19429.5	15513.6	30736.7	19365.2	15442.8	31035	19242.3	15739.9	33785	17357.1	14686.6	32380	19159.7	17182.6
30491.1	19987.1	15885.8	31315.4	19725.9	15419.4	31715.8	19643.4	16164.2	34095.8	18850.5	14842.5	32172.2	19326.3	16998
31254	20290.2	15933	32023.7	20264.3	15538.5	31998	20009.4	16530	34500.2	19710.4	15258.6	32308.7	19722.1	16960
32131.4	20877.8	16003.9	31819.7	20421.1	15809.6	32502.4	20438.4	16931.2	35167.5	20440.1	15858.8	32481	20225.9	16953.2
32703.6	20892.7	16104.4	31595.7	20608.6	15957.4	32608	20723.8	17218.6	35040.1	21099.7	16013	32562.7	20475.9	16920.4
34242.1	21248.2	16328.9	32035.9	20802.2	16324.5	33052.1	21459.3	17926.4	35181.2	22230.7	16725.9	32903.2	21220.5	17566.4
34674.4	21674.8	16612.4	32893.7	21070.5	16595.5	33573	21715.4	18163.2	35178.3	22830.5	16923	33329.7	21438.6	17635.3
35081.3	21862	17049.6	33309.9	21264.9	16830.8	34091.2	21984.7	18369.2	34952.1	23288.2	17077.2	34281.1	21767.1	17797
34763.4	22191.3	17215	33787.2	21421.8	17137.1	34461.9	21907.1	18266.9	35157	22762.8	17037	34413.2	21751.8	17599
35297.5	22513.1	17327.3	34211.5	21532.4	17295.9	34784.6	22180.7	18518	35516.7	22912.8	17402.8	34269.3	22116.2	18079.1
35907.8	22606.7	17551.8	34489.2	21638.3	17531.2	35046.8	22514.7	18825.4	35568.8	23089.5	17626.9	34216.9	22467.3	18769.4
35551.8	22595.4	17687.6	34616.2	21761.8	17690.5	35170.9	22387.5	18690.5	35256.2	22755	17385.9	34397	22312.5	18466.8
35526.4	22471.9	17876.7	34816.1	21912.3	17838.2	35279.2	22442	18702.8	35155.3	22178.4	17392.3	34677.9	22513.4	18775.9
35462.8	22337.2	17782.2	34910.4	21977.9	17894.2	35113.5	22410.4	18686.5	35211.6	22170	17333.2	34826.2	22501	18849.5
35068.6	22213.7	17622.6	34868.2	21961.8	17910	34879.8	22217.7	18539.3	35424.9	21874.9	17104.1	34960.2	22264.3	18776.9
35017.7	21925.6	17545.8	34760.1	21883.2	17926.8	34597.5	22193.2	18566.8	35109.1	21769.2	16824.8	35726.3	22072.6	18763.6
34928.7	21817	17640.4	34755.6	21789.8	17957.4	34625.1	22208.4	18544.4	35031.6	21204.9	16866.6	36075	22259.2	19039.1
35157.6	21843.2	17817.6	34638	21669.8	17969.3	34798.6	22341.7	18660.4	35073.4	21192.1	16876.6	36247.4	22341.9	18959
35984.1	22138.9	18207.5	34580.5	21589.2	17992.8	35387.5	22769.1	18965.2	35119.2	21530.9	17486	36041.4	23029	19312.5
36810.6	22442	18650.6	34635.6	21587.7	18052.2	36000	23204.3	19320.1	35220.2	21685.2	17901	36006.3	23549.8	19424.8
37331.9	22879.8	18869.2	34699.2	21624.6	18119.2	36494.8	23446.7	19515.4	35157.4	22173.2	18273.9	35224.8	23824.1	19438
37624.4	23003.3	18951.9	34852.4	21680.5	18240.3	36637.8	23576.8	19649.4	35201.9	22446.3	18357.7	35120.9	23872.4	19361.9
37637.1	23119.3	19259.1	34999.2	21701.9	18380.5	37016	23656	19630.5	35772.7	21729	18582.9	35334	24203.8	19720.9
37789.7	23126.8	19365.4	35238.8	21730.2	18509.5	37127.1	23730.2	19671	35636.6	21873	18736.6	35518.6	24366.1	19846.6
38183.8	23321.4	19442.2	35582.9	21809.5	18575.9	37315	23894.2	19825.3	35673.3	22293.5	18975.6	35292.3	24507.8	19964.5
38527.2	23489.8	19477.7	36175.2	21918.6	18723.5	37442	24052	19984.3	36262.6	22106.9	19222.9	35227.4	24719.1	20318.8
38387.3	23415	19625.4	36602.2	21983.1	18754.1	37556.6	24014.7	19869.3	35876.8	21965.8	19270.7	35626.3	24808.8	20432.9
38527.2	23392.5	19678.5	36882.1	22017.9	18746.9	37552.9	24059.6	19956.1	35392.6	22135.2	19194.6	35708.3	24689	20426.7
38501.7	23594.6	19914.8	37113.8	22037.2	18841.7	37897.4	24083.2	19932.6	35009.8	22051.2	19252.7	35725.1	24704.1	20448.8
38438.1	23437.4	19968	37344.1	22061.5	19111.4	37829.3	24055.5	19902.9	34288.3	21895.4	19151	36137.8	24617.9	20561.6
38272.8	23284	20021.2	37581	22018.6	19102.9	37762.9	23992.9	19832.3	33977.1	21548.9	19034.9	36596.2	24536.2	20677.4
38400	23111.9	19979.8	37724.9	21993.2	19106.5	37593.8	24008.9	19882.1	33634.5	21827.8	19005.6	36947.1	24449.3	21003.4
38247.4	23096.9	20109.8	37824.4	21951.4	19122.2	37709.7	23977.7	19799.9	33585	21429	19077.2	37547	24540.5	21004.1
38234.7	23003.3	20227.9	37951.4	21903	19149.2	37727.5	23955.1	19814.1	33367.1	21734	18936.8	37694.2	24341.9	20911.4
38018.5	23239.1	20535.1	37908.5	21880.8	19300.1	38155.3	23917.6	19707.8	33501.8	21474.4	18987.7	37693.7	24342.7	20269.3
37751.5	23089.4	20659.2	37955.2	21871.7	19576.4	38137.5	23813.5	19610.1	33539.4	21154.4	18796.3	38292.1	24153.6	19754.8
37904.1	22943.5	20759.6	37958.5	21847.4	19635.8	38122.6	23893	19699.7	33480.1	20967.2	18960.7	39708.9	24337.6	20526.7
37904.1	22962.2	20736	37989.1	21823.5	19565.1	38080.9	23860.7	19721.9	33536.6	21150.5	18983.3	39471.8	24222.9	20673.8
37827.8	22846.2	20706.5	38029.4	21844.8	19608.2	37926.4	23788.8	19736	33713.3	20759.9	18918.7	40279.3	24079.4	21265.2
37535.4	22834.9	20606	38170.1	21818.7	19707	37778.7	23605.7	19619.4	33660.5	21029.3	18697.6	39277.8	23675.2	21200.1
37675.2	22883.6	20564.7	38167	21792.1	19837.3	37747.6	23639.1	19706.8	33865.2	21031.7	18922.5	39755.3	23778.3	21776
37891.4	23066.9	20694.6	38235.6	21767.1	19735	37953.8	23722.5	19878.4	34045.7	21334.9	19068.1	39352.8	23742.8	22097.2
38031.3	22924.7	20736	38376.1	21795.1	19725	37869.3	23751.4	20026.1	33880.8	21897.3	19084.9	39343.3	23659.9	22270.7
37980.4	23029.5	20830.5	38593.5	21884.9	19822.1	38063.4	23747.9	20023.9	33954.4	21975.7	19243.2	39482.9	23770.3	22449.9
38107.5	22977.1	21001.8	38825.5	21960.1	19721.7	38316	23810.3	20070.1	34059.2	22427.7	19184.8	39504.8	23912.7	22763.7
38984.9	21229.5	21427.2	39059.5	21998.8	19807	37601.8	24393.2	20453.7	33616.9	23121.2	18480.6	37005.2	24660.5	20679.6
39366.4	21585	21563.1	39293.5	21965.1	19808.3	37909.1	24629	20709.4	33689.6	22277.9	18558.4	35037.9	25050.1	18756.5
40205.6	21933.1	21657.6	40194.1	21898.7	20185.1	38168.9	24893.2	21257.2	33833.1	23139.8	18893	34915.7	25009	18721.8
40409	22217.5	21758	40499.9	22028.3	20638.2	38423.1	24938.6	21450.7	34004	23715.6	19183.2	34211.7	24909.7	18670.6
40637.9	22666.5	22171.6	40309.3	21915.3	20768.1	39073	25062.3	21645.3	34453.8	24030.2	19556.3	33797.9	24942.4	18928.4
41095.6	22760.1	22585.1	41426.8	22118.9	20879.4	39446	25216.6	22006.3	34605.5	24150.5	19613.3	34212.4	24739	19424.7
41527.9	23209.1	23116.8	43475.5	22787.1	22270.8	40182.8	25411.5	22342.5	35142.8	24058.9	20056.6	34619.1	24893.3	19852.8
42316.3	23729.3	23483.1	44830.6	23691	23141	40817.7	25695.4	22852.9	35910.5	24363.9	20729.5	35650.1	25139.7	20924.2
43346.2	24571.3	24487.4	45204.8	24536.1	24642.7	42192.6	26182.2	23483.4	37163.4	24431.8	21623.7	39410	25663.2	22203.3
44961.1	25637.8	25816.6	45307.6	25122.6	26002.4	43948.8	26917	24624	38840.1	25502.5	22811.6	42393.1	26410.7	23721.1
47160.8	26333.9	27778	45318.9	25459.7	26857.9	45959.6	27972.3	26207.4	40785.8	27383.6	24224.2	46197.4	27652.2	25484.4
48813.8	26764.2	29633	45336.2	25875.9	27501.5	47661.4	28801.7	27421.3	41041.6	28352.8	25217.3	47520.8	28554.6	26708.9
49195.2	26438.7	29443.9	45320.7	26172	27951	47250.6	28827.6	27884.7	40544.5	28742	25316.3	48119.4	28392.2	27217.2
47809.3	25619.1	28894.5	45319.6	26417.3	28079.9	46232.8	28230.2	27421	39645	28596.4	24511.2	48322.7	27611.9	26549.1
47618.5	25622.9	29231.3	45316.3	25535.3	27897.5	46423.2	28201.4	27543.6	39769.3	28745.9	24614.1	48482.5	27588.9	26677.9
48343.3	26173	29627.1	45304.3	24990.8	27857.1	46972	28480.1	28279.7	41017.7	29370.1	25352.1	48894.4	27861.5	27539.1
48699.3	26625.8	29827.9	45280.9	24728.2	27995.1	47301.3	28592	28820.6	42914.2	29839.6	25872.2	49040.7	27942.7	27828.7
48915.5	26846.6	29703.9	45255.2	25110.7	28150.2	47329.2	28640.9	28964.6	43593.3	30329.6	26091.7	48545.3	27941.7	28071.7
48953.6	26775.5	29627.1	45280.8	25526.3	28238.8	47209	28643.8	29031.2	43957.5	30559.1	26141.2	48263.4	27932.5	28261.7
49360.5	26895.2	29526.6	45289.7	25462.4	28153.9	47195.7	28758.4	29253	44351.9	31073.3	26374.8	47761.4	28003	28698.2
49157.1	26652	29721.6	45271.3	25294.1	28009.6	47197.6	28735.3	29160.7	44597.3	30838.7	26254.3	48407.8	28035.2	28736
48801.1	26307.7	29591.6	45269.2	25081.1	27876.5	46880.7	28611.2	28986.8	44374.4	30650.3	26033.1	48298.8	27941.8	28621.1
48584.9	26079.4	29497.1	45270.7	24839.8	27700.1	46663.8	28536.1	28877.9	44282.7	30547.7	25910.4	47931.7	27891.5	28616.2
48470.5	26079.4	29331.7	45265.9	24541.4	27521.4	46531.5	28471.1	28819.4	44335.9	30513.7	25869.8	47721.6	27782	28701.3
48368.7	25615.4	29148.6	45258.7	24336.7	27421.3	46084.9	28413.5	28765.6	43778.4	30507.5	25672	47088	27719.3	28914
48406.9	25510.6	29006.8	45254.6	24065.6	27363.3	45903.8	28411.6	28780	43686.4	30622.2	25695.1	46711.6	27730.4	29272.5
48279.7	25521.8	28941.8	45268.6	23933.1	27304.8	45859.9	28365.2	28715.7	43784.9	30523.3	25700.4	46510.7	27711.1	29347
48343.3	25503.1	28794.1	45274.7	23828.8	27228.2	45730.3	28372.9	28741	43846.6	30575.1	25791.2	46136.2	27745.7	29906.2
48394.2	25563	28811.8	45277.5	23755.7	27194.9	45787.6	28403.9	28759.6	44131.1	30456.1	25913.5	45937.8	27821.5	30340.1
48330.6	25510.6	28504.6	45283.9	23829.4	27209.5	45503.6	28325.8	28726	44037.3	30302.8	25879.6	45542.3	27691	30375.5
48330.6	25331	28492.8	45288.8	23816.3	27201.4	45380	28334.3	28719.8	43820.2	30166.5	25866.2	45239.3	27741.3	30159.2
48419.6	25398.3	28481	45288.7	23740.6	27141.4	45416.9	28365.6	28759.7	44076	30083.8	25962.4	45122.1	27776.8	30016.6
48254.3	25076.5	28362.8	45299	23759.3	27089.2	45106.4	28282.6	28675.8	43382.3	29982.5	25744.1	44735.9	27640.2	29740.4
48216.2	24855.7	28156.1	45304.2	23680.8	27058.9	44788.9	28229.9	28654.3	42865.4	29797.3	25607.4	44450.7	27517.8	29567.2
47377	24762.2	27955.2	45312.5	23550.7	27008	44560.2	27898.8	28240.6	42654	28862.4	25202	44320.1	27148.6	29261.2
46486.9	24769.6	27748.4	45311.1	23281	26879.7	44392.8	27536.6	27793.2	42758.5	28081.9	24813.7	44240.8	26744.8	28879.4
46181.7	24578.8	27718.9	45282.2	22987	26707.6	44240	27416.9	27635.8	42203.7	27828.2	24581.8	43998.8	26589.7	28549.7
45787.5	24361.7	27630.3	45265.1	22847.9	26571.4	44020.8	27252.2	27431.1	41632.7	27589.9	24325.1	43692.2	26408.7	28029.9
45558.7	24155.9	27577.1	45242.1	22746.8	26490.7	43838.9	27151.2	27309.4	41086.2	27484.8	24157.4	43338	26301.5	27287.3
45139.1	24234.5	27370.3	45212	22610.9	26389.7	43715.2	26954.4	27091.7	41315.3	27329.4	23975.8	43358.1	26038.5	26423.7
44897.5	24073.6	27252.2	45176.6	22537.8	26327.8	43503.8	26842.8	26963.4	40883.9	27247.1	23824.5	43149.1	25937.6	25898.2
44643.2	23834.1	26773.7	45136.4	22457	26245	42921.5	26653.5	26825.7	40345.6	27323.2	23599.3	42760.6	25664.2	25090.9
44299.9	23733.1	26797.3	45023.4	22254.9	26082.4	42871.3	26522.3	26642.5	40010.2	27165.3	23388.9	42570.3	25508.3	24381
43931.1	23545.9	26956.8	44985	22084.8	25957.3	42880.9	26411.9	26445.7	39307.6	26949.5	23133.5	42371.4	25401.3	24081
43689.5	23617	27181.3	44960.5	22029	25919.9	43123.4	26351.5	26315.4	39378	26915.3	23009.3	42400.1	25301.5	23892.7
43549.7	23650.7	27234.5	44901.9	22106	26022	43189.7	26296.9	26238.6	39397.4	27077.7	22888	42388.9	25153	23799.4
43269.9	23422.5	27204.9	44895.2	22200	26191.8	43008.2	26183.5	26084.4	38929.7	27053.1	22702.5	42100.7	25069.9	23598.7
43257.2	23471.1	27311.3	44834.1	22119.1	26288.1	43135.4	26195.4	26073.9	39100.5	27162.5	22733.8	42106.5	25106.6	23594.5
43740.4	23504.8	27577.1	44803.1	21984.2	26304.5	43390.1	26421.6	26331.9	39203.9	27547.3	22956.3	42140.4	25340.4	23894.5
44503.3	23632	27677.5	44836.5	22031.4	26392.2	43563.3	26726.7	26736.6	39474.8	27879.6	23332.3	42258.1	25631.7	24378.3
44859.3	23968.8	27683.4	44817.2	22201.2	26599.3	43795.2	26857.1	26925.2	40310	28012.3	23617.1	42561.1	25740.6	24626.1
44655.9	23766.7	27441.2	44907.1	22420.9	26797.6	43448.8	26730.7	26818.1	39807.9	28012.4	23383.1	42336.1	25511.4	24642.3
43982	23317.7	27080.9	45020	22384.1	26873.5	42821.5	26403.7	26460.9	38945.9	27835.5	22865.3	41806.1	25101.5	24288.4
43053.8	23018.3	26549.2	44936.7	21902.9	26693.8	42146.3	25951.5	25958.6	38706.1	27478.7	22349.9	41348	24617.1	23834.1
41820.4	22726.4	25751.6	44257.9	21377.1	26154.5	41212.2	25322.6	25281.2	38501.1	26909	21695.8	40544.2	23925.5	23385.1
41082.9	22067.8	25030.9	43051.9	21032.8	25350.6	40064.6	24896.4	24870.5	37643.5	26510.2	21103.2	38896.2	23432.8	23051.8
40409	21446.6	24239.3	41714.7	20700.1	24572.7	38867	24477	24490.4	36716.3	26213.4	20540	37383.5	22929.9	22759.5
39366.4	20993.8	23406.3	39987	20303.4	23967.3	37747.6	23898.3	23891.1	35873.4	25724.3	19918.9	36166	22324	22364.1
37497.2	19889.8	22106.6	38911	19955.2	23166.1	35696	22885.1	22776.6	34122.1	24708.3	18695.3	33894.9	21290.7	21411
35526.4	18950.5	20972.3	37433.3	19447.2	21899.7	33921.1	21862.3	21543.4	32503	23656.2	17540.7	32101.3	20322.8	20203.7
34394.7	18486.5	20139.3	35676.5	18849.2	20687.1	32786.7	21222	20816.2	31219.7	22941.3	16859	30880.4	19640.8	19515.8
33008.7	17741.8	19495.4	34193.5	18426.2	19800.8	31628.4	20495.3	19879.7	30086	22155.8	16006.9	30202.7	18967.8	18685.5
32080.5	17221.6	19022.8	33211.1	17667.7	18891.9	30802.5	19999.2	19247.6	29294.6	21611.9	15411.6	29720.2	18491.4	18129.4
31495.6	16847.4	18733.3	32058.4	16965.2	17972	30260.4	19680.6	18837.5	28777.3	21132.8	15085.1	29313.8	18258.1	17805.7
30834.4	16349.7	18414.3	31559.8	16411.4	17631.1	29601.8	19317.1	18379.1	28391.6	20612.8	14637.3	28842.7	17931.8	17443.4
29893.5	15642.4	17912.1	31221.6	15773.1	17428.4	28633.1	18808.9	17732.4	27721	19916.1	14031	28115.7	17531.7	16773.9
28075.2	14807.9	17120.5	30472.3	15186.2	16819.9	27327.2	17863.1	16481.8	26479.3	18737.8	13018.1	25329.9	16750.5	15528.6
26702	14123.1	15974.4	29139.8	14507.5	15824	25848.3	17044.5	15525.5	23403.1	17752.1	12292.2	22736.1	16000	14458.8
25557.6	13408.3	14296.6	27651.7	13952.9	14878.7	23994.8	16208.1	14743.8	20513.3	17893	11554.3	21138.2	14930.4	13363.2
25163.4	12936.8	13611.3	26430.2	13462.7	14080.6	23222.3	15912.5	14487.1	20000.7	17824.7	11228.8	20883.9	14530.7	12402.6
24654.8	12644.9	13132.8	25536.4	13115.8	13436.8	22720.6	15602	14156.4	19505.7	17637.2	10888.9	20790.5	14122.2	11516
24565.8	12476.5	12872.9	25124.5	12798.8	12930	22453.1	15520.1	14076.3	19174.2	17188.7	10943.6	21093.7	14156	11416.9
24324.2	12330.6	12672	24692.1	12471.3	12358.9	22245.1	15383.2	13879.7	19239	16563.6	11048.8	21797.5	14272.4	11085.8
24120.8	12192.1	12689.7	24369.2	12191.4	11728.2	22195.6	15309.2	13682.4	19598.4	16067.7	11189.2	22389.2	14512.6	10958.8
23904.6	12150.9	12577.5	24169.4	11997.4	11310.1	22128.4	15196.7	13436.1	19717.4	15610	11245.9	22498.7	14571.4	10946.2
23930.1	12296.9	12412.1	24089.3	11864.3	11135.6	22119	15182.8	13400	20069.1	15314.3	11432.7	22582.8	14664.9	11037.4
24044.5	12349.3	12394.3	24098.7	11786.4	11098.7	22170.4	15257.1	13393.8	20467	15169.2	11613.4	22877.9	14881	10620.4
23828.3	12379.2	12459.3	24218.6	11757.5	11089.9	22280.3	15205.9	13125.3	20775.1	15002.6	11604	23170.3	14975	10129.7
23319.7	12427.9	12488.9	24433.8	11760.9	11072.3	22383.5	15006.9	12642.2	21144.1	14527.4	11530	23371.6	14977.9	9940.69
23014.6	12439.1	12506.6	24479.5	11778	11054.4	22457.2	14898.4	12303.9	21482.3	14198.2	11517.8	23578.9	15047.6	9893.35
22912.8	12659.9	12778.3	24332.6	11817.4	11043.3	22843.6	14946.1	12057.8	22295.8	13739	11725.3	23836.9	15388.7	10382.1
23001.9	12701	12754.7	24239.3	11903.4	11046	22976.1	15021.5	11803.1	22423.9	13733.2	11776	23843.3	15550.1	10573.8
23332.5	12641.2	12742.9	24210.1	12071.9	11051.1	22915.4	15181.9	12071.6	22638.7	13824.5	12033.9	24090	15827.9	10976.3
23675.8	12622.5	12908.3	24334.1	12129.2	11065.1	23162.8	15450.4	11997.1	23303.9	13987.4	12309.2	25079.1	16366.1	11598.4
23790.2	13232.4	12778.3	24562.5	12158.4	11074	23567.8	15515.1	11963	25223.4	13953.2	12622.9	24882.6	16519.1	11883
24222.5	13318.5	12831.5	24761.2	12329.5	11094.5	23610.1	15719.4	12280.5	25278	14083.2	12865.3	24899.8	16726.7	12243.7
24349.7	13292.3	13002.8	25116.9	12572.1	11133.6	23637.4	15798.9	12490.5	25270.6	14060.5	13027.5	24903.6	16902.6	12479.6
24667.5	13494.4	13292.3	25433	12684.3	11219.6	24182.5	16082.4	12418.1	26463.7	14277.9	13221.3	25067.7	17347.6	12553.7
25265.2	13737.6	13510.9	25655.7	12881	11326.3	24937.1	16574.8	12576.4	26747.2	14696.2	13429.2	25016.9	17868.8	12536.7
25672.1	14059.5	13729.5	25616.4	13327.8	11396.6	26075.7	17049.5	12542	26232.3	14721.1	13514.4	26458	18452.7	11831.4
25850.1	14257.8	13954	25835	13706.3	11460	26258.2	17167.3	12667.7	26667.5	14530.9	13666.5	25459.6	18557.8	12009.6
26282.4	14463.6	14137.1	26306.6	14070.3	11732.3	27128.1	17760	13200	27280.6	15744.1	13375.2	28595.5	19384	13941.2
26816.4	14807.9	14462	26641.4	14841.6	12355.1	27617.6	18090.3	13491	27412.6	15712.7	13520.7	29284.9	19708.1	14360.7
27579.3	15039.9	14722	26618.5	15282	13106.1	28151.1	18632.1	14062.4	28118.4	16400.1	13688.4	30180.4	20274.5	15026.2
28062.5	15238.3	15046.9	27271.5	15505.2	13528.8	28462	18585.1	13944.4	27963.3	14876.3	14090.5	30862.1	20521.3	13396.4
28685.6	15320.6	15052.8	28290.5	16110.6	13823.7	28476.3	18720.8	14209.2	27827.3	15065.7	14571.3	28559.3	20506.4	14351.9
28939.9	15567.6	15123.7	29258.3	16429.4	14389.8	28455.1	18796.1	14601.8	27733.9	16804.2	14917.8	28361.9	20546.1	14889.7
29130.6	16080.2	15330.5	29469.5	16114.3	14539.7	28868.6	18944.8	14808.4	28660.8	17330.2	15211.7	28845.5	20715.9	15366.8
29855.4	16417	15761.7	29838.2	16298.4	15035	29465.2	19361.1	15237.7	29230.2	17886.9	15484.3	29973.6	21107.6	16150.8
30516.6	16761.3	16317	30171.2	16587.7	15534	30214.8	19770.9	15615.3	29027.3	18739.2	15731	31550.5	21524.2	16544.8
31050.6	16993.3	16565.2	30827.3	17071.5	15544.2	30616.1	20046.7	15948.6	29386.8	18942.9	15713.9	31801.6	21568.2	16814.9
30414.8	17333.9	16831	31563.8	17513.3	15473.9	31158.9	19834.2	15643.3	29398.5	19495.7	15724.1	32043.6	21627.3	16292.8
31165	17502.3	17031.9	31104.4	17638.3	15220.7	31479.8	20207.8	15960.8	29370.7	20137.6	16076.8	32339.5	22041.5	15999.6
31610.1	17666.9	17333.2	31000.8	17809.5	15383	31901.8	20472.6	16276.1	30008.4	20931.3	16124.2	32521.3	22231.6	16309.9
31762.6	18041.2	17658.1	31514.2	17899.8	15870.1	32462.6	20624.2	16400.8	30584.6	20996.9	16265.6	33311.1	22454.1	17058.1
32512.8	18392.9	18154.3	31909.9	18021.9	16145.9	33172.9	21074.7	16763	31321.5	21739.1	16718.5	33956.7	23074.7	17145.1
33199.5	18905.6	18491.1	32149.6	18172	16546.3	33824.2	21460.4	17109.6	32406.2	21929.1	17073.5	34783.8	23474.5	17538.1
33466.5	18965.5	18845.5	32918.4	18396.2	16876.4	34173.6	21653.4	17308.8	32950.6	21654.4	16933	35398.2	23513.1	17397.8
33911.5	19223.7	19087.8	33801.9	18623.2	17141.1	34601.7	21917	17505.8	33531.8	21934.1	17279.1	35814.2	23949.6	17600.5
34051.4	19231.2	19412.7	34615.9	18776.5	17447.3	34921.9	22031.5	17584.5	33851.3	22177.5	17243	35717.4	24054.4	17725.4
34356.6	19452	19654.9	35098.6	18854.5	17751.8	35316	22215.3	17721.8	34149.4	22483	17441.3	35804.2	24315.3	18014.6
34750.7	19496.9	19779	35145.3	19012.8	18022.4	35489.1	22416.8	17892.1	34103.7	22897.6	17622.4	35784.1	24577.4	18346.1
34877.9	19508.1	19855.8	35096	19173.6	18247	35609.9	22508	17919.6	33888.4	23370.6	17890.8	35837.9	24925.3	17789
34979.6	19575.5	19968	34923.1	19289.4	18372.7	35774.7	22574.3	17959.8	33866.4	23777.1	18005.5	35766.1	25072.7	17386.3
35195.8	19691.5	20174.8	34724.1	19390.2	18519.4	36024.6	22711.4	18096	34436.2	23233.6	17979.6	36134.8	25123.5	18485.9
34903.3	19945.9	20381.5	34774.2	19480.6	18800.1	36356.9	22631	18024.1	35700.4	22357.7	17735.5	36702.3	24905.7	18084.3
35373.8	20054.5	20659.2	34915.6	19503.2	19219.5	36750.5	22909.8	18169.4	35483.8	23281.4	18280.4	36841.3	25594.7	18340.8
35488.2	20118.1	20659.2	35117.5	19576.2	19155.5	36803	22955.8	18209.8	35549.7	23459.4	18351.2	36762.5	25647.5	18264.4
35717.1	20181.7	20895.5	35418.6	19646.5	19170.4	37072.8	23104.6	18296.7	35817.8	23500.1	18504.3	37045.4	25897.9	18144.5
35793.4	19687.7	21031.4	35513.7	19747.8	19475.2	36912.1	23165.1	18328.1	35774.7	23691.9	18364.5	37019	26019.6	17690.3
35831.5	19931	21250	35563.6	19749.5	19397.6	37276.5	23225.7	18322.1	36195.3	23536.9	18512.4	37406.9	26177.6	17601.9
35704.4	19983.4	21332.7	35608.8	19762.9	19539.2	37404.3	23195.1	18270.2	36838.3	23122.4	18403.5	37681.3	26130.1	18121.3
35767.9	20099.4	21344.5	35660.5	19741.7	19740.6	37502.7	23238.6	18253.3	36390.6	23179.1	18678	37946.2	26382.8	17278
36022.3	20140.5	21551.3	35887.9	19763.1	19755.5	37695.9	23374.8	18354.5	36390.1	23242.9	18824.7	38034.5	26549.4	17288.2
36009.5	20159.3	21663.5	36002.9	19782.5	19842.4	37767.5	23373.8	18359.9	36630.7	22964.3	18727.9	38228.2	26429.1	18038.5
36543.6	20178	21521.7	36204.8	19819.2	20075.4	37578.7	23546.2	18620.2	36585.3	22883.1	18746.7	38338.5	26289.1	18043.7
36912.3	20163	21610.3	36480.9	19821.1	20186.9	37666	23725	18764.6	36605.4	22882.4	18951.6	38685.5	26558.8	17903.8
36836	20267.8	21657.6	36715.1	19842.7	20311.1	37840.5	23716	18665.5	36331.4	23214.4	19174.9	38474.7	26846.3	17979
36988.6	20372.6	21882.1	37037.1	19929.3	20373.5	38116.1	23805	18688.6	36470.4	23633.9	19324.2	38432.8	26999.4	17719.2
37103	20350.1	21758	37399.9	20082.7	20450.1	37980.4	23824.9	18697.6	35968.5	23750.6	19550.2	38552.8	27131.6	17288.5
37052.2	20597.1	21888	37495.7	20181.6	20444.5	38229.3	23807.1	18683	36519.4	23486.8	19437.6	38920.4	26915.7	18312
37153.9	20660.7	22165.7	37507.9	20240.9	20625.8	38499.6	23897	18698.8	36857.3	23505.3	19682.8	39226.6	27157	18044.7
36836	20728.1	22053.4	37782.3	20320.3	20763.8	38422.8	23739.2	18538.3	36848.3	23335.2	19645.8	39447.5	26980.9	18055
37192.1	20675.7	21976.6	38264.8	20392.8	20998.7	38259.7	23856.6	18733.4	37044.1	23229.2	19823.7	39890.9	27006.9	18086.1
37204.8	20649.5	22023.9	38961	20428.6	21317.5	38253	23856.9	18732.9	36829	23554	19934.5	39847.5	27032	18228.5
37344.6	20638.3	22207	39382.6	20506.7	21671.3	38368.5	23921.7	18810	36613.7	24031.5	19978.3	39933.8	26975.9	18329.7
37141.2	20593.3	22189.3	39689.3	20596.9	21879.9	38287.9	23831.7	18722.2	36995.8	23676.5	19962.2	40153.7	26902.3	18435.9
37153.9	20526	22077	39969.8	20637.3	21982	38099.9	23797.8	18741.6	37324.3	23415.1	19978.4	40393.5	26795.2	18649
37192.1	20507.3	22372.4	40209.5	20624.5	21979.7	38323.3	23842.8	18780.7	37442.4	23868.5	19939.4	40620.2	26733.9	18682.3
37370.1	20582.1	22774.2	41000.5	20670.3	22069.7	38752.5	23989.7	18864	38136.5	24285.2	20245.2	40798.5	27084.8	18843.2
37675.2	20342.6	22797.8	41653.2	20762.3	22275.7	38584	24111.6	19065.9	37577.2	24754.1	20353.1	40648.9	27133.3	19189.5
37751.5	20357.6	22921.8	41940.5	20788.6	22464	38690.7	24150	19175.7	37547.4	25242.4	20399.6	40693.3	27095.1	19069.6
38133	20645.7	23105	42229.9	20787.5	22545.6	39082.2	24331.1	19426.8	38509.9	26158.9	20624.8	40831.9	27246.7	19700.3
38285.6	20361.3	23235	42667.7	20852.8	22831.1	39096.3	24529.1	19477.6	38183.4	26993.6	20344.5	41148.1	27489	21216.6
38654.3	20649.5	23441.7	43087.3	20888.1	23086.9	39406.6	24866.2	19640.2	38610.2	26644	20064.3	42083	27861.6	21390
38730.6	20600.8	23701.7	43538.1	20960	23207.9	39525.4	24978	19764.6	38422	24671.9	20037.1	42531.2	27989.5	22186.1
38895.9	20728.1	23890.7	44028.1	21129	23169.5	39760.7	25061.1	19956.7	38896.3	24866	20263.5	42565.5	28006.2	22224.7
39188.3	21042.4	24274.7	44352.6	21308	23501	40294	25223.4	20240.8	39748.1	25415.7	20683.1	42677.9	28102.2	21979.8
39607.9	21266.9	24469.7	44482.6	21506.4	23962.5	40598.2	25343.8	20637.5	40310.9	26268.8	21315.8	42362.2	28207.9	22121.7
39951.3	21749.7	24871.4	44897.2	21611.4	24605.1	41169.5	25403.2	21133.9	39720.7	27084.9	21954.1	42213.2	28044.3	22083.3
40676	22161.3	25491.7	45192.4	22030.2	25528.8	41810.2	25665.6	21838.8	40804.6	28085.6	22817	42797.6	28324.6	21767
41400.8	22973.4	26496	45359.9	22684.1	26356	43054.3	26034	22750.4	43077.4	29968.4	23699.9	44502.9	28736	21714.3
42901.2	24069.9	27459	45524.7	23346.9	26862.4	44499.8	26722.7	23869.7	45110.2	31883.1	24908.7	46078.3	29504.4	22864.1
45088.2	24915.6	28670	45648.9	24275.3	27598.8	45977.8	27703.6	25307.3	46418.4	33348.6	26267.5	47807.6	30553.8	24919
47084.5	25735.1	29857.5	45651.1	25643.3	28104.9	47233.8	28496	27015.8	46774.9	32973	27742.7	48214.4	31305.6	26459.7
47605.8	25985.9	31239.9	45587.9	26562.8	28249.8	48545.5	28986.4	27064.7	47383.4	33955.7	27923.9	48565.1	31945.4	26935.5
47364.2	25637.8	31133.5	45491.5	26854.1	28110.4	48180.5	28835.2	27124.9	46865.2	33557.6	27746.5	48721.2	31707.8	26684.4
46270.7	24855.7	30507.3	45442.7	26777.1	28147.2	47018.1	28246.9	27013.8	45925.4	32811.3	27132.2	48650.2	30988	25548.9
46359.7	25061.5	30891.3	45353.3	25400.6	28197.9	47432.1	28343.6	27117.6	46528	32958	27291.3	48775.8	31118.9	25737.4
46855.6	25488.1	31222.2	45352.8	24749.1	28204.7	47919.2	28551.7	27513	47762.7	32818.7	27741.9	48871.6	31347.6	26448.7
46855.6	25566.7	31287.1	45367.3	24700.9	28208.6	47951.3	28528.2	27721.1	48591.4	32590.8	27889	48893.7	31335.8	26416.7
47046.4	25679	31316.7	45358.2	24705.4	28219.7	48021	28584.8	27892.4	48956.3	32437.1	28034.8	48893.4	31365.6	26592.1
47160.8	25757.6	31423	45324.8	24943.4	28220.6	48133.7	28634	28010.4	49317.5	32389.5	28168.8	48934.5	31445.1	26692.8
47516.8	25978.4	31499.8	45289.7	24626.2	28222.7	48330	28774.8	28218.4	49877.8	32364.3	28547.1	49064.1	31730.4	27114.6
47211.7	25768.8	31700.7	45270.4	24483.1	28222	48348.8	28709.8	28071.5	49705.8	32587.8	28397.7	49071.8	31761.9	26686.9
47059.1	25686.5	31712.5	45224.1	24467.6	28224.6	48302.8	28655.5	27994.7	49510.9	32672.3	28256.1	49057.6	31650.3	26405.8
47211.7	25690.2	31541.2	45178.8	24416.4	28227.7	48173	28672.7	28072	49407.2	32514.8	28298.1	48965.4	31618.8	26471.1
46804.8	25611.6	31322.6	45164.3	24260.8	28229.3	47952.3	28486	27864	49176.7	32413.3	28076.6	48795.9	31390.5	26143.1
46423.3	25353.4	31157.2	45098	24069.5	28231.5	47656.7	28323.4	27666.8	48627.5	32315.1	27799.8	48638.8	31207.2	25766.1
46741.2	25626.6	31027.2	45052.2	23843.2	28229	47733.2	28406.6	27831	49103.7	32155	28047.2	48542.8	31270.3	26114.7
47186.2	25510.6	31009.5	45087.8	23829.8	28221.8	47643.2	28557.3	28061	48866.4	32103.5	28186.9	48519.5	31403.4	26212.8
47122.6	25667.8	30915	45090.6	23965.5	28217.8	47669.7	28513.6	28028.3	49137.4	32004.1	28168.9	48456.6	31277.6	26244.2
47109.9	25854.9	30944.5	45095.7	24172	28221.4	47813.9	28514.9	28020.9	49533.9	32020	28233.7	48548.8	31274.3	26393.5
46970.1	25847.4	31086.3	45150	24298.5	28224.1	47918.2	28490	27949.1	49527.3	32153	28159.4	48692.9	31255.8	26306.1
46970.1	25750.1	30649.1	45155.7	24365.5	28224.7	47517.1	28413.6	27949.4	49218.5	31776.1	28140.3	48174.4	31155.3	26262
46881.1	25525.6	30584.1	45149.4	24301.9	28223.4	47319	28368.2	27904.1	48748.2	31712.1	27989.2	48090.3	31078.5	26008.8
46664.9	25514.3	30454.2	45125.7	24124.4	28225	47206.9	28259.6	27794.2	48658.3	31575.3	27841.7	47967.1	30891.8	25820.9
46296.2	25301	30336	45131.5	23965.1	28226.2	46971.9	28103.1	27604.1	48085.1	31414.1	27537.6	47613.2	30659.1	25450.9
46080	25106.4	30152.9	45092.3	23843.7	28232.7	46698.2	27991.4	27492.8	47527.7	31198.3	27325.5	47146.8	30486.4	25185.1
45393.4	24807.1	29851.6	45059.8	23747.7	28233.2	46261.1	27688.3	27132.3	46730.2	30880.1	26891.4	46821.4	30146.7	24663.7
44935.6	24702.3	29668.4	44932.2	23389.8	28231.4	46046	27489.3	26889.4	46472.3	30706.7	26659.5	46607.1	29948.7	24420.9
44605	24417.9	29615.3	44779.6	23078.3	28232	45812.7	27357	26713.4	45683.6	30635	26377.9	46572.5	29791.9	24103.3
44350.7	24084.8	29420.3	44727.8	22871.4	28223.1	45432.3	27224.6	26578.9	44830.1	30404.8	26127.3	46334	29636	23833.7
43918.4	23822.9	29408.5	44611	22690.5	28182.2	45242.1	27062.6	26346.6	44095.3	30336.3	25779.3	46345	29413.8	23501.4
43397.1	23845.3	29225.4	44517	22483.3	28149.8	45107.3	26834.9	26063.8	43962.8	30005.8	25491.9	46126.9	29089.6	23320.6
42939.3	23512.3	28953.6	44388.7	22339	28113.8	44654.3	26611	25816.3	43020.8	29595.5	25109.7	45711	28792.5	22994.2
42532.5	23078.2	28859.1	44077.8	22108.9	28022.7	44272.8	26444.7	25594.3	41870.7	29411.6	24710.3	45509.3	28574.2	22640.1
42252.7	22977.1	28475.1	43816.8	21800.5	27875	43887.4	26260.8	25440.9	41520.3	28847.6	24528.1	44798.7	28340.4	22532
42074.7	22921	28362.8	43598	21558.3	27680.8	43754.9	26170.3	25343.1	41333.6	28628	24408.1	44598.3	28219.4	22470.3
41782.3	22659	28475.1	43415.9	21364.6	27539.3	43661.2	26087.7	25181.9	40699.2	28789	24138.1	44804.1	28111.9	22266.9
41629.7	22636.6	28410.1	43342.8	21257.9	27483.1	43591.3	26019.7	25098.2	40602	28658.7	24032.3	44729.6	28009.3	22226
41858.5	22636.6	28634.6	43300.4	21207	27472.4	43777	26152.4	25224.7	40726.3	29095.4	24167.6	45129.2	28199.6	22253.3
42189.1	22939.7	28693.7	43483.1	21262.1	27539.8	44038.2	26282.4	25408	41419.8	29122	24434.9	45219.5	28322.9	22462.2
40854	23085.7	28941.8	43590.6	21438	27661	44340.8	25855.1	24652.2	41728.9	29447.7	23871.9	45647.7	27882.1	22582
41337.2	23489.8	29095.4	43510.2	21493.6	27793.2	44744.5	26055.6	24927.1	42597.7	29509.2	24175.7	45845.7	27995.7	22772.2
41502.5	23422.5	28634.6	43807.4	21660.9	27889.7	44322.5	26010.9	25022.6	42275.6	28731.5	24193.9	44782	27885	22738
41006.6	23115.6	27990.6	43697.9	21759	27957.7	43581.3	25695.2	24743.3	41499.8	27583.4	23890.2	43790.1	27575.2	22547.8
40498	22790	27104.5	42866.2	21466.5	27695.9	42586.2	25313.2	24455.1	40687.5	26412.8	23516.4	41994.9	27105.1	22354.5
40332.7	22187.5	26714.6	42113.4	21104.7	27126.2	41813	25166.4	24366.4	38922	25826.3	23175.6	41042.1	26898.1	21929.5
39315.5	21626.2	26307	41225.6	20797.5	26477.8	41035.5	24686.8	23778.4	37159.5	24895.7	22468.6	39767.9	26365.6	21677.2
38349.1	21057.4	25592.1	40348.9	20472.6	26021.5	39957	24153.5	23199.3	35624.2	23681.9	21837.9	38369.6	25809.5	21348.2
37408.2	20578.4	24599.6	39280.8	20154.6	25202.8	38675.2	23576.5	22621.3	34915.5	22482.3	21231.9	37088.8	25167.9	20958.3
35348.3	19481.9	23382.6	37833.3	19826.7	24276.7	36714.1	22501.5	21305.4	32826.6	20927.8	19925.4	35989.6	24083.4	20054.4
34229.4	18673.6	22573.3	36419.4	19261.2	23152.5	35344.8	21868	20560	31585.7	20062.8	19173.4	35601.3	23472.5	19430.4
33161.3	18145.9	21781.7	35144.2	18692.8	21899.9	34200.3	21252.4	19832.6	30767.7	19246.3	18522.5	34885.3	22848.7	18955.5
31737.2	17423.7	21078.6	33847.8	17924.5	20801.4	32997.5	20498.2	18850.4	29583.1	18152.5	17681.5	34219	22159.9	18319.2
30859.9	17146.8	20547	32864.8	17149.4	20036.9	32289.8	20004.2	18238.3	29056.6	17393.8	17218	33619.5	21680.2	17971.5
30338.5	16690.2	20086.2	32117.1	16677	19409.9	31518.8	19675	17869.6	28347.1	16938.8	16856.2	33064.1	21376.4	17531.9
29575.6	16375.9	19643.1	31622.5	16030.6	19065.2	30874.7	19253.7	17336.9	27745.6	16301.8	16463.2	32692.8	21042.2	17238
28278.7	15459	19235.4	30792.9	15459.7	18612.5	29829.8	18625.8	16437.3	26567.8	15297.5	15652.2	32629.8	20556.8	16415.9
26524	14605.8	18432	29452.3	14874.5	17877.2	28478.1	17707.5	15218.6	25297.6	14089.8	14634	32254.5	19644.8	15169.2
25443.2	14134.3	17155.9	28101.9	14233.6	17089.7	27002.8	16956.6	14463.3	24815.3	13529.3	14086.5	31376.9	18816.2	14063.8
24400.5	13221.2	15295	26253	13736.2	15795.5	24809.8	16113.4	13754.4	25438.8	12782.3	13334.3	29935.2	17658	12815.3
24146.2	12671.1	14603.8	24859.9	13369.4	14116.9	23918.5	15859.3	13584.6	25186.8	12444.7	13051.9	27820.8	17282.3	12582.3
23650.3	12210.8	14107.6	23975.2	12993.3	12718.3	23252.7	15536.3	13249	24227.5	12109.9	12697.1	26644.3	16879.7	12078.9
23243.4	11907.7	13782.6	23563.8	12672.5	11997.6	22834.6	15293.8	12976	23526.4	11827.5	12460.5	26584.2	16628.7	11535.9
22963.7	11877.8	13510.9	23320.9	12278.5	11569.7	22631.6	15114.9	12797	23047.2	11737.6	12279.2	26460.5	16348.5	11126.6
22989.1	11683.2	13528.6	23193.7	11928.1	11358.7	22538.4	15130.8	12813.2	22749.7	11752.1	12188.4	26619.7	16337.4	11195.8
22404.2	11612.1	13469.5	23550.2	11704.4	11253.9	22466.2	14855.6	12399.4	22617.1	11281.4	11934.5	26554.6	16089	10492.2
22582.3	11645.7	13522.7	23760.3	11489.4	11128.6	22538.6	14956.7	12469.8	22700.5	11404	12013.2	26654.6	16203.6	10669
22633.1	11555.9	13463.6	23867.5	11371.7	11106.6	22478	14973.8	12431.3	22440.6	11538.8	11922.6	26504.9	16149.1	10768.5
22760.3	11612.1	13339.6	24011.7	11326.6	11107.2	22466	15016.1	12399.9	22357.5	11904.1	11948.8	26208.5	16144.5	10825.7
22900.1	11634.5	13321.8	24063.6	11288.6	11112.5	22532.8	15096.8	12313.2	22321.2	12179.9	11978.8	26168.3	16230.1	10879.6
23116.3	11511	13233.2	24101.7	11274	11111.8	22468.7	15198.8	12303	22231.4	12607.5	11993.8	26191.4	16317.4	10845.1
23154.4	11668.2	13339.6	24124	11293.1	11107.5	22745.2	15283.3	12028.3	22412.3	12616.6	12026.5	26307.4	16472.6	10891.1
23116.3	11630.8	13375	24098.4	11296.3	11105.6	22877.4	15321.1	11713.1	22333.6	12731.8	11921.4	26405.8	16495.4	10694.5
23014.6	11937.6	13369.1	24146.4	11342	11117.3	23486.3	15469.7	11449.1	24177.7	12806.6	11937.2	26563.5	16742.8	10928.1
22976.4	12072.3	13386.8	24029.9	11405.9	11135.5	24604.4	15858	11522.3	24449.1	12359.6	11524	26915.7	16950.8	12027.4
23103.6	12098.5	13457.7	23805.1	11625.8	11150.3	24744.8	15991.7	11622.7	24886.1	11427.5	11585.3	28064.7	17180.8	12145.7
23001.9	12158.4	13688.1	23866.9	11843	11296.8	25054.7	16118	11732.3	24843	11357.9	11200.4	28906.5	17095.4	13204.7
23243.4	12289.4	13611.3	24345.6	11829.4	11861.2	25052.9	16194	11850.2	24933.4	11360.1	11227.5	29082.4	17073.2	13281.2
23472.3	12442.8	13457.7	24697	11962	12747.2	25094.6	16300.4	12017.5	25546.3	11319.6	11324.8	29441.7	17232.5	13738.2
23663	12442.8	13646.8	24755.3	11953.6	13140.6	25284.8	16460.8	12161	25530	11442.1	11294.3	29718	17364.3	13919.2
23764.8	12738.5	13847.6	25552.7	11990.7	13206.3	25738.5	16686.4	12386.2	26322.4	12058.8	11253	30076.4	17519.1	14180.1
24069.9	12895.6	14184.4	26117.4	12237.2	13396.7	26140.6	16952.2	12601.9	26381.4	12243.6	11378.7	30364.4	17853.1	14306.3
24438.7	12940.5	14367.5	26126.1	12544	13516.9	26360.8	17179.3	12826.8	26880.7	12693.1	11457.3	30488.2	18085.3	14349.5
24756.6	13221.2	14597.9	26229.6	12792.1	13787.3	26777.3	17437	13080.3	27153.5	13059.5	11653	30789.6	18446.6	14523.5
25099.9	13314.8	14857.8	26411.2	13060.6	13936.3	27083.3	17665.2	13332.5	27495	13523.8	11690.5	31068.5	18676.4	14778.3
25761.1	13505.6	15111.9	26569.3	13354	14226.5	27330.7	17690.6	13291.4	27934.2	13463.3	12062.7	31265.8	18939.7	13500.5
26384.1	13610.4	15484.1	26852	13729.3	14612	27653.2	17833.6	13376	28678.5	12681.9	12659.8	31095.4	19220.1	18096.8
26702	13921	15980.3	27519.7	14230.2	14914.1	28069.4	18026.4	13744.2	27175.2	13656.6	13163.1	31907.1	19610.2	15761.4
27058	14149.3	16299.3	28130	14415.8	15158.5	28458.7	18237.8	14012.8	27307.6	14784.2	13394.8	32863.4	19906.7	15589.6
27630.2	14317.7	16541.5	28358.7	14379.8	15433.4	28815.1	18542.9	14316.8	27371.3	15834.6	13728.8	33432.4	20344.9	15777.3
28062.5	14392.5	16896	28725	14419	15780.9	29206.4	18813.1	14573.3	27899.6	16739.7	13858.3	34083.5	20649.7	15940.4
28609.3	14837.8	17132.3	29269.6	14629.1	15822.8	29731.4	19108.8	14885.6	28425	17520.1	14139.9	34238.6	20947.4	16118.9
29283.2	15058.6	17197.3	29061.5	14933.3	15599.5	29954.3	19431.4	15268.5	29026.7	18058.9	14379.4	34603.7	21209.3	16143.3
29690.1	15365.5	17817.6	28469.8	14903	15347.9	30748.5	19733.3	15486.9	29726.8	18984.3	14562.8	34593.4	21581.3	16384.6
30058.8	15582.5	17977.1	28335	15228.9	15413.6	31078.6	19945.6	15693.1	30067.2	19540.8	14785.4	34904	21870.9	16435.4
30758.1	15765.9	17965.3	28716.4	15431.3	15895.2	31214.6	20259.8	16051.9	30304	20002.4	15035.4	34809.4	22110.4	16519.8
31393.9	15769.6	18130.7	29205.7	15551.4	16272.2	31383.7	20577.5	16367.4	30571.3	20516.3	15199.2	34853.1	22385.2	16627.9
31813.5	15852	18461.5	29706.7	15619.4	16647.2	31772.1	20840.2	16566.4	30814	21098.4	15432.7	35092.7	22787.5	16771.9
32322.1	16069	18668.3	30209.5	15665.2	16898.2	32115.3	21125.7	16828.5	31634.4	21210.7	15657.6	35826.5	23112.2	16756.4
33008.7	16690.2	18981.4	30757.8	15754.3	17177.9	32832.3	21504.9	17154	31971.5	21568.3	16127.2	36041.8	23576.9	16904
33072.3	16881.1	19123.2	31456.2	15917.2	17441.9	33106.5	21565.8	17196.2	32003.2	21805.7	16206.2	35890.9	23677.5	17011.4
33186.8	17173	19519	32219.2	16092.7	17602.9	33689.9	21702	17250.9	32299.2	21989.1	16396.6	36166.4	23973.3	17092.8
33263	17240.3	19719.9	32908.8	16265.7	17744.5	33938.7	21789	17292.9	32611.7	22034.9	16499	36657.1	24180.5	17090.7
33402.9	17274	20245.7	33432.1	16483.2	17885.4	34466.2	21957.4	17364	33341.9	22210	16569	36755	24486.7	17150.1
33911.5	17352.6	20700.6	33723.6	16783.7	18020.5	34952.4	22270.3	17591.6	34118.9	22556.6	16783.3	36776.9	24902.3	17315.5
33847.9	17337.6	20676.9	33648.7	17095.8	18183.7	34922.3	22253.6	17581.8	34336.5	22500.9	16778.7	36909.4	24926.9	17267
34165.8	17771.7	20848.2	33656.7	17233.5	18363	35365.3	22425.2	17730.2	34701.6	22576.3	16985.9	37049.2	25079.3	17399.4
34254.8	17865.3	21261.8	33967.8	17384.1	18552.8	35822.9	22539.9	17755	35171.6	22767	17099	36919.4	25331.9	17448.1
34699.9	18172.1	21397.7	34007.5	17564.8	18826.6	36155.4	22753.9	17939.8	35243.9	22964.4	17370.4	36912	25560.4	17569.4
35157.6	18052.4	21462.6	34368.7	17696.1	19021.8	36142.9	22967.5	18128.7	35202.9	23217.1	17564.6	36843	25835.9	17292.4
35373.8	18104.8	21876.2	34471.7	17762.2	19152.1	36551.7	23151	18231.6	36391.4	22846	17675.7	36973.6	26121.5	17719.3
35615.4	18340.5	21988.4	34636.4	17897.2	19403.8	36815.5	23268.7	18315.6	36642.5	23056.4	17885.6	37005.5	26281	17462.3
35437.4	18318.1	22041.6	34912.1	18060.7	19538.8	36842.3	23204	18231.9	36799.7	22900.8	17845.6	37056.5	26261	17386.2
35615.4	18419.1	22472.9	35146.6	18164.7	19714.9	37296.7	23357.8	18303.1	37894.7	22751.1	17913	37085.8	26452.5	17686.3
35869.7	18363	22732.8	35375	18292.1	19901	37494.8	23520.4	18403.1	38363	22672.9	18038.4	37039.6	26714.8	17690.5
35157.6	19040.3	22656	35630.3	18378.2	20101.2	37860.5	23201.7	18071.1	38202.2	22510.8	17985.1	37542.3	26349.1	17680.2
34636.3	19919.8	22691.4	35926.5	18478.5	20314.9	38465.8	22993.4	17819.1	38209.5	22362.6	18113.6	38152.3	26172.1	18086.9
34839.7	19923.5	22803.7	36139.8	18716.2	20623.6	38561.3	23102.1	17877.7	37892	22418.7	18274.5	38245.3	26362.8	17975.1
35030.5	19990.9	22998.6	36211.1	18956.8	20844.3	38772.2	23222.4	17945.7	37909.8	22415.5	18415.5	38321.6	26549.8	17961.7
35704.4	20252.8	23311.8	36105.7	19162.8	21137.1	39210.8	23547.7	18223.7	38355	22386.1	18758.5	38618.1	26839.1	17921.2
36098.5	20552.2	23465.4	36366.5	19450.5	21605.7	39536	23728.4	18372.6	38548.4	22386.8	19030.9	38931.2	26990.4	18010.5
35882.4	20488.6	23412.2	36856.9	19809.8	22024.5	39437.7	23620.6	18233.8	38098.6	22575.6	19058.3	38994.1	26970.1	18057.3
35831.5	20615.8	23483.1	37225.1	20069.1	22045.1	39554.9	23612	18218.6	38591.1	22403.5	19058.1	39338.2	26894.4	17869.4
36276.6	20806.7	23766.6	37783.3	20203.2	22064.6	39897.5	23815.2	18370.8	38741.2	22261.9	19286.3	39758.5	26956.2	17907.1
36009.5	20686.9	23772.6	38529	20333.7	22371.9	39811.9	23714.8	18244.1	38735.3	22268.9	19176.2	39784.1	26885.7	17844.5
36111.3	20671.9	23748.9	38844.9	20423.9	22494.2	39756.2	23732.3	18284.4	38670.1	22420.9	19229.1	40023.4	26837.1	17842.4
36187.5	20526	23819.8	39295.3	20452.8	22514.4	39688.8	23763.4	18333	38551.7	22376.2	19203.9	40191.3	26781.4	17813.3
36047.7	20417.5	23861.2	39632.8	20521.6	22618	39620.4	23702.8	18278.2	38597.2	22309.4	19125.3	40386.2	26661.4	17831.9
36073.1	20705.6	23790.3	39623.7	20551.9	22864.3	39737.2	23678.4	18272.5	38609.8	22756.8	19319.7	40792.3	26614.2	17562
36124	20941.4	23920.2	39740.4	20601.4	22946.2	39982.3	23697.9	18298.2	38876	22660.9	19399	41123.3	26491.9	17579.5
36047.7	20825.4	23861.2	39883.8	20687.4	22979.8	39823.2	23629.1	18260.3	38672.9	23010.2	19342	41242.4	26323.3	17644.2
36365.6	20582.1	23672.1	39957.2	20713.4	23287.6	39462.9	23698.3	18444.9	38543.1	23597.2	19477.4	41344	26360.6	17931.1
36848.7	21106	23731.2	39966	20723.7	23424	39847.4	23915.3	18748.4	39523.9	23785.6	19920.1	41741.3	26500.3	18557.3
36925	21113.5	23961.6	40555.8	20826.9	23446.6	40072.7	23999.9	18838.6	39613.6	24342.2	19964	42014.6	26583.9	18561.5
36912.3	21353	24239.3	41063.4	20976.9	23638.2	40569.9	24187	18777.4	40444.6	26569.7	19779.8	42357.6	26728.5	19370.1
37192.1	21600	24392.9	41633.9	21082.7	23862	40802.3	24536.5	18865.7	40255.5	26858.9	19431.4	44009.6	27117	20300.5
37179.3	21570.1	24469.7	41947.6	21207.9	24023.1	40753.4	24593.2	18954.1	39721.2	24712.2	19265.9	43759.7	27190.7	21725.7
37420.9	21820.8	24711.9	42707.3	21405.7	24399.9	41107.6	24720	19185.2	40340.2	25024.2	19543.5	44123	27217.9	21756.8
37535.4	21738.5	24948.2	43291.6	21703.4	25042.3	41250.4	24778.3	19348.1	40217.9	25347.7	19691	44216.5	27166.1	21745.9
37840.5	22105.2	25290.8	44029	21931.7	25574.4	41784.3	24934.7	19606.3	40268.1	25905.7	20169	44629.9	27313.6	21874.7
38336.4	22595.4	25905.2	44748.2	22261.6	25774.3	42622.2	25212.2	19975.8	40844.5	26620.4	20804.4	45098.5	27643.1	21889.8
39226.5	22767.6	26206.5	45074.7	22864.7	26463.9	42965.5	25543.2	20598.4	41038.6	27512.5	21443.1	45425.5	27949.8	22635.1
40040.3	23617	26844.6	45235.5	23801.1	27113.3	44017.2	25915	21170.2	42695.1	29289.7	22321	46310.4	28339.3	22895.9
40676	24414.1	27500.3	45457.3	24662.3	27593.6	45013.7	26216.5	21637.3	44275.8	30671.6	23166.7	47560.4	28708.8	22886.3
42532.5	25742.6	29059.9	45602.1	25379.7	27999.3	47018.6	27134.2	22968.8	47089.9	32529.9	24771.8	47962.3	29780.4	24382.5
43880.3	26408.7	30501.4	45612.9	26077.1	28220.2	48469.1	27829.7	24147.8	48449.7	33826.3	25864.9	47755.1	30605.2	25727.7
44897.5	26816.6	32285.5	45589.1	26662	28226.5	49970.1	28475.7	25107.8	48620.4	34535.7	26680.2	46692.6	31358.6	26670.4
45685.8	26629.5	32084.7	45566.4	27045.5	28193.4	49620	28596.8	25871	47987.1	34611.8	27154.5	47497	31495.4	27297.3
43943.8	25843.7	31399.4	45530.7	27127.3	28202.4	48541.5	27800.7	25160.4	46723.8	34358.4	26213	48423.4	30596	25363.1
44617.7	26326.4	31978.3	45438	26297.1	28208.3	49196.9	28081.3	25785.5	47924.1	34191.5	26885.9	48458.5	30954.8	25791
45558.7	26715.6	32232.4	45390.5	26201.2	28216.6	49547.1	28386.3	26578.4	49313.7	33815.7	27554.6	49092.3	31250.6	26530.4
46080	26861.5	32456.9	45383	26137.9	28228.7	49688.8	28536.8	27238.4	50824.5	33387.2	28025.6	49852.6	31428.9	26772.3
46283.4	26831.6	32510	45350.4	26289	28231.9	49671.4	28591	27465	51194.5	33195.7	28178.4	49921.2	31506.8	26908.3
46601.3	27048.6	32858.6	45332.1	26421	28234.6	50044.1	28756.8	27707.5	51927	33290.2	28530.8	49966.8	31795.3	27115.1
47173.5	27273.2	33083.1	45298.3	26218.2	28234.4	50340.8	28985.4	28034	52434.1	33330.5	28940.1	49953.9	32100.4	27608.1
47008.2	27452.8	33148.1	45261.2	26140	28233	50497.2	28941.4	27956.8	52738.1	33447.8	28976.2	49927.2	32085.9	27417.9
47148.1	27535.1	33360.7	45217.1	26103.7	28231.5	50703.9	29028.8	28028.3	52992.9	33648.1	29071.6	49908.6	32183.8	27478.6
47326.1	27632.4	33248.5	45195.2	26209.3	28231	50682.3	29062.2	28117.7	53142.3	33582.9	29212.3	49988.2	32229	27593.5
47211.7	27490.2	33354.8	45179.5	26117	28229.1	50675	29052.2	28059.2	52973.9	33695.4	29144.1	49929.6	32279	27459.6
47122.6	27490.2	33213	45139.9	26021.7	28228.4	50571.7	28992.7	28012.7	52961.8	33646.9	29137.1	49996.5	32238.3	27350.8
47313.4	27404.2	33437.5	45124.8	25984.6	28227.3	50685.3	29102.7	28109.7	52966.9	33813.2	29220.5	49917.2	32410.2	27419.2
47186.2	27883.2	33461.2	45126.1	25937.9	28228.7	50997	29065.5	28040.7	53746.7	33877.3	29395	49797	32402.2	27517.4
47783.8	27991.7	33201.2	45136.4	26108.3	28228.4	50874.6	29206.4	28344.6	53597.5	33592.5	29713.2	49878	32545.1	27962
48089	28017.9	33224.9	45139.1	26233.9	28228.3	50907.3	29306.2	28499.1	53644	33578.6	29852.2	49931.6	32639.7	28182.8
47682.1	27946.8	33083.1	45151.9	26406.9	28228	50760.1	29144.6	28292.4	53447.1	33568.6	29649	49988.7	32460.2	27890.8
47644	27688.6	32935.4	45145.1	26377.5	28227.3	50493.8	29103.9	28273.7	53124.6	33490.3	29542.8	50084	32428.3	27691.4
47364.2	27576.3	32858.6	45092.4	26241.9	28226.5	50368.5	28996.7	28131	52975.4	33516.6	29402.1	50082.2	32341.1	27471.1
47109.9	27213.3	32775.9	45065.2	26109.8	28227.9	50083.7	28899.1	28001.7	52578.6	33543.1	29179	50145.1	32280.8	27142.8
46588.6	27119.8	32492.3	45050.9	25846.1	28226.4	49814.6	28667.9	27731.8	52290.2	33554.8	28932.5	50098.9	32040.9	26897.8
46016.4	26768	32391.9	44986.3	25633.5	28228.4	49519.4	28458.7	27433.8	51801.6	33668.7	28545	50149	31831.3	26533.8
45546	26580.9	32167.4	44896.4	25292.4	28229.9	49232.3	28252.4	27186.1	51461.3	33657.6	28271	50088.7	31610.2	26325
45088.2	26161.7	31854.3	44777.1	25005	28227.9	48729.3	28032.8	26944.6	50691.1	33502.4	27916.9	49814.2	31384.2	26016.4
44897.5	25765.1	31594.3	44574.1	24659.2	28227.9	48276.3	27912.2	26844.7	49887.5	33310.1	27678	49248.7	31250.5	25805.6
44528.7	25761.3	31547.1	44423.4	24313.6	28226.1	48238.7	27777.3	26644.6	49929.4	33344.9	27547.5	49208.9	31148.8	25718.4
44198.1	25578	31281.2	44425.9	24138.4	28220.8	47916.5	27610.3	26465.6	49599.9	33155.1	27347.7	48787.2	30988.3	25528.7
43447.9	25304.8	31145.4	44319.2	23986.4	28219.1	47634.3	27322.7	26053.7	49002	33164.1	26911.3	48538.2	30693.3	25208.6
42964.8	25069	30796.8	44065.6	23789.2	28216.1	47209	27077.2	25787.1	48557.2	32912.9	26621	48151.5	30442.3	25013.4
42468.9	24844.5	30406.9	43792.4	23459.8	28214	46755.9	26817.5	25509.6	48093.9	32528.2	26319.5	47494.4	30164.6	24800.3
41858.5	24511.4	29957.9	43358.3	23105.3	28181.6	46178.8	26499.3	25167.4	47270.8	31931.6	25892.7	46556.1	29788.3	24573.4
41375.4	24051.1	29597.5	42884.1	22768.5	28059.5	45577.4	26243.5	24896.8	46110	31427.5	25490.5	46145.7	29508.2	24367.6
40854	23729.3	29272.6	42366.6	22441	27893.4	45093.5	25983.9	24599.6	45220.4	30928.1	25111.2	45725.2	29209.6	24089.7
40180.1	23254.1	29107.2	41859.8	22149.1	27698.4	44628.7	25698.8	24211.7	43881.7	30637.2	24625.9	45478.4	28920.6	23735.6
39684.2	23055.7	28835.4	41553.1	21856.7	27459.6	44257.5	25420.7	23922.6	42836.7	29464.3	24125.8	44695.6	28339.1	23636.2
38908.6	22763.8	28386.5	41403.3	21640.4	27374.5	43677.6	25004.7	23464	42005.1	27501.9	23565	43481.2	27724.5	22814.9
38374.6	22412.1	28250.6	40704.9	21411.4	27310.2	43327.1	24797.3	23135.8	41430.2	27681	23409.9	43330.7	27791.1	21978.6
38031.3	22120.2	28002.5	39666.4	21105.9	26948.9	42926.6	24658.4	22933.6	41046.9	28496.8	23359.7	43256.9	27980.1	21911.9
37751.5	21719.8	27618.5	38328.5	20817.7	26437.2	42301.9	24460.7	22770.7	39807.8	27801.1	22984	42613.8	27659.2	22154.1
37370.1	21233.3	27287.6	37790.4	20564	26248.8	41660	24240.6	22534.4	38557.8	27230.5	22619.2	42097.8	27417.4	21736.3
36861.5	21005	26720.5	37839.9	20265.1	25998.9	40994.4	23912.4	22210	37807.3	26389.2	22269.2	40842.6	27013.6	21628.1
36174.8	20720.6	26395.6	37568.2	20007.1	25604.8	40481.2	23554.5	21763	36759.7	25364.3	21771.4	40085	26509.6	21305.4
35666.2	20511	26194.7	36989.2	19856.8	25386.6	40127.1	23267.9	21430.7	36026.7	24143.6	21224.3	39082.5	25862	20652.9
35208.5	20271.5	25923	36678.4	19772.1	25276.3	39694	23004.1	21121.6	35852.4	23296.4	20860.7	38401.6	25451.5	19822.1
35246.6	20230.4	25456.2	36643.3	19603.4	25143.4	39233.6	22906.4	21145.6	35961.7	22856.5	20860.4	37507.9	25323.7	19689.7
34661.7	19654.1	24782.8	36448.2	19396.2	24934.5	38173.4	22503.8	20756.8	35110	21852.7	20339.4	36970.5	24820.1	19070.8
33758.9	19205	24333.8	35866.5	19061.4	24641.1	37419.2	22042.3	20143.6	34404	21203.7	19845	36709.1	24444.6	18497.8
33161.3	18890.6	24026.6	35177.5	18630.5	23858.3	36893.8	21730.1	19738.2	33904.1	20654.3	19442.8	36448	24111.4	18118.3
32296.7	18434.1	23619	34755.2	18232.2	23075.7	36165.6	21279.8	19140.2	33315	19893.3	18890.5	35958.4	23652.1	17533.8
31546.5	18007.5	22998.6	34311.2	17802.7	22564.8	35263.4	20825.9	18615.6	32608.6	19162.8	18444.9	35153.1	23239.3	17009.6
30974.3	17655.7	22614.6	33820.9	17347.9	22013	34639	20506.8	18217	31907.9	18714.3	18099.8	34634.9	22970.2	16624.4
30351.3	17232.8	22147.9	32963.6	16880.4	21452.8	33883.9	20145.7	17784.6	31049.3	18173.2	17713.1	34061.4	22665.5	16196
29232.3	16402.1	21610.3	32320.6	16317.2	20763.7	32752.2	19559.3	17003.5	29785.2	17288	16933.7	33406.2	22089	15230
27541.2	15548.9	20523.3	31114.5	15736.7	19790.3	31108.2	18619.7	15826.3	28025.8	15973.3	15998.4	32644.7	21326.1	14272.9
25837.4	14647	19330	29592.9	15052.7	18611	29348.8	17627.9	14638	26372.3	14664.4	15000.8	31935.4	20351.2	13161.4
25138	13816.2	17492.7	27515.3	14449.5	17392	27100.6	16888.4	14158.7	25098.9	13374.2	14463.5	30789	19432.4	12368.8
24642.1	13195	16630.2	25999.5	14003.2	15863.6	25929.8	16478.5	13822.7	24781.2	13187.7	14053.7	30301.2	18899.4	11809.5
23713.9	12622.5	15950.8	24888.4	13649.3	14629.1	25008.2	15913.5	13191.2	24792.1	12730.2	13449.4	29727.1	18205.7	11047
23256.2	12383	15879.9	24182.2	13261	13560.6	24804.8	15699.2	12874.7	24767.5	12421.9	13227.8	29717.3	18036.2	10575.7
23078.1	12517.7	15690.8	23747.9	12766.9	12741.1	24732.2	15581.3	12754.4	25108	12263.6	13201	29479.2	17886.3	10502.9
23001.9	12345.5	15425	23564	12477.4	12589.2	24413.1	15491.3	12700.4	25307.9	12177.3	13109.5	29294.8	17749.9	10402.1
23040	12431.6	15809	23620.5	12191.9	12341.8	24786.9	15604.2	12708.9	24807.8	12138.7	13149.8	29874.7	17937.9	10425
23052.7	12674.8	16051.2	23900.5	11952.5	12312.2	25153.3	15669.3	12668.6	24725.3	12223.6	13190.4	29847.4	18001.9	10556.7
23370.6	12899.4	16441.1	24421.2	11964.6	12626.8	25658.3	15919.8	12785.6	24643.7	12393.7	13400.5	30278.3	18345.5	10702.5
23891.9	13423.3	16718.8	24810	12107.5	12952.2	26294.3	16233.7	12979.3	25048.9	12803.8	13718.6	30289.2	18649.6	11160.3
24604	13550.5	17226.8	25164.2	12438	13569.2	26865.9	16672	13375.9	25027.8	13320.2	13988.7	30654.3	19109.6	11481.1
25036.3	13876.1	17386.3	25600	12797.9	14054.5	27304.9	16946.8	13528.1	25751.4	13364	14471.2	30957.4	19641.3	11527.5
25214.3	14037	17528.1	25927	12874.7	14162.3	27691.8	17150.9	13351.3	26065	13253.4	14573.8	31464.1	19925	11492.6
25417.7	14123.1	17475	26086.4	13061	14277.1	27770.2	17263.7	13360.3	26311.3	13175.7	14675.9	31437.7	20049.8	11640.7
25672.1	14153	17463.1	26277.4	13067	14382.2	27869.9	17411.5	13344.4	26477.7	13346.4	14703.5	31583.8	20136.4	11751.6
25468.6	14227.9	17758.5	26471.4	13054.5	14507.4	28341.1	17472.5	12955.2	26825.3	13652	14549.2	32126	20216.2	11474.7
25773.8	14504.8	17664	26498.8	13172.3	14675	28466.4	17593.5	13152.4	27053.2	13519.8	14755.2	31926	20304.1	11916.9
26803.7	14819.1	17823.5	26541	13349.4	14797.7	29103.8	18197.3	13543	27732.6	14124.6	15097.9	32117.3	20810	12009.8
27261.5	15208.3	18178	26870	13888.6	14904.8	30008.8	18618.8	13688.2	28060.6	14581.1	15218.6	32863.9	21169.9	12175.1
27477.6	15354.3	18402.5	27215	14385.4	15113.6	30227.3	18728	13870.7	28320.7	14710	15402	32940.7	21330.8	12563
27401.3	15406.7	18745.1	27674.4	14590.6	15400.6	30645.2	18822.9	13807.2	28489	15011.2	15335.5	33807.6	21447.6	12762.2
27477.6	15518.9	18715.6	28253.1	14970.1	15616.7	31312.8	19141.5	13556.9	28336.1	14809.8	15063.4	35408.7	21614.9	12882.2
26981.7	15369.2	18827.8	28578.7	15193.3	15885.7	31483.3	19090.7	13151.3	28536	14526	14592.2	36037.4	21572.7	13398
26587.5	15481.5	18863.3	28415.2	15010.6	16479.7	31566.4	18924.3	12950	28653.2	14645.8	14467.6	36198.8	21373.1	13190.1
27401.3	15432.8	18975.5	28633.3	15003.6	16957.7	31966.4	19688.7	13799.4	30902.5	14590.9	14091.4	37584.6	22153.7	15322.3
27744.6	15593.8	18821.9	28230.1	15637	16823	31938.2	19766.7	13965.4	31517.4	15657.1	14169.9	37686	22196.7	15548.3
26625.7	15451.6	18892.8	27822.1	15627.5	16789.2	31955	19147.7	13316.8	31920	16814.7	13819.3	38617.9	21718	13225.7
27439.5	15500.2	18892.8	27634.9	15960.8	17009.7	31975.8	19201.2	13608.7	28931	17676.1	14371.7	36713.4	21842.2	14019.6
27706.5	15691.1	18827.8	28442.5	16500.2	17526.5	31875.6	19159.9	14000.4	27020.2	18285.2	14702.6	35351.9	21816.5	14916
27998.9	15825.8	19022.8	29384.3	16325.8	17713.2	32083.4	19303.2	14251.4	27227.7	18943.8	14883.3	35763.4	22019.8	15253.3
27960.8	16012.9	19383.1	29394.2	16024.2	17722.6	32549.5	19378.5	14325.4	28174.6	19504.1	14845.5	36339.9	22102.5	15621.2
28062.5	16072.8	19223.6	29485.9	16315.8	18031.2	32481.9	19401	14431.5	28079.5	19752.4	14944	36500.8	22193.7	15883
28253.2	16084	19341.8	29809.3	16663.2	17941.4	32622.8	19517.1	14604.7	28912.7	19992.8	14876.1	36890.3	22225.3	16713.8
28431.3	16151.4	19436.3	29607	16534.8	17945.7	32793.8	19636.4	14722.5	28993.3	20293.9	15035.5	37097.3	22473.3	16540.9
28647.4	16177.5	19566.3	28749.5	16210.1	17868.7	32960.2	19753.5	14900.3	29996.2	20560	14940.6	37096.2	22458.1	16831
28812.7	16248.6	19956.2	28438.4	16085.8	17433.3	33406.4	19948.6	15024.1	30505.8	20917.8	15061.4	37447.2	22808	16965
29067	16170.1	20086.2	28410.6	16066	17472.2	33491.6	20079.1	15198.1	31514.7	21129.9	15008.5	37275.9	22863.8	16840.7
29105.2	16417	19885.3	28530.4	16068.1	17603.7	33492.8	20058.3	15252.2	31335.3	21253.4	15092	37264	22833.7	16939.1
29257.7	16454.5	20044.8	28608.6	16116.5	17650.8	33674.9	20178.5	15382	32040.4	21347.9	15114	37426.4	22974.3	17020.9
29232.3	16342.2	20133.4	28711.8	16142.3	17797.8	33697.1	20189.4	15405.3	32580.1	21612.1	15022.1	37170.1	22969	16930.5
29410.3	16432	20115.7	28771.1	16160.7	17888.6	33745.4	20271.6	15538.2	33006.7	21619.8	15057.5	37290.3	23020.3	16959.2
29715.5	16604.2	20086.2	28811.7	16140.7	17997.6	33863.7	20413.9	15684.5	32652.1	21737.6	15358.3	37304.2	23329.7	17158.6
29918.9	16780	20399.3	28845.2	16170.6	18066.2	34286.3	20572.8	15787	33328.1	22018.1	15463.6	37108.1	23525.1	17103.9
29957.1	16989.6	20741.9	29111.9	16234.7	18142.6	34744.5	20686.7	15840.3	34308.4	22049.6	15490.8	37167.6	23669.5	17219.4
30249.5	17165.5	20883.7	29396	16348.5	18205.8	35004.2	20837.2	15975.1	34536.7	22249.6	15640.5	37061.3	23833.6	17208.2
30516.6	17311.4	21173.2	29644.7	16401.1	18321.5	35380.8	21034.9	16095.3	34999.4	22487.8	15859.9	37021.3	24179.4	17315
30732.7	17449.9	21250	30057.6	16523.7	18383.9	35545.9	21142.6	16207.2	35347.4	22550.2	15926.9	37039.3	24252.8	17317.8
30821.7	17464.9	21450.8	30472.4	16718.6	18516.2	35754.4	21241.1	16246.8	35701.2	22618.5	16039.3	36901.9	24477.7	17354.1
31114.2	17708.1	21108.2	30940.4	16908.5	18526	35604.4	21277.4	16369.7	34693.3	22583.3	16281.7	37164.3	24519.3	17381.5
31101.5	17681.9	21356.3	31200.1	17052.4	18597.9	35814.9	21314.2	16358.4	35211.5	22817.1	16219.7	36882.7	24523.8	17072.4
31165	17741.8	21297.2	31424.2	17198.4	18832.7	35800.8	21341.2	16398.3	35101	22731.5	16306.4	37009.4	24607.9	17314.4
31139.6	17827.9	20889.6	31642.5	17285.9	18882	35464.1	21209.2	16392.7	34412.6	22631.4	16238.9	37204.9	24299.7	17359.8
30987	17835.3	20771.4	31589.2	17342	18935.1	35355	21118.9	16317	34061.7	22440.5	16219.5	37305.6	24218.3	17409
30669.1	17580.9	20736	31599.8	17379.3	18895.2	35140.5	20990.5	16187.8	34045.8	22197.9	16019.6	37387	24089	17426.9
30542	17356.3	20777.4	31504.5	17387.6	18818.7	35020.9	20947	16124.9	34076.8	22094.1	15917.8	37332	24061.2	17386.3
30351.3	17191.7	20801	31344.8	17337.3	18702.7	34925.1	20895.2	16034.8	33973.5	21749.9	15873.4	37549.1	24104.1	17299.1
31076	17042	23494.9	31078.1	17257.8	18657	37306	21869.1	16338.7	38681.8	21803.9	16116.5	35969.8	25560.4	17280.3
29912.6	16877.3	20369.7	31205.1	17424.4	19259.9	34280.1	20598.2	15828.5	33248.5	21196.6	15566.9	37849.7	23659	17191.2
29626.5	16697.7	20422.9	30822.4	17129.3	18679.2	34191.1	20492.3	15692.4	33306.5	21098.6	15403.6	37881.5	23547.3	17112.4
29321.3	16697.7	20446.5	30480.8	16958.6	18494.4	34199.9	20371.1	15528.8	33171	20990.3	15352.8	38033.7	23471.7	17072.4
29022.5	16357.2	20405.2	29991	16830	18434.3	33894.1	20226.9	15410.1	33329.6	20807.5	14994.5	38047.3	23159.4	16846.6
28723.7	16476.9	20281.1	29423.8	16591.3	18458.5	33833.7	20074.1	15258.1	33291	20464.8	14938.6	38459.9	22983.6	16703.4
28685.6	16282.3	20080.2	28726.6	16151.4	18364.8	33484.3	19984.8	15222.3	32979.7	20243.6	14785.2	38552.5	22748.2	16643.4
28418.5	16271.1	20027.1	28490.9	16092.8	18497.9	33414.9	19855.2	15037.9	32637	20221.6	14771.3	38678.7	22663.5	16675.1
28463	16353.4	20145.2	28386.9	16008	18186.6	33555.4	19893.9	15006.4	32692.7	20109.8	14869.8	38864.7	22748.4	16635.1
28405.8	16304.8	20375.6	28205.5	15916.5	18160.6	33713.7	19924.2	14918.4	32638.7	20223.9	14928.2	38890.7	22881.8	16605
28189.7	16200	20298.8	28111.9	15823	18137.4	33530.6	19797.4	14768.2	32391.3	20183.4	14797.7	38958.9	22679	16547.7
28304.1	16207.5	20192.5	27987.1	15716.4	18139.8	33399.6	19806.4	14757.5	32170.8	20036.6	14911.2	39153.4	22696.3	16442.2
26365	16267.4	20050.7	27908.6	15682.8	18115.1	33275.7	18993	13785.3	32279.3	19793.2	14410.6	39556.6	22021.5	16140.7
[truncated: 621 more rows]
