# Supplementary material for: Ultra short term power load forecasting based on the fusion of Seq2Seq BiLSTM and multi head attention mechanism
Source: PLoS One. 2024 Mar 22;19(3):e0299632. doi: 10.1371/journal.pone.0299632 (PMC10959395; doi:10.1371/journal.pone.0299632)
Supplement: S1 File — (ZIP) [file pone.0299632.s001.zip › Data Availability/Comparison experiment data/Third Quarter prediction.xlsx]

## Sheet: Sheet1
Test zone1	Test zone2	Test zone3	TCN-GRU-Attentionzone1	TCN-GRU-Attention zone2	TCN-GRU-Attention zone3	VMD-TCN-GRU zone1	VMD-TCN-GRU zone2	VMD-TCN-GRU zone3	EMD-BiLSTM zone1	EMD-BiLSTM zone2	EMD-BiLSTM zone3	EMD-ELM zone1	EMD-ELM zone2	EMD-ELM zone3
37669.4	23923.9	14891.3	37742.5	23831.1	15050.8	36339.1	22900.2	14210.9	37760.9	23372.5	17137	37196.7	23877.4	15630.4
37522.8	23688.1	14732.4	37711.8	23858.9	14949.7	36136.3	22773.8	15423.4	38002.8	23689.7	17439.6	37645	23780.3	15858.7
37510.1	23729.3	14756	37612	23788.8	14895.7	36099.8	22866.2	14871.5	36335.7	24197.1	16854.6	37178.1	23814.6	14196
37573.8	23471.1	14714.8	37462	23731.8	14850.3	35137.3	22799.4	16964.1	35887.2	22453.8	16708.9	35370.3	23369.2	15187.6
37446.4	23587.1	14714.8	37297.4	23660.4	14591.4	35822.4	22810	14581.4	35637	23758.8	16928	36841.5	23735	14104
37401.8	23459.9	14620.6	37252.2	23680.6	14569.7	35791.6	22758	14883.3	35813	23977.1	17074.7	36961.6	23735.2	14909.5
37197.9	23291.5	14750.1	37310.1	23729.3	14493.3	35418.8	22574.1	16395.5	36506.6	23772.9	17197.6	36802	23376.6	14363.4
36866.5	23306.4	14720.7	37026.7	23508.6	14579.9	35026	22297.8	16865.4	35932.6	22098	15953.2	35167.5	23191.6	13914.3
36471.5	23343.9	14773.6	37039.7	23253.4	14290	35098.6	22103.2	16463.5	36174.8	22190.4	15652.9	35334.9	23193	13510.2
35987.3	23081.9	14703	36681.3	23469.9	14258.1	35078.5	21827	16755.4	36386.8	22942.8	15727	35768.1	23060.5	14312.7
35802.5	23052	14844.2	36559.1	23304.6	14168	35078	21738.4	16562.3	36545.7	23165	15606.1	35696.6	22981.9	14678.6
36019.1	23096.9	14820.7	36153.4	23122.3	14229.7	35073.8	21835.6	16336.5	36300.1	22711.1	15642.8	35427.9	23007.2	14402.8
35789.7	22913.5	14814.8	36176.7	23148.1	14256.6	34872.5	21677.4	16076.9	35906.7	22635.7	15368.2	34976.5	22925.6	14628
35732.4	22120.2	14844.2	35945	23153.2	14278.8	34037.1	21659.9	16390.8	34773.5	22519.1	15668.6	34324.4	22934.4	14084.6
35885.3	22082.7	14832.4	35567.9	23009.2	14214.2	33949.2	21719.4	16620.4	34903.2	22831.2	15842.9	34179.7	23016.9	14209.4
35713.3	22176.3	14820.7	35390.3	22956.1	14344.6	33962.3	21584	16467.9	34866.7	22327.1	15353.8	33781.3	22918.5	14558.4
35796.1	22243.7	14891.3	35561	22781.6	14296.6	33983.3	21615	16415.2	34998.5	22210.1	15409.8	33529.6	22907.2	14650.4
35770.6	22307.3	14914.8	35668.5	22566.3	14270.1	34018.9	21586.4	16349	35061.2	21922.9	15659.2	33238.2	22915.8	14519.6
35847.1	22355.9	15120.7	35712.7	22531.7	14355.7	34096.1	21678.1	16449.3	35034.3	21615.3	15321.9	33093.5	22905.4	14164.2
36165.7	22636.6	15456.1	35932.7	22632.5	14574.6	34478.9	21915.9	16912.5	35169.2	21111.4	14914.2	33396.3	22918.2	14162.5
36471.5	22775.1	15597.3	36225.9	22802.7	14712.8	34705.5	22093.3	17574.3	35084.9	21030.2	14249.6	33825.2	23071.6	14723.7
36643.5	22617.9	15885.6	36492	23082.2	15002.2	34618.6	22207.3	17952.3	34690.3	21288.6	14227.5	34258.4	23228.8	15854.3
37376.3	22958.4	16503.4	36769.4	23306.1	15363.4	35228.6	22636.7	19254.1	34583.5	22959.3	14351.2	35547.2	24102.9	17453.8
38344.8	23366.3	17950.7	37114.3	23864.2	15839.7	36046.3	23281.7	20489.4	35051.1	23607.4	15493.7	37375.9	25035.6	19410.8
40179.8	24578.8	19815.8	37661.9	24278.3	16445.4	37871.4	24480.1	20825.7	37108.4	24115	17602.4	41251.6	25428.2	20337.7
43308.3	26300.2	20998.4	39919.6	25096.9	17374.4	39988.3	26243.1	19216.9	40453.2	25543.4	18070.4	44229.8	26318.4	22039.2
45997.2	27834.5	21604.4	42818.5	26663.2	18417.5	41723.9	27602.3	20203.9	42707	27103.7	22649.1	44534.4	29722.5	26303.9
46819.1	28444.5	21527.9	45004.7	28125.2	19579	42751.2	27762.6	22303.5	43198.6	27846.3	25343.6	44149.6	31570.9	25360.1
47322.5	28466.9	21869.2	46215.8	28783.8	21159.3	43012.3	27913.1	22567.1	43457.5	27854	25907.4	45055.9	31988.6	24549.6
47736.6	28740.1	21875.1	47127.1	29035.7	22205.3	43491	27965.5	22963.7	43549.5	27740.7	25282.9	45480	31786.6	24598.8
47723.9	28612.9	21810.3	47579.6	29081.5	22479.4	43396.6	27916.4	22961.3	43625.3	27405.5	24506.8	45470.3	31378.7	24568.9
47679.3	28444.5	21763.3	47688.8	29165	21579.9	43241.4	27871	22857.7	43634.6	27012.8	23769.5	45500.8	30980.5	24104.4
47475.4	28553	21669.1	47611.4	29780.6	21137.7	43366.2	27756	22962.9	43744.6	26688.7	23236.2	45262.1	30712.3	23893.4
47258.8	28257.4	21622.1	47542.3	29554.5	20971.7	43044.3	27650.7	22656.8	43699.4	26500.9	23021.1	45085.4	30510.6	23787.9
47551.9	28066.5	21604.4	47386.6	29306.3	20869	42838.3	27773	22395.7	43701.4	26336.3	23082.9	44960.5	30279.8	23466
47398.9	28272.3	21810.3	47214	29119.2	20789.2	43095.9	27747.1	22495.1	43954.6	26152	22915.9	45065.5	29922.6	23789.5
47188.7	28032.8	21857.4	47126	28994.4	20712.3	42838.2	27666.2	22263.4	43901.5	26093.1	22831.2	45162.4	29727.5	23539.2
47175.9	28133.9	21922.1	47107.1	28836.6	20627.9	42959.4	27674	22317.2	43975.9	26067.8	22793	45259.7	29659.4	23623.3
46825.5	27673.6	21992.7	47081.8	28711.7	20551.1	42458.4	27537.3	21901.8	43850.4	25948.1	22629.5	45321.8	29224.4	23184.1
46048.1	27815.8	22039.8	46998.4	28493.8	20537.9	42635.2	27208.4	21880.7	44007.2	25717.8	22138.5	45429.8	28062.5	23273.2
45933.5	27733.5	21910.4	46873.4	28159.9	20530.8	42534.2	27132.4	21754.2	43972.9	25673.1	22047.8	45235.9	27982.7	23304.9
45774.2	27407.9	21763.3	46696.8	28048.3	20515.9	42150.6	27034.3	21553.3	43801.5	25691.6	22004.7	45117.6	27924.3	23271.8
45188	27123.5	21392.6	46311.3	27824	20573	41779.5	26698.6	21376.6	43531.9	25678.6	21719.6	44661.8	27733.8	23206
44340.5	26618.3	21269.1	45888.2	27585.4	20543.3	41176.2	26295.3	21059.7	43192.7	25586	21300.1	44512.7	26813	23008.1
43958.2	26472.3	21198.4	45333.2	27028.7	20501.1	40993.3	26108.7	20967.6	43050	25550.8	21105.1	44407.1	26501.5	22967.5
43690.6	26034.5	20892.5	44824.4	26636.5	20452.3	40429.4	25929.4	20822.9	42540.5	25693.1	21031.6	44044.6	26791	22664.3
42620.2	25675.3	20774.8	44147.5	26312.7	20343.7	39967.4	25418.9	20627.7	42091.2	25467.9	20571.2	43731.2	25772.1	22704.8
41932	25143.9	20192.4	43286.7	25755.2	20183.2	39250.7	24991.2	20350.7	41261.6	25588.8	20193.4	43073.4	26015.6	22478
41116.5	24627.4	19562.8	42489.9	25265.4	20039.8	38532	24490.7	20089.4	40418.9	25637.6	19819	42265.2	26075.6	22407.3
40294.5	23965.1	19239.2	41639.3	24874.9	19937.2	37642	24046.7	19781.2	39000.3	25534.3	19489.9	41337.9	25743.2	22263.2
39134.9	23254.1	18815.6	40687.6	24313.2	19696	36661.4	23417.3	19456.4	37454.2	25273	19274.6	40080.5	25201.1	21868.3
38089.9	22820	18209.6	39572.6	23693.8	19356.6	36022	22801.3	19312	36744	25124.2	19169.7	39117.6	24796.3	21203.8
37204.2	22363.4	17750.7	38406.9	23262.8	18973	35369.2	22291.1	19023.1	36028.2	24920.5	18879.6	38200.3	23858.4	20855.7
36407.8	21764.7	17444.7	37375.3	22764.2	18605.7	34531.2	21845.8	18578	35061.8	24596.1	18552.5	37108.5	23180.5	20379.9
35573.1	21195.8	17091.7	36336.8	22227.7	18142	33706.1	21369.7	18097.7	34060.4	24218.8	18251	35942.5	22559.7	19851.6
34897.7	20941.4	16768.1	35281	21679.3	17687.4	33333.4	20975.9	17869.5	33605.7	23725.8	17901.2	35285	21963.8	19526.6
34024.8	20237.8	16391.6	34318.3	21185.2	17120.8	32314.6	20475.9	17418.8	32380.9	22533.7	17583.4	33807.4	21022.7	18905.1
33400.4	19964.7	16009.2	33222.5	20457.7	16532.9	31911.4	20093.9	17097.7	31893.8	21528.6	17291.4	32987.8	20499.3	18518.9
32623	19511.9	15856.2	32315	20089.2	15952	31258.4	19689.2	16605.5	31110.3	20516.7	17041.9	32092.6	19733.7	17986
32138.8	19268.6	15744.4	31523.7	19782.4	15424	30895.7	19431	16230.6	30606.5	20017.3	16891.3	31487.5	19524.5	17594
31476.1	18950.5	15573.8	30613.8	19599.5	14938.3	30442.6	19080.2	15558.2	30148.7	19376.1	16338.7	30914.2	18991.5	17126
30794.3	18669.9	15332.5	30104.4	19412	14535.2	30045.4	18705.2	14742.4	29823.7	18814.4	15945.6	30396	18488	16583.2
30501.2	18404.2	15261.9	29578.5	19301.6	14163.5	29676.2	18552	14440.7	29526.7	18559.1	15847.5	30065.7	18116.7	16367
30291	18217	15097.2	29153.9	19029	13836.9	29400.9	18413.7	14233.9	29317.1	18482.9	15751.9	29648.3	18158.7	16134.7
29666.5	18026.2	14897.2	28763.6	18848.3	13578.1	29127.1	18076	13378.2	29133.8	17920.1	15108.6	29292.5	17782	15465.8
28889.2	17674.4	14820.7	28163.9	18466.5	13378.1	28633.1	17690.2	12333.8	28713.9	17037.7	14171.8	28865	16883	14520.3
28908.3	17442.4	14638.3	27325.3	18052.6	13164.5	28314.3	17661.6	12533.5	28546.4	17308.9	14412.4	28570.2	17314.1	14689
28475	17262.8	14367.6	26706.2	17764.5	12986.3	28063.5	17396.9	11956.4	28474.3	17084.6	13806.3	28253.1	17318	14048.6
28678.9	17015.8	14173.5	26269.2	17447.8	12805.4	27719.5	17451.7	12510.5	28272.4	17543.1	14360.7	27906.2	18038.1	14532.5
28334.9	16989.6	13932.3	26112.4	17281.1	12633.6	27688.5	17236.4	12005.1	28533	17485.4	13800.7	27809.6	17767.7	13934.4
27965.3	16963.4	13826.4	25988.1	17137.4	12485.3	27656.3	17038.1	11472.8	28695.8	17179.1	13073.3	27758	17333.3	13183.5
27901.6	16854.9	13761.6	25893.9	16903.8	12364.2	27515.2	16996.2	11437.4	28631.2	17208.6	13051.9	27676.8	17350.4	13197.7
27761.4	16772.6	13802.8	25764.6	16759.4	12232.3	27400.7	16941.2	11227	28369.7	16974.1	12817.8	27624.3	17270.7	13041
27525.7	16529.3	13596.9	25655.8	16745.9	12091.4	27079.6	16782.6	11147.6	28528.2	16930.3	12669.5	27375.2	17014	12695.6
27455.6	16450.7	13549.8	25435.8	16489.4	11962.7	26966.4	16740.8	11107.7	28369.6	16911.5	12563.2	27252.8	17108.2	12621.8
27608.5	16521.8	13567.5	25294.3	16385.4	11828.3	27055	16818.6	11277.1	28282.1	17088.8	12747.4	27294.6	17422.1	12906.2
27544.8	16596.7	13414.5	25414	16417.8	11711.6	27149.8	16757	11092	28348.8	17181.8	12530.6	27285.5	17659.1	12707.7
27366.4	16473.2	13308.6	25512.6	16412.7	11675.3	26981.4	16649.2	10914.1	28293.8	17059.8	12269.1	27132.2	17597.3	12416.8
27423.7	16510.6	13132.1	25460.6	16350.4	11643.2	27047.2	16629.9	11143.6	29017.8	17339.2	12533	27255.5	17454.5	12332.5
27512.9	16480.7	13249.8	25323.2	16272.8	11613.4	27011.7	16691.7	11355.8	29168.9	17205.5	12780.8	27446.2	17118.7	12442.7
27270.8	16491.9	13343.9	25272.8	16227.4	11515.7	27033.9	16594.6	11011	29304.5	16623.5	12318.8	27528.3	16247.5	11905
27270.8	16701.5	13267.4	25259.2	16214.2	11496.4	27325.6	16579.9	10833.1	29528.2	16721.6	12066.8	27755	16511.6	11811.6
27277.2	16570.5	13320.4	25363.8	16283.1	11494	27151.3	16599.1	10882.2	29209.6	16766.3	12267.2	27639.2	16666.1	12026.3
27442.8	16615.4	13696.9	25384.1	16320.7	11410.3	27221.7	16765.4	10944.5	28804.9	16622.9	12509.1	27705.5	16441.1	12525.2
28060.9	17057	14102.9	25475.5	16497.6	11344.3	27825.3	17149.1	11488.2	28874.8	16983.3	13155.1	28160.7	16700.2	13484.2
27920.7	17004.6	13973.4	25933.8	16969.2	11311.9	27765.5	17050.3	11397.6	29166.9	16818.7	12992.9	28289.3	16377.5	13149.1
27806	16881.1	13661.6	25930.4	16967	11369.2	27591.3	16934.5	11229.7	29023.5	17174.5	12849.1	27848	17076	13126.4
27640.4	17244.1	13596.9	25823.4	16850	11364.1	28078.7	16839.4	10804.6	29457.5	17048	12105.8	28135.4	16990.5	12327.3
27704.1	17146.8	13332.1	25784.5	17060.8	11423.9	27947.4	16813	10970.3	29530.3	17461.7	12386.3	27967.6	17399.4	12535
27366.4	16664	12973.2	25616.6	16891.6	11563.5	27294.9	16579.9	10748	29165.3	17470.8	12305.4	27410.9	17437.4	12395.7
26028.3	16095.2	12461.4	25411.7	16631.5	11652.8	26521.4	15845.1	9187.68	28728.4	16401.3	10371.3	26710.1	16652	10472.7
25136.3	15911.9	11867.1	24850.3	16235.3	11550.1	26272.3	15307.7	8084.89	28621.4	16088.9	8851.9	26297.2	16311.3	9536.47
24938.8	15983	10908.1	24267	15751.5	11356.9	26351.2	15022.1	7597.97	28830.9	17011.8	8694.46	26038.4	16887.2	9449.78
25493.1	15743.5	10637.5	23849.3	15390.7	11217.7	26032.6	15222.8	8692.3	28684.9	17860.5	9625.99	25727	17580.6	9757.92
26002.8	15964.2	10472.7	23875.3	15383.9	11038.9	26292.9	15426.3	9257.92	28995.3	18516.7	10568.3	25863.5	18114.4	10534
26149.4	16158.8	10537.4	24231.5	15776.6	10768.5	26536.2	15509.1	9278.94	29107.8	18627.5	10624	26032.6	18200.3	10662.2
26225.8	16316	10584.5	24652.7	15943.3	10489.7	26742.4	15556.5	9206.7	29208.8	18660.8	10629.9	26232.6	18210.7	10748.4
26238.6	16428.3	10655.1	24931.1	15981.1	10264.9	26889.3	15575.6	9162.11	29364.3	18615.3	10549.1	26354.9	18189.4	10688.9
26098.4	16525.6	10749.3	25078.6	16115.4	10077.9	27001.7	15533.8	8876.61	29333.4	18441.6	10164.9	26404.2	18088	10536.4
26984.1	16742.6	10714	24929.1	16219.1	9926.39	27244.9	15952.6	10047.2	29691.9	19542.1	11588.3	26497.6	18881.2	11525.3
27321.8	17071.9	10808.1	25102.6	16583.3	9898	27612.9	16158.6	10379.4	30461	20020	11727.4	26602	19189	11021.7
27806	17285.2	11049.3	25543	17047.9	9935.12	27889.2	16441.8	10818.4	30854.7	20104.5	12337.1	26846.6	19421.7	11569.5
28188.3	17696.9	11214.1	26124.8	17405.4	10017.5	28423.4	16661.5	11130.9	31061.2	20313.8	12518.3	27321.8	19595.6	11852.6
28882.8	18299.4	11443.5	26688	17934.7	10092.1	29204.3	17057.7	11546	31478	20500.2	13158	28028.5	19857.2	12482.2
29265.1	18684.8	11843.6	27371.4	18464.7	10256.7	29671	17373.8	11262	31761.9	20456	13211.8	28410	19811.6	12398.2
29692	18860.7	11908.3	27920.4	19070.5	10394.4	29791	17696.7	10364.6	32040.1	20556.7	13527.8	28009.8	20094.3	11594.7
30220.9	19257.4	12067.2	28436.5	19573	10444.8	30259.1	18055.8	9537.47	32538.7	20735.4	13628.2	28817.4	20416.2	10826.2
30558.6	19605.4	12114.2	28688.2	20084.2	10543.6	30703.5	18219.9	9927.23	33027.2	20949.1	13662.3	29027.5	20563.6	10957.5
31170.3	19931	12526.1	28853.6	20414	10773.9	31157.1	18607.4	10227	33246.5	21127.9	13851.3	29291.9	20578.4	11640.4
31864.8	20597.1	12785	29216.1	20603.9	11064.1	32019.4	19041.7	9504.06	33757.2	21210.3	14048.5	31603.6	20771.8	10758.3
32259.8	20915.2	12849.7	29992.1	21002.2	11185.6	32472.8	19212.9	10662.6	34260	21344.8	14357.9	30967.8	20748.6	11969.5
32616.6	21027.4	12996.8	30892.2	21296	11530.6	32498.8	19505.9	9047.21	33930.9	21416.6	13662.7	32049.2	21095.2	10673
33317.5	21622.5	13414.5	31666	21513.2	11902	33300.4	19955.6	10320	34753.5	21676.1	14453.9	32799.9	21241	11590.5
33929.2	22116.4	13596.9	32666	22034.3	12020.5	33844	20409.6	9190.67	35471.6	21791.4	13792.8	33511.5	21549.2	10844.4
34400.7	22348.4	13767.5	33408.5	22667.3	12117.1	34240	20775.6	9748.55	36187.7	22021	13657.3	34111.7	22202.3	10711.7
34859.5	22681.5	13914.6	34008.9	23224.4	12517.5	34388.2	21009.2	12000.2	36486.8	22474.6	14609	34322.2	23206.5	12430.7
35197.2	23066.9	14073.5	34823	23297.4	12646.3	34861.6	21274.9	9973.62	37081.3	21855.9	14804	34157.2	23253.5	10866.8
35579.5	23321.4	14085.2	35383.5	23509.5	13054.9	35430.7	21518.7	9875.49	36850.1	21358.8	13488.2	33720.5	22921.8	10014.7
36344.1	23426.2	14132.3	35932.9	23870.3	13155.3	35601.5	21951.6	10322.5	36868.9	20714.2	13971.5	33877.9	23439.5	10731.7
36987.6	23635.8	14167.6	36298.6	24167.2	13619.6	35847.3	22312.8	10533.8	36889	19978.3	14669.3	33913.6	23694.3	11736.5
37089.6	23759.3	14202.9	36762.3	23927.3	14230.2	35992.2	22371.1	10782.2	37091.3	19951.5	14741.1	34125.6	23710.1	11894.2
37440	23628.3	14285.3	37256	23861.7	14192.7	35569.6	22510.2	11975.4	37679.2	21286.3	15533.9	34061	23815.2	13713.8
37643.9	24021.2	14320.6	37032.9	24136.8	14115	36333.3	22684.6	11355.3	37385.8	19859.3	15184.3	34462.2	23709.1	12507.1
37790.4	24174.6	14508.8	37751.6	24213.7	13991.8	36231.3	22909	11050.8	37356.3	21991.8	14698.8	34117.2	24090.3	13273.2
38109	24373	14467.7	37981.8	24434.8	13853.9	36223.1	23120.6	11264.4	37515.7	22993.7	15188.7	33710.6	24414.7	15059.1
38376.6	24365.5	14550	38052	24527.6	13793.7	36871.6	23797.3	10694.3	34555	21009.6	14526.7	35325.9	23061.3	16194.6
38561.4	24238.3	14603	38632.1	24871.9	13914.9	36149.9	24239.2	10406.1	36569.5	22809	12241.9	37403.9	24973.4	16650.4
39007.4	24395.4	14867.7	38820.2	24837.4	13645	35458.2	23944.4	13300.3	40016.2	26805.5	13551.4	32947.3	27106.8	16805.4
39236.8	24436.6	15008.9	38195.2	24547.1	13785	36348.9	24633.3	11191.1	36167.9	23110.4	13619.7	36346.2	24334.4	16839.9
39345.1	24436.6	15144.3	39032.6	24337.8	13422.4	36912.3	24418.8	12243.6	35307.1	21668.6	16510	35665.7	23505.8	17355.7
39472.6	24504	15238.4	39980.8	24227.3	14267.9	36926.1	24128.5	13664.9	37332.5	21366.7	16632.3	36203.3	24130.5	16808.1
39561.8	24855.7	15309	39473.3	24039.2	14863.3	37309.5	24228	12819.4	37081.3	20302.5	16419.2	36076.3	23858.9	15689.1
39523.5	25016.6	15138.4	40153.4	24212.1	15882.4	36610	24290.8	13125.6	37728.7	22825.1	15922.8	34174.7	25685.3	17563.4
39217.7	24799.6	15061.9	39051.4	23992.7	15715.7	36226.8	24114.2	13772.4	37925.3	24075.9	15203.6	34070.8	25895	17490.7
39045.7	24646.2	15291.4	38494.9	24443.3	14997.1	36127	24122.4	13719.6	37973.1	24212.8	15258.7	34015.6	25922.5	17227.2
39090.3	25200	15203.1	38450.5	24357.9	14820.6	36353.4	24112.5	14705.4	38492.3	25796.7	14603.2	33805.2	26541.7	18284.4
39147.6	25001.7	15314.9	38303.3	24894.2	14300.7	36216	24188.3	14624.4	38694.3	26009.5	14737.9	33914.4	26774.9	17830
39083.9	24739.7	15426.7	38360.8	25031.9	13988.3	35933.3	24037.1	15571.4	38677.9	25689.8	16161.9	33978.9	26965.9	16670.9
38835.4	24713.5	15556.1	38351.8	25002.1	14396.9	35917.4	24054.4	14972	39112.3	26297.9	15286.1	34017.2	27085.2	17038.8
38561.4	24777.1	15450.2	37987.1	25287.1	14908.9	36170.2	23641	16021.2	38331.9	25068.9	15834.3	34299.3	26199.4	17123.9
38497.7	24874.4	15573.8	38115.9	25125.8	14950.8	36665.8	23749.8	11624.3	37907.1	23157.9	15303.5	34085	24835.8	16509.8
38434	24945.5	15356.1	38696.6	25478.6	15326.8	36567	23681.8	12478	37890.3	23145.2	16479.6	33665.3	25027.9	16923.3
38402.1	24900.6	15138.4	38548.9	25595.8	16022.1	36430.1	23956.6	11951.2	37230.4	23760.3	13886.8	35865.7	25653.1	17228.9
38230.1	25080.2	15203.1	38806.8	25556.8	15568.7	36244.2	23749.9	14529.4	38241.8	25124.5	15523.4	33695.4	25919.3	18418.8
38160	24997.9	15261.9	38382.6	25336.7	15044.8	36694.2	23543.3	12078.2	37569.6	23451.8	15680.7	34467.8	24876.7	16761.4
38236.5	24788.4	15409	38118.4	25192.4	15648.4	36869.7	23852.6	11156.5	36677.4	22322.4	14183.7	36934.5	24773.5	16279.3
38045.3	24402.9	15214.9	37919.5	25092	15614.7	36537.6	23496.9	12926.6	37195.5	23046.6	16566.2	37607.2	24126.5	16668.8
37650.3	24485.2	15232.5	37650.1	24776.6	15626.1	36280	23210.8	13207.7	37316	24066.8	15968.5	36901.9	23955.7	16532.4
37503.7	24462.8	15173.7	37805.7	24518	15371.9	36323.7	23342.3	12060.2	36905.3	23047.1	14870	36553.7	24883.3	16845.8
37535.6	24257	15185.5	37497.1	24225.6	15088.7	35534.7	23138.7	16605.9	36906.5	23327.1	16918.7	35230	24847.7	16420.8
37510.1	24144.7	15085.4	37230.3	24151.9	14821.8	36297.8	23131	12417.8	37321.6	22918.8	16176.8	37727.6	23975.6	15908.1
37197.9	23789.2	15109	37269	24281	14758.6	35801	22826.6	14329.8	37476.4	23782.7	16738.3	37824.4	23714.9	15724
36923.9	23781.7	15173.7	37037.5	23999.2	15097.8	35868.6	22718.8	13992.1	37497.4	23282.3	16365.2	38449.5	23696.5	15579.2
36363.2	23676.9	15297.2	36928.1	23938.8	15064.7	35427.9	22399.2	14560.6	37234.6	23124.3	15840.3	37071.2	23343.2	15674.7
36573.5	23482.3	15303.1	36900.4	23486.2	14565.6	35058.5	22451.6	16397.4	35863.9	21968.6	16498.3	36003.3	23623.4	15780.1
36477.9	23400	15238.4	36212.1	23560.4	14667.1	34832.3	22603.8	15544.5	35877.6	23122.7	16927.3	35794.7	24471.4	15837
36331.3	23351.4	15238.4	36324.2	23197.5	14532.8	34611.3	22741.5	15200.3	35130.6	23463.5	15629	33710.3	25462.7	14566.4
36178.4	23168	15267.8	36068.6	23345	14293.1	34417.3	22916.6	12719.4	35398.1	24077.7	13809.2	29890.9	26053.6	15284.1
36012.7	23209.1	15297.2	36177.6	23470.4	14081.5	34460.6	23042.5	10892.2	36190.2	22941.9	14772.6	26853.2	25601.9	16382.2
36159.3	23059.5	15044.2	36087	23506.3	14109.3	34289.7	23107.1	10395.4	36228.1	22631.6	14382.4	26557	24764	15389.1
36223	22864.9	15114.9	35755.6	23553.1	14826.4	34273.3	23477.3	9716.28	38266.8	21494.2	15019.9	28022.7	23933.1	16481.2
36293.1	23003.3	15132.5	35485.2	23088.8	14987.7	34229.2	23267	10257.5	36700.8	21718.2	14486.1	27302.7	24489.2	15755.8
36554.3	22760.1	15256.1	35466.4	22983.6	15020.1	33936.7	23183.8	10471.5	36587.8	22247.3	14206.9	27897.3	24884	14301.9
36866.5	22984.6	15538.5	35421.9	22850.9	16136.7	34053.5	23169	11985.1	36899	22746.8	14462.8	29089.5	25878.9	13998.4
37000.4	23160.5	15867.9	35402.9	22811.8	17027	34165.5	23137.5	13490.9	37282.4	22964.7	14924.4	33300.5	26609.9	14309.7
37153.3	23441.2	16238.6	35522.3	22860.8	17027.8	34593.1	23160.9	15126.9	36942.4	22953.1	15513.5	35138.1	26747.8	14729.2
38402.1	23763	16979.9	35966.8	22945.6	17237.5	35442.6	23719	17129	36177.4	23692.3	18624.2	38592	27306.9	15896.8
39504.4	24795.8	18556.7	36682.5	23349.2	17584.1	37631.1	24228.3	21987.3	35984.9	24664.9	21767.2	42150.4	28202.1	19648.5
41403.2	25926	20204.1	38628.1	24846.7	17680.4	39337	25406.3	21344.4	38654.4	25681.3	21186	44458.4	27689.7	21784.3
44646.4	27490.2	21557.3	42893.4	26547.8	18070.2	41165.3	27172.5	20981.2	42086.5	27060.4	25099.9	45168.6	29158.7	25013.4
46933.8	29174.2	22116.3	45586.4	27995.2	18785	43352.7	28153.9	22539.6	43603	27467.1	26381.1	45815.7	30440.6	26286.6
47685.7	29432.4	22245.7	46945.5	29462.2	19859.1	43936.5	28349.3	22486.8	43920.1	27492.9	26404.6	46592	31554.7	25588.1
48380.2	29791.7	22245.7	47739.7	30314.5	21612.5	44597.4	28479	23047.7	44277.6	26790.5	26835.9	47332.4	31954.4	24794.1
48348.3	29694.4	22286.9	48372.4	30595.6	23092.2	44660.3	28357.8	23187.6	44532.2	26722.3	25558.8	48167.6	30661.1	24144.6
48087.1	29832.8	22422.2	48534.2	30474.5	22964.9	44872.4	28244.8	23203.4	45097.9	26704.7	24197.4	48630.3	29423.8	24121.8
47991.5	29424.9	22528.1	48208.6	30628.8	21946.4	44490.5	28208.4	22732.2	45186.5	26398	23205	49195.5	28722.9	23615.4
48061.6	29458.6	22445.8	47671.9	30322.9	21520.2	44534.3	28220.3	22680.5	45347	26229.2	22738	49259.2	28397.1	23542.9
47596.5	29148	22381	47666.3	30068.3	21350.3	44213.6	28009.6	22237.2	45394.8	26220.1	22387.2	49530.4	28086.7	23476.2
47462.7	29215.4	22334	47649.4	29919.2	21112.4	44281	27940.7	22256.5	45488.3	26217.8	22263.9	49375.7	28020.8	23638.7
47532.7	29174.2	22334	47506.7	29905.6	21094.8	44243.9	27970.2	22138.3	45604.2	26199.8	22149.8	49416	27957.8	23608.8
47118.6	29166.7	22298.7	47422.3	29832.4	21026.6	44246.7	27786.3	22075.5	45818.7	26189	21840.8	49532.8	27735	23802.9
46863.7	28815	22375.2	47254.2	29819.1	20991.4	43894.1	27691.8	21580	45901.6	26182.9	21594.4	49763.2	27512.8	23574.5
46398.6	28676.5	22322.2	47123.9	29693.3	20871.1	43752.2	27480.3	21453.2	46002	26185	21326.4	49734.8	27271.7	23649.2
45997.2	28481.9	22263.4	46864.1	29412.7	20809.7	43539.8	27294.2	21324.7	46019.6	26180.8	21095.1	49551.4	27060.1	23760.9
45857	28276.1	21692.7	46584.8	29103.3	20715.2	43264.2	27119.5	21079.5	45882.1	26242.6	21008.9	49083.8	27204.2	23610.1
45309	27733.5	21433.8	46215.4	28878.1	20613.3	42622.3	26826.9	20596.2	45728.2	26282	20684.4	48533.5	26997.2	23410.4
44716.5	27187.1	21274.9	45731.7	28617.3	20525.8	41970.1	26529.1	20263.9	45388.8	26276.9	20388.1	47732.9	26774.7	23207.1
44085.7	26783	21286.7	45141.5	27952.6	20470.9	41502.3	26248.4	20080.1	45232.4	26260.4	20008.1	47043	26343.1	23125.4
43429.4	26292.7	20845.4	44602.9	27357.8	20322	40874.2	25864.5	19767.7	44911.2	26319	19580.3	46083.1	26138.9	23042.7
42830.4	25914.8	20563	43796	26839.6	20143	40371.6	25536.9	19685.2	44446.7	26271.8	19251.1	45470.3	26026.7	22961.5
41963.9	25473.2	20245.3	42967.5	26416.9	19917.1	39782.2	25073.6	19804.7	43594.8	26091.1	19022.3	44899.7	25810.4	22777.6
41141.9	25099	19604	42132.5	25745.4	19724.6	39231.1	24558.6	19911.8	42474.8	25934.2	19097.5	44293	25851.5	22596.2
40135.2	24354.3	19203.9	41209	25090.9	19586.4	38223	24013.5	20088.3	41017.4	25610.9	19378.6	43168.3	25068.9	22256.2
39198.6	23819.1	18974.5	40099.3	24471.9	19398.4	37454.6	23520.1	20778.1	38464.5	25413.1	19978.1	42062.1	24673.8	21516.1
38727.1	23227.9	18539.1	39010.1	23861.8	19159.5	36633.1	23208.4	20363.1	37452.2	25302.2	19716.9	40872	24505.6	21953
37624.8	22595.4	18321.4	38052.2	23364.7	18864.4	35764.6	22644.2	19880.4	36567.8	24762	19101.8	39643.4	23891.7	21584.5
36720	22086.5	18056.6	37201.6	22897.3	18642.1	35046.9	22159.2	19441.2	35948.4	24190.6	18591.1	38665.6	23310	20847.4
36159.3	21839.5	17727.2	36361	22339	18334.2	34709.9	21825.4	18775.3	35927.9	23758	18090.5	38066.9	22893.6	20278.6
35133.5	21038.7	17127	35577.9	21955.1	18058.1	33558.1	21205.8	17926.6	34667.1	23201.1	17556.9	36222.6	22257.7	19814.9
34165	20780.5	16685.8	34600.8	21427.1	17650	33177.4	20641.8	17086.8	34222.5	22370.4	16980.8	35485.8	21225.1	19223.7
33425.8	20308.9	16521	33528.7	20674.1	17163.2	32484.1	20250.4	16893.7	33198.5	21239.5	16789.8	34461.5	20347.5	18786.2
32884.2	19859.9	15920.9	32680	20359.9	16584.6	31830.4	19857.8	16476.4	32418.3	20532.3	16675.7	33249.4	19958.4	18536.3
32272.6	19508.1	15679.7	31706.5	19909.8	16014.8	31314.7	19510.4	16015.6	31727.9	19919.6	16555	32406.6	19420.8	18058.4
31756.5	19362.2	15367.8	31072.6	19558.1	15588.3	31099.3	19197.7	15481.9	31512.9	19663.6	16331.9	31930	19148.8	17505.3
31208.5	18946.8	15291.4	30432.2	19455.5	14988.1	30506.8	18919.2	15012	30843.3	19213.3	16191	31188.7	18655.1	17132.8
30775.2	18692.3	15085.4	29920.3	19254.3	14507.5	30143.6	18670.9	14563.7	30429.9	19018.5	16000.3	30673.3	18473	16792.7
30303.7	18370.5	14914.8	29571	19049.9	14094	29692.1	18412.2	14066.3	29845.6	18698.5	15715.1	30122.1	18175.1	16455.2
29806.7	18276.9	14673.6	29062	18742.6	13778.5	29556.4	18123.8	13277.4	29875.9	18442.3	15263.6	29877.9	17953.9	15710.5
29469	17962.6	14438.2	28538.9	18438.8	13446.3	29114.8	17910.8	12983.7	29448.4	18329.1	15015.1	29358.4	17853.6	15543.2
29258.8	17696.9	14326.5	27934.2	18159.1	13201.7	28735	17788.5	12887.3	28749.8	18241	14802.2	28953.7	17831.5	15492.9
29042.1	17517.3	14091.1	27481.3	17985.8	12949.1	28485	17635.1	12685.3	28349.8	18272.7	14554.9	28651	17856.7	15328.6
28819.1	17420	14026.4	27126.5	17770.1	12778.1	28358.4	17520.9	12436.6	27889	18077.4	14153.8	28476.8	17672	15044
28774.5	17356.3	13767.5	26904.6	17556.7	12610.4	28273.9	17445.3	12466.4	27927.2	18351.7	14068.2	28309.9	17827.7	15005.2
28481.4	17158	13573.4	26804.6	17450.1	12457.4	28007.8	17263.8	12135.4	27802	18210.9	13657.9	27999.7	17691.4	14631.9
28048.1	16970.9	13543.9	26558.8	17275.9	12283	27764	17051.5	11399.5	27646.9	17647.1	13068.8	27711	17230.4	13855.5
27901.6	17150.5	13467.5	26204.5	17027.4	12135.8	28011.8	16964.4	10673	27911.3	17532.6	12709.6	27957.7	17158	13364.2
27825.1	17075.7	13479.2	26043	16949.7	12057.9	27894.4	16934.4	10680.6	27679.2	17506.4	12644.8	27900.1	17196.1	13418.3
27793.3	17060.7	13379.2	25953.3	16937	11950	27844.3	16898.8	10825.3	27513.9	17662.5	12612.6	27920	17487	13523.8
27621.2	16866.1	13326.3	26033.8	17056.1	11873.9	27572.4	16812	10805.7	27076.6	17496.7	12465.9	27638.3	17449.8	13594
27519.3	16656.5	13132.1	25948.2	17052.4	11741.7	27262.2	16725.3	10866.8	26534.2	17400	12068.6	27282.5	17931.1	13786.6
27646.7	16390.9	13138	25775.1	16991	11617.2	26883.9	16787.4	11487.2	25936	17314.4	12426.2	26849.3	18620.2	13829.6
27544.8	16525.6	13179.2	25666.4	16909.8	11570.7	27060.3	16749.1	11112.6	26016.9	17100.3	12138.1	26999	18690	13903.2
27417.3	16465.7	13155.6	25750	16794.4	11581.3	26983.9	16684.5	10957.8	25989.6	17033	11979.6	26926.7	18471	13778.3
27468.3	16559.3	13249.8	25697.8	16628.1	11613.2	27112.6	16728.8	10917.5	26037.7	16991.8	11999.6	27057.2	18449.6	13933.4
27653.1	16607.9	13149.7	25637	16708.9	11633.7	27179	16795.3	11186.1	26109.3	17276.1	12286.8	27095	18658.3	14148.4
27481.1	16656.5	13102.7	25626.5	16756.7	11672.4	27246.1	16703.2	10790	26272.8	17181.1	11959.6	27192.9	18455.8	14014.4
27398.2	16574.2	13232.1	25579.3	16694.7	11690.9	27188	16695.8	10918.9	26716.8	17361.1	12380.2	27005.6	17210	13235.5
27589.4	16798.8	13314.5	25423.1	16538.8	11694.4	27536.4	16793.5	10638.6	27464.4	17385.2	12456	27354.4	16953.6	12842.8
28232.9	17180.5	13432.2	25370.7	16511.3	11710.1	28073.9	17118.4	11395.6	28043.6	18005.2	13095.2	27865	17327.7	13629.3
28099.1	17251.6	13373.3	25694.3	16719.7	11741.4	28171.5	17042	11022.4	28127.8	17900.5	12845.6	27971.4	17264.6	13197
27793.3	16911	13120.3	26011.6	16960.7	11760.5	27706.6	16842.2	10863.5	27823.6	17813.8	12629.8	27473.6	17200.2	13068.2
27512.9	16985.9	13049.7	26087.2	16820.4	11715.7	27804.5	16691.2	10212.8	27913.4	17516.7	12144.9	27587.9	17030.5	12301.8
27238.9	17161.7	12843.8	25952.3	16754	11673.9	28046.1	16515.5	9555.68	28210	17381.1	11551.5	27820.1	16962.5	11522.2
26869.4	16765.1	12496.7	25614.8	16762	11628.8	27498.1	16264.6	9272.06	27961.6	17309.1	11381.2	27310.1	16981.9	11544.8
25824.4	16042.8	11996.6	25250.2	16634.2	11438	26509.1	15665.1	8305.27	27447	16536.8	10519.9	26498.3	16492.4	10515.3
24989.7	15938	11514.1	24740.9	16269.9	11262.4	26354.7	15171.2	7351.62	27644.7	16094.4	9608.34	26325.7	16150.3	9184.66
24843.2	15915.6	10437.4	24262.5	15896.9	11115	26264.8	14885	7270.68	28306.8	17232.4	9469.13	25972.7	16958.8	9012.53
25180.9	15833.3	9937.32	23850.3	15495.7	10936.2	26115	14951.5	7782.98	28622.3	18027.4	9867.42	25721.3	17625.4	9481.15
25423	16009.1	10090.3	23877	15387.7	10747.1	26338.1	15087.2	8152.01	28998.3	18182.4	10071.5	25898.4	17794.6	9636.73
25735.2	16061.5	10013.8	24263.6	15808.2	10507.2	26375.3	15216.8	8935.94	29132	18618.4	10065.4	25771.6	18177.6	9945.6
25748	16331	10060.9	24546.8	16014.5	10240.4	26732.7	15230.4	8512.41	29430.6	18529	10236.3	26136.1	18118.5	9778.14
25677.9	16061.5	10502.1	24663.7	16069.2	10021.4	26439.4	15275.7	8746.98	29275.4	18048.5	10253.4	26195.5	17793.8	9988.49
25977.3	16574.2	10537.4	24691.7	15972.2	9827.11	27083.8	15425.9	8678.16	29784.8	18397.9	10601.7	26689.4	18063.2	9776.47
26582.7	17049.5	10655.1	24720.7	16221.6	9652.55	27673	15746.2	9236.07	30249.3	19084.9	11092	27087.9	18569.8	10051
26741.9	17345.1	10743.4	25006.8	16766.3	9649.73	27956.3	15896.1	9287.72	30755	19442.6	10867.6	27294.6	18906.2	9134.47
27487.4	17610.8	11014	25409.3	17290.9	9738.25	28190.3	16357.8	9669.19	31255.5	19817.6	11130.5	27557.5	19461.8	10444.7
27799.6	18044.9	11172.9	26141.2	17955.7	9828.19	28585.6	16661.4	8882.17	31879.2	19457.5	10967.3	27926.3	19884	10232.3
28475	18407.9	11396.4	26779.7	18487.5	9998.98	29189.8	16924.4	10366.1	31777.5	20442.6	11616.1	28141.9	19930.8	10835.6
28914.7	18980.5	11590.6	27254	18928.9	10124.9	29662	17445.4	8126.72	32432	19877.9	10931.5	28704.3	21265.9	10744.1
29430.8	19220	11967.2	27773.5	19385.6	10327.6	29950.5	17917.6	7272.08	32652.1	19826.6	10444.5	28597.7	21377.5	11089.7
29660.2	19564.2	12302.5	28372.2	20084.1	10523.1	30621	18382.9	5782.27	32535.4	18867	7958.41	27050.4	19924.3	10574.8
30329.2	19833.7	12161.3	29034.1	20109.8	10634.7	30749.4	18303.5	8714.98	32882.6	21131.7	11816.5	28968.6	21751.8	11886.4
31246.7	20260.3	12326	29641.8	20529.4	11034.1	31367.1	18782.6	8851.74	33342.2	21824.7	12810.3	29529.8	21668.2	12155.4
31871.2	20754.3	12449.6	30166.2	20420.5	11328	32224.8	18911.4	11617.3	34627.4	21204.3	14291.1	30673.8	20733.9	13416.4
32221.6	20679.4	12720.2	30444.9	21186.9	11167.5	32164.9	19118.3	12542.7	34562.9	21297.6	14586.5	31085.7	20778.7	14649.5
32916.1	21109.8	12726.1	31557.3	21187.2	11428	32672.8	19499	12963	35177.4	21519.8	14508.6	31392.2	21092.2	15195.4
33464.1	21566.3	12873.2	32284.5	21498.6	11930.9	33175.7	19885.7	12234.8	35313.4	21831.1	13766.2	31258	21449.4	14369.3
34101.2	21985.4	13732.2	33117.3	22301.6	12539.1	33789.8	20396.8	13002.8	35992.6	22082.8	14178	32549.1	21531.2	14996
34757.5	21528.9	14102.9	33920.5	22899.9	12274.1	33148.7	20883.3	13527.1	35144.9	22051.2	14021.8	33460.1	21736.8	16308.3
35885.3	21308.1	14302.9	34521.3	23196.4	12472.3	33123.5	21590.2	13556.7	35222.8	21927.1	14189.2	34259.9	21963.9	16541.8
36331.3	21876.9	14408.8	34999.4	23867.7	12476.6	34139	21923.3	11959.2	36054	21129.5	14113.2	34024.8	21955.5	14654.4
36528.8	22150.1	14803	35935.1	24097.4	12974	34434.4	22569.5	11240.5	34369.4	22290.2	13720.6	35373.8	21836.5	15630.3
36923.9	22236.2	14991.3	36690.2	24020.9	13524.6	34237.2	22950	12388.4	33917.6	23321.2	13895.3	35272.9	22701.6	15776
37408.1	22745.1	15485.5	37159.4	23718.5	13722.9	34808.8	23273.1	12185.5	34769.8	22598.4	14020.9	35428.5	22692	16113.2
37656.6	22760.1	15562	37163.4	23527.5	13984.5	34765.9	23212.8	13233	36458.7	22509.1	13984.4	35187.3	23322.3	16831.8
37886	23078.2	15650.3	37286.8	23308	14529.3	35221.6	23171	12744.6	37391.7	22276	14065	35284.7	22704.7	16383.7
38287.4	23126.8	15779.7	37520.7	22994.4	14934	35258.3	23286.3	13700.8	38026.1	21069.9	15196	35776.1	23480.1	16775.6
38383	23089.4	15791.5	37633.3	22897.6	14867.3	35172.9	23331.5	13870.9	38027.9	21095.2	15246.1	35533.9	23556.5	17445.1
38682.5	23647	15738.5	37263.8	22916.1	15032.3	35679.1	23446	13820.9	38423.1	22233.5	15122.7	35072.4	23876.2	17587.3
39122.1	23830.4	14691.2	37652.2	23120	15076.6	36303.8	23680	12832.4	36453.8	19455.5	15922	35432.3	24162.6	15319.4
39428	25125.2	13343.9	39105.8	23864.3	15361.1	36580.5	23596	11417.6	37030.8	21268.6	15535.5	35594.1	25583.2	16527.3
40154.3	26794.2	13402.7	40132.8	24547.4	15295.9	37970.7	23842.4	11115.1	36674.9	20230	15481.8	35080.9	25267.3	15399.7
40198.9	26599.6	13267.4	40751.2	25338.7	14855	38111.7	23965.2	9013.04	36485	19675.5	15022.4	35193.7	25056.9	12633.8
40122.5	26565.9	13349.8	40930.8	25864.4	14696.9	37967.4	23888.8	9663.63	36839.4	19627.6	15004	34928.7	24814.6	13465.8
40243.5	26764.2	14655.9	41089.5	26735.1	14316	38391.3	24210.4	9493.04	37693.9	19436	14452.2	34057.4	24662.3	13067
40479.3	25682.7	15085.4	41297.2	27082.1	14484.1	37728.9	24453.4	12207.6	37996.3	19480	16607.9	34619.5	24622.9	16189.2
39963.2	25110.2	15203.1	41011	26951.9	13953.9	37579.2	24217.2	12911.8	38995.5	19619.3	16806.6	36126.7	24357.4	17883.6
39969.6	25046.6	15256.1	40314.9	26875.4	13937.6	37531	24226.4	13178.6	39172.2	19651.9	17025.7	36157.7	24345.5	18120.6
39969.6	25009.1	15314.9	40268.5	26515.8	14164.1	37484.9	24252.7	12940.7	38664.7	19430.1	16766.4	36119.9	24263.8	17075.5
40103.4	25099	15314.9	40003.3	25894.8	14297	37458.6	24292.2	13165.4	38672	19664.9	16923.4	35272.8	24341.1	16959.1
40167.1	25293.6	15244.3	39829.4	25576.1	14399.8	37455.8	24268	13020.2	38516.6	19735.5	17037.3	34626.5	24372.6	17240.6
39969.6	25383.4	15056	39674.6	25438	14547.3	37753.2	24141.7	12552.2	39374.6	19694.2	16692.9	35507.2	24394.3	18861.8
39912.2	25293.6	15032.5	39944.6	25467.9	14857.9	37684.1	24083.3	12660.1	39594.8	19664.6	16797.2	35283.9	24352.2	19267
39963.2	25274.8	15050.1	40013.7	25463.5	15042.8	37643.6	24108.5	12866.2	39722.2	19835.6	17397.5	35174.6	24376	19536
40071.5	25334.7	15267.8	39918.1	25502.9	14982.7	37686	24200.8	12885.1	39762.9	19729.7	17253.7	34956.1	24309.2	19637.4
39689.2	25192.5	15056	39871.2	25512.5	15026.3	37517.9	23941.5	13009.9	39680.9	19964.6	17800.7	34996.8	24264.7	19208.5
39651	25372.1	15067.8	39591.3	25513.4	14908	37612.7	23914.7	12705.6	39511.2	19965.1	17781.5	34716.8	24265.2	19237.6
39568.1	25241.2	15008.9	39489.5	25641.2	14790.8	37467.5	23849.4	13242.6	39445.1	20136.2	18348.5	34844.2	24245.2	19346
39408.8	25132.6	15050.1	39349.3	25441.9	14815.5	37352.9	23767.2	13429.5	39334	20208.2	18383.1	34988.4	24179.1	19062.3
39370.6	25072.8	14850.1	39184.7	25490.3	14852.7	37249.1	23689	13230.4	39016	20149.1	18143.5	34755.8	24184.7	18813.9
38860.9	24694.8	14708.9	39066.9	25489.9	14832.1	36900.3	23381.7	14187.3	38887.2	20536.7	18338.7	35287.7	24045.9	18191.8
38720.7	24597.5	14832.4	38857.3	25335.7	14842.2	36777.4	23319	14419	38744.2	20646.3	18224.8	35512.4	23931.8	18018.1
38644.2	24533.9	14797.1	38646.7	25213.7	14725.7	36654.1	23263.7	14894.9	38445	20976.6	18108.6	35569	23848.3	17772.1
38440.4	24459	14750.1	38470.2	25083.9	14658.2	36510.6	23131.9	15051.1	38149.7	21238.4	17842.4	35481.8	23733.1	16953.7
38109	24200.8	14697.1	38317.7	24969.6	14608.3	36229.4	22933.4	15546.8	37842.1	22143.8	17608.5	35663.9	23520.6	16468.4
37949.7	23931.4	14726.5	38133.2	24823.2	14491.8	35962.9	22852.4	16082.3	37606.2	22997.4	17419.5	35874.2	23356.1	15915.7
37803.2	23647	14961.9	37873.1	24697	14471	35731	22805.2	15805.1	37605.3	23193.9	17311.7	35913.7	23275.1	15651.4
37312.6	23306.4	15173.7	37660.3	24497.9	14448.9	35443.7	22588.3	15896.6	37459.5	23424.4	16698.2	35859.3	23158.8	14886.9
37293.5	23123.1	14938.3	37487.2	24233.3	14456.2	35213.7	22527.5	16302.6	36958.9	23478.5	16541.5	35506.7	23062.5	14726.1
37357.2	23160.5	14997.2	37344.6	23995	14358.5	35132.8	22610.8	16541.3	36527.1	23418.4	16471.3	35227.8	23097.5	14746.3
37306.2	22917.3	14997.2	37219.9	23855.6	14349	34555.7	22716.1	16422.1	36090.4	23595.5	16740.9	34778.4	23471.9	16713
37248.8	22767.6	15003.1	37104.6	23711.3	14325.4	34117	23100.6	15484.5	34518.3	23887	15893.9	35668.3	24998.9	16061.3
37350.8	22692.7	15050.1	37068	23570.1	14325.4	33954.2	23519.7	11623.4	34748.8	25600.2	12826.6	29870.2	25830.9	15481.2
37159.6	22707.7	15144.3	37046.1	23539.8	14266.2	33939.2	23642.2	9178.95	34966.2	23794.1	11778.6	26056.7	25222	16198.7
37006.7	22453.2	15032.5	36949.9	23469.2	14368.5	33657	23527.9	8740.05	35083.7	23127.6	12207.5	26305.1	24162.8	15552.6
36802.8	22326	15056	36757.5	23246.2	14321.5	33437.1	23175.8	10019.3	35274.6	23321.9	13108.9	27349.7	25129.6	15226.3
37210.6	22471.9	15303.1	36539.5	22904.9	13991.5	33567.3	23420.6	10068.5	35815.4	23314.6	13156.8	26849.6	24983	15589.4
37287.1	22573	15556.1	36428.1	22931.8	14280.2	33517.4	23178.5	12324.3	37275.5	23755.1	13730.2	30979.1	25788.9	15593.6
37382.7	22778.8	15573.8	36262.1	22765.9	14993.2	33706	23106.7	13701.9	37045.4	24065.4	13810.1	33388.7	25864	16240.6
37465.5	22853.6	15968	36282.8	22609.8	16578.2	34123.1	23025	16408.1	35860.3	23746.3	14563.9	35995.2	25886.6	17309.2
38032.6	23085.7	16574	36331.5	22806.6	17032.5	34833.3	23228.3	18766.2	35379.7	23422.2	15731.5	37378.3	26167.4	19303.2
38969.2	24084.8	18074.3	37156	23265.3	17060.3	36584.4	23828.1	20789.1	36116.9	24027.8	17016.5	40099.9	26582.4	20642.3
41122.8	25503.1	19727.6	38435.5	24720.4	17196.4	38774.9	25050.4	21521.8	38772.6	25022.8	19794.9	42940.9	27321.9	22211.8
44461.6	27381.7	21339.7	41898.7	26468.8	17694.8	41368.5	26777	22290.3	41959	26879.8	23963.5	44896.8	29273.9	23770.5
46940.2	28912.3	21592.6	45130.3	27687.4	17881.9	43309.7	27782.8	22942	42741.7	28161.8	26355	44386.6	31661.6	24450.5
47469	29627	20027.6	46576.5	28720.1	19146.5	44085	27575.3	23775.8	42390.1	28405.4	26572.8	41722.1	32342.9	26221.1
47838.6	29728.1	20021.7	47314.2	29476.3	21008.1	44285.2	27667.3	23956.6	42785.2	28234.2	26009	41668.5	32241.7	26596.6
47946.9	29555.9	19974.7	47725	29877.1	22291.9	44175.3	27654.6	23940.3	42955.7	27823.4	24852.8	41757.7	31700	26458.6
47870.4	29563.4	19033.3	47798.6	30128.1	22107.4	44119.2	27423.3	23830.2	42703.9	27246.3	23960.9	40803.4	31333.6	26243.3
47685.7	30903.1	19068.6	47515.1	30509.3	20686.1	45474.8	27335.9	23349.6	43498.3	26868.3	22619.3	40809.9	31064.8	27028.4
47704.8	31760.1	19056.8	47662.4	31282.9	19968.9	46261	27336.1	22792.4	44420	26543.7	21299.5	41098.1	30850.9	27579.4
47469	31980.9	19162.7	47591.3	31500.8	19434.2	46469	27254.5	22729.9	44756.5	26527.8	20740.8	41246.7	30768	27583.9
47099.5	31471.9	19027.4	47565.6	31786.4	18792.3	46015.9	27065.8	22228.2	44370.2	26470.1	20965	41101.2	30653.5	27042.9
47226.9	31621.6	18739.1	47236	31905.4	18251.7	46122.3	27063.2	22168.9	44550.3	26291.4	20805.7	41096.2	30558.9	27219.2
47099.5	31341	18721.5	46937.9	31951.6	17638.1	45871.8	27000.3	21866.7	44293.8	26240.3	20935.8	40969.9	30501	26933.3
46717.2	31161.3	18809.7	46713.1	31961.9	17158.6	45724.4	26849.3	21506.4	44301.6	26221.9	20761.3	40952.6	30324.7	26671.3
46602.5	30600	18733.2	46326.1	31938.3	17039.9	45179.2	26784	21513.6	43963.4	26243.2	21231	40724.7	30334.2	25863.2
46150.1	30532.6	18627.3	46011.4	31603.2	17016.5	45110.1	26562.8	21075.1	43987.6	26220	20900.5	40701.1	30161.5	25712
45697.7	30210.8	18486.1	45769.6	31234.3	16984.2	44804.7	26332.7	20504.5	44226.5	25933.4	20722.3	40621.2	29470.7	25115.3
44818.4	29570.9	18174.3	45616.6	30938	16870.7	44125.4	25873.8	20026.2	43890.7	25969.9	20574.7	40194	29330.9	24423.4
44512.6	29301.5	18003.7	44874.5	30458.8	16847.4	43824.3	25702.5	19915.6	43741.7	25997.7	20550.9	40036.9	29240	24114.4
43697	28493.1	17503.6	44334.6	30008.4	16808.9	42882.9	25225.9	19969.8	42950.8	26103.8	20651	39321.4	29316.2	23574.7
42900.5	27909.4	17274.1	43390.5	29320.8	16792.1	42213	24815	19663.8	42447.5	26208.2	20613.4	38886.3	29115.1	23244.6
42339.8	27321.8	16956.4	42387.7	28708.7	16621.7	41509.3	24489.3	19574.2	41626.5	26307.7	20727	38499.1	28994.5	23035.4
41568.8	26771.7	16721.1	41593.6	28035.3	16524.8	40832.5	24079.7	19178.9	40986.7	26163.8	20550	38218.4	28336.4	22811.1
40606.7	26393.8	16615.2	40944.2	27322.5	16354.9	40362.8	23611.4	18871.3	40442.4	26207.6	20566.1	38314.1	27395.6	22640.5
39498.1	25750.1	16250.4	40234.2	26656.3	16289.6	39530.7	23019	18741.5	39423	26257.3	20470.5	38352.6	26780.3	22264.6
38727.1	25016.6	15973.9	39482	25897.3	16189.8	38562.7	22605.2	19014.2	38481.2	26300	20270.5	38383.8	26681.9	21867.6
37561.1	24354.3	15538.5	38594.9	25241.1	16144	37644.7	21964.4	18885.8	37697.8	25794.2	19552.3	37791.5	26183.7	21190.3
36936.6	23706.9	15085.4	37663.4	24646	16017.9	36794.6	21582.9	18801.6	37554.5	25841.7	19009.8	37175.2	25368.5	20899
36159.3	23010.8	14920.7	36845.6	24083.3	15787	35856	21169.9	17839.8	36981	25155.2	18521.2	36168.4	24401.6	20386.4
35248.1	22726.4	15709.1	35996.6	23513.1	15558.4	35564.8	20895	17483.4	36893.9	24044.3	17823.5	36412.3	23404.3	19661.3
34496.3	20986.3	16221	35158.6	22980.7	15257	33266.6	20638.4	17303.3	32924.6	22456	17336.3	33920.8	22574.9	19578.7
33553.3	20080.7	15962.1	34053	22275.5	14886.4	31979.3	20130.1	16914.7	31565.7	20809.8	16993.5	31881.9	21642.1	18494.8
32744.1	19594.2	15579.7	32741.7	21585.9	14606.6	31280.9	19662.9	16335.1	30815	20169.8	16698.2	30857.8	21156	17901.3
32100.5	19407.1	15409	31705.1	20895	14412.6	31041	19318.8	15596.1	30695.8	20047.5	16409.7	30844.5	19999.8	17673.6
31622.7	19156.3	15167.8	30805.1	20302.7	14068	30686.3	19039.8	15145.7	30418.3	19810.1	16261.1	30364.3	19719.4	17308.3
31132	18755.9	15032.5	30546.3	19769.6	13939.3	30117.9	18776	14637	30018.8	19442.9	16179.9	29566.9	19118.6	16814.4
30475.8	18333.1	14785.4	29744.1	19580.8	13804.9	29481.9	18408.1	13829.4	29458.4	18335.1	15822.7	28093.4	19833.2	16219.2
30023.4	18250.7	14573.6	28835.5	19356.2	13634.4	29364.2	18146.8	13157.7	29459.5	18055.1	15319.2	27897.7	19680	15882.8
29819.5	17857.8	14432.4	28279.6	19011.3	13413.2	28816.2	18020.1	13150.5	29202.5	18092.2	15358.2	27317.2	19532.2	15482.3
29265.1	17741.8	14503	27938.3	18553.7	13147.5	28661.1	17770.8	12417.1	29208.3	17491.9	14605.1	27209.7	18538.2	14889.3
29074	17382.5	14297	27410.8	18248.1	12921.7	28174.7	17635.4	12425.9	29125.6	17686.6	14645.3	26915.1	18089.7	14533.7
28921.1	17165.5	14144.1	26768.5	17875.1	12651.9	27869.4	17529.5	12387.3	29011.7	17643.7	14563.4	26593.2	18220.9	14270.8
28666.2	17000.8	14049.9	26355.4	17627.9	12450.4	27645.2	17388.5	12148.9	28879.6	17295.5	14205.2	26307.6	18288.8	13919.9
28354	16761.3	13955.8	26147.8	17321.8	12276.9	27309.7	17223.5	11969.2	28570.3	16737.1	13570.9	25946.2	18598.7	13408.6
28424.1	16851.1	13826.4	25958.7	17065.1	12130.6	27425.4	17227.3	11953.7	28652.4	16945.8	13660.6	25957.1	18928.2	13543.6
28226.5	17034.5	13667.5	25914.8	16987.2	12071.8	27655.4	17102	11486	28607.9	16501.6	12945.8	26111.4	19415.9	13416.6
27939.8	16989.6	13543.9	25940.8	17026.5	12003.6	27605.4	16941.1	11129.9	28673.8	16414	12379.9	26233	19175	12983.9
27672.2	16566.7	13473.3	25752.9	16980.5	11882	27039.2	16797.8	11126.3	28576.7	16346.6	12053.5	25667.7	18544.8	12406.6
27563.9	16619.1	13585.1	25358.6	16795.3	11768.1	27108.3	16770.1	10913.3	28571.8	16053.9	11696	25685.3	18230.9	12262.1
27226.2	16454.5	13420.4	25185.8	16712.7	11709.1	26874.2	16578.2	10609.9	28355.7	15618.5	10998.7	25457.6	18341.7	11749.6
27028.7	16364.7	13373.3	24964.6	16496.6	11640.3	26771.1	16473.7	10418.5	28565.7	15695.1	10724.1	25511.6	17604	11397.7
27226.2	16256.1	13338	24868.8	16315.6	11560.2	26628.1	16555.5	10734.1	28658.1	16096.5	11344.7	25431	17606.9	11617.4
27162.5	16297.3	13279.2	24877.2	16260.6	11497.3	26677.1	16513.3	10618.4	28663.2	16010.8	11119.1	25396.8	17782.6	11538.9
27060.5	16368.4	13173.3	24894.1	16243.8	11425	26779.7	16445	10477.2	28819.4	16099.6	10846	25650.6	17574.8	11375.1
27175.2	16226.2	13149.7	24898.5	16167.9	11393.9	26595.9	16492.3	10766.9	28895.5	16442.6	11379.2	25652.3	17310.2	11496.4
27219.8	16338.5	13114.4	24955.6	16135.1	11376.1	26768.3	16506.8	10750	29187	16665.4	11531.1	26098.3	16993.4	11581.7
26996.8	16301	13285.1	24958.2	16147.5	11314.3	26725.5	16437.9	10486.7	29187.5	16172.6	11091.6	26032.8	16295.8	11237.4
27168.8	16462	13214.5	24906.9	16108.7	11258.8	26942.1	16499.8	10462.4	29535.6	16510.5	11370.8	26112.6	16495	11442
27296.3	16282.3	13255.6	24961	16165.3	11235.8	26694.9	16565	10647.9	29403.2	16668.5	11729.7	25683.4	16594.6	11597.2
27302.7	16570.5	13190.9	25013.6	16199.5	11197.2	27078.2	16554.1	10404.6	29642.5	16750.8	11460.5	25998.7	16755.8	11632.4
27844.2	16682.7	13273.3	25204.8	16308.2	11186.8	27237	16823.9	10856.1	29845.3	17495.3	12927.4	26122.6	17086.4	12436.8
28003.5	16888.6	13155.6	25487.1	16520.7	11190.4	27528.4	16874.1	10870.2	30183.6	17830	13193.9	26657.8	17056.1	12684.8
27780.5	16622.9	12937.9	25772.1	16777.7	11207.7	27166.1	16725.2	10941.9	30009.7	17742	12946.4	26427.5	17263.7	12347.2
27506.5	16682.7	12596.7	25682.7	16720.3	11177.2	27240.1	16525.3	10575.9	30177.4	17746.6	12189	26678.1	17656.3	11898.6
27614.9	16611.6	12479	25489.2	16603.6	11115.2	27149.8	16552.8	10779.6	30223.3	18029.7	12608.5	26720.2	17979.5	12078.2
27289.9	16192.5	12214.3	25342.5	16500.1	11095.3	26584.9	16349.6	10917.9	29809.8	17898.8	12147.6	26404.1	18176.6	11667.4
25792.6	15765.9	11825.9	25158	16224.4	11026	26014.3	15565.5	9439.58	29671.6	16220.6	9411.32	25868	16923.9	9659.19
25028	15616.2	11155.2	24689.7	15802.7	10890.3	25820.4	15072.9	8842.79	29759.8	16035.9	8450.31	25844.3	16869.8	8811.53
24913.3	15837	10319.8	24247.2	15308.7	10729.9	26063.5	14851.7	8632.75	30194.2	16796.6	8146.62	25705.2	17524.8	8756.01
25174.5	15717.3	9966.74	23805.8	15078.5	10591.8	25901.9	14909.6	8857.82	30203.2	17380.4	8684.78	25555.5	17968.5	9009.91
25646	15777.1	9807.89	23679.2	15146.7	10416.8	25969.5	15104.1	9294.78	30154.7	18147.7	9471.97	25570.8	18430.2	9550.96
25818.1	15672.3	9837.3	23882.9	15547.7	10229.3	25854	15189.5	9526.59	30060.6	18275.8	10069.4	25589.9	18525.1	9848.18
25798.9	15889.4	9943.21	24191.7	15617.6	10051.1	26142.3	15197.1	9324.57	30231.6	18094.4	9993.04	25850.8	18440.4	9787.82
25550.4	15930.6	9749.05	24437.9	15576	9854.39	26173	15048.4	9108.54	30272.8	17994.4	9455.41	25766.3	18371.2	9452.47
25684.2	16084	9696.1	24426.9	15573.9	9623.27	26352.7	15100.5	8940.12	30487.3	18038.1	9636.64	25811.1	18562	9555.33
26372.4	16503.1	9819.65	24370.8	15664.2	9454.49	26862.4	15459.1	9284.59	30764.9	18843.8	10580.5	26086.7	19094	10109.6
26614.5	16626.6	10113.8	24680.7	16243.6	9415.74	26953	15670.5	9326.37	30954.9	19355.2	10592	26130.3	19372	9588.16
26933.1	17060.7	10319.8	25133.2	16718.1	9435.68	27333.1	15945.5	8552.19	31556.3	19734.4	9779.01	26160.3	19796.4	8843.73
27570.3	17539.7	10543.3	25776.8	17304.5	9542.27	27832.3	16388.3	7618.2	32057.8	19973.1	9514.14	26345	20269	9617.36
27869.7	17835.3	10602.2	26565.3	17985.6	9699.26	28146	16648.3	6628.78	32318.6	20241.7	9029.03	26311.2	21032.2	9889.41
28360.4	18437.8	10808.1	27003.6	18425	9823.89	28875	17035.7	6011.23	32390.9	20441.7	8622.2	26654.1	21364.3	9958.92
29016.6	18636.2	11367	27574.8	18858.4	9919.03	29091.9	17565.6	5620.35	32529.5	20819	8663.1	26886.1	20788.4	10901.4
29526.4	19253.6	11567.1	28020.1	19321.9	10076.7	29841.9	17914.5	5690.56	32571.7	21446.4	8612.31	26522.9	21030.7	10598.2
29711.2	19414.6	11825.9	28524.1	19632.5	10347.8	30185.7	17916.4	6655.43	32568.5	21831.4	10493.3	27776.2	22035.9	8877.42
30577.7	19665.3	12102.5	29252.1	19848.5	10698.7	30650.3	18255.6	8593.65	33281.9	21615.2	12532.7	30322.9	22459.5	8568.43
31259.5	19934.7	12196.6	29483.2	20074.9	10869.5	31080.1	18563.7	9639.21	33550.8	21819.5	13281.5	31851.9	22756.5	11263.4
31578.1	20267.8	12679.1	29833.5	20549.8	11062.3	31600.8	18823.9	9847.94	33653.7	21840.8	13314.5	32549.7	22497.5	12011.7
32336.3	20683.2	12796.7	30651.5	20751	11365.1	32188.9	19244	10288.3	33946.1	21745	13714.8	33367.5	22796.1	12746.8
32909.7	21338	12985	31418.5	20889.3	11828	32991.6	19594.5	10509.1	34372.4	21791.3	14355.3	33859.1	22907.1	12793.1
33680.7	21555.1	13208.6	32086.3	21262	12115.4	33300.8	20061.1	11181.2	34553.3	21841.7	14959.2	33925.9	23060.2	13927.5
33820.9	21742.2	13532.2	32634.7	21599.5	12138.3	33581.8	20229.8	11686.1	34941.8	22350.7	15013.5	33952.6	22931.8	13611.8
34483.5	22217.5	13644	33311.1	21874.1	12226.6	34143.6	20620.3	11890.7	35747.5	21498.2	15239.4	34187.4	23032.8	13979
35133.5	22311	13714.6	34149.8	22148.1	12306	34320.3	20983.9	12110.6	36057	20300.8	15722.4	34387.8	23187.4	15069.4
35515.8	22445.7	13891.1	34840.3	22328.4	12538.2	34545	21241	12447.5	36525.6	19838.1	15834.7	34762.7	23199.4	15396.9
36127.4	22898.5	14114.6	35385.6	22383.5	12752.2	35046.7	21625.3	12472	37093.8	19550.8	15736.6	34902.3	23375.3	15833.5
36439.6	23239.1	14102.9	35880	22667.9	13025	35388.6	21813.7	12911.4	37330.6	19835.8	16094.5	35021.3	23469.6	15616.2
36892	23138	14020.5	36492.9	22835.3	13290.3	35404.3	22042.1	13262.1	37191.6	19632	16739.6	35192.7	23665.3	17025.8
37057.7	23284	14238.2	36946.4	22971.5	13531	35604	22193.2	13329.1	37403.7	19633.6	16838.4	35435.5	23693.7	17338.9
37217	23643.2	14238.2	37300	23184.3	13746.6	35922.9	22296.2	13314.4	37648.5	19846.1	16808.9	35134	23787.3	17247.2
37261.6	23759.3	14367.6	37635.1	23501.5	13866.4	36093.8	22377.3	13645	38053.6	20004.4	16928.1	35422.2	23770.2	17070.8
37605.7	23643.2	14608.9	37819.7	23734.4	13933.8	36102.7	22640.1	14232.3	38474.3	20172.7	17666.8	36102.8	23837.6	17923.7
38140.9	24081.1	14667.7	37750.9	23909.2	14019.7	36466.9	22961.7	14015.9	38815.4	20669.6	18029.2	35835.1	23989.5	18440
38535.9	24107.3	14897.2	37915.4	24160.5	14082.9	36572.9	23235	13955.6	39173.5	20439.4	18333.7	36072.1	24070.9	19493.2
38478.6	24414.1	15020.7	38208.1	24282.3	14193.9	36831.7	23252.5	13821.5	39364.9	21147	18197.3	35912.6	24063.4	19004.4
38389.4	24114.8	15132.5	38437.2	24402	14336.7	36665.8	23243	14269.6	39425.6	21305.5	18512.2	36732.6	24032.9	19793.8
37905.1	24099.8	15114.9	38432.4	24411.5	14430.2	36687.2	22986.3	14163.6	39476.8	21219.2	17760.7	36910	23863.3	18466.9
37471.9	23867.8	14991.3	38205.3	24327.1	14607.6	36541.1	22736.2	14616.1	39323.8	21273.2	17487.3	37687.7	23754	18266.1
37178.8	23912.7	15067.8	37987.3	24105.7	14757.6	36609.4	22617.9	15140.2	39374.7	21441.6	17169	38006.4	23654.9	17920.2
36688.1	23710.6	15197.2	37803.9	24072.8	14838.2	36505.1	22396.3	15745.7	39260.6	21501.7	16896.4	38434.4	23384.9	17685.5
36497	23471.1	15032.5	37547.6	23954.2	14975.3	36324.3	22268.9	16749.7	38787	21853.7	17095	39711.3	23507.9	17726
36082.8	23037	15109	37263.4	23836.9	15076.6	36033.3	22073.9	17878.9	38089.4	22215.5	17263.1	40399.2	23382	17308
36274	23370.1	15026.6	36948.4	23548.9	15151.8	36259.7	22171.3	18282.2	38262.4	22516.1	17040.3	40456.9	23551.6	17422
36541.6	23553.4	15120.7	36681.4	23471	15156.4	36377.4	22347.9	18918.3	38161.6	22805.5	16991.2	40566.3	23681.1	17857.6
36930.3	23418.7	15008.9	36548.2	23378.2	15126	36248.1	22523.7	19032	37977.8	22255.8	17671.6	40524.8	23787.1	18764.3
37134.2	23837.8	14773.6	36464.7	23310.9	15193.5	36498.3	22573.7	18642.2	38224.6	21982.7	17205.1	40351.1	23855.7	18944.8
36764.6	23531	14608.9	36499.3	23262.4	15216.1	36255.4	22351.2	19287.1	38069.9	22292.7	17215.3	40471.2	23812	18065
36057.3	23557.2	14503	36555.2	23307	15196.1	36231.8	21951.1	19795.8	38064.9	22725	15946.8	40525.2	23598.4	17674.4
36114.7	23564.7	14479.4	36482.5	23312.9	15238.4	36204.5	21984.3	19789.8	38046.1	23157.4	15983.6	40675.9	23556.6	17644
35980.9	23437.4	14438.2	36398.3	23477.6	15149	36071.5	21899.2	19597.4	37983.1	23368.3	15965.8	40598.2	23444.2	17433.7
36152.9	23706.9	14326.5	36301.2	23483.9	15049.8	36208.5	21962.8	19374	38089.7	23325.7	15299.5	40619.7	23452.8	17309.4
36038.2	23557.2	14308.8	36225.3	23349.4	14876.3	36005.8	21906.9	18832.8	37882.4	23657.6	15156.7	40557.7	23417	16491.4
35968.1	23474.8	14279.4	36100.6	23370.2	14749.2	35899	21868.5	18398.2	37823.2	23790.1	15221.5	40321.6	23371.3	15377.8
35732.4	23471.1	14202.9	35951.6	23317.1	14688.1	35822.7	21717.9	18013.4	37645.8	23930.7	14785.5	40165.5	23284.5	14870.4
35579.5	23459.9	14179.4	35801.3	23370.9	14609.7	35707.8	21603	17648.8	37370.4	23962.9	14453.3	39880.2	23125.7	14446
35598.6	23527.2	14220.6	35684.1	23344.1	14580.1	35758.1	21602	17514.8	37507.4	24183.3	14463.4	39932.3	23147.5	15024.9
35668.7	23074.4	14361.8	35603.5	23249.7	14486.7	35364.8	21661.9	17152.1	37230.4	23322.1	15215.9	39548.9	23117.3	14368.3
35541.2	22924.7	14420.6	35448.3	23245.3	14484.4	35165.5	21599.6	16754	36697	22013	15135.8	39202.3	23097.5	13992.3
35381.9	22943.5	14508.8	35289.6	23095.4	14447.6	35075.1	21522.1	16422.2	36363.5	21479.5	14776	38437.1	23053.2	14070.8
35216.3	22868.6	14491.2	35086.8	23061.6	14366.7	34913.2	21421	15833.9	35871	21009.1	14606.1	37799	23016.3	13825.5
35139.8	22382.1	14503	34868.6	23072.3	14218.4	34390.7	21365.4	15700.3	35113.3	20784.9	14955.6	37032.4	22923.6	13290.6
35120.7	22277.3	14603	34580.8	22955.7	14204.6	34235.2	21373.4	15260.6	34392.9	20453.2	14928.7	36654.5	22879.7	12815.3
35388.3	22202.5	14461.8	34457.3	22846.7	14384.9	34108.7	21493.6	15091.1	33253.3	20327.8	15202.7	36185.9	22975.4	12653.4
35311.9	22030.4	14367.6	34432.9	22751.6	14509	33805.1	21444.7	15267.8	33025.3	20745.1	15251.3	35697.7	22980.2	13100.6
35031.5	21828.3	14385.3	34363.7	22659.3	14416.8	33368.8	21461.2	15430.4	31744.8	20954.1	15799.7	34822.7	23169.9	14729.8
34585.5	21686.1	14467.7	34608.8	22527.5	14349.1	32962.7	21622.4	15277.9	31751.8	20824.7	14846	32110.1	24140.6	13926.6
34642.8	21472.8	14414.7	34819.2	22548.4	14331	32761	22079.7	12085	33419.5	20742.9	12083.8	32506.8	24143.4	14430.3
34388	21375.5	14408.8	34990	22644.5	14247.4	32644.8	22139.7	10286.7	35377.9	19401	11524.3	30272.1	23799.1	13421.1
34534.5	21132.2	14638.3	34967.7	22400.2	14165.3	32338.9	22133.8	10631.1	35128.3	19398.2	11486.2	31209.6	23973	12842.8
34789.4	21248.2	14438.2	34751.4	21976.5	14307.8	32325	22024	11600.2	34121.3	19881.6	11867.6	30974.7	24605.5	12879.4
34757.5	21622.5	14426.5	34273.2	21759.7	14000.4	32579.6	21795.4	12336.9	34100.8	20061.9	12859.6	29734.3	24757.8	13404.8
35146.2	21618.7	14667.7	33778	21616.4	14326.5	32502.8	21869.6	13212.2	33942.3	20651.5	13894.9	30112.2	25129.8	13695.7
35554	22041.6	15091.3	33854.2	20925.9	14638.4	32982.8	22027.1	15033	33944	21025.2	14580.3	33311.6	25561.4	14518.2
36331.3	22412.1	15903.2	34377.9	21067.2	15905.1	33665.2	22453.1	17202.5	34239.8	21715.6	15823.6	35028.2	26191.1	15431.7
37688.5	23066.9	17797.8	35195.1	21688.2	16562.3	35124.2	23242.5	21208.4	34881.4	22118	18612.3	38289.5	27042.4	18384.8
40026.9	24765.9	19515.8	36401	22916.1	16687.4	37756.5	24592	23045.5	36379.5	23639.5	20989.4	41884.8	27857.6	21068.1
43346.5	26607.1	20533.6	40745.1	25856.6	16822.2	40185.9	26287.4	22643.2	39697.2	25972.5	23505.2	44349.1	28889.4	23883.6
44863	27149.7	21033.7	43919.4	27483.7	17436.3	41017.7	26978.9	23064.7	40957	26833.9	25887.6	44890.6	30084.8	24988.9
45481.1	27389.2	20969	45807.3	28354.9	18690.2	41605.1	27041.1	23725	40699.7	27248	26460.4	45447.8	30420.4	23401.3
46264.8	27782.1	21021.9	46686.5	28657.2	20690.1	42247.2	27263.4	23816.2	40828.2	27259.6	26980.9	45778.2	30155.2	22901.7
46436.8	27909.4	20939.6	47141.8	28810.5	22812.9	42459.6	27262.3	23846	40925.7	25826.4	25992.4	45834.3	29925.4	22895.7
46506.9	27913.1	20880.7	47052.7	28902.8	23031.4	42504.2	27257.3	23688.2	41097.4	26196	25363.3	45941.4	29801.7	22692.2
46328.5	27741	20916	46845.4	29214.5	21959.4	42333.8	27169.8	23483.2	41190	27218.9	24837.1	45955.8	29866.3	22310.9
46162.8	27460.3	20980.8	46831	29343.6	21436.9	42018.9	27108.5	23091.2	41184	27314.4	24615.8	45878.6	30008.3	22314.7
46022.7	27553.8	21045.5	46637.4	28847	21336.8	42134	27058.6	23149.4	41488.1	27513.7	24493.3	45946.1	30069.9	22146.5
46003.5	27501.5	20969	46614.8	28420.6	21132.3	42074.3	27031.3	22994.2	41483.4	27584	24449.6	45894.4	30042.9	22165.2
45818.8	27445.3	20833.7	46418	28174.6	21048.2	42008.1	26926.8	22903.5	41466.6	27631.2	24302.4	45910.3	29979	22063.7
45551.2	27471.5	20674.8	46292.6	28111.7	20961	42039.3	26777.1	22962.8	41502	27625.4	24099.6	45969.8	29851.1	22013.3
45270.8	27082.3	20592.4	46190.2	28129.5	20891.3	41590.4	26634.9	22565.1	41269.5	27587	23949.1	45896.6	29743.6	21970.1
44965	26977.5	20415.9	45997.2	27880.3	20882.4	41459.6	26457.6	22581.1	41145.7	27528	23797.9	45746.6	29591.7	21901.5
44640	26689.4	20263	45726.3	27554.4	20796	41101.8	26280.1	22444.1	40810.9	27494.1	23612.5	45501.6	29396.2	21898.2
44232.2	26098.1	20239.4	45429	27230.8	20648.1	40381.8	26096.5	21885.7	40395.4	27434.3	23318.6	45104	29261.8	21987.3
43741.6	26068.2	20110	44935	26769.5	20470.4	40339.1	25848.4	22020.3	40463.2	27364.9	23000.7	45060.7	29069.6	21890.3
42989.7	25750.1	20027.6	44563.8	26463	20265.2	39939.1	25482.9	22432.6	39937.2	27284.2	22710.7	44568.9	28546.9	21652.5
42282.5	25447	19804	43989.8	26061.7	20083.7	39527.4	25118.2	22348.5	39646.5	27183.8	22211.9	44017.8	28186.2	21453.4
41581.6	25050.3	19857	43069.2	25725.4	19858.8	39021.5	24805.6	22358.6	39138.1	26941.7	21795.2	43305.8	28014.9	21506.3
40836.1	24459	19651.1	42084.9	25417.1	19724.7	38239.2	24416.8	22262.2	37820.2	26669.2	21364.8	42266.6	27491.7	21214.3
39886.7	23965.1	19386.3	41052.7	25049.6	19662.7	37567.4	23922.4	22228.9	36846.5	26224.7	20709.4	41319.9	27050.5	20867.6
39421.6	23407.5	19033.3	39931.7	24477	19491.8	36805.9	23633.7	21897.7	36077.3	26085.5	20441.3	40250.5	26880.8	20826.4
38440.4	23022	18750.9	38963.6	24137.1	19392.2	36269.3	23114.7	21713.4	35659.6	25510	19760.7	39444.8	26462.5	20491.7
37440	22558	18397.9	38113.6	23605.1	19253.3	35614.9	22572.2	21300.6	35120.6	24823.3	19075.6	38443.7	25989	20105.2
36649.9	22030.4	17880.1	37292.1	23060.8	19049.8	34852.2	22093.2	20636.4	34354.6	24297	18546	36983.6	25679.6	19760.7
35789.7	21633.7	17462.4	36425.3	22677.1	18681.7	34278.8	21596.8	20006.7	33778.3	23640	17937.2	35933.9	25151.6	19317
34942.3	21180.9	16915.2	35541.6	22269.7	18209.1	33607	21076	19334	33000.6	22747.2	17338.8	34572.7	24471	18784.5
33852.7	20469.9	16338.6	34593.3	21734	17652.9	32589.3	20429.2	18147.2	31780.7	20821.8	16832.5	33001.8	23189.5	18389.4
33221.9	19762.6	15973.9	33487.7	21113.8	17038.7	31569.7	20050.4	17482	30480.3	19838.9	16742.6	31663.6	22534.2	18173.8
32648.5	19358.4	15626.7	32468.3	20600.1	16403.3	30972	19704.3	16973.3	29667.6	19217.3	16551.1	30845.2	22108.9	17907.9
31864.8	18782.1	15285.5	31658.3	20286.4	15776.5	30138.1	19260.5	16243.8	28556.7	18439	16088.9	29815.4	21603.2	17659.3
31367.8	18654.9	15109	30711.3	19856.5	15164.8	29947.9	18987.3	15575.4	28270.7	17917.4	15799.6	29532.3	21318.5	17503.4
30724.2	18295.6	14808.9	29941.4	19594	14682.8	29435.5	18616.7	14772.9	27572.8	17395.9	15559.5	28888.2	20975.2	17554.9
30316.5	17977.5	14650.1	29196.2	19519.2	14247.8	28992.1	18388	14352.3	27034.1	17122.7	15379.3	28358.7	20729.3	17523
29800.4	17760.5	14397.1	28696.4	19288.3	13924	28682.4	18090.3	13674.8	26660.6	16880.6	14918.8	27941.8	20504.1	17335.7
29411.7	17565.9	14097	28120.9	18985.1	13641.9	28393.8	17843.5	13241.3	26269.2	16745.9	14494.5	27475.7	20431.5	16955
29220.5	17289	13914.6	27482	18775.7	13383	27994.8	17715.8	13312.3	25800.8	16675.9	14314.9	26888.4	20441.9	16858
28729.9	17139.3	13679.3	27072.2	18519.1	13173.8	27768.5	17435.5	12605.4	25477	16431.2	13510.4	26485.9	20275.5	16294.7
28366.7	16922.2	13491	26706.8	18289.6	13033.8	27469.9	17223.5	12215.8	25191.1	16289.1	12744.2	26064.3	20115.5	15930.7
28213.8	16664	13326.3	26284.7	17979.9	12862.4	27117.8	17115.1	12324.7	24936.2	16301.8	12405.1	25637.8	20088	15939.6
27939.8	16574.2	13249.8	25908.7	17739.7	12708.3	26993.5	16969	11907.8	24856.1	16139.2	11915.5	25526	19948.2	15506.7
27570.3	16443.2	13161.5	25644.6	17541.2	12560	26827.7	16780.2	11519.4	24712.3	15947.2	11284.5	25133.6	19688.3	15045.1
27417.3	16241.2	13079.1	25355.2	17289.2	12419.6	26573.6	16694.8	11699.9	23853.1	15953.9	11188.9	24601.8	19536.1	15166
27188	16203.7	12967.4	25082.6	17094.9	12295.8	26529.1	16566.4	11412	23699.4	15889.7	10853.1	24456.2	19379	14770.5
26888.5	16113.9	12973.2	24882.3	16928.4	12178	26407.7	16430.4	11055	23520.6	15610.5	10400	24147.2	19125.2	14262.2
26729.2	15923.1	12885	24675.9	16740.7	12079.9	26157	16337.1	11108	23516.5	15593.5	10336.3	23940.2	19015.7	14206.5
26735.6	15833.3	12855.6	24488.6	16537.3	11991.2	26045.6	16327.3	11112.4	23558.8	15621	10417.6	24003.5	19052	14261.7
26665.5	15631.2	12832	24481.3	16406.5	11917.3	25814.6	16283.4	11226.6	23969.9	15803.3	10613.3	24070.5	18851.7	14302.9
26238.6	15485.2	13102.7	24408.1	16170.9	11864.6	25663.6	16137.5	10578.7	24447.4	15544.4	10194.5	24182	17928.3	13515.3
26219.5	15481.5	13290.9	24237.6	15931.1	11807.6	25688.7	16169.6	10712.8	24834.8	15739	10427.9	24345.5	16839.1	12961.6
26397.9	15462.8	13302.7	24135.7	15697.1	11786.9	25790	16246.3	10858.6	26123.8	15830.6	11623.3	24808.9	15220.3	11853.4
26206.7	15279.4	13243.9	23919.7	15305.4	11767.9	25611.1	16115.2	10280.6	26354.7	15074.9	11438.7	26903.8	15141.6	12097.1
26117.5	15234.5	13290.9	23760.9	14897.1	11689.5	25588.1	16076.5	10329	26455.1	14721.3	11918.1	27770.7	14781.4	12163.1
26372.4	15346.8	13302.7	23662.6	14622.7	11558	25762.2	16200.2	11066.4	26538.9	15024.4	12204.9	28288.4	14838	12406.1
26308.7	15395.4	13226.2	23973.4	14581.4	11507.1	25843.7	16150.7	11111	26592.1	14887.8	11897.7	28738.7	14773.7	12316.8
26257.7	15440.3	13314.5	24568.7	14642.5	11567.6	25914.8	16144.5	11162.1	26559.7	14598.6	11618.1	28669.6	14642.2	12396.8
26245	15545.1	13355.7	24686	14848.8	11417	26054.1	16139.1	10899.6	26689.1	14590.2	10932.1	29163.6	14127	12299.3
26423.4	15657.4	13502.8	24708.9	15091.8	11143.6	26207.6	16246.4	10443.9	26824.8	14754.2	10350.6	30027.7	13660.8	12565.5
27066.9	15904.4	13608.7	24625.1	15322.1	10970.6	26542.6	16569.1	10021.6	26816.9	15531.8	10637.6	30507.8	13868.3	13425.5
27079.6	16042.8	13467.5	25044.4	15741.5	10946.9	26728.1	16541.8	9162.69	26685.2	15603.9	10485.7	30648.1	13843.6	13281.6
26633.6	15971.7	13149.7	25415.1	16039.1	10943.1	26636.5	16263.2	8874.88	26513.9	15214	10008.7	30350.4	13798.9	12557.1
26334.2	16117.7	12914.4	25301.8	15919.9	10897.4	26841.9	16070.5	8848.13	26404.4	15017.7	9519.69	30213	13753.5	11838.9
26245	15852	12667.3	25053.4	15966.3	10828.9	26488.6	15975.5	8758.22	26310.8	15155.9	9631.48	29961.7	13881.4	12016.1
25588.7	15530.1	12184.8	24693.9	15849.5	10703.2	26066.2	15565.7	8713.29	26091.4	14708.8	9116.79	29277.8	13738.9	11014.4
24722.1	15013.7	11684.7	24277.7	15566.6	10576.8	25380.6	15055.8	8527.41	25814.7	13847	8546.61	28583.1	13257.8	10257.2
23326.7	14867.8	11214.1	23956.7	15251.1	10433.9	25178	14319.3	9554	25650.2	11910.8	7891.4	27948	12237.5	8916.86
22925.3	14426.2	10237.4	23572.9	14824.1	10255.5	24616.4	13946.8	9146.75	25250.2	12644.6	7855.92	26754.2	12016.4	9155.36
23033.6	13924.7	9925.56	23229.8	14444.2	10070.6	23977.8	13942.6	9122.09	25062.9	13417.5	8064.58	26244.8	12268.5	8949.33
23326.7	14010.8	9543.13	23037.3	14231.2	9900.47	24078.5	14010.3	9040.08	24901.7	14462.7	8290.53	25676.7	13179.9	9106.4
23619.8	14007.1	9543.13	23030.4	14310.2	9729.21	24049.5	14140	8919.38	24773.2	14923.5	8488.93	25508.2	13848	9218.9
23333.1	14063.2	9531.36	23164	14407.8	9560.02	24101.1	14011.2	8789.05	24830.2	14712.3	8244.89	25635.1	13853.5	8763.99
23568.8	14175.5	9454.87	23168.6	14453.4	9373.97	24249.8	14107.9	8658.35	25039.1	15380	8632.92	25577	14439.9	9054.13
23804.6	14130.6	9513.71	23225.7	14497.2	9225.13	24181.8	14228.1	8409.33	25161.2	15926.4	9077.78	25374	14874.9	9345.9
24346.2	14358.8	9431.34	23225	14484.3	9138.25	24448	14466.4	8435.47	25449.5	17064.5	9793.94	25165.6	15771.8	10082.5
24709.4	14968.8	9601.96	23343.4	14670.4	9113.53	25184.1	14665.8	8512.99	26182.7	17561.1	9945.18	25601.8	16029.8	10632.8
25040.7	15492.7	9819.65	23715.1	15123.6	9126.4	25830.8	14858.8	8795.88	26626.1	17867.8	9975.84	26096.1	16212.7	10855.1
25639.6	16012.9	9919.67	24091.7	15542.1	9200.38	26445.4	15172.3	9010.9	27253.8	18458.5	10212.7	26545.9	17189	11258.3
26194	16387.1	10037.3	24546.2	16045.8	9243.69	26904.3	15460.7	9255.56	27524.3	18856.1	10451.6	26897.7	18047.1	11398.9
26633.6	16783.8	10360.9	25027.4	16586.8	9256.84	27406.4	15740.6	9354.39	28228	19086.1	10612.6	27394.8	18362.9	11374.8
27538.4	17064.4	10690.4	25533.9	17046	9296.05	27711.6	16274.2	9378.25	29442.8	19355.3	11157.1	27787.4	18954.9	12302.7
28640.7	17554.7	11049.3	26156.5	17492.9	9357.79	28298.1	16891.2	9802.07	30141.5	19695.9	12043.1	28413	19540.9	13552.4
28946.5	17674.4	11525.9	26969.9	18060.4	9487.73	28449.3	17161.3	9437.69	30134.7	19437.1	11977.6	28772.9	19336.6	13754
29411.7	18389.2	11649.4	27677.7	18410.3	9621.73	29337.4	17432.5	8268.54	30182.8	19523.6	11868.5	29869.5	19522.9	13412.9
29832.2	18624.9	11784.8	28441.5	18822.5	9806.3	29562.9	17714.5	7303.01	30130	19563.3	11945.4	30158.9	19730.4	13526.3
29946.9	18842	11761.2	28941.4	19252.1	9976.12	29801.7	17805.3	6972.97	30267.4	19463	11844.4	30399.1	19803.8	13162.7
30412	19032.8	12261.3	29347.6	19406.7	10116.8	29991.2	18205.1	6843.38	30418.8	19288.7	11932.9	30719.6	19772	13369
31246.7	19407.1	12596.7	29662.9	19582.6	10399.3	30528.9	18669.5	7439.04	30492.9	19635.5	12723.7	31434.2	20018.9	14434.7
31864.8	19863.6	12702.6	29967.6	19914.6	10648.7	31130.7	18991	7940.48	31105.5	20048.4	13061.6	32077.2	20484.2	14843.6
32208.8	20350.1	13038	30538.9	20108.4	10864.6	31823.5	19211.9	8064.51	32045.7	20187.8	13299	32917.6	20325.5	14676.2
32412.7	20410	13020.3	31081.4	20439	11103.2	31877.8	19313.5	8277.66	32306.8	20367.3	13351.5	33011.3	20678.2	14985.5
33024.4	20829.1	13114.4	31713.3	20649.9	11312.5	32459.2	19631.5	8701.18	33039.3	20830.2	13589.4	33640.1	21118.9	15350.7
33330.3	21012.5	13391	32414.1	20939.4	11483.5	32763	19831.3	8850.59	33144	21147.1	13787.1	34037.6	20986.7	15669.8
33527.8	20941.4	13579.2	33127	21161.2	11788.2	32606.6	20026.8	8727.03	32535.8	21377.7	13681.5	33633.5	21415.7	15741.4
34024.8	21274.4	13591	33316.4	21266.7	11957.5	33149.1	20207.4	9502.52	33492	22210.4	13960.4	34460.8	21646.8	16516.3
34604.6	21521.4	13591	33748.4	21528.3	12098.7	33530.9	20474.5	10076	33731.3	22998.5	14224.6	34799.9	22256.8	17585.9
35381.9	21641.2	13849.9	34062.8	21722.2	12284.4	33581.2	21017.8	10080.2	33425.4	23652.6	14416.2	33901.2	23054.2	17872.3
35108	22086.5	13973.4	34455.3	21927.7	12417.3	34252.1	20858	9999.66	34156.2	23449.2	14407.4	34240.1	22751.4	16742.3
35388.3	22079	14032.3	35026.4	22014	12481.9	34175.6	21067.4	9976.64	34067.5	23554.3	14451.5	33824.1	22850.9	16793.1
35828	21981.7	14002.9	35400.9	22169.1	12674.5	34030.9	21301.8	10102.2	33791.9	23781.8	14536.5	33611.1	23222.9	18060
35968.1	21959.3	14114.6	35802.6	22379.1	12865.5	34033.5	21370.7	10375.4	33849.2	23933.1	14610.9	33883.6	23416	18427.1
35980.9	22015.4	14144.1	36134.6	22306.7	12732.7	34022.5	21439.8	10025.2	34037.9	23972.2	14530.3	33758.8	23482.6	17941.5
36057.3	22385.9	14155.8	36093.3	22348.7	12869.7	34602.8	21391.2	10604.5	35063	24246.4	14655.9	34887	23738.8	18318.5
36318.6	22427	14302.9	36189.6	22439.1	12990.4	34731.6	21487.5	10988.6	35421.7	24594.1	14981.5	35577.6	23973.5	19440.8
36063.7	22715.2	14397.1	36226.7	22470.3	13058	35034.5	21438.8	10479.2	35838.4	24363.6	14727.9	35178.9	23705.8	18097
36070.1	22827.4	14555.9	36268.1	22535.6	13224.8	35125.9	21513.8	10158.2	36048.6	24265.5	14700.8	34692.6	23538.4	17848.3
36070.1	23003.3	14797.1	36576.6	22634.7	13170.2	35081.5	21783.4	9049.38	36352.6	23531.2	14140.6	33664	21893.3	15715
36082.8	23168	14673.6	36752	22804.1	13226.9	35032.7	21890.9	8331.11	36859.8	23946.9	13854.5	33312	21270.3	14550.1
36019.1	23033.3	14579.4	36975.1	23108.3	13429.4	34602.8	21973	7763.27	36912	24182	13334.3	32971.3	21160.9	14611.3
35655.9	23007.1	14632.4	37040.8	23068.1	13366.9	34510.3	21839.1	7397.26	36901	23752.5	12896.9	32733	20253.7	14304.9
35401.1	22928.5	14732.4	36825.9	23260.4	13460.3	33456.2	21599.8	24317.1	35458	23751.3	21076.8	36561.4	24467.9	13971.2
35496.6	23089.4	14820.7	36668.5	23844.3	13801.7	33437.9	21638.9	16260	31044.8	21804	16295.3	38118.5	19219.8	19335.3
35783.4	23014.6	14808.9	36280.1	24402.5	14098.7	33445.1	21990.7	16009.3	29321.1	22435.9	15727.1	37366.8	19434.9	18777.9
35726	23063.2	14897.2	36090.5	24356.5	14698	33455.9	21970	16430.9	30124.4	22053.7	15965.8	37643.7	19323.4	18922.6
35681.4	22954.7	14838.3	36337.4	24039.5	15145.1	33465.6	22183.9	16536.8	30097.3	21772.6	15118.8	35484.2	19094.9	18198.4
35267.3	22748.9	14761.8	36650.1	23841.4	15671.9	33122.2	21707.8	16680.9	29825.3	21063.4	15840.9	36301.2	19153.4	18575.8
35509.4	21427.9	14644.2	36769.1	23812.3	16210.9	31759.4	21718.9	16616.9	27235.5	21545.2	17196.3	31509.5	19397.7	19445.2
35872.6	21117.3	14644.2	36512.9	23608.5	16259.6	31571.2	22097.8	17926.4	26398.7	22747.6	17030.5	29549.6	19448.5	21543.8
35936.3	21001.2	14708.9	36141.1	23411.8	16377.2	31542.7	22254.3	19096.3	25279.7	22913.9	17007.1	30002.5	19491.6	21805.4
35993.6	20829.1	14632.4	36075.5	23191.2	16509.1	31356.2	22303.9	20622	24472.3	22694.8	17499.2	30216.8	19223.2	22065
36178.4	19384.6	14673.6	36111.7	22714.1	16668.3	30019.9	22433.7	26623.5	22443.6	22865.9	17036.3	29376.3	19260.2	22869.7
36025.5	19433.3	13979.3	36188.1	22228.2	16818.9	29972.8	22204.4	25754.3	22155.7	23333.5	16431.8	28941.1	19778.3	22591.6
35713.3	19624.1	15020.7	36502.6	21999.9	16355.7	30154.6	22143.9	23705.2	23339.7	22332.5	18815.1	28544.2	19990.1	22751.5
35719.6	19425.8	15673.8	36590.5	21795	15939.6	29998.2	22317.9	24735.2	23638.9	21676.3	17443.8	28684.4	18759.2	22929.1
36019.1	19429.5	15638.5	36615.1	21496.1	15912.8	29920.3	22427.2	24434.5	24113.5	22125.7	14571.1	28404.8	20148.6	23647.4
35898.1	19590.4	15638.5	36749	20889.8	15989.8	29930.4	22230.3	21615.8	24196.4	21664.4	14333.8	27761.5	20707	22744.2
35700.5	19272.3	15538.5	37163.2	20731.8	15851.8	29578.2	22069.6	21861.5	24211.1	21549.6	14811.1	26912.1	20629.5	22260.3
35694.2	19283.6	15438.4	37581.1	20516.7	15729.1	29542.8	22023.3	21258.4	24189.1	21257.1	15387.8	26111.9	20477	22536.7
35197.2	19171.3	15420.8	37522.7	20770.5	15628.8	29433.5	21768.2	20675.6	24619.5	21500	15269.1	26169	20230.1	23148.9
34986.9	19051.6	15273.7	37718.4	20656.4	15822.7	29305.6	21608.6	20298.2	24940.2	21360.6	15926.3	25487.6	20295.2	22745.8
35254.5	19010.4	14967.8	37753	20272	16034.5	29026.5	21554.4	19900	24189.1	21781.6	17280.9	25730.9	20980.8	19872.3
35025.1	19163.8	15056	37877.4	20526.2	16032.9	29246.2	21471.6	18990.7	24160.2	21527.4	17058.9	26909.1	20986.9	18880.4
35229	18920.6	15038.4	38084.8	20729.8	15828.5	28706.8	21433.9	19003.6	24894.6	22301.7	16734.5	27756.1	21076.3	19361.4
35209.9	18980.5	15073.7	37856.2	20919.5	15767	29121.8	21486.2	19694.6	25450.4	22904.8	16816.9	29480.6	21918.6	16276.6
35158.9	18834.5	14908.9	38157.5	21234.8	15903.9	28317	21234	18840.1	27060.2	23336.6	16493.9	26882.6	20763.3	21376.6
35082.5	18673.6	14961.9	37701.6	21509.1	15955.5	28065.8	21086.3	19193.7	27841	22409.1	16990.5	27495.7	20740	20787.2
35222.7	18632.4	15038.4	37564.6	21411.5	16056.7	27956.8	21262.2	19586.6	26999.4	22091.4	17787.7	24840.4	20270.6	21918.5
35178.1	19036.6	15185.5	37496.7	21634.4	15959.6	28780.2	21529.5	18444.4	25874.8	20681.9	17218.5	22144.1	19432.5	24602.2
35362.8	18628.7	15350.2	37717.5	21905	16021.7	28344.3	21661.9	19456.5	25231.7	19640.9	17311.1	24083.9	19342.9	23207.8
35611.3	18838.3	15667.9	38707.1	21852.7	15997.3	28278.9	21694.2	19600.5	26058.8	20457.6	18197.3	24012.5	19778.2	22437.6
35949	19002.9	16115.1	38894.1	21830	15962.7	28428.3	21661	19854.5	28803.8	22438.5	18903	26323.9	22596.1	21756.7
36981.2	19339.7	17168.2	39068.1	21730.7	16513.9	28849.3	22426.8	20878.9	28614.1	23199.2	20061.7	26336.8	23491.7	23538.3
38497.7	20436.2	19074.5	39031.3	21768.4	16444.6	30294.5	23840.8	21454.3	27542.3	22830	22845.2	27466.7	24100.5	25215.9
41390.4	22180	20392.4	41009.5	23081.4	16655.2	32493.8	25535.2	22442.5	29839	24050.6	24781.3	30697.4	25276.8	27363.3
44442.5	23553.4	21316.1	42209.4	24468	17143.3	34574.4	27115.5	24662.4	34494	24887.5	27750	32895.3	26946.1	28323.6
45939.8	24541.4	21751.5	42373	25779.5	18118.1	36060.1	27841.5	25780.1	37382.5	25462.8	28970.3	33959.4	27832.1	28506.6
46685.3	24717.3	22033.9	42501.4	26298.3	20273.9	36517.2	28126.5	26075.3	37960.1	26068.4	29394.3	33655.3	28460.4	27678
47042.1	24919.3	22086.9	43626.4	25792.7	21462.8	36974.5	28178.6	25714.5	37931.1	26091	29044.3	33337.5	28640.1	26082.5
46736.3	25009.1	22133.9	45619.2	25792.2	23343.1	37177.6	27988.4	24956.3	38027.1	26198.7	27206.3	33272	28152.9	25836.8
45685	26019.5	22075.1	46522.2	26080.9	24009.9	38650.3	27459.5	25564.1	38002.3	24532.1	27153.1	35215.5	27587.1	22845.9
45404.6	25978.4	20880.7	47055.3	25538.1	23793.6	38519.2	27064.7	25097.4	37390	23845.8	26482.9	34165.1	27586.9	22490.4
45143.4	25892.3	21492.6	46931.6	25100.6	22961.8	38457.9	27059.5	24981.6	37359.1	24007.3	26386.3	33847.5	27269.6	22335.5
44945.8	25862.4	21533.8	46540.9	24825.4	22283.5	38419.3	26966.5	24923.6	37520.2	24743.4	26452.3	33098.7	27144.1	23426.7
45060.5	25293.6	21516.2	46102.1	24945.4	21843	37636.5	27009.4	24197.7	36840.4	24998.3	25843.6	32351.6	27139.7	24048.6
45181.6	25278.6	21710.3	45760.5	25059.7	21588.8	37638.8	27096.2	23936.2	36750.3	24599.8	25202.9	32804.6	27084.6	24095.2
44965	25241.2	21733.9	45790.3	25039.4	21154.3	37605.9	26981.3	23646.2	36728.5	24832.1	24995	33023.3	26897.8	24868.7
44850.3	24874.4	21604.4	45675.1	24980	20897.2	37093.5	26897.5	23114.1	35778	23332	24760.9	33637.1	26863.7	24221.8
44627.3	24331.8	21775	45562.8	24430.4	20722.3	36337.4	26820.4	22408.1	35257.3	23865.6	24121.6	33662.1	26719.8	25429.3
44111.2	24163.4	21716.2	45399.3	24194.8	20927.1	36102.4	26556.4	22068.4	35212.2	24775.9	23927.5	33298.6	26496.8	26409.9
43786.2	23968.8	21663.2	45330.7	24052.6	20931.4	35818.8	26393.2	21948	34902.3	24591.3	23795.3	33139.8	26410.8	26145.8
43263.7	23804.2	21392.6	45179.6	23707.4	20996.6	35573.7	26089	21806.8	34507.5	24363.1	23384.3	32969.1	26295.2	25885.8
42709.4	23493.6	21327.9	44946.1	23465.9	20997.7	35136.8	25806.7	21320.3	34416.9	24890.8	23121.5	33303.5	26060.7	26055.9
42237.9	23433.7	21392.6	44599.8	23254.9	20975.9	35066.6	25582.7	21066.4	34405.3	24744.6	22976.4	33142.5	25690.7	25300.6
41823.7	22793.8	21186.7	44290.7	23099.2	20891.9	34131	25336.4	20568.5	33923	23974.9	22110.9	33578.5	25529.7	24786.1
41683.5	22430.8	21033.7	43780	22864.1	20895.2	33616.9	25222.6	20179.1	33858.4	24032.5	21991.8	33292.3	25414.1	25171.7
41078.2	22011.6	20827.8	43360.3	22635.1	20736	33006.4	24880.3	19893.8	33526.4	23679.1	21224	33147	25132.2	24612.3
39963.2	21652.4	20486.5	42902.1	22454	20498.3	32475.7	24262.7	19447.1	33012.6	23317	20820.3	33020.7	24628.8	23517.5
39071.2	21076.1	20374.7	42250.3	22133.6	20166.8	31638.5	23801.2	19055.2	32208.1	23389.1	20009.8	32984.1	24051.8	22816.3
38198.2	20642	19998.2	41550	21720.2	19987.3	31002	23288	18629.8	31640.1	22878	19462.8	32605	23541.1	22113.2
37299.8	20312.7	19621.7	40254.7	21202.3	19618	30526.5	22757.6	17985.7	31370.1	22063.1	18876.5	32449.3	22793.7	21276.7
36363.2	19751.4	19227.5	39252.8	20660.7	19175.1	29713.8	22200.6	17385.8	30877.8	21265.6	18253.4	32755.5	21783.2	20939.3
35605	19268.6	18915.6	37983.1	19986.7	18683	29017.4	21752	16949.8	30458.1	19597.9	17810.3	32454	20950.2	20018.2
35127.1	18755.9	18509.7	36642.9	19319	18151.9	28299	21418.8	16966.1	30338.5	18433.8	17204.5	32075	20652.8	19983.8
34489.9	18486.5	17733	35492	18883.1	17601.5	27932.8	20928.5	16408.1	30487	16923.4	16834.1	31560.1	20527.3	19261.2
33629.7	18153.4	17327.1	34471.6	18497.2	17044.5	27490	20390.3	15304.4	30230.7	16079.1	16140.8	31304.2	19384.3	18192.3
32979.8	17902.7	16979.9	33574.5	18102.2	16498	27177.6	19973.7	14449.7	30035	15240.3	15596.1	30760.8	19029.8	16968
32228	17479.8	16138.6	32783.8	17711.7	16093.8	26684.2	19398.7	13805.5	30619.7	14851.8	15048.6	30054.3	19191.2	16095.6
31743.7	17161.7	15679.7	32114	17304.6	15642	26322.8	19040.5	13453.4	30151.7	14926.4	14565.3	29968.4	19237.5	15726.5
31329.6	16761.3	15562	31498.9	16981.6	15167.5	25858.7	18811.6	13514.8	30072.3	14697.1	14556.1	29059.6	19093.7	15557.6
30870.8	16379.6	15356.1	30981.2	16761.5	14679.9	25469	18538.5	13485.8	29611.4	14097.7	14457.6	27843.9	18969.3	15138.7
30367.4	15994.2	15097.2	30595.2	16488.3	14190.5	25080.2	18228.7	13343.9	28794	13501.3	14239.9	26747.2	18837.2	14515.3
29889.6	15769.6	14667.7	30278.1	16060.5	13845.5	24847.8	17900	12959.9	28205.9	13555.1	14250.3	26302.9	18834.8	13966.6
29462.7	15556.3	14491.2	30011.4	15709.3	13522.9	24629.9	17654.9	12697.7	28326.3	14323.3	14280.9	27142.7	18666.4	14044.1
28729.9	15459	14238.2	29752.4	15479.4	13241	24540.4	17228.8	11737.1	27753.1	13363.2	12998.4	26481.9	18292.7	12793.3
28405	14965.1	13991.1	29323.9	15212.2	13094.8	24052.4	17018.7	12067.7	27563.6	13834.9	13185.6	26667.9	18210.4	13100.5
28131	14886.5	13914.6	28730	14871.5	12883.9	23988.4	16856.7	11787.1	27203.6	12840	12334.4	25869.4	18028.9	12385.6
27786.9	14673.2	13767.5	28155.6	14637.7	12689.4	23789.7	16650.8	11635.5	26974	12491.9	11769.8	25603.6	17810.5	12027.4
27417.3	14459.9	13708.7	27551.9	14428.6	12498.8	23592.8	16445.9	11347.5	26595.6	11557.5	10792	24599.6	17407.6	11202.6
27328.1	14527.2	13714.6	27134.7	14263.9	12289.7	23667.6	16389.6	11014.8	26914.6	12791.2	9858.02	26662.8	17061.9	11538.7
27028.7	14545.9	13708.7	26794.9	14166.5	12210	23689.8	16235.7	10331	26819.8	12357.8	8803.02	26470.6	16473.1	11052
26767.4	14411.2	13685.1	26606.8	14131.6	12139.3	23565.1	16097.2	10061.7	26620.2	11871.5	8133.41	25910.9	15895.3	10575.8
26703.7	14355.1	13538.1	26317.6	14130.1	12046.3	23515.7	16031.1	10017.5	26614.8	12101.8	7994.05	26050.2	15871.2	10570.9
26557.2	14276.5	13555.7	26092.1	14144.8	11997.5	23440.1	15966.3	9931.91	26609.6	11923	7883.12	25968.8	15685.1	10456.3
26410.6	14216.6	13508.6	25919.2	14143.1	11915.9	23385.3	15883.5	9762.83	26700	12154.3	7597.57	26450.1	15470.7	10490.2
26499.8	14111.9	13338	25783	14155.6	11855.3	23287.4	15888	10208	26611.4	12360.4	7970.92	26247.3	15770	10534.6
26423.4	14104.4	13261.5	25743.1	14167.7	11826.4	23280.4	15834	10067.6	26483.5	11968.6	7749.11	25647.3	15769.4	10299.4
26066.5	14010.8	13267.4	25794.3	14156.1	11784.8	23188.8	15670.4	9646.18	26480.1	11447.7	7372.09	25476	15458	10082.2
26155.8	13838.7	13173.3	25766.8	14078.3	11756.3	23023.9	15695.1	10308.4	26346.1	11389.5	7880.77	24981.3	15811.8	10044
26187.6	14003.3	13114.4	25670.7	13991.8	11701.4	23180.6	15692.5	9929.71	26382.7	11488	7429.85	25128.7	15831.2	10037.6
26206.7	13999.6	13232.1	25598.1	13984	11689.6	23177.7	15722.7	9951.75	26418.8	11653.9	7254.92	25459.4	15580.7	10079.9
26391.5	14040.7	13214.5	25633.4	14011.1	11655.2	23218.1	15805.7	10193.6	26338.8	11620.9	7566.95	25096	15800.1	10074.9
26308.7	14040.7	13085	25747.6	14070.4	11643.4	23218.8	15730.9	9998.4	26206.2	11220.6	6980.63	24478.4	15756.1	9761.12
26130.3	13692.7	13261.5	25843.1	14065.3	11675.6	22888.4	15676.4	10388.5	26412.3	11891.2	6685.25	25594.3	15179.9	10119
26767.4	13868.6	13255.6	25782.3	13942.5	11607.6	23069.8	15967.3	11063.8	26493.5	13167	8193.61	26253.3	15573.3	10468.7
26958.6	14022	13155.6	25818.4	13869.7	11601.4	23227.2	16015	10915.3	26266.1	13444.9	8002.15	26075	15268.9	10298
26614.5	13662.8	13443.9	26117	13962.8	11631	22887.1	15908.7	11048.9	26520.8	12912.5	7664.87	25768.5	14498.5	9960.73
26232.2	13644.1	13543.9	26394	13929.5	11576.9	22870.1	15741.1	10407.5	26658.3	12640.6	6511.07	25970.1	13916.8	9632.31
25690.6	13524.3	13261.5	26263.8	13859.1	11627.3	22765.1	15413.7	9590.23	26561.2	12315.8	5049.01	25901.9	13431.7	9306.83
25397.5	13082.7	12855.6	25901.8	13682.2	11630.2	22359.2	15184.3	10129.2	26668.8	12521.5	5023.3	25747.4	13377.7	9152.49
24078.6	12401.7	12396.6	25450.9	13514	11469.5	21756.2	14457.7	9114.15	26651.9	11123.5	3154.48	24413.9	12387.6	8255.88
22504.8	11806.7	11884.8	25042	13336.3	11304.6	21281.3	13653	7077.43	26774.9	10849.9	1453.63	24298.4	11337	8467.04
21944.1	11499.8	10772.8	24587.7	13080.3	11125.8	21094.4	13205.4	6455.58	26534.6	9542.32	1071.97	25420.2	11059.8	8260.07
21536.3	11013.3	10090.3	24008	12837.2	10947.9	20791.9	12974.4	6544.32	26351.6	8877.68	1184.12	24633.1	11184.9	7927.94
21128.5	10758.8	10055	23490.7	12692.1	10768	20640.8	12856.4	6169.38	26436.2	8816.66	1047.7	25033.2	10857.1	8127.5
21313.3	10627.9	10025.6	23174.2	12630	10589.4	20566	12901.6	6895.67	26485.6	9229.61	1401.76	25205.9	11017.7	7912.49
21459.8	10624.1	9849.07	23033.7	12604.8	10377.1	20571.6	12925.3	7198.18	26445.5	9421.22	1505.86	25008.4	11292.5	7722.6
21561.8	10770.1	9960.86	23014	12602.1	10137.6	20658.4	12962.7	6983.43	26587.4	9781.33	1417.82	25450.1	11270.5	7643.09
21708.3	10916	9972.63	23112.5	12633.5	9954.34	20755.5	13006.9	6944.12	26468.9	9608.75	1433	24911.3	11420.1	7550.83
22039.6	10931	10078.5	23260.6	12656.3	9809.58	20788	13129.9	7243.57	26483.1	9988.84	1814.69	24779.4	11700.7	7311.41
22198.9	11110.6	10155	23413.6	12688.8	9738.1	20978.5	13194.7	5349.03	26435.4	10350.2	1630.78	25193.1	11836.7	6979.45
22345.5	11387.5	10413.9	23575.1	12758.3	9793.69	21370.7	13307.7	4762.33	25817.6	10183.3	929.738	25600	11734.3	6761.62
22893.5	11649.5	10513.9	23773.2	12912.4	9932.79	21820	13601.3	7125.84	24353.4	10016.2	1043.15	25239.6	12067.2	6955.72
23078.2	11761.7	10672.8	24099.1	13296.3	10157.1	22146.9	13810.5	8508.42	23446	9769.17	1016.76	25146.4	12074.3	7261.66
23715.4	12240.7	10678.7	24498.6	13585.1	10487.2	22672.3	14206.8	8455.9	22377.4	9164.69	1169.6	24735.9	12530.1	7720.45
24142.3	12472.8	10908.1	25076.7	13846.5	10826.9	23036.8	14474.6	9069.57	21956.5	7916.19	1140.09	23749.8	12811.7	7492.97
24677.5	12678.6	11202.3	25636.8	13955.2	11224.7	23282.5	14649.5	7274.79	24115.2	9591.38	3317.77	25531.9	13558.9	6732.33
25200	13071.5	11478.8	26144.8	13769.8	11352.5	23708.8	14872	8329.7	26022.4	10377.7	4886.44	25544.1	15531.9	6154.39
25391.2	13561.7	11690.6	26214.4	13595.4	11164.3	24228.4	15023.1	9066.7	26705.7	11254.5	4885.66	25861.4	15643.8	7710.65
26200.4	13812.5	11996.6	26275	13650.6	10807.4	24617.3	15512.7	11489.1	26936.6	12426.9	6864.64	25613.3	16105.8	9557.92
26869.4	14250.3	12349.6	26536.8	13992.5	10817.9	25157.7	15944.5	15357	26932.1	12561.2	7662.06	24986	17089.7	9667.64
27309	14729.3	12537.9	27062.9	14465	10735.7	25737.6	16216.4	15802.3	27068	12830	7806.66	24642	17783.3	9373.15
28277.5	15111	12920.3	27600.9	15003.3	10978.2	26257.4	16810.4	17158.9	26911.4	13843.3	8543.29	24952.7	18439.7	8809.09
28959.3	15395.4	13038	27827	15446.4	11231.4	26680.3	17212.3	17865.9	27259.5	15304.7	9087.02	26744	18730	8536.05
29303.4	15634.9	13202.7	27974.2	15825.1	11630.8	27067.8	17452.2	17757.1	27414.6	16150.5	9224.15	26977.2	18795.1	8341.63
29794	15956.8	13296.8	28365.1	16139.2	11906	27558.9	17757.1	17922.1	27923.9	16571	9445.83	26908.9	19015.5	8527.01
30392.9	16237.4	13461.6	28883.3	16420.2	12152.5	28008.5	18136.4	18341.9	28445.1	16899.9	9863.97	27221.2	19250.7	8825.78
30552.2	16345.9	13420.4	29528.5	16900.2	12392.5	28270.6	18240	18262.4	28964.6	17007.7	10233.5	27562	18728.7	9764.64
31004.6	16540.5	13467.5	30020.9	17204.1	12609.6	28610.1	18516.4	18653.5	29433.8	17400.8	10776.9	27815	18502.5	10185
31208.5	16787.5	13508.6	30558.1	17490.1	12896	28968.3	18686.1	18738.5	29534.8	17458.1	11922	28249.3	18501.5	11541.3
31660.9	16780	13608.7	31093.2	17871	13133.1	29173.3	19005.7	18492.3	29256.7	17641.1	14689.6	26526.8	18674.9	12474.7
31998.6	17094.4	13543.9	31601.1	18102.9	13338	29604	19207.8	18216	30323.5	18580.3	15798.6	26725.7	18965.2	13867.1
32336.3	17659.5	13261.5	32080	18319.9	13710.8	30268.1	19314.1	18586.6	31977.2	19484.2	15768.1	27829.9	19341.5	14159.3
32361.8	18048.6	13332.1	32586.9	18466.6	13936.6	30788.4	19339.9	19128.8	31952.7	20009.9	15479.7	28239.9	19151.3	14649.1
32642.1	18063.6	13391	32893.7	18592.2	13954.7	30961	19509	19567	32487.1	20214.4	15965.3	28230.7	19204.4	14919.1
32897	18243.2	13579.2	33200.6	18802	14024.9	31268.2	19693.6	20040.9	32215.6	20643.3	16017.2	28332.5	19110.5	15366.8
33164.6	18138.5	13714.6	33536.1	19100.7	14200.6	31308.7	19867.3	20593.8	31922.9	20934.5	16685.2	28093	19015.3	15363.7
33381.2	18303.1	13761.6	33550	19172.7	14433.5	31564.9	20001.2	20773.5	31998.1	21442.1	16930.5	28212.3	19095	15825.1
33610.6	18419.1	13855.8	33672	19224.8	14407.6	31769.6	20149.9	21048.7	32475.5	21115	17298.4	28222.2	19104.6	15377.1
33629.7	18639.9	13849.9	33978.4	19467.6	14356.6	32047.1	20154.6	21439	32038	21435.1	16614.8	28328.1	19020.8	16020
34005.7	18711	13991.1	34194.5	19699.3	14420.4	32188.4	20411.3	21613.7	32330.3	21984.4	18014.3	28549	19115.2	16389.1
34037.5	19059	14097	34399	19847.4	14493.2	32542.1	20450.4	21440.7	33028.2	21640	16354.6	28670.5	19273.8	15835.8
34005.7	19066.5	14332.3	34574.9	20036.1	14614.5	32593.8	20498.4	21561.5	32925.9	21268.6	16527.5	28646	19123.1	16070.1
33782.7	19242.4	14344.1	34658.9	20125.9	14701	32778.5	20379.2	22018.9	32349.3	20734.5	15486.1	28806.7	18891.9	16251.9
33687.1	19365.9	14361.8	34706.1	20264.7	14731.6	32909.6	20336.2	22433.7	32058.3	20350.6	15154.2	29032.7	18720.4	16469.3
33808.1	19317.3	14491.2	34743.8	20391.9	14678.6	32864.1	20413.2	21795.7	32446	20730.9	14839.8	28671.7	18977.5	16251
34050.3	19336	14444.1	34753.5	20564.1	14745.4	32847.8	20550.8	21673.2	32911.5	21308.5	15562.8	28881	19141.6	16156.2
33986.5	19205	14414.7	34711.1	20608.4	14846.3	32723	20502.1	21597	32976.7	20874.4	15671.1	28620.3	19110.8	15619.5
34063	19246.2	14514.7	34665.1	20662.3	14957.2	32758	20565.4	21958.4	33286.3	19819.7	15410.6	28994.1	18984.6	14355.1
33961.1	19126.4	14550	34645.3	20594.6	14930.8	32614.9	20528.6	21792	33235.6	19806.9	16012.1	28992.5	18932.9	14571.1
33840	18987.9	14508.8	34672.7	20555.2	14910.7	32453.9	20454.7	21346.3	33537.7	19752.2	16336.3	28976.5	18998.2	14612.4
33910.1	18999.2	14491.2	34640.3	20462.9	14958.3	32415.7	20503.5	21189.8	34105.9	19692	17157.6	29316.5	19100.4	14440.1
33738.1	18711	14408.8	34700.5	20446.8	15034.9	32082.2	20388.1	20910.2	33898.1	19579.5	17950.2	29150.9	19054.1	14688.3
33731.7	18748.4	14208.8	34610	20176.5	15043.3	32039.3	20340.4	21231.3	32535.7	20899.6	18000.7	28985.2	19009.1	16196.9
33610.6	18610	14108.8	34558.9	19984.5	14998.1	31798.3	20242.4	20799.4	32581.3	20704	17682.2	28801.4	19119.4	15881.9
33343	18527.7	14097	34491.8	19865.5	14970	31593.7	20102.4	20191.2	32176.2	20044.6	17405	28800.3	19121.9	16183.1
33292	18621.2	14191.1	34373.7	19654.1	14942.9	31547.8	20097.9	19871.2	32672.7	18584.7	16652.6	28878.1	19140.4	15050.8
32744.1	18553.8	14085.2	34212	19582.5	14973.8	31329.1	19751	18855.2	33336.2	18625.7	15286.6	28613.5	19218.1	13768.9
32482.8	18336.8	13961.7	33933.6	19306.8	14897.3	30973.6	19579.2	18447.5	33062.2	18197.7	15103.8	28358.7	19189.7	13653.7
32572	18385.4	13767.5	33671.1	18923	14840.7	30845.3	19589	18262	32393.4	19446.1	14979.4	28216.8	19312.9	13905.3
32463.7	18164.7	13779.3	33473.2	18931.2	14823.4	30469.3	19526.5	17197.9	32198	20391.7	14611.7	27692	19375.5	14284.5
32304.4	18018.7	13838.1	33381.7	18774.9	14790.5	30169.5	19464.3	16538.3	32080.2	21046.5	14475.5	27335.2	19267.9	15012.5
32228	17928.9	13802.8	33188.7	18633.1	14790.5	29865.4	19430.9	15535.2	32368.4	20551.3	14869.1	26813.7	19251	14756
32068.7	18007.5	13873.4	33044.2	18593.2	14832.3	29731.9	19383.6	15148.7	31948.6	20037	15652	26548.5	19162.6	14126.3
31820.2	17816.6	13885.2	32909.4	18479.5	14768.6	29363.9	19258.6	14511	31423.3	19756.9	15727.6	26034.2	19336.4	13970.8
31915.8	17790.4	13873.4	32628.6	18358.2	14694.2	29181.1	19294.4	15769.1	31014.6	19963.3	15917	26310.7	19003.3	12714.4
31858.4	17794.2	14079.3	32353.5	18212.2	14706.2	29031.1	19312.1	16337.9	29477.3	19671.9	15730.4	26120.2	18845.3	12849.2
31724.6	17681.9	13832.2	31988.6	18138.2	14727.5	28679.6	19198.9	15958.9	29002	19853.7	15355.9	25924.8	19014.9	12536.7
31769.2	17659.5	13608.7	31767.8	18076.8	14739.3	28405	19209	16047	27209	19440.3	14883.2	26596.8	19322.6	11367.1
31832.9	17689.4	13538.1	31834.2	18100.5	14772.4	28231.7	19362.9	17056.9	25359.1	21346.2	15061.6	28863.6	19803.4	11639.6
31737.3	17738	13538.1	32102.8	18584.9	14863.9	28190.1	19559	18236.5	25328.2	19006.3	20598.7	30559.4	19772.6	14871.7
31731	17666.9	13755.8	32402.4	18699	14775	28068.9	19861.4	18644.7	24636.6	16454.9	18615.5	28187.6	16814	17897.2
31775.6	17809.1	13879.3	32936.8	18438.7	14787.6	28138	19878	17641.8	25077	16020.8	18402	27599.5	16646.8	20214.5
31922.1	17906.4	14002.9	33603.2	18310.7	15304.4	28096.3	19790.4	16228.4	25097.5	15910.1	19040.2	27562.5	16874.9	20388.8
32087.8	18179.6	14291.2	33792.3	18351.6	15305.1	28203.7	19777.6	14822.4	26218.6	16234.7	19788.2	28663	16987.9	20785.7
32686.7	18520.2	14838.3	33735.3	18848.2	14831.3	28403.8	20128.2	14428.5	27215.5	15950.4	20686.9	29856.8	16989	20232.6
33253.8	18875.7	15932.7	33872.5	19485.2	13862.5	28681.5	20588.9	14829.4	27675.4	16742.4	20852.4	29503.5	16932.3	23250.5
34617.3	20058.2	17762.5	34543.5	19613.5	14268.5	29955.2	21595.7	16405	27721.7	16409.7	21151.6	29821.9	20128.3	21812
37968.8	22079	19168.6	36082.8	20201.5	15061.3	32604	23515.4	18411	32024.5	22184.2	20871.1	34956.3	24258.3	23875.5
41390.4	23879	19980.6	38919.6	21414.2	15516	35317.6	25289.2	20323	38406	26051.4	23262.7	37888.1	25963.9	23598.4
42518.2	24634.9	20274.7	41363.9	23841.4	16042.1	36501.6	25832.3	21550.2	40729.9	27642.6	24112.3	38318.6	26564	24027.8
43174.5	24908.1	20139.4	42737.4	25780.2	17895.7	37055.3	26015.7	21572.2	42004.1	28485.6	24307.4	38099.5	26939.2	22966
43626.9	24979.2	20127.6	43644.3	25976.6	20012.8	37301.1	26158.7	21213.7	41949.6	29062	23888.3	38102.5	26950	23456.8
43983.7	25031.6	20121.8	43659.4	25509.8	22132.1	37435.5	26292.2	20882	42380	27557.3	22642.2	37576.2	26773.3	21820.7
44162.1	25050.3	20080.6	43489.7	25841.5	23000.6	37489.9	26350.7	20338.9	42424	27192.7	21728.9	37372.2	26599.6	21335.6
44372.4	25069	20021.7	43957.7	25357.7	21875.9	37525.1	26431.5	19976.9	42430.2	27493.4	21303.8	37234.3	26550	21516.5
44805.7	25065.3	20162.9	44412.9	24576.4	20713	37544.1	26661.5	19611.5	42096.5	29212.2	21236.8	37578.7	26443.5	23352.5
44773.8	25121.4	20333.6	44544.8	24518.1	20169.5	37640.7	26678	19642.2	41815	30078	21145.4	38590.9	26443.5	24244.4
44901.2	25110.2	20474.8	44657.5	24669.7	20013.9	37645.8	26764.2	19542.3	41933.5	29427.8	21131.8	37756.5	26291.4	23622.3
44958.6	25012.9	20368.9	44804.2	24706.5	19951.7	37515.3	26767.6	19359.2	42113.1	28668.2	21129.5	37086.3	26046.9	22709.8
45015.9	25031.6	20263	44932.9	24670.8	19918.2	37542.1	26772	19290.9	42148.6	29046.4	21113	37014.4	25998.2	23024.5
44754.7	24893.1	19927.6	45051.4	24625.3	19944.6	37333.8	26577.1	19164.7	41977.1	28762.7	20886.8	36615.8	25899.1	22945.1
44608.1	24900.6	19921.7	45086.2	24418.2	19997.4	37355.8	26503.6	19193.8	41946.7	28548.7	20694.8	36576.4	25770.8	23116.4
44538.1	24983	19833.5	45055.9	24277.6	19992.3	37468.2	26452.7	19320.7	42085.4	29028.3	20613.3	36654.7	25726.6	23684.1
44544.4	25042.8	19715.8	45007.1	24335.8	19969.4	37545.9	26430.9	19398.4	42194	29800.3	20584.2	37013.5	25729	24349.8
43990.1	24911.9	19651.1	44918.9	24365.5	19877.8	37369.2	26151.1	19447.5	41952.4	28949.8	20175.9	36899.5	25488.7	24241.1
43244.6	24765.9	19268.6	44660.7	24168.9	19743.9	37147.8	25711.3	19591	41720.1	28660.3	19686.8	37064.8	25236.6	24289.7
42715.8	24608.7	19127.4	44223.1	24005.1	19609.7	36923.5	25425.2	19626.8	41436.8	27958.3	19438.7	36878.9	25057.8	23985.4
41791.9	23987.5	19256.9	43590.3	23883.9	19430.4	36092.7	25000.5	19067.2	40241.4	25173	18900.8	35972	24661.5	22971.7
40944.4	23366.3	19027.4	42758.4	23556.8	19244.1	35222	24536.2	18366.1	38792.9	25548.5	18620.4	36839.3	24607.3	24462.7
40173.5	22932.2	18750.9	41794.2	23195.5	19040	34592.3	24096.9	18138.4	37962	24316.4	18232.7	35986.5	24428.7	24023.8
39294.2	22363.4	18374.3	40746.6	23017.9	18730.7	33761.3	23577.9	17798.4	36579.1	23817	17774.5	35590.4	23720.1	24301.5
38255.6	21847	18027.2	39680.8	22596.9	18431.9	33010.2	22985.1	17605.9	35440.5	22919.3	17385.8	34984.3	23114	23921.6
37280.7	21424.1	17509.5	38529.1	21976	18221.8	32389.6	22385.2	17531.8	34850	21777.2	17258.2	33832.2	22709.3	23004.2
36401.4	20881.5	16679.9	37543.9	21461.8	17978.1	31590.2	21761.5	17324	34190.6	21211	17145.1	32581.8	22152.6	22770.9
35554	20365.1	16426.9	36689.3	20845.7	17522.2	30850.8	21273.2	17074.9	33308.7	20071.9	16789.2	32315.8	21380.1	22654.8
34477.2	19998.3	16168	35882.7	20249.1	17105.7	30336.8	20665.9	16723.5	32722.8	18415.7	16459.1	32236.9	20315.7	21967.8
33419.5	19500.6	15809.1	35091.1	19691.3	16648.8	29627.9	20052.8	16335	32207.5	16978.4	16267.7	31586.2	19469	20949.4
32795	19021.6	15579.7	34139.9	19169.5	16132.1	28951.7	19687.5	15993.3	31518	16268.3	16023.5	31101.1	19090	20434.3
32183.4	18696	15026.6	32957.5	18826.5	15604.3	28494.4	19257.6	15741	31891.4	16264.6	16015.8	30725.6	18795.4	20193.1
31335.9	18134.7	14597.1	31657.9	18604.3	15136.9	27717.7	18733.4	15302.1	31622.3	15868.5	15850.9	29925.5	18336.1	19561.8
30373.8	17779.2	14179.4	30457.1	18185.6	14756.6	27232.2	18158	15069.7	31056.9	16226.5	15947.3	30275.8	17504.1	19422.7
30055.2	17532.2	14020.5	29407	17761.4	14366.7	26938.6	17965.8	14953.6	30387.1	15854.1	15809.4	29755.6	17058.5	19036
29672.9	17229.1	13838.1	28838.5	17521.7	13961.5	26587.1	17733.3	14705.9	29280.1	16373.4	15653.8	30281.7	16772.9	19463.6
29182.3	17008.3	13726.3	28499.3	17346.9	13582.2	26329.3	17465.3	14622.5	28832.5	14881.6	15333.2	29040.2	16407.6	17781.8
28895.6	16473.2	13561.6	28037.1	17262.6	13232	25732.9	17289.4	14212	27101.7	14896.4	15020.8	28533.3	16282.8	18174.4
28538.8	16278.6	13408.6	27588.3	17021.4	12886	25535.8	17078.5	14051.8	26663.3	15074.9	14794.9	28696.3	16134	18233.2
28303	15904.4	13332.1	27248.8	16643.2	12583.4	25155.5	16943.6	13749.3	25906.8	14859.8	14565.3	28079.3	16009.7	18150.2
27946.2	15829.5	13179.2	26980.1	16227.8	12372.3	25076.5	16736.2	13643.2	25833.6	14282.8	14234.8	27724.1	15828.4	17381.5
27474.7	15679.8	13073.3	26716.9	15999.8	12236.2	24923.1	16486.9	13620.8	25510.5	13555.1	13786.4	27095	15554.9	16594.1
27258.1	15578.8	12873.2	26310.3	15777.9	12123.1	24814.9	16343.2	13594.8	25268.9	13355.5	13600.2	26777.9	15397.5	16412.7
26907.6	15271.9	12861.5	25933.1	15625.7	11999.9	24502.9	16176	13393.9	24627.9	13079.4	13307	26109	15134.8	16378.9
26805.7	15391.7	12855.6	25491.3	15425.5	11838.2	24617.4	16131.9	13698.4	24766.3	12402.9	13172.3	25735.2	14898.8	15567
26620.9	15410.4	12837.9	25371.7	15449	11768.2	24637.5	16037.7	13876.3	24852.5	13186.1	13130.4	26811.9	14916.3	16414.3
26633.6	15148.4	12796.7	25274.7	15561.2	11683.8	24379.4	16035.8	13495.6	24302.9	12466.4	13062.9	25417.4	14773	15717.6
26557.2	15118.5	12667.3	25205.9	15446	11586.6	24345.1	15972.5	13454.1	24198.1	12403.9	12976.6	25418.5	14679.9	15597.9
26251.3	15039.9	12673.2	25209.3	15379.4	11518.5	24261.6	15826.8	13454.3	24070.2	12021.3	12637.7	25220.2	14448.7	15097.9
26397.9	14871.5	12673.2	25146.9	15205.4	11490.8	24095.2	15901	13231.8	24017.3	12973.4	12898.9	25929.1	14643.6	16473.9
26480.7	14886.5	12614.3	25099	15051.1	11441.1	24109.8	15928.5	13189.6	23778.4	12129.6	12924.1	24990.3	14547	15444.8
26493.5	14908.9	12508.4	25245.9	15039.9	11426	24132	15908.9	13164.9	23899.5	12948.8	12953.6	25934.5	14691.7	16287.2
26308.7	14942.6	12484.9	25373.5	15030.4	11429.7	24164.7	15812	13208.6	23888.4	12326.3	12697.1	25547.8	14511.2	15407.2
26149.4	14961.3	12602.6	25342.7	14984.5	11400.7	24181.3	15757.8	13260.9	24277	12827.8	12504.5	26449	14557.2	15986.4
26200.4	14905.2	12520.2	25221.9	14944.7	11385.9	24121.6	15771	13223.4	23830.5	12159.3	12576.7	25387.4	14393.7	15280.8
26149.4	14875.3	12549.6	25068	14933.6	11366.1	24088.1	15759.9	13366.2	23846.5	12542.4	12593.2	26100.9	14329.7	15859.2
26225.8	14890.2	12767.3	25026.3	14950.7	11335.1	24086.8	15860.5	13544.4	23821.8	12431	12702.5	25301.3	14222.4	15778.1
26455.2	15036.2	12885	25177.6	15014.8	11302	24202.7	16013.9	13635.5	24102.1	12993.9	12529.6	24797	14229.6	16152.4
26346.9	15032.4	12926.2	25527.6	15220.7	11306	24185.5	15980.6	13806.6	24291.5	13706.5	12387.8	24999	14100.9	16591.5
26417	15058.6	12861.5	25681.1	15284.9	11332	24203.7	16006.9	13838.3	24113.2	13707.1	12464.2	24592.6	14059	16548.7
26780.2	15399.2	12890.9	25609.3	15257.3	11390.2	24536.1	16195.8	14351	24421.7	13962.9	12879.4	24369.5	14285.8	16884.4
27054.2	15747.2	12761.4	25824.9	15476.3	11490.5	24881.3	16302.5	14917.6	25230.7	14557.4	13266.3	25398.9	14619.2	17666.1
26748.3	15586.3	12655.5	26139.2	15845.8	11591.8	24723.1	16135.2	15039.4	24505.2	13823.8	13034.1	24713.6	14183.5	16754.7
26366	15863.2	12261.3	26080.5	15772.6	11617.5	25000	15866.5	16278.1	25450.6	13881.9	17269.8	26073.4	13899.8	17040.4
26340.5	15687.3	12037.8	25679.6	15783.8	11634.3	24824.4	15810.9	16034.4	24820.1	13802.8	15412.8	25562	13874.6	16785.3
25977.3	15750.9	11814.2	25262.1	15824.3	11605.8	24905.6	15579.2	16640.2	25226.3	13131.7	18212.6	25677.9	13521.2	16394.5
25098.1	15470.3	11449.4	24881.9	15822.3	11509	24662.3	15054.2	16558.3	24657.5	11815.6	17860.3	25638.4	13007.8	15486.2
24034	15200.8	10908.1	24278.4	15539	11365	24409.5	14420.4	16177.7	24414	11695.9	18038.5	26958.9	12510.2	16693.9
23823.7	15290.6	10002	23802.5	15149.1	11187	24470.5	14145.8	15960.5	26533.3	12132.8	18249.4	26814.9	12307.5	16674.5
24282.5	15343	9560.78	23398.1	14946.5	10975.3	24476.7	14281.7	16163	27153.8	13152.3	17886.9	26521.3	12941.7	15810.2
24282.5	15264.4	9466.64	23310.9	15256.7	10785.6	24401.5	14261.9	16067.9	27065.4	13461.3	17685	26709.2	13022.1	15768.7
24492.7	15373	9578.43	23582.5	15672.2	10586.1	24511.7	14374.7	16149.3	27261.3	13607.4	17657.8	26895.7	13240.5	15729
24664.8	15597.5	9560.78	23897.6	15945.2	10380.8	24697.2	14470	16553.3	27670.8	13812.1	18171	26721.9	13352.2	16158
24480	15309.4	9425.45	24269.7	16230.8	10131.3	24377.9	14392.5	16512.5	27326.1	14315.3	17852.3	26689.3	13184	16701.4
24371.7	15590	9784.35	24381.3	16119.9	9891.89	24631.9	14421.3	16641.2	27806.7	13383	18413.6	26636.9	12839.5	17352.3
25078.9	16035.3	10002	24493.9	16131.8	9742.7	25109.8	14787.3	17374.3	27957.5	14054.8	19090.8	26857.4	13276.5	17127.5
25327.4	16293.6	10266.8	24701.5	16511	9775.99	25386.2	14925.1	17029.6	28815	13999	19104.9	27573.7	13969	17411.2
25920	16712.7	10319.8	24893.7	16895.7	9849.98	25798.8	15233.3	17405.7	29467.7	15082.7	19541.3	28494	14719.1	18082.1
26620.9	17262.8	10443.3	25267.3	17305.2	9905.88	26397	15611.3	17721.5	30185.6	15883.7	20024.1	29261.4	15375.2	18613
26958.6	17442.4	10619.8	26025.5	17920.5	9970.55	26614.6	15820.2	17985.1	30472.3	16336.6	20169	29716.7	15563.6	18935.8
27168.8	17693.1	10678.7	26408.2	18263.3	10029.2	26896.6	15941.6	17964.9	30612.5	16195.8	20217	29378.1	15741.8	18692.2
27398.2	17872.8	10431.5	26722.2	18682	10209.8	27071.1	16043.9	17772.2	30389.3	16647.8	20068.2	28798.9	16057	18396.8
27825.1	18243.2	10572.7	26945.4	19080.1	10302.5	27505	16305.1	17956.7	30896	17244.9	20249.1	28843.6	16323	18715.8
27901.6	18595	10761	27195.9	19503.2	10550.7	27961.9	16431	17641	30836.1	17411.1	20163	28433.5	16240.9	18338.5
28634.3	18943	10855.2	27613.5	19810.8	10772.6	28357.4	16794.5	18187.7	31602.4	18136.9	20288.4	28378.5	16760.6	18868.9
29328.8	19313.5	11090.5	28088.2	20081.3	11027.8	28822.6	17271.5	18308.4	31664.7	18819	20313.5	28260.2	17118.6	18898
29934.2	19597.9	11231.7	28620	20497.9	11215.5	29139	17576.3	18931.4	32676.7	19054.6	20781	28325.4	17174.4	19426.8
30106.2	19684	11420	29272.2	20834.4	11433.1	29257	17670.2	19132	32887.8	18900.6	20727.5	28166.1	16904.3	19400.3
30475.8	20129.3	11620	29822.2	20973	11603.6	29815.6	17931.6	18672.3	33350.8	20153.6	20095.6	29257.3	16464.5	20351.5
31163.9	20469.9	11855.4	30525.1	21171	11847.6	30283.3	18436.3	17619.9	32126.2	20682.9	19586.7	28871.3	15608.1	19884.1
31839.3	20892.7	11890.7	31077	21260.7	11946.2	30774.2	18794.4	18759.8	33508.3	20960.8	20283.6	28995.5	15917.7	20658.2
32259.8	20799.2	12243.7	31601.6	21352.2	12073.6	30677.1	18996.7	18838.8	34267	21076.9	21136	29294.3	16328	21052.4
32661.2	21117.3	12296.6	32429.8	21529.2	12279.3	31160	19396.6	17715.3	31005.7	21431.4	18395.9	29227.5	15307.9	19320.2
33005.3	21566.3	12667.3	32926.2	21732.2	12343.5	31830.9	19731.2	18307.9	30398.6	21800.7	16846.5	30554.1	15442.6	19920
33432.2	21618.7	12837.9	33451.8	21888.5	12397.2	31786.1	19832	17118.4	33870.9	21747.9	19369	31310.6	15438.4	20445.3
33948.3	21929.3	13208.6	33821.2	22000.8	12551.4	32300.9	20026.7	16528.3	36211.6	21825.4	21232.6	30722.9	15762.7	21714
34222.3	22153.8	13273.3	34079.7	22156.8	13250.4	32561.5	20207	16555.3	36176.1	20981	18562.9	30234.5	15847.5	20370.5
34738.4	21978	13361.6	34395.1	22344.8	13051.9	32319.4	20501.5	14720.1	35609.4	20402.3	15241.8	29398.1	16218.8	18870.1
35534.9	22217.5	13255.6	34803.4	22489.9	12904.4	32656.6	20886.6	14157	36170.2	21318.4	14758.5	29477.8	17034.5	19025.7
35554	22509.4	13214.5	35134.8	22707.6	13413.5	33052.2	20893.2	15589.7	36930.7	22613.9	17364.2	30734.3	17153.3	20292.4
36044.6	22659	13214.5	35308.1	23088	13803.7	33135.8	21213.3	14599.2	36800.7	23021.1	15920.3	31560.4	17539.8	19791.9
36248.5	22902.3	13320.4	35647.2	23138.6	13923.2	33547.4	21301.9	15553.3	37569.7	22989.5	15753.7	31014.2	17802.4	19985.8
36235.8	22808.7	13491	36072.8	23304.9	13868.5	33293.5	21456.6	14233.5	36320.1	22989.8	15361.9	32828.1	17728.6	19123.6
36331.3	22988.4	13543.9	36265.7	23505.2	14046.1	33639.7	21420.7	15579.5	37592.1	22200.7	14881	31199.7	17779	19065.6
36337.7	23018.3	13785.2	36534.4	23531.6	14084.6	33567.9	21576.8	14916.6	36691.4	22603.5	14977	32926.2	17808.7	18619.7
36382.3	22674	13808.7	36475.5	23643.4	14072.8	33256.9	21500.4	13995.7	36817.9	22538	14770.4	30924.6	17845.3	18538.9
36509.7	22962.2	14014.6	36540.6	23568.2	14178.4	33718.3	21586.9	15260.7	37740.8	22101.6	14966.3	31288.7	17943.2	18570.1
36541.6	23089.4	14155.8	36257.9	23545.3	14194.4	33740.3	21730.2	15211.3	37089.7	21875	14647.7	31557.5	17942.2	17914.4
36484.2	22973.4	14079.3	36544.3	23606.5	14368	33546.9	21705.3	14501.3	36351.8	21353.3	14333.3	31629.9	17876.1	16749.4
36242.1	22677.8	14144.1	36302.2	23659.1	14309.5	33218.8	21637	13230.8	34430.8	21369.2	14061.2	32618.3	17723.5	16137.9
36299.5	22655.3	14191.1	36649.5	23646.1	14504.9	33200.5	21694.5	12928.3	34066.3	21624.7	14064.2	32831.6	17806.5	16123.8
35987.3	22917.3	14267.6	36367.9	23610.4	14760.7	33490.5	21727.7	13578.4	33029.7	22750	13652.7	33869.8	17727.5	16108.6
35936.3	23055.7	14255.9	36540	23654.6	14582.3	33679.6	21808.9	14018.3	33083.1	23005.8	13616.3	34042.6	17789	16947.2
35929.9	23070.7	14179.4	36518.9	23554.5	14641.3	33615.1	21646	14908.3	33664.3	22294.6	14248	33687.5	17602.3	16646.5
36114.7	22962.2	14202.9	36317.8	23474	14866.3	33519.6	21793.5	13615.8	33219	23117.7	13676.1	33742.8	17843.7	17378.2
35891.7	23265.3	14020.5	36469.7	23563.6	14983.1	33950.5	21964	14686.6	34083.2	21636.2	12410.5	33506	17422.2	18053.2
36095.6	23280.2	14120.5	36473.6	23532.7	14784.4	33889.7	21658.5	16249.9	35391.5	23647.3	16471.5	34604	17791.4	19674.2
35840.7	23332.6	13897	36561.1	23405.4	14674.1	33935.3	21750.4	16056.1	33391.8	23530.8	14693.3	34151.7	17540.6	19871.6
36031.9	23310.2	13908.7	36199	23728.6	15100.7	33871.1	21829.5	18250.3	33572.2	23652.2	14377.7	33759.9	17785.5	20526.3
36293.1	23516	13932.3	36426.2	23656.2	15161.4	33996.3	21829.1	18457.1	35064.9	24173.7	15037.4	34048.6	17986.1	21403.5
36197.5	23478.6	14044	36659.8	23513	14853.8	33962.7	21783.1	20284.4	35307.3	24538.9	16129.3	34026	17891.6	22110.7
36159.3	23242.8	14085.2	36136.4	23772.7	15125.5	33810.2	21628.8	19906.9	36873.1	24036.2	18568.6	32963.5	17686.3	22618.4
35815.2	22992.1	14267.6	35967.2	23753.3	15005.9	33481.8	21603.7	19759.1	34220.4	23971.5	16125.1	32564.5	17448.7	21455.5
35566.7	22932.2	14173.5	36263.7	23703.4	14739.7	33400.7	21474.4	19978.1	34081	24307.7	18040.1	33175.2	17306.1	22013.9
35585.8	22767.6	14238.2	35907.7	23773	14880.1	33234	21477.9	19427.1	33762.4	23486.3	15603.7	31987.6	17236.6	21008.9
35554	22666.5	14220.6	35866.3	23554.8	14735	33135.7	21443.9	19483.5	33842.9	23776.1	16760.3	30626.6	17184.2	21102.1
35286.4	22460.7	14085.2	35722.6	23528.2	14912.1	33010	21544.6	17815.2	33112.8	22413.1	15560.8	30504.6	17191.4	21105.9
35158.9	22281.1	14126.4	35812.7	23359	14943.5	32730.1	21301.5	18452.7	32767.2	23073.2	17075	28905.6	17035.5	20594.5
35101.6	22161.3	14049.9	36064.6	23204.6	14777.4	32495.3	21141.4	18785.9	33505	23906.3	20106.5	29314.2	17237.1	20975
34916.8	21805.8	13897	35793.9	23060.7	14981	32310.7	21197.4	16875.7	31008.2	23125.1	17324.8	28138.7	16775.5	19701.7
34897.7	21704.8	13879.3	35634.6	23008.5	15049.4	32160.3	21178.1	16412.8	31621.6	23354.7	17759.6	27933.6	16949.9	20444.8
34630.1	21678.6	13873.4	35911.4	22860.3	14665.8	32394.6	21328.3	16920.6	29870.6	22593.4	17881.3	31978.6	16525.4	20496
34770.3	21300.6	13902.8	35791.1	22766.4	14713.9	32018.7	21326.7	16261.1	29391.9	23439.3	18438.9	31141.3	18025.1	19083.1
34661.9	21218.3	13749.9	35635.1	22678.3	15017	32429.1	21521	16911.6	26418.9	21760.1	17136	33614.9	17663	17552
34636.5	21454.1	13667.5	35586.3	22496.6	14933.1	32345.6	21323.3	16695.9	27342	22100	15042	31861.6	17958.8	17763.8
34674.7	21207.1	13661.6	35440.8	22436.5	14867.4	31927.8	21262.4	16501.4	28013.8	22369.1	14588.3	30697.4	18547.7	17244.1
34266.9	21214.6	13655.7	35316.7	22281	14792.3	32114.1	21272.5	16982.7	26892.3	20788.6	14040.8	33598.8	17827.9	18216.3
34534.5	21405.4	13891.1	35071.1	22188.1	15105	32313.2	21809.3	17096.6	27331.9	19046.4	15001.3	35523	16666.5	21840.2
34674.7	21450.3	13944	35205.5	22204.7	15180.9	31873.6	21100	16531.3	31831	21883.8	16425.1	27441.7	17738.7	19042.6
34999.6	21611.2	14255.9	35235.2	22191.2	15234.1	32190.5	21650.4	15285.8	32122.6	20855.1	16336.7	33367.6	17634.6	21884.5
35534.9	21850.7	14438.2	35419.1	22242.2	15364.5	32424.8	22013.7	14889.4	32687.3	20932.1	14253	34316.8	18394.9	21491.2
36000	22183.8	14679.5	35651.9	22303.3	15286.6	32673.3	22116.3	15190.6	34161.9	22641.8	15284.8	31713.1	19379.3	21096.7
37108.7	22520.6	15826.8	36464.6	22232.4	15081.8	33049.9	22854.8	14346.9	34110.1	23724.9	16753.1	31706.5	20292	22253.1
38835.4	23871.5	17703.6	37274.5	22491.3	16208.5	34635.5	23943.8	18732.9	37180.8	24414.5	19996.8	33416.8	20393	24136.7
41944.8	25772.6	18868.6	39381.3	23615.8	16375.1	37350.9	25636.9	21189	40731.5	26504	21368.7	37673.3	21832.2	27441
44926.7	27258.2	19527.5	41977.2	25248.1	16221.1	39543	27100.3	22532.2	45249.7	29480.9	26566.6	39788.5	26750.2	29697.5
45997.2	27845.7	19915.8	43733.9	27234.3	16978.6	40410.2	27640.5	23608.2	46391.3	30041.8	26265.2	40504	27950.9	29476.7
46105.5	27916.8	19986.4	45310.7	28825.7	17418.1	41072.9	27479	24793	46906	29760.4	27942	40614.4	28529.2	28009.8
46640.7	28212.5	20310	46272.8	29635.4	17998.1	41687.7	27687.1	25454.6	47289.7	29928.6	29044.6	40798.4	28785	27727
46914.7	28253.6	20263	45546.4	29350.5	19159.5	41844	27749.5	24854.5	47636.4	29830.9	26469.5	40679.5	28452.7	26642.4
46914.7	28223.7	20298.3	45501.8	28878.6	19834.3	41838.4	27743.3	23734.7	47749.8	29437.2	25241.7	40701.6	28158.9	26002
46774.5	27920.6	20321.8	45573.8	28654.2	19439.5	41471.7	27677.2	23041.8	47236	28868.6	21683.1	40207.5	27915.7	24713.7
46882.8	27980.5	20257.1	46090.7	28329	18787.6	41544.5	27713.8	22435.1	47400.5	29413.5	22127	40521.3	28017.2	25089.7
46666.2	27827	20068.8	46352.1	28147.6	18641.6	41335.1	27574.6	22826.4	47264	30654.1	22400	41230.8	28042.9	25874.7
46589.7	27823.3	20057	46579.6	27939.8	19048.1	41324.3	27537	23497.1	47168.8	30458.4	22661.9	40865	28007.5	25814.6
46506.9	27797.1	20162.9	46481.9	27743.1	19223.5	41300	27520.2	23666.5	46978.8	28900.1	22061.9	39915.8	27823.1	24751.1
45914.3	27733.5	20215.9	46456.2	27606.8	19282.9	41226.4	27253.4	24309.6	46954	28897.8	26571.4	40185.2	27447.7	26354.9
45634	27598.8	20315.9	46211.9	27364.5	19283.5	41066.6	27139.4	24257	46791.9	29045	26816.5	40476.4	27188.3	26777.5
45105.1	27063.6	20145.3	45919.7	27212.5	19198.2	40376.3	26853.3	23602.4	45881.2	28313	24285.5	39461	26828.9	25660.3
44436.1	26846.6	19704	45248.4	26896	19146.8	40061.4	26444	23785.8	45636.5	28205.6	26490.7	39377.2	26523	26272.2
43748	26517.3	19504	44554.2	26649.2	19114.6	39615.6	26072	24026.5	45131.1	27717.9	26797	38981.8	26105.8	26388.9
43480.4	26187.9	19215.7	43818.1	26330.5	19131.6	39158.5	25882	22941.7	44642.8	27060.1	25504.5	38093.2	25964.7	25353.6
42792.2	25357.2	18950.9	43028.6	25904	19119.5	38033.3	25491.3	19785	43640.8	27322.9	20931.2	38061.4	25581.8	25282.2
41919.3	25072.8	18756.8	42174.8	25385.4	19067.1	37638.9	25024.5	19672.2	43296.4	26566.8	23556.9	37714.8	24974.9	25392
41110.1	24560.1	18556.7	41368.8	24955.3	18919	36926.7	24585	19265.7	42466.6	25456.5	22953.8	36829.1	24069.7	24824.4
40345.5	23953.8	18303.7	40645.5	24570.7	18678.5	36081.3	24155.1	17694.4	41847.9	26753.1	21480.3	38103.9	23606.3	25976.7
39447.1	23340.1	17909.5	39748	24157.1	18457.4	35206.1	23625.9	16883	40519.5	24676.4	20178.9	36004.3	23140.3	24742.4
38523.2	22737.6	17350.6	38898.8	23731.3	18302	34331.6	23046.3	16010.9	39426.1	24219.4	19514.3	35110.3	22785.4	24576.7
37580.2	22269.9	17091.7	38048.7	23303.2	18102.6	33666	22517.1	15984.7	38461.1	23774.8	20901	34849.2	22466.3	24569.7
36548	21719.8	16691.6	37135.8	22678.6	17740.3	32881.1	21899.8	15493.6	37200.2	23226.8	21566.5	34491	21813.1	24299.7
35369.2	21278.2	16238.6	36352.8	21990.1	17341.3	32246.5	21199.8	15851.3	36302.4	21587.5	22334.4	33719.2	20568	23378.6
34540.9	20713.1	15850.3	35676.8	21242.4	16907.9	31443.4	20692.5	15360.5	35331.6	21565.6	22840.8	34647.8	19367.5	23981.2
33750.8	20275.3	15726.7	34716.3	20704.8	16420.9	30838.5	20263.1	15226.1	34216.6	19718.4	22289.9	33863.5	18496.1	22971.7
32986.2	20178	15497.3	33762.9	20106.3	15969.3	30700.5	19824.2	15945	34058.9	18152.6	21184.5	32854.5	17597.5	21734.2
32285.3	19448.2	15344.3	32664.1	19715.6	15593.5	29662.3	19434.6	14936.7	32192.9	17605.7	20588.7	32234.2	17115.1	21192.1
31756.5	19160.1	15126.6	31692.4	19325.8	15213.8	29260.5	19117.4	14808.2	31803.4	18303.5	21996.6	32928.8	16809.1	21506.5
31234	18572.6	14861.9	30726.1	19042.5	14773.7	28436.9	18793.4	14003	30287.9	17088.3	19513.2	30493	16221.1	20296.9
30545.8	18074.8	14655.9	29841.2	18677.1	14385.6	27745.1	18402.7	13629.7	28967.8	16983.1	19746.6	29816.5	15726.1	19987.7
30048.8	17812.9	14508.8	29029	18207.3	14052.8	27385	18120.2	13505.8	28546.8	16985.2	20268	29607.7	15233.3	19557.8
29551.9	17595.8	14455.9	28624.6	17779.6	13732.3	27099.4	17859.5	13475.1	28076.6	16998.2	20662	29531.5	14740.9	18990.8
29029.4	17337.6	14279.4	28226.5	17522.4	13515.8	26792.3	17560.5	13417.2	27770.4	16999.9	20805.2	29391.7	14377.7	18412.6
28959.3	17027	14308.8	27799.2	17266.6	13256	26429	17533.6	12857.7	27058.4	16571.9	18980.7	28511.9	14287	18199.1
28723.5	16607.9	14067.6	27686.2	17226	13092.6	25953.5	17361.4	12176.1	26715.3	15920.2	14090.7	27865	14112.2	17826.2
28201.1	16372.1	14061.7	27634.8	17015.6	12950.8	25710.1	17099.4	12018.3	26312.4	17349.3	18293	29007.5	13860.6	18162.1
27984.4	16252.4	13832.2	27447.6	16637.1	12811.1	25589.1	16939.7	11894.3	26435.5	16405.1	17343.7	28311.9	13701.8	17037.7
27850.6	16196.3	13738.1	27151.7	16369.8	12706	25530	16854	11906.1	26349.8	15613.5	15927.9	27643.1	13607.1	16441.9
27563.9	16046.6	13614.5	26946.4	16289.8	12606.5	25376	16685.5	11819.9	26059.4	16047.9	17899.2	28105.3	13499	16702.3
27245.3	16050.3	13391	26753.6	16165	12548.2	25378.2	16480.4	12125.2	25938.4	15503.6	18502.7	27759.8	13340.8	15897.9
26971.3	15975.5	13296.8	26434.2	16055.1	12463.7	25297.8	16328.5	12280.1	25672.5	15038.3	18145.6	27410	13278.1	15631.3
26761.1	15848.2	13208.6	26132.5	15973.8	12341	25165.7	16209	12246.6	25401.2	15043.1	18685.9	27506.3	13285.3	15861.7
26557.2	15784.6	13126.2	25868.8	15894.4	12216.9	25099.4	16094.6	12376.5	25227.2	14863.8	18676.8	27425.2	13290	15743.5
26321.4	15642.4	13073.3	25659.8	15855.7	12092.8	24952.5	15969.1	12299.1	25015.4	14464.1	18210.7	27111.6	13341.1	15500.5
26232.2	15489	12973.2	25518.8	15786.1	11971.1	24797.5	15904	12043.7	24776.3	13696.7	16314.8	26670.1	13355.7	14960.7
26245	15380.5	12985	25399.6	15682.3	11836.9	24686.6	15914	11810.1	24684.3	14074.6	17453.2	26844.9	13507.4	15706.6
26283.2	15111	12967.4	25456.4	15626.8	11727	24417	15929.3	11168.7	24448	13840.6	13662.6	26613.1	13615.3	16044
26245	15032.4	12920.3	25557	15469.2	11645.2	24337.7	15901.6	11069.8	24216.5	14585.5	14610.5	27335.6	13712.5	17039.7
26436.1	15350.5	12826.1	25647.8	15301.3	11588.1	24650.3	15975.3	11718.7	24442	13561	15531.4	26498.4	13874.8	16124.6
26283.2	15275.7	12767.3	25899.5	15413.4	11607.4	24574.4	15887.3	11701.3	24322.2	14216.5	17344.7	27098.9	13973.9	16782.2
26149.4	15414.1	12820.3	25940.1	15401.9	11621.7	24713.3	15833	12154.6	24524	13968.8	18376.1	26847.1	13924.8	16068.2
26111.2	15578.8	12926.2	25809	15431.4	11616.8	24876.7	15836	12583.6	24772	14028.1	18550.3	26841.9	14049.8	15859
26295.9	15593.8	12920.3	25700.5	15626.9	11642.8	24891.9	15924.4	12373.7	24794.2	14090.4	18650.1	26838.8	14054.5	16169.4
26232.2	15612.5	12961.5	25654.5	15720.3	11621.5	24909.5	15901.3	12490.5	24824.8	14278.4	18902.5	27068.7	14138.8	16258.6
26155.8	15837	12985	25674.7	15831.1	11581.6	25136.3	15867.4	12990	25140.2	14082.3	18619.8	26906.9	14037	15725.8
26162.1	15837	13073.3	25744.6	15985.5	11576.7	25138.1	15886.3	12759.8	25160.6	14814.2	19127.4	27748.6	13927.3	16134.5
26678.2	15964.2	13167.4	25681.8	16049.3	11586.1	25269.1	16155	12383	25400	15093.2	19506.2	27895.1	13929.7	16718.6
27289.9	16143.9	12985	25948.8	16297.5	11605.4	25453.5	16412.1	12127.8	25731.5	15202.9	19473.3	27451	13854.9	17277.6
26952.2	15874.4	12749.7	26473.8	16625.6	11671.9	25182.5	16193.6	11804.2	25320.6	14985.9	18890.1	27270.5	13529.6	16685.7
26748.3	16054.1	12479	26667.9	16440.7	11689.6	25367.3	16035.3	12430.2	25552.3	14756.8	18670	27138.8	13263.2	15748.2
26640	16102.7	12320.2	26481.1	16304.8	11649.5	25417.8	15949.2	12677.7	25730.3	14982.2	18945.8	27445.6	13196.8	15703.7
26442.5	16345.9	12055.4	26137.9	16297.8	11620.5	25663.6	15797.7	13290.5	26720.7	15000.8	18742	27830.1	12991.4	15282.9
25525	15788.4	11390.6	25728.5	16366	11568.9	25095	15208.4	12917.1	25373.8	14997.7	18670.7	28923.8	12423.6	14713.7
24116.8	15530.1	10725.7	24948.7	16012.1	11409.5	24833.5	14397.7	12404.5	24548.3	12752.7	17677.9	27538.7	11356.1	13033.7
23823.7	15612.5	9954.97	24283.7	15556.6	11199.1	24856	14127.2	12113.5	25738.4	13650.3	18536.4	28381.6	10865	13546.6
24155	15504	9543.13	23727.2	15391.7	10949.5	24722	14203.1	12452.9	25682	14956.4	18522.6	28422.1	11168.2	13416.7
24416.3	15605	9448.99	23426.1	15622.5	10737	24804.1	14306.5	12634.2	25896.3	15076	17977.3	27973.3	11453.4	13233.3
24760.4	15777.1	9184.23	23754	16084.7	10537.4	24937.7	14420.9	12863.8	26364.6	16348.2	18489.9	28763.3	11970.4	13653.1
24639.3	15795.8	9101.86	24356	16418.2	10373	24947.4	14351.3	12809.3	26335.6	16033.2	18428.9	28479	11902	13564.3
24531	15575.1	9090.09	24594.2	16573.2	10059.9	24745.2	14298.9	12722.7	26018	16086.7	18368.6	28473.5	11825.5	13573.2
24416.3	15526.4	9254.83	24549.6	16485.6	9778.04	24716.9	14272.8	12615.2	25889.3	15744.5	18326.7	28462	11531.1	13340.9
25263.7	15934.3	9366.62	24371.1	16376.6	9675.46	25096.5	14693.3	13030.4	26469.3	16034.8	17065.5	27889.9	12406	13339.4
25658.8	16372.1	9537.24	24751.6	16666.3	9655.54	25517.2	14914.7	13248.7	27160.1	16927.5	18323.3	28962.8	12689.2	13972.9
25888.1	16652.8	9866.72	25408.6	17052.5	9707.74	25828.5	15090.2	13354.1	27683.7	17400.6	19108.4	29967.5	12700.1	14521.5
26276.8	17300.2	9990.28	25867.1	17284.9	9764.13	26528.8	15310	13444.5	28538.2	17828.3	19722.3	30415.5	13205.1	14933.4
26850.3	17509.8	10084.4	26229.9	17772.6	9847.75	26763.8	15611.3	13872.4	28747.6	18299.8	19509.8	30203.9	13845.5	15614.2
27015.9	17738	10466.8	26520.3	18278.8	9880.78	27051.5	15772.8	13953.6	29357.5	18098.9	19663.8	30452	13687.4	15871.5
27487.4	18104.8	10502.1	26754.7	18665.2	9927.85	27466.5	16024.8	14258.8	29892.5	18922.7	19847.5	30557.3	13914.4	16580.9
28041.8	18464	10819.9	27051.1	19070.6	10106.9	27898.2	16370.4	14606.7	30539.5	18803	19403.1	29965.7	14035.2	16929.8
28819.1	19029.1	11019.9	27435.2	19525.3	10301.6	28563.3	16812.1	14643.9	31525	19488.9	19627.5	29582	14357.7	17676.3
29074	19336	11378.8	27922.1	19883.4	10518	28973.6	17019.1	13936	32162.6	19168.7	19227.4	29390.7	14092.7	17379.3
29532.7	19339.7	11455.3	28530.2	20175.2	10708.7	28992	17262.4	14221.4	32310.4	19816.6	19662.3	29836.9	14370.2	17949.6
29864.1	19751.4	11761.2	28941.7	20444.5	10864.7	29471.3	17542.9	14178.3	32669.1	19769.6	19436.3	29584.1	13993.5	17634.5
30724.2	19867.4	11767.1	29321.2	20744.6	11111.3	29616.6	18073.9	13822.2	31755.6	20640.9	19877.6	29457.2	14260	18082.7
31138.4	20473.6	12002.5	29803.3	20951.7	11368.8	30369.6	18419.7	14905.1	31638.2	20616	19361.5	29596.2	14405.3	18477.2
31801.1	20668.2	12237.8	30377.9	21051.2	11618.1	30726.7	18956.6	15715.6	28885.5	20387.5	15515.4	28341.6	14761.4	17512.5
32552.9	21072.3	12479	31086.4	21227.6	11864.9	31298.6	19469.2	16960.2	29079.8	21551.3	15798.9	29104	15165.1	18277.4
33623.4	21098.5	12661.4	31989.6	21443.7	12032.9	31437.1	20128.7	15233.3	29073.8	23001.7	17258.5	29731.4	15825.5	18636.3
34324.2	21390.4	12708.5	32907.3	21597.3	12237.1	31531.1	20347.6	15044.2	31848	21813.4	17651.8	29220.2	16110.8	19564
35012.4	21596.3	12890.9	33739.1	21745.3	12616.7	32045.5	20985.1	15256.9	29340.6	23243	15467	29468.7	16803.2	19114.3
35311.9	21884.4	12967.4	34171.9	21987.6	12763.6	32308.3	21155.2	15768.8	30315.6	23672.6	15440.2	29740.4	17086.1	19636.7
35496.6	22150.1	13102.7	34821	22290.6	12813	32612.3	21387.8	16267.2	30867.8	24092.2	15271.4	30101.6	17358.9	20304.5
36012.7	22453.2	13026.2	35493.6	22519	13210.8	32885.1	21676.3	16437.4	31997.8	25568.3	16782.2	30501.7	18048	21262.6
36363.2	22535.6	13155.6	35963.1	22713.8	13721.3	32903.1	21772.1	16652.5	33182	26529.3	18344.7	30013	18495.8	21428.5
36649.9	22483.2	13338	36372.7	22634.5	13615.8	33004.1	22323	15487.1	32995.8	26272.9	17056.5	30977.5	19095	22514.7
36611.7	22213.7	13508.6	36913.9	22817.1	13959.1	32769.5	22433.6	15019.6	32420	26109.1	17004.7	32497.5	19393.3	23150.1
37217	22389.6	13538.1	37079.4	22854	14141.3	32894.9	22726.5	14813.3	33400.8	27589.8	17243.3	31810.5	20892.1	23497.1
37217	22606.7	13620.4	37053.7	22823.2	14533.5	33075.7	22685.6	15509.3	34624.8	27924.8	17941.7	30859.4	21201.8	23351.7
36994	22872.3	13685.1	37194.6	22813.5	15086.9	33401.3	22734.5	16873.4	34642.1	27473	18060.2	33181.8	21029.7	23079.7
37491	23257.8	13914.6	37695.6	22760.5	15256.1	33863.1	23189.8	17461.5	34712	27290	18453.6	34808.6	21538.1	22662.4
37809.6	23321.4	13908.7	37865	22740	15536.4	33915.1	23347.9	17354.2	34586.3	27493.3	18525.6	34570.5	21939.6	22234
37726.7	23224.1	13979.3	37667.6	22722.8	16057	33717.7	23128.6	17096.5	36021.8	28275.3	18779.8	32537.4	21959.5	23142.6
37866.9	23085.7	14138.2	37531.4	22753.7	16207.1	33738	23183.7	18405.9	32922.3	26935.6	19321.1	32206.1	22731.1	20596.1
37956.1	23336.4	14285.3	37826.2	22840.4	16120	33764.2	22888.1	19599.6	36624.7	26076.1	21157.4	32655.5	22481.4	22878
37726.7	23310.2	14397.1	37907	22981.6	16124.3	33833.4	22881.3	19961.8	34980.7	25528	20716.8	32274.6	22108.2	22688.3
37586.5	23602.1	14297	37999.6	23083.2	16058.4	33973.9	22859.7	19876.3	36871.5	26316.4	21626.5	31706.1	22951.6	22784.4
37242.5	23400	14355.9	37603.4	23123.7	15778	33818.8	22783.8	18891	36022.1	25755.3	20399.2	31132	22269.9	21998.1
37325.3	23400	14355.9	37537.4	23163.8	15668.2	33829.8	22865.8	18664.7	36320.5	26091.3	20195.6	31256.6	22025.9	22193.7
37561.1	23456.1	14432.4	37483.5	23349.1	15557.7	33889.5	23004.6	18606.2	36333.2	26802.3	20476.6	31438.8	22997.5	22633.9
37503.7	23531	14326.5	37308.8	23334.1	15343.4	34007.6	23076.9	18788	36892	26288.1	19751.8	32646	22253	22056.2
37401.8	23516	14149.9	37425.9	23408.2	15377.7	33900.4	22771.8	19886	36478	26420.2	21753	31356.6	22834.1	22971.6
36834.7	23568.4	13973.4	37590.7	23279.5	15459.1	33961.4	22412.8	21028.9	36197.1	25399.3	21826.8	31695.4	22094.5	23172
37153.3	23302.7	13991.1	37549.7	23316.1	16033	33749.8	22505	19439	35291.4	26076.5	21308.7	31633.1	21965.9	22982.9
37522.8	23632	14432.4	37129	23301.8	16125.8	34120.8	22901.4	19354.6	35993.5	27249.7	20220.8	31783	22740.5	22770.2
37554.7	23725.6	14320.6	37193.1	23360.5	15810.2	34133.8	22760.9	19974.4	37195.7	27803.1	21226.9	32179	22651.7	23903.2
37491	23890.2	14261.7	37399.4	23424.3	15882.9	34392.1	22932.4	19992.7	36156.5	26800.7	19626.1	32546.5	22242.4	22571
37057.7	23538.5	14214.7	37378.1	23458.5	15762.4	34379.3	23256	18088.6	32978.9	23807.5	16520.4	37085	19818.4	21220.8
37045	23209.1	14214.7	37513.2	23871.2	15718.7	34096.6	23357.3	17196	32037.6	23009.4	14237.9	37782.9	19374.6	21552.1
36955.8	23426.2	14002.9	37245.2	23622.9	15583.1	34113.1	23069.2	17222.9	34114.1	23829.3	15160.6	36271.1	20142.7	21747.3
36503.4	23388.8	13926.4	37139.7	23548.8	15891.7	33890.5	22423.4	19473.9	36201.9	24994.3	18350.3	31956.2	20247.7	21960
36293.1	23160.5	13932.3	36612	23281.3	16363.4	33521.7	21848.7	21251.7	36940.7	25074.2	22444.2	31086.8	20728.8	23409.7
36420.5	22479.4	13885.2	36450.5	23203.1	16233.7	32839.5	21971.6	17301.6	34624.4	25345.6	20508	28609.7	20716.1	21034.6
36235.8	22228.7	14132.3	36394.5	23089.6	16281	32628	21962.4	16534.2	33840.1	24525.1	18840.7	27772.1	19846	20258.6
35974.5	22045.3	14061.7	36320.8	22993.2	16244.3	32342	21692.8	17876.8	34060.4	23725.5	19396.2	27777.5	19805.7	19997.2
35668.7	21817	14185.3	36234.9	22970.5	16059.8	32032.2	21423.1	19295.7	33892.9	22869.2	20432.5	28428.6	19722.4	20540
35216.3	21540.1	14026.4	35920.3	23060.8	16120.2	31706	21157.3	18816.8	33306.4	21964.8	18014.3	27803.7	19002.7	19500
35350.1	21719.8	14026.4	36025.5	22893.7	15201.4	31926.5	21249.6	18033.7	33420.5	22417.6	17435.2	27972.5	18647.2	19391.4
35292.7	21865.7	14091.1	36384.6	22854.4	14633.5	32110	21246.7	17916.3	33639.1	23089.4	19803.3	28158.4	18374.6	20193.7
35407.4	21742.2	13961.7	36270.6	22735.8	14525.2	31919.4	21164.3	20080.7	34639.4	22266.5	21287.3	29018.4	19478.8	21148.1
35037.9	21629.9	13997	36102.1	22669.7	14670.6	31764.8	20897.3	21117.8	35642.5	21746.3	23825.5	29216.5	19271	22481.7
34827.6	21480.2	14049.9	35949.9	22626	14948.5	31603.9	20774.5	21078.1	35337.9	21336.3	23877.7	28933.6	19045.3	22460.3
34935.9	21225.8	14179.4	35973.4	22624.6	14736.1	31304.7	20882.5	19746	33706.7	21160.7	22365.5	28453.7	19069.5	21575.9
34955	21165.9	14161.7	35926.7	22523.1	14531.4	31236.4	20870	19696.3	33822.7	21612.2	23327.9	28552.1	19141.7	22374.2
34840.4	21229.5	14320.6	35809.6	22441.2	14703.3	31368.9	20808.6	20404.5	34345.8	21381.2	23909.9	29178.5	19058.1	22764.5
35057	21263.2	14432.4	35823.3	22402.4	14990.7	31467.7	20925.1	20249.3	34722.5	21713.2	24134.2	29731.2	19298.5	23239.9
34986.9	21547.6	14650.1	35871.5	22393.3	14955	32033.6	20870.8	21804.5	36697.5	21396.5	24975.5	31211.1	19335.1	24086.2
35605	21996.7	15097.2	35957.6	22357.7	14866.1	32714.7	21278.6	22435.6	37822.2	22537.2	25395.2	31947.2	20057.6	24674.5
36586.2	22509.4	15585.5	36220.5	22363.7	14910.3	33478.7	21875.6	22426.2	38828	22565.5	24425.9	31865.4	20943.4	23846.4
37586.5	23227.9	16909.3	36771.1	22527.2	15058.3	34575.7	22679.5	23460.7	40039.8	25907.2	26136.7	34520.8	21651.1	26069.9
39243.2	24795.8	18486.1	37887.2	23150.2	15252.4	36949.8	23812.9	27044.9	42301.9	26528.4	27489	37095.4	23718.7	29212.7
42664.8	26528.5	19857	40124.8	24792	15647.3	39394.4	25766.8	25301.3	44087.9	28623.4	27856.3	39766.2	25697.2	30265.2
45627.6	27673.6	20568.9	42095.1	26625.8	16315.4	40905.8	27326.3	23238	45838.3	30233	28562.1	41977.8	27329.9	29180.9
46092.7	28145.1	20657.2	43664.3	28288.8	17090.7	41635.3	27495.9	24152.8	47251.9	29994.8	29365.4	42266.7	27773.6	29816.8
46411.3	28291.1	20833.7	44666.4	29356.4	17871.1	41917	27638.3	23945.6	47714.1	29137.3	28698.4	41446.9	27783.9	28927.8
47099.5	28414.6	20886.6	45245.4	29335.9	19215.6	42114.8	27946.1	22467.6	47988.9	29372.5	26764.5	41275	27956.6	27186.8
47297	28193.8	20804.2	45872.4	29229.2	20413.7	41859.1	28007.9	19840.3	47718.4	29823.2	22294.2	41472.1	27839.3	25824.8
47456.3	28044.1	20751.3	46318.9	28886.1	20142.9	41672.6	28068.3	19271.3	47453.5	29739.4	21708.1	41009.8	27892.9	24848.4
47010.3	28410.8	20892.5	46997.6	28612.5	19767.9	42136.1	27888.6	22006.4	48019.7	28905.1	25925	41195.6	27535.7	26351.2
46921.1	28231.2	20916	46999.5	28505	19477.1	41917.7	27851.9	21216.4	47763.4	28984.4	24487	41225.2	27474.9	26015.4
46653.5	28302.3	21004.3	47036.1	28264.3	19650.4	42020.8	27741.6	20622	48199.2	30590.6	26944.5	43095.7	27224.3	28213.9
46749	28231.2	21021.9	46918.7	28235.3	19734.9	41938.8	27786.8	19539.8	47668.6	28408.6	25709.5	41412.6	27016.8	26391.2
46761.8	27931.8	20839.6	46730	28249.4	19727.5	41557.5	27754.7	18151.9	47189.1	28688.7	21998.8	41325.7	26948.2	25599.6
46150.1	27785.9	20498.3	46586.1	28106.3	19718.4	41353.7	27397	18370.1	46931.6	28528.2	24747.7	41420	26511.4	26232.6
45602.1	27333.1	20510.1	46299.4	27857.1	19695.1	40788.5	27138.9	17566.7	46014.2	26645.2	21916.2	39693.5	25946.6	24870
45200.7	27078.6	20427.7	45840.7	27424.6	19705.7	40463.4	26931.8	17250.6	45557.6	25965.7	21070.4	39207	25615.7	24540.3
44926.7	26524.7	20162.9	45290.4	27122.9	19643	39725.1	26747.7	15785.2	44919.5	27338.5	20143.3	39538.9	25579.1	25242.1
44652.7	26461.1	19927.6	44594.2	26731.4	19565.8	39623	26571.5	15950.5	44704.9	26397.4	19371.8	38523.8	25478.7	24601
43805.3	26225.4	19857	44165.2	26266.2	19381.8	39301.2	26152.8	16611	44348.9	25332.9	20900.5	37843	25099.5	24409.2
43308.3	25907.3	19821.7	43723.7	25775.1	19189.7	38875.8	25907.9	16451.4	44007.6	25771.7	21994.5	38200	24931.8	25047.6
42658.4	25506.9	19774.6	43106.5	25349.2	19136.8	38338.1	25583.9	16350.1	43536.9	25898.3	22251	38606.9	24433.4	25415.1
42097.7	24908.1	19474.6	42336.2	25057.4	19071.5	37501.5	25248.7	16190.4	42628.2	24927.8	18636.6	37542.1	23870.9	24572.7
41422.3	24204.6	19139.2	41643	24753.1	19025.5	36515.6	24850.5	15268.5	41834.2	25870.3	18975.4	38391.7	23587	25595.1
40179.8	23785.4	18903.9	40773.8	24363.4	18889.1	35918.5	24194.5	15991.5	41091.5	24768.8	19786.9	37555.8	23367.6	24968.5
39294.2	23138	18403.8	39871.9	24026.3	18878.2	34981	23653.4	15570.9	39907.4	24161.6	19014.2	36592.6	23137.9	24708
38274.7	22584.2	18015.4	38952.4	23601.7	18866.7	34178.6	23067.3	15886.4	38823.5	24553.6	20069.2	36626	23111.2	25248.7
37497.3	22210	17409.4	37930.2	23148.9	18587.6	33608.8	22548.3	16223.2	38143.7	23543.8	20993.1	35154.7	22660.6	24591.2
36917.5	21461.5	16732.8	37024.4	22603.2	18236.7	32514.5	22109.8	15704.7	36465	22878.5	17873.3	33583.2	22085.4	24296.4
35655.9	21192.1	16526.9	36315.7	21870.1	17832.8	32128.6	21428.1	17052.6	36117.3	23740.4	22913.9	35216.6	21460.1	25347.3
34923.2	20814.1	15909.1	35698.9	21202.9	17310.6	31556.8	20922.3	17404.2	35494.1	21647.6	23281.3	33716.1	19870.6	24419.9
33999.3	20376.3	15473.7	34848.1	20718.8	16755.1	30926.6	20358.1	17801.3	34475.8	19324.7	23095.4	32250.1	18769.9	23319.6
33406.7	19886.1	15209	33905.1	20132	16254.1	30246.1	19998.9	16607.7	33271.8	18979.3	22532	31913.6	18271.1	23249.3
32775.9	19597.9	14867.7	33048.6	19673.8	15797.5	29835.2	19600.2	16496.4	32736.3	18018.8	22073.8	31114.9	17679.7	22349.6
31858.4	18943	14597.1	32200.1	19499.1	15354.5	28915.5	19074.2	15637.1	31012	16869.8	20248.3	30137.3	17171.4	21344.1
31132	18827	14291.2	31124.8	19006.8	14920.7	28762.4	18629.8	15242.4	31734.4	17462.2	22225.8	30793.4	16788.7	21316.5
30392.9	18494	14114.6	29968	18655.5	14514.9	28308.4	18204.7	14592.2	31680	16600.4	20468.8	30351	15957.5	19660.8
30010.6	18078.6	13955.8	29098.3	18396.4	14126.5	27736	17970.4	13782	30843.3	16246.6	19024	29530.7	15410	18754.6
29596.5	18007.5	13973.4	28409.8	18050.4	13748.2	27649.6	17760.1	13846.6	30890.1	15979.1	18067.2	29371.7	14786.5	17561.8
29297	17434.9	13732.2	28167.2	17950.7	13422.1	26902.6	17553.7	12741.4	29224.5	16120.6	18108	28726.7	14515.3	17565.8
28545.1	16993.3	13702.8	27829.6	17644.6	13130.3	26388.7	17167.9	12268.4	27989.5	15704	17820	28534.8	13844.2	16260.2
28385.8	16675.3	13449.8	27443.5	17222.7	12745.5	26020.5	17028.5	11608.1	27497.9	16564.6	18749.1	29070	13805.6	16903.7
28341.2	16536.8	13461.6	27168.6	16922.7	12552.9	25883.7	17004	11288.5	27374.5	15539	13844.1	28272.1	13628.5	14970.9
28131	16447	13408.6	27150.9	16798	12406.2	25790.7	16899.1	11596.2	26948.7	15397.4	14821.4	27872.2	13510.7	15102.5
27532	16349.7	13185	27194.8	16772.1	12297.5	25692.2	16563.4	12174.5	26663.9	15364.6	16898.4	27720.1	13282.1	14391
27258.1	16136.4	13196.8	26960.7	16617.9	12255.7	25474.8	16434.9	12077.4	26230.4	14732.9	15417.1	27345.4	13150.1	13679.4
27258.1	15941.8	13038	26435.7	16350.2	12102	25277.9	16398.8	11625.2	25938.1	14769	14766.1	27181.9	13103.2	13837.2
26920.4	16128.9	13073.3	26055.1	16230.8	11973.2	25470.3	16240.1	12324.8	26419.8	15125.9	16773.6	27710.3	13027.3	12836.9
26646.4	15792.1	12937.9	25924.5	16253.2	11927	25130.1	16074.2	11755.9	26034	14922.8	16302.9	27499.7	12871.7	12291.8
26620.9	15829.5	12949.7	25657.9	16034.3	11889.6	25169.9	16062.9	11833.8	26168	14938.4	16101.6	27566.5	12878.1	11767.4
26640	15840.7	12926.2	25601.3	15972.1	11783.8	25186.2	16060.2	11653.6	26288.5	14609.4	14456	27428.4	12885.5	10332.1
26563.5	15623.7	12890.9	25735.1	16067.3	11732.3	24968.2	16013.3	11185	26098.9	14553.4	14196.9	27264.5	12843.2	10366.6
26487.1	15511.4	12732	25727.5	15928.5	11655.8	24858.4	15947	11202.2	25840.8	14711.4	14432.1	27236.1	12816.2	10451.5
26034.7	15601.2	12584.9	25697.3	15811.5	11574.9	24949.4	15692.9	11820.7	26007.9	14976.1	16198.1	27965.3	12638.7	9400.74
25607.8	15702.3	12473.1	25511.7	15755.5	11552.7	25055.4	15464	12489.8	25627.3	13720.4	13088.9	27120.3	12409.7	7121.05
25620.5	15616.2	12443.7	25063.7	15673.7	11493.2	24968.3	15468.1	12454.4	25567.8	14075.6	13896.4	27229.7	12427.7	7829.88
26264.1	15706	12520.2	24795.2	15727	11417.1	25059.6	15797.8	12083.2	25611.7	14179.7	13611.4	27094.6	12693	8525.02
26225.8	15560.1	12496.7	25190.4	16089.9	11369.8	24915.2	15772	11750.7	25651.6	14571.4	14060.6	27260.5	12737.6	8600.68
26194	15664.9	12532	25576.3	16182.4	11341.2	25023.2	15764.3	12038.3	25807.8	14563.9	13854.2	27335.7	12779.9	7883.29
26187.6	15664.9	12508.4	25822.1	16135.7	11299	25023.7	15754.8	12009.5	25575.3	13980.5	13136.6	27124.9	12712.9	7203.09
26302.3	15504	12284.9	25877.7	16190.3	11280.9	24864.9	15761	11521.7	25269.5	14352.3	13266.7	27135.7	12716.2	7602.17
26455.2	15384.2	12402.5	25745.9	16081.4	11219	24745.3	15863.1	11168.8	25522.6	15063.1	13779.4	27465.4	12916.3	8848.5
26996.8	15515.2	12532	25824.2	15915.5	11187.2	24875.8	16155.1	11016.9	25751	15576.8	11901	27489.1	13190.7	10333.3
27551.2	15956.8	12514.3	26322.1	16046.1	11238.3	25322.9	16421.5	11402.3	26134.4	15815.9	12769.1	27442.1	13340.3	10194.2
27181.6	15743.5	12555.5	26937.9	16378.4	11356.3	25108	16249.6	11313.5	26013.1	15769.7	13376.6	27608.6	13324.1	9874.87
26837.5	16012.9	12337.8	27216.5	16303.1	11418.5	25381.2	16034.9	12231.9	26049.8	14911.8	13538.9	27375.4	13005.4	7743.2
26882.1	16009.1	12102.5	27026.5	16261.4	11425.8	25377.6	16005.4	12140.6	26405.9	16056.9	14695.5	28071.5	13037.1	8430.07
26640	16069	11808.3	26425.5	16316.6	11406.6	25435.7	15822.3	12424.6	26783.9	16066.4	14349.6	28486.3	12786.2	7406.87
25773.5	15702.3	11449.4	25901.1	16267.7	11363.3	25065.7	15320.8	12374.9	25606.8	15037.9	13209.7	28511.5	12253	5577.71
25002.5	15485.2	11278.8	25190.4	15960	11281.4	24849.5	14909.4	12437	25199.4	14550.4	13701	28905.6	11947	4956.44
24957.9	15444.1	10649.2	24593.1	15653.7	11126.7	24803.2	14759.3	12452.1	25200.3	14970.4	13116.8	28403.1	11438.1	4706.1
25066.2	15444.1	10119.7	24115.2	15542.5	10966	24775.2	14712.5	12471.5	25297.9	14946.8	12146.9	27611.4	10951.2	3994.57
25053.5	15623.7	10060.9	23948.4	15619.7	10831.5	24933.5	14694.6	12659.1	25979.8	15428.1	12370.3	28042	11001.7	4313.25
25607.8	15795.8	9872.6	24317.8	15921.4	10675.2	25072	14929.1	12698	26509.9	16676.9	12956.8	28387.9	11384.3	5091.29
25722.5	15885.7	9954.97	24886.3	16237.6	10523.2	25162.3	14999.2	12778.5	26644.9	16522.9	12678.1	28315.1	11453.1	4914.65
25544.1	16091.5	9954.97	25427	16573.3	10316.8	25351.3	14913.8	13044.2	27093.3	16480.9	12851.2	28738	11336.4	5162.12
25435.8	16039.1	9672.56	25553	16756.3	10175.8	25278.5	14808	12911	26973.3	15830.4	12021.2	28124.4	11190.4	4106.86
25397.5	16447	9613.73	25298.4	16816.6	10046.9	25651.2	14776.5	12869.2	27622.5	15695.9	12025.5	28335.5	11153.2	4302.12
25971	16903.5	9596.08	25113.8	16965.5	9993.62	26129.3	15053.2	12965	28143.6	17076.7	12604	29284.2	11863.8	5421.61
26404.2	17165.5	9731.4	25356.4	17418.3	10026.6	26422.7	15292	12775.3	28344.3	16846.5	12518.5	29096.9	12367.9	5103.77
27047.8	17457.4	9860.84	25849.8	17737.6	10046.6	26751.1	15635.5	12608.8	28675	17662.3	12958	29146.2	13183.8	5947.19
27264.4	17771.7	10078.5	26411	18111.8	10052.3	27121.2	15787.9	12237.1	29229.2	18127.3	13340.8	29447	13259	6595.06
27755	17902.7	10296.2	26927.6	18661.2	10064.8	27289	16078.5	12421.6	29511.1	18363.4	13610.7	29490.5	13508.5	6815.23
28761.8	18052.4	10531.6	27341.8	19131.1	10059	27479.6	16632.3	12437	29535.7	17846.1	14236.3	29135.4	14061.9	6692.65
29303.4	18490.2	10690.4	27791.1	19480.1	10146.4	28006.5	16927.4	12944.7	30594.1	18727	14885.8	29164.4	14486	8280.45
30017	18834.5	10808.1	28297.3	19779.9	10279.2	28416.1	17324.4	13010.8	30990.5	18717.2	15181.3	28686.6	14781.5	8506.66
30711.5	19298.5	11002.2	28846.4	20009.1	10464.2	28989.6	17740.7	13377.1	31660	19056.7	15471.5	28465.5	15037.8	9382.4
31138.4	19515.6	11290.5	29468.9	20295.3	10670.3	29227.8	18089.6	13140.4	30978.5	18279.5	15009	28007.9	14837.8	8875.5
31724.6	19747.6	11425.9	30053.7	20534.3	10892.1	29513.1	18452.6	12979.9	31101.8	18824.2	14875.3	28047.9	15081.1	9982.77
31431.5	20076.9	11643.6	30688.6	20711.2	11094.3	29939.5	18303.7	14322.7	32541	18585	15486.1	28371.3	14917.3	9702.69
30010.6	20533.5	12143.7	31329.4	20814.1	11228.2	30484.3	17745.9	15041.5	32680	16944.8	14496.8	28736.5	14146	7920.69
29864.1	20649.5	12190.7	31801.8	20794.9	11407	30624.1	17691.8	15163.5	32809.2	17079.2	14455.7	29096.8	14178.7	8153.33
30533.1	21180.9	12414.3	31876.4	20776.6	11613.6	31279.5	18110.9	16051.5	33532	17534.7	14617.2	29787.5	14469.5	8958.45
30877.2	21525.2	12449.6	31793.6	21033.2	11779.9	31852.2	18243	16816.5	35074.1	18567.9	15948.3	29887.8	14631.4	9586.82
31463.4	21629.9	12626.1	31567.1	21196.5	12073.4	31916.3	18618.3	17219.9	34852	17938.6	15406.3	29657.7	14696.6	10444.1
31966.7	21742.2	12708.5	31404.1	21429.7	12156	32035.4	19105.7	16680.5	31669.1	18641.3	13191.9	31272.5	15015.5	11875
32623	22202.5	12755.5	31781.1	21759	12211.8	32580.9	19462.1	17486.9	33185.7	18495.8	13716.8	31305.7	15168.7	12581.2
32693.1	22408.3	12743.8	32418.6	22108.3	12369.1	32823.9	19533.4	17821.1	33334.4	18748.9	14314.9	31137.7	15196	13157.1
34381.6	22442	12690.8	32851.5	22528.5	12745.7	32923.1	20557.3	15693.8	31362.6	20695.5	14534.6	31870.9	16212.4	14878.2
36121.1	22284.8	12796.7	33415.9	23034.1	13036.4	32717.1	21443.8	11672.4	31755.5	22488.1	14105.6	31035.9	17813.8	15745.8
36458.8	22651.6	12949.7	33830.5	23295.7	12729.7	33102.4	21606.6	12643.4	33783.9	23352.6	14809.1	32040.4	18177.3	17531
36955.8	22614.1	13173.3	34545.3	23635.1	13050.8	33158.3	22179.2	10741.8	31530.6	24607.1	13181.3	31790.8	18660.1	18490.7
37255.2	22722.7	13249.8	35507	23879.7	13537.7	33218.2	22281.7	10703.7	32349.8	24558.6	13723.2	31963.1	18949.5	19725.1
37268	22947.2	13302.7	36584.9	23870.5	13505.4	33553	22580.2	13818.5	33422.3	24789.4	12668.4	31707.5	18909.6	20695.8
37401.8	23007.1	13438	37478.3	23813	13872.9	33810.6	23075.2	14675.9	32268.8	24768.4	12034.1	34232.3	18786	22841.6
37497.3	23093.1	13532.2	37538.3	23432.6	14143.5	34474.4	23192	14658.6	28013.6	23831.4	14592	33845.9	17782.5	16634
37937	23044.5	13608.7	37359.9	23147.2	14257.5	34025.2	22995.8	12839.5	28730.1	22158.1	14531.3	34120.1	18618.3	17718.5
37917.9	23025.8	13585.1	37171.6	23032.7	14955.7	35556.2	22839	14869.6	26892.6	16630.2	18572.7	35650.1	15730	9538
37975.2	23033.3	13491	37464.8	22936.5	15212.6	34450.2	22738.4	10955.6	30239.7	21513.7	15508.7	34106.2	18885.4	21626.4
38096.3	22984.6	13773.4	37442.9	23033.6	14923	34255	22929.8	15952	29532.4	21978.1	16201.3	33942.9	19802.6	22143.1
37599.3	22962.2	13849.9	37340	23078.9	15015.1	33670.2	22613.5	17868.5	32938.1	22405.3	18847.6	32119.1	20890.5	23067.5
37510.1	22965.9	13826.4	36981.2	23174.7	14640.6	34622.3	22693.1	16742.9	28336.6	21390.3	17880.2	33257.1	18867.7	20685.8
37057.7	23022	13920.5	37211.6	23213.8	14155.8	35625.5	22399.5	19821.7	28743.5	17390.2	17158.6	34996.8	16846.7	17938.9
37293.5	23313.9	13914.6	37176.7	23180.6	14799.7	35929.3	22447	20666.4	31516.4	19333.2	21063.2	34576.8	17433.2	19712.4
37280.7	23388.8	13820.5	37092.2	23023.3	14575.6	35960.9	22387.3	20440.9	32603.1	19842.8	20747.5	34923.5	17710.9	19163.5
37204.2	23422.5	13343.9	36740	23165.6	14536.5	35931.2	22230.5	20549.4	32982.3	20313.4	19951.5	35019.5	17907.6	18650.8
37204.2	23343.9	13661.6	36616.8	23154.6	14117.2	35876	22303.4	20531.7	33635.1	20870.3	21777	34910.5	18025.7	18888
37095.9	23313.9	13767.5	36454.4	23295.3	14010.4	35850.9	22261.4	20572.3	33846.9	20996.4	22222.5	34966.3	18024.3	18904.7
36879.3	23362.6	13638.1	36326.7	23475.5	14374.4	35853.5	22113.2	20860.4	34120.4	20437.4	19257.2	35252.2	17943.7	17911.1
36962.1	23299	13726.3	36276.8	23315.5	14161.8	35759	22181	20577.8	34578.3	22469	22951	34656.3	18266.2	19255.1
36943	23171.7	13532.2	36244.7	23309.4	14103.4	35630	22124.8	20315.5	34445.9	23967.3	23800	33952.8	18412.2	20773.4
36675.4	23224.1	13508.6	36293	23292.6	14023.1	35614.1	21956.8	20580.3	34503	23874.8	23699.5	34098.1	18346.6	20393.9
36936.6	23074.4	13573.4	36208.3	23301.3	13901.6	35454.3	22115.6	19536.3	34342.5	22942.5	21841.3	34148.8	18486.7	18888.4
36216.6	22898.5	13426.3	36189.5	23318.3	13924.3	35249.3	21677.6	20159.2	34208.4	23115.3	23351.2	33553.9	18278.3	19455.1
35898.1	22636.6	13691	36104.9	23239.7	13878.1	35042.4	21542.6	19647	33420.3	22419.8	23019.7	33100.1	17993	19117.2
36044.6	22737.6	13620.4	35906.9	23156.6	13797.2	35058.1	21607.6	19547.6	33827.9	23364.9	23260.8	32695.4	18244.9	20246.8
36172	22464.4	13608.7	35778.6	23153.5	13728.7	34724.4	21670.9	18484.8	33764.7	22389.4	21819.8	32725	18567.4	19152.5
35859.8	22367.2	13520.4	35659.2	23058.2	13699.1	34563.1	21473.7	18632.9	33799.8	22830.1	22622.9	32029.3	18596.5	19963.8
35808.8	22101.5	13732.2	35644.8	22945.4	13662.1	34269.3	21480.9	17776.5	33224.5	22563.1	22182.9	31393.6	18598.3	20257.8
35585.8	22195	13602.8	35504.8	23064.3	13760.7	34127.1	21319.6	17933.9	34092.6	23640.6	22292	31702.7	18859.8	22043.8
35203.5	21757.2	13679.3	35352.4	22978.3	13742.4	33526.8	21118.1	17021.6	32996.6	21501.8	21755.4	29961.7	18695.2	20840.6
34789.4	21547.6	13661.6	35181	22812.1	13820.4	33352.6	20896.4	17352.4	32415.1	21151.8	21948.9	29791.4	18420.5	20652.9
34948.7	21820.8	13614.5	34891	22706.4	13840.3	33413.4	20960	17496	33413.6	21309.8	22001.2	29729.9	18690.6	21007.6
35095.2	21884.4	13502.8	34598.9	22695.1	13857.3	33265.1	21017.5	17626.6	33930.1	20922.6	21749.9	29471.9	18995.4	21552.1
34865.8	21727.2	13538.1	34551.3	22669.4	13833.9	32916.1	20906.5	17913.6	34042.5	20625.7	21665.8	29337.2	19034.6	22135.1
34553.6	21285.7	13485.1	34619.7	22650.3	13920.8	32287.1	20730.5	17537.4	33030.8	20155.5	21183.7	28745.7	18996.4	22695.8
34598.2	21195.8	13579.2	34551.9	22722.8	13975.7	31293.7	20740	20110.8	36468.4	21440.7	23097.4	30372.5	20558.9	25019.7
34547.3	21106	13649.8	34296.8	22744.8	14032.5	31742.6	20831.1	18091.5	31370.9	19690.1	21722.6	27133.2	19090.1	22717.9
34770.3	20997.5	13579.2	35083	22521.4	14038.3	31506.7	20957.5	18105.5	31154.4	19889	22045	26909.6	19404.8	22901
34923.2	21435.3	13532.2	35220.2	22526.1	14133.3	31414	20993.3	21745.2	34713	23950.8	24648.2	30060.7	21944.7	24422.3
35069.7	21585	13696.9	34667.7	22569.9	14437.7	31671.5	20922.8	25180.8	37306.8	23857.4	27051.7	32295.6	22364.5	25620.1
35286.4	21712.3	13826.4	35510.1	22518.5	14468.3	31736.2	21104.7	25048.1	36921.2	24078	27034.9	31558.6	22534.6	25114.5
35980.9	21921.8	13879.3	35334.7	22500.5	14543.2	32106.1	21918.5	19679.6	33836.3	20050	18567.6	31752.7	21805.1	14275.6
36936.6	22341	14567.7	35692.5	23480.7	15114.9	32551.6	22538.1	19532.6	34190.9	21045.9	19194.4	33236.3	21617.2	12271.7
38281.1	23123.1	15985.6	36558.4	23495.9	15172.5	33508.2	23434.3	22022	37628.9	22398.4	20893.3	32781.3	22036.8	13937.8
40058.8	24522.7	17868.4	39069.4	23626	15367.1	35772.1	24481.3	27871.7	40730	23889.9	24518.6	35131.7	22602.8	18149.1
43257.3	26225.4	18974.5	41125.1	24985.2	15623.3	38428.6	26139.9	29349.3	44469.8	27927	27303.6	37373.6	26123.7	20858.9
45844.2	27243.2	19556.9	43345.4	26733.3	15354.9	40049.8	27356.4	27731	46578.5	32658	31406.9	37874.9	30711.2	27116.6
46334.9	27741	19698.1	45383.4	28477.1	16166.1	40748.9	27580.5	28403.3	47293.4	33602.6	33423.6	38648.6	31544.6	28675.9
46500.5	27879.4	19886.4	46376	29308.4	17639	41015	27660.6	28706.4	47560.9	32971.1	33320.3	38888.2	31469.4	28085.5
47469	28324.7	19980.6	46859.1	28603.5	19261.4	41699.3	28061.9	28602.2	48298.8	32559.4	29227.1	39333.2	32223	27371.3
47615.6	27961.7	20092.3	47023.8	28497.2	20479	41302.3	28123.8	26358.3	47677.3	31103.2	27683.8	39216.1	31548.6	23774.4
47500.9	28111.4	19974.7	47349.2	28138.3	20556	41511	28027.9	26342.2	47877.7	31244.9	27092.7	39342.8	31321.8	24784.3
47666.5	28081.5	20074.7	47681.2	28166.5	20268.8	41501.9	28113.5	25654.6	47827.9	31482.3	26755.3	39459.2	31034.9	24380.1
47532.7	28115.2	19839.3	47650	28168.8	20174.7	41510.5	28042	26760	48164.4	31214.4	27398.7	38346.3	30998.3	24922.6
47137.7	27905.6	19939.4	47581.7	28150.1	20099.2	41050.6	27941	28696	44490.7	33372.2	26859.4	42389	33999	25761.4
46774.5	27774.6	19898.2	46996.9	27727	20201.2	40831	27778.4	29416.3	42459.9	30848.6	26681.5	40385.8	33569.8	24940
46602.5	27613.7	19786.4	46699.9	27672.8	20263.6	40608.2	27667.4	28849.8	42003.1	30003.4	26425	39718.4	33229.3	23767.3
46685.3	27291.9	19686.4	46581	28026.5	20299.6	40193.9	27671.9	26882.6	42021.1	29142.3	25791.4	39752.8	32965.1	19938.8
46207.4	27202.1	19804	46626.7	27911.9	20301.3	40092.1	27471.9	27487.6	42011.1	28937.4	25862.9	40039.2	32119.9	20579.2
45512.9	26947.6	19639.3	46669.5	27762.4	20227.6	39749.9	27109.1	27792.3	41896.6	29211.7	25793.3	39881.8	31080.3	22074
44894.9	26678.2	20062.9	46423.5	27520	20155.1	39438	26903.2	28044.5	41637.9	28569.6	25710.1	40806.9	30066.2	22270.4
44321.4	26333.9	19351	45956.7	27255.6	20476	38946.5	26479.3	27461.2	42285.3	30992.6	25297.6	40787.4	29642.5	24377.6
44232.2	26094.4	19215.7	45365.4	27101	20477	38630.4	26393.5	26118.8	42849.3	30080.2	24730.1	40764.4	29206.4	22016.7
43818.1	25727.7	19027.4	44879.4	26883.8	20263.2	38131.8	26146.1	25122.2	42789.6	30850.6	24251.9	40747.8	28872.7	22654.3
42766.7	25488.1	18721.5	44495.6	26502.4	20069.4	37786	25577.5	26514.8	42603.5	31659	24358.8	40758.7	28123.4	25491.7
41836.5	24560.1	18233.1	43961	26051.7	20002	36481.1	25033.5	24658.3	42390.9	31118	23245	40230	27168	23182.9
41122.8	23965.1	17950.7	43096.6	25621.1	19761.7	35646.8	24624.4	23628.8	41757	31983.8	22507.6	40223.1	26413.1	23650.9
40511.2	23426.2	17738.9	42156.9	25233.7	19551.9	34887.5	24280.6	22789	41412.8	31275.1	21809.2	39419.1	25875.7	22944.5
39428	22932.2	17338.8	41310	24705.5	18996.3	34164.3	23665.7	23012.8	40971.7	30294.2	21384.4	38532.2	25119.1	22716.6
38344.8	22501.9	16785.8	40466.9	24096.1	18586.8	33532	23001	23108.1	40799.4	29475.1	20934.1	37829.4	24237.3	23207.5
37395.4	22011.6	16544.6	39560.4	23721	18044.6	32832.3	22458.2	22569.2	39918.2	27072.9	20388.1	36899.8	23319	22641.3
36611.7	21588.8	16203.3	38703.7	23330	17235.1	32227	21991	22331.9	39620.9	25346.9	19947.3	36188.3	22348.2	22037.2
35815.2	20814.1	16103.3	37767.5	23068.7	16504.2	31166.6	21569.2	20860.3	36999.6	25754.5	18891.3	34774.2	21364.6	23667.6
35076.1	20484.8	15726.7	36686.3	22781.4	16085.2	30699.3	21098.5	20414.5	36396	25041.5	18511.8	34534.5	20543	24088.3
34018.4	20129.3	15497.3	35728.3	22486.8	15708.1	30195	20501.7	20242.2	35892.1	21623.3	18345.2	33296	19658.9	22144.8
33164.6	19597.9	15220.8	34825.2	22150.2	15325.6	29425.9	20008.9	19532.9	33759.1	21948.4	17644.3	32029.2	19169.4	23150.8
32635.8	19085.2	14950.1	33584.1	21528.5	15050.4	28707.6	19675.7	18509.4	32204.2	20729.4	17037.9	30521	18865.9	21977.4
31718.2	18767.2	14397.1	32435	20946.2	14909.2	28263.6	19090.8	18577.8	31931.5	19667	17175	29998	18396.7	21023.7
31240.4	18318.1	14167.6	31298	20286.2	14680.3	27647	18795.2	17762.7	30219	20664.6	16867.1	28661.7	18201.9	22097.6
30539.5	18093.6	13914.6	30489.3	19631.1	14356.9	27342.8	18378.5	17653.2	29949.3	20001.8	16970.9	28126.8	17876.7	21430
29991.5	17794.2	13673.4	29907.2	19362.7	14082.3	26990.6	18053.8	17581.4	28954.6	18831.7	16859	27520.6	17480	20238.4
29564.6	17397.5	13538.1	29281.2	19122.1	13796.9	26513.6	17836.6	17675.9	26813.9	19187.3	16856.9	26355.2	17055.6	20779.5
29105.8	17214.1	13326.3	28778.3	18925.2	13480.1	26289.6	17586.3	18194.6	26152.9	18213.7	17322.6	27086.5	16627.5	19557.9
28774.5	16866.1	13226.2	28247.6	18801.7	13214.2	25909.4	17383.7	17494.5	25233.8	18287.9	16359.7	26290.6	16338.9	19984.5
28303	16682.7	13102.7	27707.6	18409.6	13008.3	25711.1	17102.9	17193.2	25206.2	18359.3	15707.7	25551.4	15801	20145
28226.5	16465.7	12879.1	26981.9	17948.9	12780.8	25494.8	17001.3	16345.8	24806.1	18155.4	15191.1	25422.1	15622.8	19511.5
27786.9	16316	12737.9	26685.9	17660.2	12587.5	25345	16757.3	16528.4	24228.9	16564.8	14822.9	25586.7	15067.6	17582.8
27487.4	16065.3	12579	26481.6	17325.9	12448.8	25090.7	16572.2	16129.2	23566.2	16556.4	14326.8	24963.1	14888.7	17536.6
27181.6	16031.6	12420.2	26238.7	16922.7	12376.5	25064.1	16385.9	16434.1	24064.5	16201.7	14121.7	25020.5	14573.5	17295
27009.6	15736	12284.9	25982.6	16664.3	12234.2	24763	16284.1	16098	23062.9	16695.8	13873.5	24374.7	14320.5	17786.1
26926.7	15747.2	12337.8	25708.2	16433.7	12027.5	24773.9	16244.7	15997.3	23369.9	16706.8	13674.6	24258.4	14394.4	17818.9
26837.5	15687.3	12226	25679.6	16334.8	11880.3	24725.2	16166	15684.7	23686	15093.4	13419.8	24306	14445.8	15588.3
26856.6	15590	12220.1	25553.6	16208.2	11764.6	24626.4	16173.4	15394.8	23226.5	15663.4	13359.7	23970.9	14507.7	16417.1
26805.7	15425.4	12231.9	25654.4	16116.3	11659	24464.6	16135.3	14700.7	23401.6	15867.8	13031.5	23678.1	14675.8	16701.1
26818.4	15414.1	12190.7	25733.1	15973.4	11590	24456.2	16115.4	14257.3	23769.7	14492	12811.6	24128.8	14903.7	15010.3
26863	15376.7	12179	25677.8	15821.9	11540.2	24416.2	16135.3	14136.7	23729.5	14440.3	12836.2	24067.8	14968.5	14830.1
26977.7	15204.6	11996.6	25797.7	15731.7	11483.2	24244	16147.8	13676.1	23700.9	15295.5	12846.9	23795.4	15238	16101.7
26786.5	15092.3	12055.4	25873.3	15635.9	11457.6	24126.9	16058.6	13433.1	23710.8	14319.4	12459.2	23755.6	15187.1	14456.3
26805.7	15253.2	12284.9	25767.2	15474.6	11412.5	24262.3	16097.6	13279.5	25162.7	14295.7	11991.8	24856.6	15438.6	13457
26652.7	15298.1	12390.8	25771.8	15432.7	11404	24275.5	16040.4	13100.1	26251.5	15989.8	10978.6	25029.5	15758.6	14105.6
26805.7	15148.4	12331.9	25732	15460.5	11358.7	24130.7	16112	12985.8	25546.3	15361.8	11402.2	24314.7	15953.2	12897.4
26901.2	15144.7	12432	25757.5	15410.1	11342.2	24131.1	16176.2	12970.2	25700.4	16014.6	11617.5	24285.4	15889.5	13928.5
27009.6	15234.5	12473.1	25715.7	15436.4	11347.1	24224.7	16222.9	12851	25778.9	14714.2	11722.3	25182	15948.8	12828.7
26920.4	15447.8	12432	25602.6	15494.2	11355.2	24447.9	16150.5	12829.9	26086.3	14494.4	11552.7	26304.6	15948.2	13582.6
26780.2	15369.2	12473.1	25492.5	15582.1	11357.5	24413.1	16062.9	12600.1	25812.3	12993.1	11509.2	27035.7	16028.7	13366.1
27079.6	15518.9	12596.7	25249.1	15466.7	11409	24580.6	16224.9	12616	25869.7	12555.2	11979.8	27000.5	16369.8	13239.3
27920.7	15904.4	12555.5	25247.4	15511.1	11508.8	24960.3	16619.5	12655.4	26479.2	13852.2	13124.6	28309.8	17582.5	14167
27755	15777.1	12490.8	26021.6	16042	11554.7	24848	16526.2	12715.6	26254.7	13292.9	12985.2	27940.6	16918.1	13880.8
27232.6	15926.8	12302.5	26580.6	16125.4	11496.6	25014.3	16227.1	12863.6	27112.2	11903.3	12116.7	28723.9	16158.5	12451.6
27340.9	16020.4	12084.8	26749	15896.1	11442.7	25104.2	16241	13066.8	27248.8	12868.5	12328.8	29118.4	16221.7	13392.5
27168.8	15893.1	11655.3	26154	16025.3	11431.6	24977.1	16059	12882.6	27248.3	14155.9	12069	29832.7	16308.2	14298
26340.5	15687.3	11390.6	25547.4	16026.7	11363.9	24788.1	15586.7	12878.5	27141.5	12935.9	11027.8	29654.2	15723.8	13410.7
25295.6	15365.5	10690.4	24950.3	15757.4	11254	24480.2	14917.4	12962.7	27527.5	11990.1	11626.2	29410.6	15114.1	12986.2
25231.9	15298.1	9843.19	24401.6	15321.9	11161.8	24376.8	14723.4	12769	28069.3	13590.3	11189.1	30026.9	15511.3	13433.7
25741.6	15410.4	9172.46	23930.1	15091	10971.2	24419.8	14847.5	12372.8	28386.8	14415.9	10369.5	29195.7	16346.6	12299.9
25684.2	15511.4	9054.79	23707.5	15353.4	10787.3	24494.1	14805.4	12726.7	28412.1	15133.5	10777.8	29411.8	16340.3	13260.8
25607.8	15421.6	9043.02	24024.6	15746.3	10598.1	24415.1	14767.8	12681.2	28374.1	14455.8	10632.3	29089.8	16245	12529.8
25658.8	15571.3	9201.88	24477.3	15816.3	10395.2	24555.9	14825.5	13065.5	28527	14590.2	11465.3	29138.4	16202.6	13158.3
24983.4	15597.5	9090.09	24715.5	15908.2	10202.8	24572.1	14478.4	13768.4	28494.5	13938	15543.8	29165.1	15640.7	14628.2
24766.7	15661.1	9196	24478.6	15799.1	9948.73	24653.2	14369.5	13373.5	28436.3	13254.1	15404.1	29225.2	15540.5	15050.1
23224.8	16117.7	9248.95	24133.8	15727.1	9787.47	25074.4	13695	13639.6	28492.4	10450.9	16528.5	28205.3	14065	17946.9
23511.5	16735.1	9360.74	23716.1	15677	9713.68	25657.3	13844.4	13809.7	28862.9	10957.6	16891.8	26967	14411.4	18007.9
23881.1	17180.5	9519.59	23453.2	16211.5	9729.98	26129.5	14056.1	14135.1	29079.1	11266.2	17168.3	26323.6	14712.6	18086.2
24142.3	17468.6	9607.84	23433.9	17102.2	9775.87	26448.6	14247.9	14332	29230.8	11485.6	16943.3	26146.8	14949.1	18329.1
24658.4	17797.9	9713.75	23645.9	17973.6	9843.86	26842.3	14541.5	14678.1	29410.6	11564.4	17078.3	25298.9	15398.1	17301.6
25123.5	18000	9996.16	24118.3	18670.3	9907.88	27145	14793.7	15070.6	29651	12282.9	18005.1	25263.7	15638	16708.2
25512.2	18583.8	10561	24438.1	19290.5	9939.94	27898.8	15093	15952.4	30223.7	12971.8	18786	27508.9	15580.1	17408.3
26130.3	18898.1	10784.6	24793.6	19834.4	10132.2	28319.8	15460.5	16577.5	30390.9	13671	18654.1	28148	16062.8	17247.1
26831.2	19220	10872.8	25283.9	20296.7	10377.9	28738.7	15852.1	17239.4	30483	15087.9	18703.7	28092.5	16664.6	17133.1
27124.2	19437	11002.2	25964.3	20651.8	10637.4	29062.4	16044.3	17727.7	30530.9	15765.8	18698.9	28003.4	16848.3	17393.4
27417.3	19560.5	11467	26615.7	20962.8	10937.8	29355.9	16286.5	17962.8	30562.1	15687.1	17412.8	28092.7	16954.9	16881.7
27908	19560.5	11555.3	27089.4	21132.7	11188.3	29508.9	16575.1	18171.5	30501.4	16632.8	17313.7	28047.7	17360.9	15941.9
28264.8	20024.5	11673	27469.1	21200.7	11371.8	30125.4	16801.8	19128.9	30495.7	16915.5	17337.2	28134.9	17552.9	15424
28921.1	20144.3	11849.5	28016.5	21366.3	11660	30438.6	17204.3	19529.1	30573.1	17744.6	18109	28783.9	17924.9	15700.9
29583.7	20686.9	12173.1	28638.9	21507.1	11905.6	31212.6	17642.2	20515.2	30923.3	18547.6	18367.4	29370.7	18159.8	17142.9
30163.5	20922.7	12190.7	29341.2	21679.6	12170.7	31684.6	17977.5	21185.9	31039.6	19031.9	19682.5	30371.8	18343.2	18007.9
30730.6	21469	12284.9	29936.3	21892.2	12500.9	32421.5	18327.7	21922	31526	18967.9	20976.4	31695.5	18349.6	18945
31042.8	21555.1	12426.1	30582.8	22193.2	12761.6	32671.6	18564.7	22572.6	31992.2	19962.8	22085.4	31413.4	18284.2	20482.7
31450.6	21820.8	12549.6	31107.3	22516.2	12849.3	33076.2	18846.1	23102.6	32567.5	21067.2	22844.7	30499.7	18457.8	21497.1
31756.5	21910.6	12943.8	31691.1	22868.5	13040.3	33332.5	19128.2	23311.8	33084.7	21212.4	23402	30057.5	18603.5	21731.1
32546.5	22049.1	13079.1	32064	23083.4	13250.4	33615	19627.4	23094.6	33593.1	21907.7	24207.2	30408	19238.3	20927.6
32839.6	22355.9	13243.9	32177	23213.8	13461.7	33918.6	19886.9	23808.5	34150	22672.4	25987.4	29796.8	20562.2	22754.8
32954.3	22412.1	13043.8	32443.1	23157.6	13626.8	34018.9	19933.7	24205	34342.9	23152.6	26290.5	29854.4	20797.4	23248.3
33196.5	22591.7	12873.2	32734.8	23070.8	13980.8	34212.6	20057.5	24814	34805.7	23855.8	26618.8	29777.5	21149.5	24033.4
33464.1	22408.3	13067.4	32659.3	22966.6	14121.7	34152.1	20276.2	24716.5	35108.6	24009.2	26899.2	29700	21347.7	24429
33323.9	22906	13073.3	32836.4	22916.9	14241.4	34568.9	20241.5	26034.7	36072.3	23527.4	27149.9	29452.7	21357.8	24702.1
33413.1	23096.9	13367.4	33092.9	22857.9	14342.8	34734.9	20389.7	26584.4	36450.7	23083.7	27316.9	29168.7	21359.5	25214.4
33572.4	23250.3	13361.6	32928.5	23070.1	14380.4	34949.2	20501.8	27373.7	37210.2	23691.5	27649.9	29149	21503.1	26489.3
33776.3	23231.6	13385.1	32946.9	23134.1	14454.5	34997.9	20634.3	27601.7	37540.6	23609.1	27907.8	28889.4	21588.8	26879.3
34171.3	23531	13385.1	32884.9	23300	14497.1	35249.3	20876.6	27760.9	37946.2	23109.2	28197.8	28804.1	22044.8	26542.4
34177.7	23123.1	13579.2	33092.9	23701.1	14610.6	34970.9	20938.6	27428.1	37268.4	23373.9	28391.2	28514.7	21923.8	26917.3
34611	23205.4	13779.3	33181.5	23582.3	14759.8	35041.9	21242.6	27283.3	37080.6	24085	28701.7	28256.2	22275.8	27434.4
36089.2	23231.6	14020.5	33469.6	23728.8	14816.7	35133.4	22113.5	25052.7	37085.1	23286.7	28608	28909.9	23302.3	25868.4
36764.6	22992.1	13932.3	34324.9	23834.1	14921.5	34950	22486.5	22549.5	36175.8	24238.7	27699.9	29512.8	24723.4	25343.7
36426.9	22939.7	13967.6	35114.8	23703.3	15012.8	34955.9	22299.6	23167.7	36378.2	24468.7	27965.7	29473.2	23881.6	25582.6
36802.8	22984.6	13814.6	35536	23573.6	15102.2	35019.2	22476.6	22566.2	36742.8	23646	27710.2	29598.6	24997.3	24214.4
37051.3	23519.8	13820.5	35895.8	23593.9	15147.9	35439	22619.6	24730.2	38296.5	24904.7	28586.4	28458.2	25506.2	26473.9
37006.7	23617	13720.4	36382.6	23567.3	15229.7	35410.8	22573.7	25189.8	38144.4	25504.1	28756	27768.7	26032.6	26962.2
36974.9	23538.5	13638.1	36584.1	23427.8	15347.2	35275.8	22545	24710.1	37421.5	24721.1	28585.7	27706	26267	25677.1
36847.4	23931.4	13620.4	36529	23449.5	15427	35536.5	22484.7	26284.4	37932.4	25155	29401.4	27063.5	25820.9	27113.1
36853.8	23991.3	13791.1	36545.8	23531	15380.3	35636.1	22516.6	26723.1	38434.7	25683	29487.1	27428.2	25640.5	28192.4
36586.2	23890.2	13667.5	36644.7	23583.8	15414.1	35575.3	22325.1	26820.1	38547.8	24967.9	29189.1	27493.5	25872.1	27424
36388.7	23706.9	13644	36532.6	23570.6	15390.2	35402.5	22208.3	26588.4	38221.3	26163	29150.1	27950.2	25347.1	27793.7
36293.1	23849.1	13408.6	36344.4	23601.3	15395.8	35423.8	22119.8	26664.9	37781.1	24672.6	29221.1	27063	25581.9	26374
36497	23729.3	13355.7	36245.2	23669.6	15395.5	35293.8	22212.5	26060.7	37568.3	25824.2	29048.7	26952.3	25766.6	27095.5
36592.6	23504.8	13243.9	36179.5	23705.5	15342.6	34963.2	22229.5	24705.5	36326.3	26146	28444.3	26634.4	25848.8	26574.5
36541.6	23186.7	13296.8	36115.2	23648.6	15334.8	34655.8	22209	23375	35171.3	26259.7	27877.6	26807.9	25551.9	26119.7
36516.1	23149.3	13543.9	36132.7	23561.5	15368.1	34645	22247.5	23128.5	34694.9	24971.6	27735.6	27276.9	25349.6	25000.3
36248.5	22816.2	13596.9	36243.7	23534	15308.7	34357.2	22111.1	22200.1	33502.1	24944.1	27272.8	28385.1	25033.6	23962
36229.4	22906	13508.6	36200.2	23437.2	15293.2	34316.9	22099.1	22685.7	32989.7	27741.1	27446.4	27737.8	25343.2	25683.7
36293.1	22846.2	13338	36156.8	23307.9	15272.5	34164.6	22082	22070.2	32861.3	27163.3	27091	27020.3	25278.9	25378.5
36146.5	22629.1	13285.1	36120.5	23207.4	15239.6	33876.5	21981.6	21315.6	31953	27350.8	26611.5	27174.8	25065	25008.9
36038.2	22718.9	13338	36044.5	23127.9	15247.1	33842.7	21931.5	21732.4	31825.3	27934.2	26584.6	26822.3	24964.6	25313.3
35904.4	22453.2	13261.5	36036	23120.3	15274.5	33525.9	21834.6	20911.9	30850.3	28259.6	26086.5	27249.7	24786.1	25205.7
35821.6	22355.9	13273.3	35990.4	23095.2	15393.8	33317.6	21789	20372.6	30286.2	26736.3	25661	27676.5	24758.8	23877.3
35732.4	22296	13273.3	35938.2	22989.3	15413.2	33102.1	21740.3	20412	29339.1	29255.1	25361.9	28159.6	24661.1	25486.3
35796.1	22273.6	13208.6	35883.2	22963.2	15437.6	32906.9	21745.7	20169.4	29464.3	27792.7	24920.7	27349.5	24547.4	24891
36133.8	22090.2	13196.8	35896.2	22937	15436.5	32588.8	21921.2	19201.7	27907.3	27875.3	24239.3	28171.2	24790.6	24647
35681.4	21996.7	13343.9	35984.1	22945.5	15484	32356.7	21706.3	19505	27202.5	27274	24240.6	28519	24298.6	24495.5
35566.7	21944.3	13026.2	35984.8	22956.7	15643.3	32107.2	21576	19714.5	27372.3	27533	24379.1	27947.5	24283	24854.6
35439.3	21884.4	13161.5	35926.9	22934	15763.9	31923.7	21542.1	19807.2	27275	25798.1	24469.1	28581.6	24116.3	24052.3
35171.7	21637.4	13196.8	35837.6	22954.9	15820.6	31536.1	21404.5	19963	26832	26114.5	24627.6	29133.8	23742.7	24325.3
35522.1	21847	13343.9	35872.4	22955.4	15829	31668.7	21659.7	21559.7	27096.8	28233.2	25365.9	29969.5	23737.8	26634.4
35904.4	22052.8	13508.6	35999.4	23300.1	15940.8	31823.9	21974.6	23432.3	27795.1	25786.4	26018.6	30225.4	23257.1	26231.2
36325	21742.2	13891.1	36329	23861.7	16108.6	31486.1	22302.5	22722.6	28258.3	26940.9	26639.6	32471.1	22952.9	24349.9
37127.8	22000.4	14508.8	36601.6	24354.2	16273.6	31706.8	22799.2	23387.1	28449.7	27309.6	27866.1	33189.2	23499	24563.8
38160	22546.8	15338.4	37643.3	25031.8	16401.8	32406.1	23427.9	24645.7	28380.8	25856.5	28914.9	32620.3	24879.3	24271
39383.4	23261.5	16997.6	39701.1	25832.3	16922.8	33521.6	24222.9	26947.7	29160.6	27865.1	28605.6	31219.2	26715.3	25970.3
41422.3	24780.9	18233.1	42220	26605.4	17094.6	35633.2	25501.1	29654.1	30715.4	28164.9	32762.6	28986.7	26882.1	30770.4
44391.5	26378.8	19245.1	44296.8	27894.8	17252.2	38190.6	26950.5	31591.2	33849.8	29582.4	29906.5	32106.9	30832.4	33377.4
46156.5	27849.5	19939.4	45613	29005.4	17483	40307.4	27814.9	34211.5	36825.2	29428.2	31889.1	34105.9	32341.3	36337.1
46564.2	28152.6	19921.7	46324.4	29821.2	18120.5	40892.4	27893.4	34982.5	37902.3	29084.3	32319.5	34578.5	32809.4	35785.5
46793.6	28193.8	19951.1	46935.4	29938.5	19393.5	41071.9	27937.9	34875.7	37698.3	29817.8	30982.6	34884.7	32678.4	35784.3
47335.2	28246.2	20039.4	47370.6	29944.8	20660.9	41187.2	28173.1	33557.3	37865.2	29567	29266.3	34977.5	32692.5	34287.8
47424.4	28306	20104.1	47651.3	30087.4	21353.6	41294.8	28202.1	32920.7	38050.4	28499.2	28448.2	34849.6	32518.2	33281.1
47386.2	28096.5	20174.7	47859.1	30068.6	20767.6	41052	28185	31793.5	37277.9	28878.7	27480.1	35141	32299.6	32228.4
47188.7	27909.4	20198.2	48087.3	29684.6	21136.4	40829.5	28088.3	31171.7	37091.5	28716.3	27096	35303.3	31967.8	31301.6
47086.7	27804.6	20121.8	47986.7	29282.9	21128.9	40700.9	28009	30541.1	37149.2	28421.1	26799.9	35160.1	31471.1	30246.9
47182.3	27688.6	19798.2	47769.8	28965.6	20805.6	40536.4	27973.4	29599.3	37213.7	29828.1	26593.1	35365.2	31722.6	29661.5
46965.7	27673.6	19733.4	47675.6	28845.8	20655.6	40518.7	27847.9	29604.9	37689.7	28160.4	26554.4	34653.3	31206.9	28528.7
46806.4	27407.9	19668.7	47583.5	28734.5	20604.8	40183	27752.5	28748	37546.9	28164	26455.2	34742.7	30922.7	27078.4
46264.8	26928.9	19815.8	47440.3	28470.5	20569.6	39582.2	27519.2	27902.1	36868.9	28016.7	26080.6	35096.4	29876.5	25858.6
45990.8	26622	19821.7	47090.2	27965.9	20434.4	39185.1	27384.5	27315.8	36709.8	27721.8	25825.6	35195.3	29625.4	24638.1
45761.4	26075.7	19680.5	46742.1	27514.8	20241.3	38447.5	27240.8	26362.6	36461	27683.1	25032.9	35261	29492.9	23184.8
45315.4	25671.5	19798.2	46315.1	27144.4	19939.6	37918.9	27048.9	25826.5	36532.6	28638.1	24687.7	35783.7	29243.9	24311.4
44640	25405.8	19745.2	45999.3	26793	19627.9	37554.3	26720.6	25862.5	36423.9	28135.3	24483.3	35605	28984.3	24108.9
44136.6	25147.6	19233.3	45745.4	26418.7	19520.3	37162.8	26367.5	25688.9	36411.2	28215.6	24301.1	34843.1	28866.7	23959.8
43626.9	24814.6	19180.4	45357.2	26086.3	19315.2	36709.7	26107.7	25355.3	36316.7	27418.9	23972.8	34699.8	28642.1	23002.8
42957.9	24477.8	19186.3	44930.2	25696.3	19075.7	36243	25801.2	25356.7	36315.5	27660	23687.2	34805.2	28374	23800.5
42639.3	24174.6	18856.8	44501	25219.6	18745.1	35787.2	25592.4	25154.1	36002.9	26869.2	23494.2	34429.3	28311.7	22701.6
41638.9	23568.4	18603.8	44130	24836.5	18392.2	34956.4	25031.2	24404	36423.9	28152	22777.5	34139.6	27897.3	24148.5
40887.1	22958.4	18321.4	43707.2	24429.4	18119.1	34098.2	24596.7	23663.2	35895.6	27037.6	22107	33269.1	27546.7	22804.7
39969.6	22374.6	18015.4	43086.5	23955.7	17928.5	33258.4	24079.6	23152.8	35144.2	25451.5	21480.5	32713.4	27034	20461.7
38892.7	21951.8	17427.1	42369	23618.4	17433.6	32630.5	23429	22876.1	34749	25783	20968.7	31705.9	26283.5	22262.9
38357.5	21513.9	17085.8	41525.4	23211.9	17115.2	31994.3	23088.3	22267.3	33988.3	24422.9	20466.1	31169.9	25741.8	20943
37561.1	21057.4	16779.9	40836.5	22916.1	16819.8	31320.7	22629.2	21752.1	33339.2	24535.2	19992.3	29941.7	24751.9	22451.1
36497	20664.4	16474	40069.2	22683.9	16425.4	30757.6	22023.4	21313.8	32764.9	24241	19384.3	29310.8	23445.8	22172.2
35745.1	20249.1	16168	39125.9	22096.2	16033.4	30156.8	21572.1	20651.3	31707.7	23002.4	18875.4	28699.7	22609.8	20515.4
34916.8	19710.2	15844.4	38075.8	21657.3	15761.1	29369.5	21093.1	19874.7	30121.3	21647.5	18248.7	28066.4	21506.7	18413.2
34158.6	19373.4	15426.7	36769.9	21267.2	15490.8	28899	20609.7	19238	29714	23202.3	17805.4	26131.8	20938.6	21512.9
33304.8	18782.1	15061.9	35494.5	20704.3	15194.9	28077.1	20105.2	18302.6	27782.9	22179.3	17339.3	25267.9	20210.7	20543.7
32495.6	18175.9	14650.1	34263.2	20218.7	14954	27252.9	19612.9	17514.7	26418.3	22814.6	17040.2	23659.6	19710.2	21418.8
31769.2	17970.1	14461.8	33194.5	19648.5	14670.6	27016.1	19203.2	17392.6	26192.9	22766.1	17050.6	23468.9	19209.8	21073.5
31157.5	17562.2	14167.6	32410	19177.1	14472.2	26536.8	18825.1	16810.6	25451.5	22335.5	16890	23133.9	18853.8	20175.3
30737	17382.5	13826.4	31669	18799.1	14215.6	26327.2	18534.4	16523.7	25191.1	22169.7	16969.5	23359.3	18695.1	19531.6
30316.5	16914.8	13614.5	30939.3	18581.6	13941.3	25782.6	18280	15830.9	24154.6	22082.1	16706.3	22763.9	18444.8	18924.1
29946.9	16836.2	13579.2	30223.7	18336.9	13703.2	25688.3	18097.2	15989.9	23995.1	22252	16672.2	22431.8	18108.3	19040.4
29367.1	16372.1	13367.4	29621.4	18183.3	13501.3	25176.5	17789.2	15400.1	22175.6	21571.9	15870.7	21267.5	17560.2	17826.7
28876.5	16121.4	13138	29080.1	17676.6	13350	24938.2	17481.3	15199.6	21991.4	21640.8	15172.8	20901.4	17299.8	17580.4
28634.3	15941.8	13038	28527.4	17244.3	13199.1	24756	17340.4	14810.2	21276.9	20932.4	14851.2	20519.7	17116.2	16660.1
28347.6	15825.8	12955.6	27698.5	17018.4	13025.9	24645.5	17174.4	14746.5	21467.9	21138.5	14436.5	20304.3	16924	17058.5
28213.8	15750.9	12761.4	27325.9	16797	12883.4	24574.7	17054.9	14538.3	21966.3	21765.3	14136.6	20643.8	16977.7	17347.6
27850.6	15612.5	12826.1	26971.9	16610.6	12801.3	24437.3	16888.7	14384.5	21720.6	21030.2	13619.7	20348.8	16578.1	17051.9
27442.8	15399.2	12737.9	26760.5	16442.9	12774.3	24229.7	16667.6	14019.6	20985.3	19854	12979.2	19665.7	16218.1	16023.1
27461.9	15152.2	12579	26265.7	16223.3	12766.3	23990.5	16638.2	13276.2	20793.2	20521.4	12938.2	19562.7	16368.1	16321.5
27430.1	15099.8	12532	25760.7	16038.2	12632.6	23941.9	16607.2	13076.6	20446.2	19533.1	12845.7	19314.5	16386.9	14896.7
27347.3	14792.9	12473.1	25504.5	15936.1	12574.6	23646.5	16553.3	12362.5	20111.9	20267.1	12760.7	19267.2	16349.9	16263.4
27417.3	14826.6	12432	25462.7	15769.5	12481.5	23688.7	16567.9	12618.3	20244.7	19883.2	13034.4	19137.9	16497.1	15587.5
27194.3	14763	12543.7	25623.5	15631.9	12411.8	23646.1	16447.3	12797.2	21372	19795.2	12450.4	20043.5	16376	15847.4
26996.8	14822.9	12555.5	25604.9	15471.5	12404.7	23709.7	16332.3	12935.2	22491.2	19429.4	11947.9	20798.2	16284.3	15020
27124.2	14602.1	12502.6	25502.3	15299.2	12334.6	23494.3	16382.5	12444.3	22478.5	20453.9	12237.7	21228.8	16459.2	16510
27054.2	14736.8	12384.9	25445.9	15213.8	12273.3	23630	16313.4	12764.8	23421.8	20121.5	11986.3	21385	16505.7	15610.1
27092.4	14493.6	12696.7	25402.3	15193.1	12267.2	23401.4	16381	12342.4	22703	19131.7	12001.8	21345.7	16450.3	15376.2
27092.4	14613.3	12890.9	25409.9	15088.3	12223.1	23520.3	16416.9	12605.2	22862.6	18938.9	11879.1	21910.1	16401.5	15360.3
26786.5	14527.2	12967.4	25506.2	15081.9	12179	23440.7	16283.2	12428.3	22166.7	17319.3	11397.5	21147.3	16064.6	13979.2
26678.2	14583.4	12961.5	25405.5	15038.5	12101.2	23490.9	16237.9	12536.2	22231	17875.2	11264	21543.1	15876.5	14364.2
26589	14740.5	12861.5	25257.5	14981.9	12075.3	23643.4	16161.7	12639.8	23135.2	17144.7	10774.9	21491.8	15942.1	12903.3
26710.1	14531	12902.6	25068.1	15005.2	12072.6	23456.2	16204.3	12292.9	23652.1	16251.3	10976.1	21666.5	16632.9	12451
26780.2	14527.2	12826.1	24867.9	14983.6	12074.2	23458.4	16209.4	12274.9	24212.4	17086.7	11005.4	22560.2	17035.7	13374.3
26550.8	14437.4	12749.7	24840.8	14951.3	12117.9	23373.6	16085.5	12186.9	24061.1	16964.1	10675.9	22471.5	16561.1	13347.5
27035	14830.4	12702.6	24814.1	14903.6	12163.1	23749.5	16313.2	12723.3	24692.5	17627.9	11276.9	22735.5	16955.7	13565.4
26818.4	14815.4	12532	25032	15087.9	12139.5	23734.2	16174.9	12675.4	24691.6	17343.1	10901.1	22516.8	16588.8	13119.3
26697.3	15002.5	11855.4	25164.7	15295.2	12047.1	23918.4	15970.6	12733.4	25294.1	16511.3	10480.8	23503.2	16748.9	11985.8
26792.9	14912.7	11637.7	25147.1	15334.7	11933.7	23836.4	15968.7	12751.9	25500.2	17424.2	10730.8	23226.2	16990.3	13386.1
26640	14778	11331.7	24997.4	15392.5	11825.3	23706.9	15830.7	12596.4	25467.9	17344.6	10553.7	23092.3	17018.3	13238.4
25556.8	14299	10925.8	24796.5	15339.7	11763.4	23252.6	15228.4	11812.2	24917.3	15581.2	9254.06	22161.2	16049.9	11292.1
24180.5	13666.5	10431.5	24545.1	15040.3	11586.4	22661.2	14474.5	10842.8	24309.6	14010.4	7974.4	20958.1	14705.9	10587.4
23638.9	13348.4	9501.94	24038.7	14612.3	11395.3	22365.3	14071	10393.7	24435.3	14379.1	7572.49	20885.3	14592.2	11083.1
23294.9	12663.6	8737.08	23553.9	14256.7	11134.8	21759.5	13832.2	8620.64	24267.5	14990.1	7425.19	20463.7	14562.2	10586.5
22740.5	12319.3	8460.55	23214	13925	10864.5	21501	13592.5	8024.21	23957.9	14331.3	7161.6	19884.5	13704.2	10470.6
22645	12334.3	8395.83	23039.8	13648	10659.2	21514.5	13553.2	8178.45	23885.5	13747.8	7149.02	19804.8	13571.4	9936.31
22632.2	12476.5	8342.88	22925.8	13510.8	10501.4	21628.2	13533.8	8621.36	24234	14048.6	7009.36	20501.1	13500.5	10257.1
23091	12708.5	8366.41	22858.7	13471.7	10309.6	21808.8	13709.1	8910.28	24527.8	15087.5	7164.58	21183.4	14209.2	10467.3
23326.7	12873.2	8454.67	22832.5	13552.3	10110.4	21949.2	13810.3	9207.06	24660.2	14567.5	7350.96	21461.4	14523	9740.75
23543.4	13004.2	8607.64	22946	13686.3	9916.49	22066.3	13933.4	9516.31	24508.3	14660.1	7835.78	20902.1	14952.2	9689.74
23702.7	13565.5	8772.38	23113.9	13758.3	9842.62	22570.4	14023.7	10879.9	24772.5	15990.9	7768.98	21708.2	15211.8	11946.2
24034	13883.6	8725.31	23300.6	13953.8	9839.55	22845	14156.9	10838.7	25797.5	15346	7978.35	22719	15694.3	10827.4
24186.9	14115.6	8748.85	23425.1	14191.8	9833.46	23046.9	14259.5	10609.4	26087.5	16389.9	8005.09	23159.1	15863.2	12206.2
24664.8	14456.1	8966.54	23551.6	14549.7	9846.29	23395.4	14550.4	10673.6	26569.7	17630.9	8296.5	23844.4	16273.2	13409.8
25168.1	14998.8	9172.46	23871.7	15107.2	9914.08	23886.8	14868.3	11172.1	27404.7	16848	8865.7	23839.1	16711.8	12412.2
25735.2	15518.9	9401.92	24450.4	15808.1	10050.1	24443.2	15260.3	11520.9	27508.4	19741.3	10726.6	23747.8	17158.8	14866.2
27047.8	16076.5	9907.91	25255.2	16461.1	10268.8	25053.2	16057.6	11643.9	27264.5	21881	10899.8	22703.4	18121.9	15295.6
27500.2	16484.4	10202.1	26435.6	17363.2	10542.4	25621.4	16417.3	11838.7	26726.2	21765.5	15354.2	22631.7	18470.6	14991.3
28226.5	16847.4	10508	27491.6	18082.7	10915.5	25974.1	16818.9	12698.2	27775	21743.2	14867.4	24370.3	18806.4	14064.9
29023	17472.3	10702.2	28306.7	18406.5	11357.2	26564	17276.8	13894.3	27884.3	24303.4	17497.2	23282.8	19212.7	18263.7
29341.6	17899	10978.7	28854	18924.3	11886.7	27446.1	17602.5	13588	27661.8	23168.7	19247.6	23036.4	19861.2	16404
29908.7	18029.9	11072.8	29406.9	19738.1	12173.7	28341.1	18017.4	14492.4	26217.9	23909.4	20399.7	23806.8	20526.1	16364.2
30902.7	18726	11355.3	30091.5	20113.9	12369.9	29262.9	18593.7	15703.9	26578.5	23293.9	21539.1	25103	21103.5	15744.5
31616.3	19171.3	11596.5	30876	20255.4	12883.4	29632.3	18980.5	16450	27036.4	24815.2	22306.4	24984.6	21390.1	18019.3
32304.4	19590.4	11867.1	31175.1	20229.5	13102.6	30299.4	19388.1	17220.9	27585.4	25024.8	22503.6	26639.4	21603	19865.4
32744.1	19635.3	12226	31138.9	20361.6	13133.2	30655.2	19689.5	17415.2	27615.8	23358.9	22109.4	26781.7	21586.3	18587
33215.6	19863.6	12361.3	31385.6	20307.1	13261.1	31048.1	20010.3	17796.6	27444.3	23388.5	22247.1	26390.5	21706.9	18977.2
33782.7	20439.9	12767.3	31913.4	20399.5	13239.7	31815.9	20387.5	18335.2	28893.6	22586.3	22666.1	26520.1	21671.2	19833.9
33859.1	20458.6	12749.7	32810.9	20465.5	13247.4	31899.6	20414.1	18178.7	29116	22821.4	22560.1	26448.2	21648.9	20635
34203.2	20720.6	12773.2	33176.4	20443.5	13457.5	32377.2	20596.5	19056.6	29668.8	22426.1	22426.3	27720.9	21869.2	18699
34649.2	21102.3	12943.8	33426.6	20570.2	13664.3	32770.7	20918.2	19620	29781.5	22458.2	22749.3	27807.7	21986.5	19458.4
35260.9	21214.6	13255.6	33866.3	20963.4	13756.2	33017.1	21387.8	20124.4	28733.8	22667.2	22296.2	27437.1	22120.1	20120.3
35343.7	21079.8	13367.4	34423.3	20861.2	13860.8	33106.6	21512.6	20125.8	28084.1	22855.5	22086.3	27617.2	22025.5	20202.3
35490.3	21431.6	13496.9	34810.7	20860.5	14057.2	33242.6	21685.6	20488.5	28205.8	23218.3	23371.9	27415.1	21968.7	20964.6
35681.4	21454.1	13426.3	34946.8	21150	14181.1	32900.6	21869.3	20533.6	27721.7	25336.9	24126.5	26819.8	21937.9	23583.6
35815.2	21633.7	13479.2	35004	21099.3	14173.3	33362.3	22054.1	21670	29119	22957.3	23964.3	28608.8	21807.9	21113.5
36006.4	21379.2	13526.3	35333.8	21426.9	14211.3	32204.5	21999	20011.1	27678.3	26481	23858.2	25369.4	22014.7	24728.6
35980.9	21689.8	13691	35058	21205.1	14228.6	33837.2	22065	21733.7	28390.8	22460.1	21883.3	28713.9	21906	23549.8
35534.9	21701	13738.1	35566.2	21370.7	14595.2	33976.1	21816.2	21444.6	29308.4	21093.4	22167.1	28327.8	21711.3	22044.1
35394.7	21865.7	13826.4	35802.8	21085.6	14700.1	34131.6	21763	21881.3	29486.8	21501.7	22620.6	28796.4	21639.7	22691.2
35331	21745.9	13749.9	35095.2	21290.2	14610.8	34059.9	21744	21182.3	30073.3	21815.9	23091.5	29574.6	21613.6	22371.4
35267.3	21379.2	13755.8	35055.2	21526.9	14510.7	33816.4	21702.9	18770.5	30056.7	21537	23431.7	28914.8	21626.3	23132.4
34763.9	21177.1	13761.6	34564.2	21505.4	14190.8	33676.9	21421.4	17583.6	29562	22198.7	24543.7	29617	21511.1	25644.6
34311.5	20881.5	13814.6	34340	21372	14395.1	33454	21203	16778.3	29684.9	22181.4	25056.1	29861.3	21261.1	24982.6
34235	20735.6	13679.3	33949.1	21102.4	14367.1	33258.5	21138.1	16154.5	29104.7	22297.6	25162.4	30228.8	21199.8	24378.3
34649.2	20593.3	13838.1	33563.5	21007.5	14412.6	31339.8	21294.3	16530.1	24446.1	25080.8	23397.6	31017.1	20961.6	23280.5
35069.7	20802.9	13726.3	33832.7	20787.8	14234.4	30696.1	21444.1	18922.1	25505.2	25174.1	22622.7	29071.7	21562.2	23747.2
34974.2	21252	13785.2	34250.5	20674	14312.7	30881.5	21355	21525.6	26831.9	25822.6	24854.1	28884.1	22368.7	25635.7
34948.7	21192.1	13738.1	34773.4	21076.5	14662.2	30723.1	21271.2	22871.6	26502.9	25606.9	25353.5	28783.3	22121.2	25659.3
34655.6	21124.7	13579.2	34597.2	21401.6	14990.5	30777.4	21095.1	20125.3	27004.2	24520.3	23884.6	25917.8	21541.5	26310.9
34502.7	20926.4	13561.6	34953.8	21815	15605.2	33310.9	21099.1	15516.9	30186.5	20903.9	23207	28126	21679.3	23838.6
34725.7	20821.6	13608.7	35889.6	23241.8	16119.8	33176.4	21227.7	14407.5	29390.6	21884.2	19765.6	29352.5	21645.5	24670.9
34923.2	20773	13608.7	36529	23640.1	17087.8	33100.7	21332.2	13315.6	29254.1	22186.6	19531	29892.8	21557.8	24793.4
35063.4	20900.2	13602.8	35955.6	23286.8	16672.9	33172.7	21405.1	13090.9	29794.2	21403.3	19546.4	28810.1	21441.8	23929
34840.4	20589.6	13661.6	35177.9	22526.2	15075.1	32933.3	21294.3	13318.7	28587.7	21135.6	19259.4	29951.8	21601	22878.3
34795.8	20758	13579.2	34148.2	22045.5	13940.3	32993.9	21237	14266.6	28979.9	22429	19369.1	29837.3	21607.5	24572.7
34458.1	20555.9	13414.5	33957.7	21015.3	14580.1	32701.8	21009.6	14011.6	28110	22512.6	19400.5	29951	21434	24165.3
34273.3	20447.4	13473.3	33835.4	20934.5	14659.4	32493.1	20910.9	13622.9	27569.9	21865.4	19330.8	29483.3	21161.5	23123
34241.4	20256.5	13379.2	33745.2	20990.7	14701.7	32191.1	20871.9	12840.1	26739.9	23611.7	19126.3	30532.1	21109.4	24508.5
34126.7	20312.7	13338	33619.4	20969.8	14644.8	32153.7	20811.4	13054.4	26337.3	23143.2	19402.1	29925.9	20893.9	23809
33910.1	20065.7	13379.2	33455.9	20697.3	14643.2	31861.2	20714.7	12256.7	25631.1	24585.2	19232.5	31023.5	20599.1	25084.9
34043.9	20050.7	13543.9	33247.3	20518.4	14682.8	31773.9	20850.7	11773.2	25057.8	24772	19261.6	31605.2	20352.6	25513.2
33916.5	20159.3	13455.7	33228.6	20483.5	14702.5	31687.3	20785.1	12244.3	24452.5	24037.1	19737.5	31614.1	20047	24954.1
33954.7	19717.7	13208.6	33221.7	20387.6	14748.1	31061.6	20757.4	9679.55	23176.3	23526.1	18892.2	31673.6	19925.7	23951.4
33954.7	20005.8	13190.9	33230.1	20066	14836.4	31115.4	20756.9	11402.3	23082.6	23011.5	19035.6	31434.1	19807.8	23963
33992.9	20054.5	13061.5	33361.7	20103.3	14851.7	31043	20782.8	11521.7	23038.9	21367.5	18804.3	31549.9	19681.6	22076.1
34088.5	19829.9	13126.2	33562.6	20060.3	14857.4	30620.2	20836.6	10192.9	23561.2	20431.5	17936.4	31394.2	19652.5	18967.1
34139.5	19747.6	13138	33754.8	19874.5	14926.6	30247.3	20827	10127.2	21401	21495.4	17200.7	31092.3	19739.8	22436
33661.6	19998.3	13302.7	33931.7	20114.3	14974.9	30283	20594.9	14412.4	21518.6	22452.5	17943.5	29841.1	19841.4	23901.5
33604.2	19571.7	13614.5	34072.7	20310.7	15019.2	29761.5	20634.6	13012.4	21502.7	20443.2	16760.8	31430.6	19512.1	19245.9
33776.3	19725.2	14308.8	34125.6	20485.1	14939.7	29902.1	20920.6	14507.5	21261.6	19940.6	17203.1	31532.8	19241.3	19790.7
34069.4	20125.6	14491.2	34388.3	20674.8	14999.2	30144.7	21119.4	16585.3	24022.9	19549.7	20767.8	31939	19236.4	16046.4
34668.3	20151.8	14744.2	34836.5	20795.5	15167.1	30054.7	21507.5	18196.5	24726.8	22759.7	17717.5	29283	19297.4	24292.9
35286.4	20739.3	15197.2	35284.3	20906.3	15465.7	30626	21971.8	20044	26955.5	21453.9	23269.7	30655.6	18803.3	25307.6
35783.4	20746.8	15791.5	35978.2	21344.1	15727.7	30285.3	22064.7	22375.3	26093.5	19365	20012.4	29850.3	19259.4	19287
36860.2	21341.8	16879.9	37566.2	21780	16242.8	31256.7	22632	23857	32349.4	19697	21320.5	28362.6	21267.9	15275.9
38599.6	22187.5	18545	39426.2	22104	16863.7	32478.3	23879.9	24241.8	31642.3	21947.6	21720.7	28701.7	23194.9	23094.5
40829.7	23691.9	20198.2	41345	24338.4	17804	34554.7	25376	25857.4	33280.5	24491.2	23506.5	30232.4	25330.7	26623.3
43894.5	25241.2	20827.8	43119.9	26595	17829.9	37027.2	26787.7	27017.4	35995.5	26203.2	26119.7	34997.6	27722.7	25808.5
45137	25824.9	21280.8	44209.4	27944.5	18139.8	38060.5	27334.4	27368.1	36832.1	27059.5	27154.1	35975.9	28808.1	25288.4
45391.9	25937.2	21433.8	44723.1	27503.1	19452.4	38320.2	27425.3	27285.7	37519.6	27297.8	26954.7	36574.7	28953.2	25069.8
45876.1	26023.3	21598.5	44831.4	27225.4	20420.3	38504.6	27641.8	26843.5	37696.4	25952.4	26375	37314.8	28927.4	22378.2
46232.9	26128.1	21675	45423.5	26827.4	21423	38705.4	27789.6	26093.5	38672.4	27782.1	26186.6	38040.7	28893.7	24849.8
46252	26094.4	21675	46132.8	27252.5	21500.6	38699.1	27780.1	25467.3	38400.9	25748	25577.6	38851	28790.2	21026.1
46143.7	25948.4	21592.6	46699.5	27164.6	21211.5	38510.8	27698.2	25251.8	38391.8	26352.6	25408.7	38557.7	28677.5	22404.2
46054.5	25839.9	21792.7	46531.6	26583.4	21114.8	38383.8	27690.1	25166.4	38504.4	25333.2	25360.5	39059.2	28534	20643.6
45927.1	25851.1	21786.8	46363.2	26331	21100.1	38415	27622.7	24934.4	38442	25647	25229.4	39445.6	28511.8	21152.1
46009.9	25993.3	21527.9	46307.9	26234.5	21124.5	38600.7	27601.7	24655.6	38784.2	28030.2	25336.3	39741	28640.8	24264.7
45888.8	25656.5	21404.4	46358.1	26316.4	21119.8	38124	27518.8	24858.7	38122.4	26257.9	25248.9	38510	28540.7	22138.4
45716.8	25798.8	21292.6	46187.7	26072.1	21106.5	38318.5	27409.8	24816.7	38402.8	27541.3	25296.5	38789.7	28532	23756.4
45614.9	25611.6	21222	46154.3	25890.1	21095	38064.4	27340	24728	38113.9	26929.8	25233.2	38455	28453.8	23011.5
45347.3	25510.6	21174.9	46026.1	25914.9	21121.5	37924.7	27201.7	24727.5	37991.6	26672.5	25226.4	38277.6	28352.7	22786.5
44716.5	25301	21063.1	45864.8	25607.2	21104.4	37630.6	26882.2	24653.7	37748.7	26200.5	25052	37936.1	28138.6	22254
44340.5	25417	20969	45646.6	25240.6	20999.4	37778.3	26685.9	24735.8	37948.4	26909.7	25205.6	37752.6	28034.6	23593.4
44002.8	25020.4	20927.8	45457.3	25115.9	20713.1	37245.7	26515.4	24036.6	37610.5	26187.3	24801.2	37985.7	27910.2	22067.3
43652.4	24855.7	20686.6	45150.6	24931	20523.4	37004	26299	23997.2	37381.2	26083.1	24677.7	37485.4	27823.3	21814.1
43123.5	24496.5	20504.2	44782.5	24571.6	20366.2	36481.9	26009.1	23837	37520.7	27298.1	24321.4	36592.4	27674.1	23839.1
42486.4	24137.2	20239.4	44384	24308.8	20234	35949.6	25654.2	23774.6	37130.4	26599.4	23540.9	35649.5	27479.6	22976.4
41932	23845.3	20086.5	43893.3	24050.7	19993.4	35488.8	25366.1	24271.1	36666.3	25482.8	23357.3	34252.7	27263.2	22232.4
41218.4	23534.7	19768.7	43330.3	23778.7	19758.7	35029.3	24958.8	24089.7	36513.3	26049.2	23044.8	33205.2	27047.3	23201.6
40377.3	23048.2	19427.5	42845.4	23515.1	19512.6	34353.5	24466.7	22752.9	36071.3	25815.8	22360.9	33927.3	26675.1	21219
39389.7	22412.1	19092.1	42485.5	23222.7	19190.4	33395.2	23918.1	22658.1	35211.9	25455.5	21671.3	31761.8	26177.6	21540.3
38771.7	22071.5	18827.4	41659.6	22902.2	18835.6	32881.6	23562.6	22385.2	35016.7	26546	21368.3	30419	25767.4	23708.3
37968.8	21375.5	18397.9	40817.4	22474.1	18461	31877.4	23073.6	21354.6	33790.4	25096.9	20332	29704.8	25104	21592.2
36745.5	20866.5	18256.7	39891.6	22004.6	17958.9	31123.2	22441.1	20734.1	32225.9	22409.9	19678.5	29416.3	23614.6	19733.9
35745.1	20286.5	17721.3	38845.9	21671	17646.3	30276.5	21824.9	19888.6	31050.2	22389.1	18932.3	27821.8	22491.3	20527.1
35012.4	19878.6	17385.9	37831.5	21196.5	17279.5	29744	21373	18371.7	30809.6	22591.5	18132.9	28681.2	21815.6	20873
34388	19321	17032.9	36779	20750	16889.9	28955.3	20969.3	17767.8	29542.3	21537.3	17584.9	28522.9	21308.5	19859.3
33725.3	19002.9	16674	35709.9	20278.6	16481.6	28493.1	20557.6	17551	29113.8	21888.6	17366.4	27279.7	20927.7	20211.7
33094.5	18654.9	15873.8	34589.4	19803.9	16160.1	28041.1	20061.4	16698.1	29239.7	21446.7	16920.2	27591.7	20670.4	20000.9
32323.5	18071.1	15450.2	33668.2	19467.5	15805.6	27251.8	19579.8	16104.9	28188.8	21008.9	16494.2	26871.6	20267	19663.8
31699.1	17756.8	15144.3	32758.4	18920.8	15428.2	26845.4	19209.4	16202.6	27633.2	22120.2	16366.1	25697.4	20022.5	19995.7
31132	17401.2	14991.3	31862.8	18385.2	15107.8	26424.5	18893.6	15849	26695.8	20934	16242.8	25047.7	19628.2	18727.9
30870.8	17060.7	14838.3	31216.8	18152.8	14773.1	26009.7	18736.5	15723.6	25884.7	21225.3	16302.7	24128.2	19494.9	19477.7
30456.6	16929.7	14632.4	30397	18075.9	14396.2	25861.8	18474.7	15437.1	26064.3	21153.3	16225.3	24311.3	19311.2	19077.7
29978.8	16839.9	14397.1	29961.2	17878.1	14098.5	25753.3	18186	15237.8	25681.7	20275.6	16126.2	23890	18955.6	17656.2
29462.7	16428.3	14202.9	29623.5	17756	13791.5	25315.1	17884.9	14857.5	25039.1	20036.8	15653.3	22906.9	18515.4	17216.4
29010.3	16061.5	14049.9	29238.8	17275.9	13551.2	24942.3	17626.8	14531.9	24701.9	20359.8	14821.1	22657.7	18065.9	17250.3
28857.3	16069	13979.3	28727	16779.5	13416.7	24952.8	17535.6	14543.6	24568.4	19805.8	14629.8	22300.4	17825.7	16652.8
28417.7	15833.3	13920.5	28114.1	16618.2	13327.6	24716.8	17309.9	14344	23665.3	18719.9	13780.7	21303.8	17225.3	15496.3
28105.5	15653.6	13914.6	27552.3	16449.2	13195.3	24538	17159.8	14202.1	22949.1	17952.3	13290.2	20705	16789.3	14873
28137.3	15384.2	13714.6	27044.6	16209	13051.1	24283.9	17123.2	13913.2	22506.7	17919.4	13174	20636.1	16856.6	14957.7
27640.4	15137.2	13432.2	26581.1	16039.2	12995.2	24053.6	16808.9	13644.7	22360.4	17234.3	12401.1	21015.8	16516.7	14300.7
27589.4	15141	13373.3	26029.7	15737.4	12929	24074.7	16754.7	13619.4	23550.3	18056.1	12295.3	22169.1	16593.6	15502.4
27149.7	15021.2	13314.5	25721.4	15493	12832.2	23986	16510.9	13031.5	23521.4	16322.1	11948.4	21979.7	16172.5	13925.6
27181.6	14721.8	13302.7	25465.2	15298.1	12773.8	23701.4	16516.5	13085.7	23486.7	16860.7	12028.7	22380.2	16179.2	14901.9
27079.6	14624.5	13161.5	25253	15063	12695.7	23621	16433.2	12845.5	23525.2	16351.3	12002	22366.1	15671.1	14777.4
27035	14602.1	13061.5	25180.6	14905	12608.6	23603.6	16384.1	12801.9	23999.1	16537.4	11953.4	22841.4	15567.4	15019.6
26933.1	14564.7	12990.9	25127.8	14788.2	12450.8	23573.2	16317.4	12655.3	23685.5	15560.3	11826.5	22329.9	15349.8	14103.3
26926.7	14602.1	12902.6	25203.4	14724.1	12281.1	23609.7	16294.4	12701.9	24563.4	17016	11823.4	24040.6	15391.8	15630.3
26926.7	14684.4	12837.9	25290	14717.7	12187.8	23686.5	16281	12655.8	24035.3	15418.4	11752.6	22552.7	15484.9	13519.6
26907.6	14534.7	12937.9	25358	14755.4	12099.8	23519.5	16301.2	12964.9	23940.2	16989.3	11624.3	22793.6	16066.3	14691.7
26856.6	14575.9	12796.7	25399	14801.4	12030.4	23553	16242.6	12971.7	24441.9	17240.5	11450.1	23180.5	16233.9	14878.6
26824.8	14654.5	12796.7	25367.5	14799.9	11923.9	23639.6	16226.7	12834.3	24390.1	16650.2	11478.6	22890.8	15929.6	14128.9
26716.5	14654.5	12761.4	25297.8	14794.9	11879.8	23679.5	16145.5	12535.2	24096.7	14152.7	11518.3	23025.8	15211.4	13157.1
26767.4	14489.8	13014.4	25223.7	14751.6	11828.9	23547.6	16203.7	12464.4	23629.1	13604.9	11953.8	22973.2	15329.2	13629.7
26939.5	14643.2	13167.4	25093.6	14649.1	11787.8	23717	16307.8	12490.5	23655	12848.7	12470.2	22759.9	15564.1	13710
26620.9	14542.2	13255.6	25167.4	14611.1	11833.9	23629.2	16168.9	12314.1	23629.3	13018	12082.5	22743.3	15215.8	13780.3
26735.6	14725.6	13602.8	25122.1	14541.9	11878.4	23812	16293.1	12325.8	24202.6	13233.6	12171.6	23199.6	15749.2	14042.9
27404.6	15099.8	13532.2	25276.5	14517.5	11867.5	24183.6	16601.7	12555.5	24676.2	13240.4	12964.9	23900.7	16192.3	14778.7
27219.8	15051.1	13249.8	25676.1	14896.9	11885.5	24140.2	16447.9	12449.9	24360.6	12400.5	12730.1	23857.3	15771.8	13970.4
26888.5	14991.3	12990.9	25913.9	15080.7	11866.1	24086.3	16225.1	12306	24332.5	11655.6	12246.4	24288.5	15447.4	13035.3
27162.5	15137.2	12802.6	25712.7	14909.1	11899.4	24237.8	16306.1	12309.3	24934	12238.3	12543.7	25161.6	15825.3	13870.6
26703.7	15099.8	12684.9	25475.2	14901.2	11973.4	24206.7	16054.7	12200	25077.5	12246.4	11863.7	25569.9	15391	13800.3
25951.9	14613.3	12326	25160.1	14864.7	11954.4	23737	15608.2	11844.9	24182.4	10743.8	10980.1	25054	14816.6	11864.9
24792.2	13887.3	11861.2	24724.6	14636	11787.7	23050.4	14942.1	11165.7	23291.1	10355.8	9247.35	24134.3	13958.2	11080.3
24072.2	13670.3	10996.4	24156.2	14256	11578.8	22855.5	14410.4	10894.4	23559.7	10449.8	8273.64	25025.4	13648.8	10919.4
24333.5	13449.5	10343.3	23648.5	13886.1	11367.8	22658.1	14394.7	10631.5	23613.3	11073.8	8562.38	24910.6	14249.7	10165.4
24550.1	13228.7	9837.3	23345.1	13598.1	11162.4	22463.2	14383.3	10610.9	24268	11734.1	8910.14	25643.7	14926.7	9827.66
24524.6	13150.1	9619.61	23214.7	13494.4	10975.1	22402.9	14311.4	10534.2	24949.9	11526.7	8867.82	25646.2	15156.5	9438.45
24167.8	13127.7	9543.13	23291.8	13508.6	10786.1	22397.7	14108.4	10055.4	24948.2	11489.6	8111.95	26212.5	14967.6	9321.13
23874.7	13254.9	9501.94	23449.2	13450.5	10563.5	22534.4	13939.7	9376.65	25664.6	10825.9	7428.65	26835.1	14809.7	8928.33
23957.5	13281.1	9519.59	23480.1	13342.6	10302.3	22562.9	13977.4	9441.23	25347.9	11431.9	7664.05	27087.7	14872.2	9470.06
24626.5	13876.1	9690.21	23450.3	13320.9	10047.9	23123.4	14320.9	9658.89	26224.5	11460	8710.27	27595.4	15483.8	9565.73
25359.3	14257.8	9890.26	23671.3	13597.4	9908.04	23484.9	14675.6	9142.56	26264	12226.6	8419.43	27884.5	17487.1	9215.3
25894.5	14512.3	10090.3	24289.2	14217.2	9808.71	23738.1	14972.8	9306.9	26311.5	12597.6	8728.83	28026.8	18118	9327.68
26385.1	14908.9	10308	25190.5	14712.3	9775.8	24125.1	15277.2	9624.17	26823	13007.8	9646.67	28572.1	18214.5	9818.82
26563.5	15369.2	10508	26205.4	15129.9	9837.34	24561.4	15437.4	9319.55	27094.8	13646.4	9563.6	28896.9	17826.7	10520.3
26703.7	15518.9	10766.9	26918	15508.9	9996.78	24749.8	15580.8	9146.37	27282.6	13654.5	9584.34	28529.7	17586.6	10426.5
27417.3	15960.5	11031.7	27175.9	15885.1	10178.9	25140.2	15990	9616.31	27502.1	14182.4	10363	29137.7	18251.3	11274.8
27895.2	16226.2	11231.7	27335.7	16398	10405.9	25724.5	16330	9739.04	28156.4	16141.6	9049.01	27452.1	18244.4	11047.4
27888.8	16828.7	11584.7	27829.8	16982.4	10625	26465.6	16432.4	9530.37	28598.2	15087.7	12633.7	27392.7	17859.1	11346
26697.3	16970.9	11778.9	28090.4	17603.6	10920.7	26821	15886.5	10350.7	28672.3	14026	12893.2	28535.3	16147.3	15271.3
27175.2	17434.9	11955.4	27633.9	17674.7	11166.1	27490.7	16187	11187.7	28675	13866.2	13764.9	29532.3	16269.7	14666.3
28309.4	17985	11990.7	27113.6	17863.2	11207.2	28196.9	16790	11301.2	28209	14920.2	14259.8	30456	17453.7	14065.7
28723.5	18048.6	12149.5	27049.2	18671.6	11290.9	28432.5	17065.6	11763.4	28095.6	16069.9	14333.9	30513.9	17734.2	13751.5
29239.6	18666.1	12496.7	28008.3	19232.4	11454.8	29190.5	17432.4	12668.5	28268	16404.9	15590.3	31297.4	17878.7	14083.6
29711.2	18894.4	12543.7	29073.1	19500.3	11740.2	29578	17711.9	13324.3	28554	16747.4	16962.5	31611.7	18143.3	13675.5
30125.3	19220	12679.1	29976.4	20018.8	12005.1	30080.1	17978.5	14047.9	28874.7	17164.4	17919.4	32056.4	18243.8	13996.2
31011	19365.9	13049.7	30606.5	20351.7	12187.5	30443.9	18565.7	14522.5	29389.5	17621.8	18891.6	32045.5	18568.3	13494.9
31418.8	19938.5	13591	31383.5	20854.5	12438.9	31244.4	18956.1	15956.8	29961.2	17518.7	20108.6	32599.9	18205.7	14811.4
31883.9	20155.5	13720.4	31776.8	21219.9	12695.6	31666.9	19262.3	16558.5	29702.7	18755.7	20431.6	32732.6	18182.9	16283.3
33209.2	20428.7	13755.8	32266.8	21451.5	12889.7	32087	19986.3	16332.1	29841.9	20204.8	19877.2	32607	19093.2	16579.6
34286	20634.5	13867.5	32850.7	21761.5	13266	32460.9	20612.1	16999	29737.9	21075.2	19418.3	32363.7	19624.1	16329.7
34642.8	20623.3	14273.5	33558.9	22073.1	13537.3	32634.2	20909.5	17999.6	29562.4	21349.8	17827.7	31765.6	19687	16402.8
35165.3	20990	14438.2	34121.1	22154.7	13878.6	33129.2	21254.4	18722.1	29844.4	22636.2	18225.6	32896.4	19939.9	17574.3
35859.8	21278.2	14373.5	34794.3	22296.5	14205.3	33335.9	21681.7	19339.3	29279.4	22762.9	18489.4	33516.3	20499.8	17022.6
36433.3	21184.6	14338.2	35502.3	22404.6	14446	33401.4	21984.7	20944	29209	23764.4	13788.3	33001.2	20685.1	17143.8
36720	21551.4	14591.2	36066	22321.7	14549.3	33779.5	22217.5	20930.9	30170.6	23779.5	15043.4	33707.9	20823.3	17072.3
36885.7	21712.3	14691.2	36628.5	22393	14694	34017.1	22315.8	21250.5	30917.5	23540.2	14651	33945.3	20811.8	16458.2
37350.8	21757.2	14761.8	37138.5	22478.9	14945.2	33986	22607.7	21417.7	31094.5	24564.7	14974.7	33938.5	21154.7	17450.3
36974.9	21697.3	14844.2	37436.3	22511.4	14944.1	34152.5	22421.9	22282	30503.9	22340.1	14894.6	33535.5	20541.1	16184.3
37440	21573.8	14791.3	37489.2	22574	14946.8	34077.3	22733.7	24108	28907.4	22620.3	15738.3	33077.1	20774.2	16576.1
37344.4	21499	15114.9	37559.5	22563.1	15010.2	34024.1	22715.9	23451.6	29356.3	22976.3	15721	32712.2	20633.8	16939.4
37663	21794.6	15156	37380.5	22524.9	15055.4	34322.1	22900.8	23574.7	29924.8	22756.7	15610.1	33602.2	20647.9	16854.9
37548.3	21981.7	15267.8	37684.6	22534.4	15115.7	34543.7	22869.5	23328.2	30156.9	21904.5	15649.4	33986.6	20361.8	16557.2
37204.2	22015.4	15156	37837.4	22550.2	15179.9	34570	22647	22729.1	30537	21367.3	17761.3	34089.2	20178.2	16206
37217	22071.5	15126.6	37690.9	22523.3	15177	34631.4	22662.4	22720.3	30824.5	21824.5	19181.6	34168.8	20162.3	17083.6
37369.9	21555.1	15038.4	37561.5	22521.9	15139.8	34238.5	22726.1	24189.5	30005.1	22023.6	16996.5	32483.9	20451.9	16655.1
37363.5	21585	15073.7	37171.7	22482	15198.7	34288.3	22741.5	24164.4	30033.6	22191.6	17447.6	32474.1	20367	17293.3
37146.9	21615	15097.2	37173.6	22448.1	15236.7	34330.7	22631.5	24074.2	29848.1	21958.1	16873.2	32652.5	20136.5	17581
37038.6	21745.9	15014.8	37122.4	22427.9	15247.9	34370.2	22565.8	23552.4	29864	22195	17774.9	33358	20123.1	18121.5
36955.8	21884.4	14956	37084.1	22416.5	15232.9	34449.7	22542.7	23224.3	29400.4	20928	21017	33236	20033.7	16594.1
36656.3	21607.5	14903	37129.4	22396.2	15172.9	34275.4	22396.7	24346.6	28291.6	20752.7	20687.7	32344.1	19833.6	16896.7
36471.5	21386.7	14773.6	36901.3	22333	15120.5	33682.6	22216.6	21344.9	28621.1	22335.2	19680.2	32073.4	20450	16914.3
36395	21353	14967.8	36625.8	22295.2	15048.5	31644.7	22048.9	15564.2	33780.2	20880.9	18231.4	32117.7	21846.4	17888.7
36051	21476.5	15020.7	35890.1	22240.3	14784.5	33452.9	21936.6	17950	30409.4	21955.5	20584	32311.3	20293.8	19139.6
35929.9	21266.9	15032.5	36422.2	22214.8	14943.3	31879.1	21842.2	15507.3	31901.3	20368.2	20132.2	31430.1	20671.9	18670.3
35719.6	21046.2	14720.7	36263.6	22212.4	14663.7	33455.5	21723.4	20842.1	27887.3	21209.8	19059.2	31445.4	19625.9	16492.8
35515.8	20563.4	14597.1	35885.8	22164.8	14973.6	33104.1	21638.6	22917.4	26871.9	19752.4	17000.9	29486.6	19497.8	16155.9
35305.5	20683.2	14620.6	36182.3	21975.4	15409.6	31407.7	21520.1	16241.3	29073.2	20701	20133.6	29296.4	20633.1	17021.7
35286.4	20451.1	14661.8	36258.7	22216.3	15066.7	32659.9	21581.8	21516.5	27306.4	19689.2	18794.6	29338.1	19704.2	14481.3
35209.9	20320.2	14561.8	36385.8	22464.1	15267.7	32803.8	21437.2	21887.7	27236.9	19430.7	16168.5	28690.3	19185.4	14597.2
35076.1	20028.3	14597.1	36057.5	21778	14894	32274.7	21309.4	20340.5	27542.8	20017.6	15315	28399.8	19347.4	15625.6
35031.5	19785	14550	35101.2	22041.2	15382.6	31699.3	21269.8	19324.1	27715	20420.6	15242.2	28087.6	19589	16990.2
34846.7	19702.7	14503	35478.2	21432.6	14899.3	31637.9	21141.7	19312.1	27576.6	19788.3	14792.7	28009.2	19485	15685.6
34642.8	19721.4	14450	35324.2	21225.2	14594.5	31450.1	20996	17925	27722.4	19272.6	13697.1	28263.1	19478.6	15599.4
34566.4	19732.6	14650.1	34721.3	21566.5	14781.5	31304.9	20996.2	17003.6	27901	18709.9	11931.8	28494.4	19409.5	15612.5
34617.3	19605.4	14632.4	34997.6	21092.8	14822.8	30731.2	21009.9	15966.6	28389	18456.4	10018.8	28907.9	19674.9	15190.4
34560	19788.8	14697.1	34938.2	20965.9	14861.1	30995.1	21020.1	15906.1	28417	18052.1	8458.2	29008.5	19598.9	14330.5
34623.7	19575.5	14473.5	35191.3	21047.6	14921.9	30675.4	21037.5	16813	27918.7	18761.3	12898.2	29366.4	19948.1	14748.4
34540.9	19721.4	14402.9	35327.4	21116.5	14996.4	30596.7	20996.4	16181.5	28220.8	18964.4	13780.1	29989	20057	14977.7
34904.1	19590.4	14397.1	35379.5	21110.9	15064.8	30242.8	21174.1	16562.3	28465.9	19063.9	14532.2	30035.4	20259.9	14680.4
35082.5	19485.7	14585.3	35860.6	21179.1	15178.8	29982.1	21294.2	16703.7	28302.8	19220.5	14361.5	31013.5	20442.3	13707.6
35018.8	19459.5	14661.8	35940.9	21270.8	15235.1	29595.8	21255.4	16070.5	29516.2	21471.5	14952.3	29970.6	20430.2	16737.2
34885	19713.9	14867.7	35993.9	21333.4	15270.5	29703.6	21200.2	15507.7	30513	22881.1	14798.3	29816.2	20782.9	19451.3
35101.6	19568	14826.6	36134.5	21373.6	15323.2	29597.3	21329.7	16055.7	29729.1	22324.7	14946	29880.3	21045	18423.7
35273.6	19796.3	15214.9	36302.9	21450.1	15445.8	29675.5	21491.6	16351.8	30231.9	21220.9	15474.4	30129.2	20880	20636.7
35980.9	19916	15879.7	36620.6	21687.6	15813.4	29674.5	21926.5	17403.3	30741.2	20740.4	16639.8	30087.7	21290.3	22235
36885.7	20499.8	17144.7	37036.6	21834.8	16140.3	30445.2	22627.6	17620	31002.9	21441.1	18240.6	30470.3	22193.9	22268.5
38402.1	21543.9	19074.5	38395.8	22088.3	16432.9	31861.9	23882.7	17661.6	31022.1	21837.8	19527	32958	23757.8	24468.3
41435	23448.6	20539.5	40550.6	23044.3	16968	34416.9	25684.7	18576.6	34955.2	25984.2	22189.3	35329.1	25680.7	27987.3
44901.2	25099	21098.4	42696	24837.5	17618.6	36997.4	27300.2	20829.4	39972.9	27274.2	19484.9	39517.8	26912.7	21251
45780.5	26038.3	21239.6	44332.6	26393.7	18613.3	38479.9	27630.6	22073.3	43322.4	27968.7	19773.6	40662	27367.6	18646
45978.1	25828.7	20957.2	45331.9	27780	20609.2	38438.3	27540.4	21733.8	43583.8	30604.8	25241.7	39219.1	27699.4	23029.9
46035.4	26187.9	21092.5	45942.5	27352.1	22239	39060.7	27532.9	22315.9	44271.1	30788	24981.3	39166.2	27433.7	23411
46150.1	25836.2	21274.9	45921	27060.5	23309.2	38704.9	27585.2	21436.4	43788.5	30535.9	24262.2	38968.1	27040.8	24352.5
46201.1	25832.4	21227.9	46074.3	26741.2	23373	38765.3	27571.7	20551	43656.8	29007.4	22478.2	38525.8	26602.8	23702.3
46213.8	25679	21057.2	46492.6	26331.3	22174.3	38581.8	27525.7	19933.9	43291	28056.2	20930.8	38087.2	26326.5	23418.9
46041.8	25757.6	21063.1	46571.7	26095.9	20973	38698.9	27440.9	19914.9	43374.1	27774	20840.5	37992.7	26124.9	23581.6
46181.9	25652.8	21051.4	46502.8	25798.3	20711.2	38571	27501.3	19371.6	43228.3	27126.5	19247.3	38017.6	26108.3	23362.3
46252	25757.6	21233.7	46529.5	25676.1	20670.6	38740.5	27567.1	17930.5	43699.1	28122	21570.5	38652.2	26006.4	25048.5
46213.8	25619.1	21210.2	46511.1	25683.8	20717.2	38560.2	27542.9	16503.5	43499.6	27345.8	21278.5	38398.7	25876.5	24708.3
46016.3	25682.7	21204.3	46531.8	25526.8	20635.7	38647.6	27447.5	16333.2	43527.4	25856.5	17462.7	38164.5	25635.8	23272.7
45971.7	25738.9	21051.4	46500.1	25425.2	20566.9	38714.1	27395.8	15985.1	43586.9	25821	17096	37984.3	25595.5	23179.1
45500.2	25563	21269.1	46465	25467.5	20495.2	38504.8	27215.9	15464	43384.2	24729.5	15827.1	38281.5	25096	22976.9
45143.4	25286.1	21151.4	46263.2	25199.4	20503.1	38127.7	27018.8	14962.9	42937.8	24229.8	15344.4	38211.8	24695.8	23091.5
44372.4	25140.1	21163.1	45880.7	24959.9	20479.7	37930.5	26652.9	14602.1	42809.8	25052.6	18992.6	38623.8	24334.2	24804.5
43971	25110.2	20910.2	45307.8	24832.5	20432.8	37882.2	26408.7	14463.1	42630	23661.8	15180.8	37923.1	24014.8	23235.3
43474	24754.7	20904.3	44747.1	24663.1	20366.3	37381.7	26167.2	14141.1	42087.4	23233.6	14514.5	38182.9	23560.3	23330.6
43174.5	24481.5	20745.4	44050.2	24422.4	20324.6	36993.2	25985.1	13653.6	41681.1	24432.4	18189.2	38846.8	23199.5	25213.4
42754	24126	20610.1	43333.5	24235.5	20303.5	36480.2	25748.8	13366.4	41012.3	22954.2	15235	38225.9	22476.6	24128.4
42416.3	24084.8	20457.1	42747.3	24074.3	20221.5	36422.8	25552.4	12985.6	40928.8	22728.7	14714	38050	22258.2	23956.4
41804.6	23493.6	20333.6	42288.3	23943.6	20083.4	35566.1	25226.6	12975	39707.1	23167.6	16440.2	38171.6	22190.5	25047.9
41422.3	23347.6	20245.3	41701.7	23703.4	19985	35349.3	25015.1	12841.8	39441.7	22281.4	14347.2	37627.3	21888.3	24211
40657.7	22992.1	19857	41046.2	23557.2	19896	34834.7	24532.1	11408.6	38652.2	20836.7	11430.6	36639.3	20780.3	23071
39867.6	22584.2	19527.5	40420.8	23249.3	19739.8	34232.2	24063.1	11210.2	37720.8	20564.2	10990.8	36127.4	20423.4	22932.1
39001.1	22097.7	19203.9	39637.3	22848.3	19523.6	33516.7	23569.9	11348.2	36721.4	20296.7	10317.1	36098.8	20349.1	22728.1
37994.3	21783.4	18986.2	38776.8	22369.1	19238.7	33054.1	23041.9	12153.2	35983.8	20190.9	9944.38	36202.3	20598.1	22343.9
37095.9	21195.8	18315.5	37965.5	22020.8	18949.5	32186.2	22446.9	12690	34707.8	20541.1	11862.8	35441.1	20397.8	22948.3
36299.5	20866.5	17927.2	37080.2	21303.7	18410.1	31700.4	21953.5	12545.5	34241.5	19736.9	9960.67	34838.2	19867.6	21831.7
35445.7	20350.1	17333	36242.9	20881.2	17916.1	30950.6	21390.9	12569	33428.3	19229.4	9632.4	34013.4	19204.9	21390.5
34604.6	19777.5	16850.5	35488.1	20243.4	17453.5	30125.9	20868.7	12541.2	32293.5	18663.2	11292.4	33151.9	18624.2	21645.4
33954.7	19276.1	16532.8	34719.5	19601.4	16926.9	29408	20481.2	12547.5	30947.5	17451.2	10866.9	32297.4	18126.4	21348.9
33272.9	18842	15844.4	33883	19134	16379.9	28790.3	19985.4	12343.2	30566.3	16437.6	9965.06	31569.1	17292.8	20465.5
32361.8	18288.1	15420.8	32899.8	18723.4	15846.7	28015.3	19428.7	11900.1	29464.5	16914.9	13310.1	30922.3	16897.8	21026.9
31590.8	17345.1	15120.7	31754.3	18238.9	15373.1	26769.8	18976.6	11815.6	27247.5	16326.1	13060.6	29863.8	16851.8	21021.4
30800.7	17120.6	14891.3	30703.8	17672.9	14890.2	26505	18531.2	11295.3	27203.8	16093.5	13853.4	29471.5	16631.4	20374.9
30437.5	16817.5	14491.2	29861.8	17200.5	14383.5	26151.6	18264.7	11231	27163.9	15914.9	13269.1	28901.9	15792.8	20132.4
29672.9	16682.7	14250	29126.8	16753.5	13946.3	25998	17833.4	10872.7	27094.2	15094.8	11968	28680.4	15463.8	18737.4
29328.8	16379.6	14020.5	28679.4	16417.1	13579.9	25680.8	17616.6	10809.3	26622	14917.3	11978.2	28023.6	15452.5	18749.9
28780.9	16158.8	13908.7	28286.8	16344.2	13334.7	25451.3	17329.4	10850	26010.6	15208.1	14366.3	27409.6	15515	19246.5
28417.7	15825.8	13808.7	27834	16246.9	13126.6	25108.2	17128.1	10952.4	25685.9	14636	13720.1	26789.8	15407.4	18828.9
28099.1	15616.2	13720.4	27316.6	15862.4	12865.9	24894.2	16949.9	11346.7	25543	14120.7	13105.2	26390.4	15245.3	18239.9
27869.7	15414.1	13485.1	26887.9	15622.4	12672	24689.9	16792	12204.6	25240.7	13784.7	12521.3	26105.2	15196.4	18067.6
27627.6	15152.2	13426.3	26587.9	15405.1	12503	24424.1	16665.3	13353.2	24888.1	13515.3	12614.6	25502.4	15208.3	18078
27691.3	15111	13320.4	26439.7	15180.5	12366.5	24383.4	16676.2	13504.9	24802.3	13446.6	12064.9	25651.8	15202.6	18135.2
27245.3	15103.5	13302.7	26403.4	15108.2	12288.2	24375.7	16463.2	13860.5	24526.3	13698.4	13450.4	25663.1	15189.7	18229.2
27098.8	14957.6	13185	26324.8	15019	12221.6	24229.5	16370.1	14057.3	24309.4	13401.5	13083.1	25521.1	15109.7	18017.4
27079.6	14882.7	13102.7	26054.1	14883.4	12141.9	24156.9	16344.2	13986.6	24170.5	13408.1	13048	25544	15072.1	18120
27009.6	14811.6	12990.9	25867.4	14846.2	12060.7	24089.4	16284.9	13773.6	24036.4	13380.6	12910.5	25678.3	14978.5	18048.1
26818.4	14620.8	12961.5	25817.3	14771.3	11973.5	23904.5	16184.4	13503.1	23915.4	13042.6	12132.3	25107.8	14859.2	17607.3
26710.1	14643.2	12726.1	25727.9	14640	11901.2	23927.6	16081.2	13648.8	23738.4	12508	10127.8	26259.5	14593.2	16733.1
26340.5	14609.6	12749.7	25641.1	14557.3	11850.3	23895	15908.3	13667.3	23596.3	13031.6	12811.9	26064.4	14680.8	17094.4
26353.3	14407.5	12802.6	25515.2	14448.7	11794.5	23698.3	15923.4	13359.2	23500.9	13006.4	12716	25048.8	14689.1	17272.1
26346.9	14418.7	12708.5	25343.2	14349.4	11708.8	23711.3	15897.6	13262	23620.7	12318.7	10352.4	25784	14472.1	16299.5
26194	14254.1	12596.7	25298.7	14360.6	11652.1	23554.9	15797.1	12743.9	23329.6	12535.3	11390.3	25675.2	14393.3	16527.9
26346.9	14459.9	12667.3	25261.8	14292.4	11592.4	23753.8	15887.2	12669.1	23453.8	13224.6	12913.7	26049	14566.9	17293.8
25964.6	14512.3	12661.4	25425.1	14336.2	11566.4	23804.4	15700.3	13113.6	23464.2	13096.2	12906.2	26298.6	14449.5	16653.3
25977.3	14486.1	12761.4	25387.8	14399	11554.6	23782.2	15722.2	12600.8	23904.2	11837.8	8549.01	25753.6	14127	14746.9
26206.7	14579.6	12949.7	25265.3	14409.5	11539	23868.5	15841.6	11385.1	24362	12298.7	11129.3	24924.4	13842.3	14910.8
26021.9	14549.7	13326.3	25319.8	14566.4	11541.7	23832.6	15828.9	12304.3	24753.2	12202.1	10023.9	23027.8	13922.3	13699.7
26021.9	14429.9	13314.5	25368.2	14579.3	11530.1	23702.1	15836.6	12954.8	24389.6	11978.1	11106.2	22509	14396.4	13977.8
26614.5	14852.8	13385.1	25386.8	14538.5	11535.4	24097.7	16147.6	13193.4	24455.5	12484.9	13041.1	24564.3	14991.8	15615.6
26378.8	14785.4	13461.6	25877.1	14826.7	11614.7	24018.4	16054.7	13032.1	24414.3	11989.5	12613	23969.1	14889.7	14558.4
25977.3	14654.5	13232.1	26042.5	14926.5	11721.5	23881.1	15815	12976.1	24372.1	10993.6	11199.6	24556.6	14422	12987.2
25862.7	14662	13073.3	25594.1	14816	11764.8	23876.4	15728.2	12968.4	23887.5	11578.6	12189.7	24125.1	14421.5	14145.2
25582.3	14370.1	12873.2	25093.9	14757.1	11808.3	23590.3	15551.1	12665.3	23435.2	11128.1	11946.3	24021.7	14117.7	13679.6
24881.4	13950.9	12308.4	24585.7	14552	11850.1	23187.4	15094.4	12272.3	22613.2	10371.2	10935.4	24583.5	13451.2	13025.4
23415.9	13019.1	11802.4	24079.7	14218	11675.4	22313.6	14304	11540	21829.6	9841.34	9465.28	24406.8	13001.9	11790.6
22594	12629.9	11049.3	23720.2	13781.5	11479.4	21960.9	13800.3	11152.3	21252.2	8578.08	8348.41	24453.9	12073	10882.7
22039.6	11952.6	10031.5	23350.1	13398.7	11342.9	21428.7	13424.9	9987.45	21189.6	7873.38	7503.38	24420.6	11178.2	9873.27
21593.6	11533.5	9572.54	23059.3	13067.3	11133.4	21133.3	13223.8	9290.67	21154.8	8083.6	6944.27	24369.5	10952.8	10145
21364.2	11338.9	9566.66	22844.9	12854.4	10921.9	21002.8	13155.6	9005.55	21406.9	7894.6	6649.8	24544.5	10875.9	10197.3
21396.1	11320.2	9037.14	22671.1	12789.2	10708.1	21013.3	13127.6	8920.22	21734.2	7876.78	6526.39	24072.1	10889.6	9224.22
21440.7	11454.9	8866.52	22577.1	12772.3	10475.9	21108.8	13125	9023.44	21712.6	8030.53	6550.35	23641.1	10994.7	9030.75
21498.1	11421.2	8990.07	22551.2	12792.6	10231.5	21086.2	13143.3	9006.62	21160.8	8615.85	6704.43	23751.2	11034.6	9894.3
21975.9	11372.6	9166.58	22594.4	12835.9	10023.8	21061.3	13289.9	9105.14	21764.3	8687.31	7095.56	23920.3	11436.4	9651.02
22339.1	11787.9	9390.15	22684.7	12850.9	9860.52	21368.4	13436.6	9515.93	21266.9	9381.27	7667.56	23709.1	11786.2	10151.8
22600.4	11986.3	9590.19	22887.4	12927.2	9774.66	21554.8	13550.9	9706.91	21787.2	9239.21	7885.29	23767.4	12152.6	9824.06
23059.1	12195.8	9725.52	23113.5	13015	9739.14	21762	13737.8	9986.97	21813.6	10061.8	8534.26	23903.7	12801.3	10382.4
23409.6	12446.6	9931.44	23278.4	13109.8	9675.63	22047.5	13923	10134.2	22368.8	10302.5	8921.57	24169.5	12997	10561.7
23664.4	12652.4	10149.1	23547.1	13265.1	9717.36	22368.5	14112.9	10248.7	23608.9	10287.2	9049.88	24658.2	12712	10381
24206	13187.5	10572.7	23814.3	13428.9	9848.43	22865.1	14450.4	10674.8	24329.9	10166.3	8844.91	24930.7	12803.6	10227.6
24588.3	13490.6	10772.8	24221.1	13678.9	10023	23063.3	14654.1	10998.4	23190.6	11023.6	10594.3	24722.3	13104.6	11842.3
25059.8	13805	10984.6	24523.6	13877.1	10187.9	23537.6	15028.5	11411.2	25248.3	11708.8	10474.7	26327.4	12568.2	11811
25607.8	14175.5	11125.8	24893.7	14278.6	10369.8	24400.1	15528.4	12668.6	25787.2	14028.4	14855.5	28988.1	13701	10516.6
26359.6	14763	11196.4	25662.4	14932	10691	24464.4	15808.3	12431.5	24772.5	14318.4	16658.5	28487.4	14483.6	13702.9
27003.2	15137.2	11325.8	26019.5	15191.2	11295.9	25344.9	16237.2	13336.2	25497.6	14298	16713.3	30716.7	15124.8	11627.8
27646.7	15455.3	11567.1	26418.7	15439.6	11641.7	25352.2	16631.2	13391.5	25304.7	16406.7	18991.2	30810.9	15786.7	14591.1
28118.2	15825.8	11902.4	26766.3	15963.1	11498.9	25580.1	16932.9	13599.7	25457.3	17129.1	19461.8	30779.2	15885.9	15778.7
28838.2	16001.7	11973	27571	16540.5	12000.5	26674.6	17532.3	16261.5	25957.1	17978.7	16978.6	32077.8	16232.3	12522.2
29418.1	16447	12073.1	28527.1	16915.7	12187.9	26162	17672.2	14277.7	25748.6	19048.6	20105.9	29352.3	15744.3	18206.1
29927.8	16630.4	12167.2	29591.9	17555.9	12358.6	26259.6	17900.4	14269	25738.7	18676.9	17287.9	28141.8	16113.1	18442.2
30189	16989.6	12520.2	29813.1	17339.9	12843.5	26897.9	18238.5	14792.3	26027.6	19030	19301.1	28930.4	15896	17485.4
30838.9	17296.5	12890.9	30618.2	17747.9	12611	27297.7	18688.9	15448.8	26037.8	19750.5	19531.9	29028.6	16339.3	18823
31794.7	17588.4	12908.5	30736.6	18756.4	12986.9	27635.6	19231.1	16565.8	25959.1	21214.2	19225.7	28864.5	16955.5	20397.2
32196.1	17981.3	13090.9	31565	18648.4	13538.8	28140.6	19532.9	16790.6	25850.7	21393.7	18697	28826.6	17163	20304.9
32374.5	17992.5	13143.9	32677	18730.9	13595	28379.3	19762.1	18201	25296.4	21149.8	18234.9	29149	17064.9	19701
32578.4	17943.9	13443.9	32942.8	19250.3	13646.7	28404.1	19966.2	19274	25441.3	21410.6	19048.8	29807	17195.7	20633.9
32998.9	18475.3	13873.4	33242.6	19307.2	13750.2	29273.2	20333.1	19906.5	24695.1	20750	18089.5	30041.4	19572.3	17598.6
33241.1	18553.8	13979.3	33538.2	19344.6	14000.8	29574.1	20527.5	21144.5	24112	21088.5	19101.8	30357.8	19906.6	16829.7
33795.4	18763.4	14126.4	33878.6	19600.2	13996.1	29186.2	20732.3	18748.9	26222.5	20466.5	20777.8	30294.3	20079.1	19627.4
34018.4	18864.4	14220.6	34010.4	19794.9	14021.6	29346.3	20879.6	19321.8	26121	20915.2	20902.5	30308	20283.1	19657.6
33954.7	18909.4	14373.5	34191.5	19765.3	14110	31653.8	20937.1	26322.1	25848.6	14781.1	19883.2	29648.5	18301.9	10233.1
34069.4	18688.6	14397.1	34467.5	19632.3	14409.3	31939	20803.4	25425	28063.1	17913.9	18991.4	27418.2	17824.4	14697.2
34107.6	18958	14432.4	34579.7	19545.1	15126.8	31189.2	20860.8	22767	27686.5	18854.7	14394.6	28388.5	18964.5	12912.4
34082.1	18916.8	14461.8	34510.4	19858.4	15027	30566.5	20895.8	21299.3	26414.7	19704.2	13830.3	30853.6	19737.7	12791.8
34165	19085.2	14714.8	34810	19748.5	14332.5	30071.3	21101.8	20397.3	26181.6	20178.8	20551.5	31631.4	20468.9	15560
34451.7	19167.6	14685.4	34091.2	19975.4	14299.7	29191.5	21029.8	16729.7	27819.4	19977.8	16717.6	30423.5	19904.5	20931.7
34604.6	19369.6	14714.8	33852.2	20317.2	14692.2	29546	21206	16989.6	27948	21010.6	21375.3	30333.4	20294.7	23227.2
34388	19538	14620.6	34669.2	19996.9	15110.5	30001.7	21122.1	17863.5	27511.1	20531.3	21946.7	29971.3	20456.8	18135.5
34286	19523.1	14744.2	35054.3	19964.6	15177.6	30983.4	21163.7	20393.4	26183.7	20325.9	18739.6	31586	20198.6	12187.7
34540.9	19568	14691.2	35571.6	20172.8	15316.1	30034.9	21285.8	18259.8	27056.8	20623.7	21678.2	30761.9	20642.7	20016.8
34706.5	19642.8	14750.1	35535.6	20224.4	15434.6	30161.2	21459	19111	26575	20319.3	21203.8	31397.9	20849.3	19364
34706.5	19530.6	14691.2	35965.8	20561.9	14748.1	29942.6	21382.7	18194.8	26957.5	20325.1	21376.5	30930.5	20767.6	20776.3
34553.6	19586.7	14732.4	35834.9	20832.7	15231.8	30053.1	21294.9	18302.9	26993.6	20425.9	21977.8	30738	20703.2	19549.5
34515.4	19639.1	14685.4	35485.3	21050.2	15585.5	29979.1	21219.2	16900.1	27751.4	19863.6	21462.1	30644.1	20479.4	20544.7
34260.5	19463.2	14603	35501.8	20992.9	15560.3	29882.3	21083.8	17727	27083.1	19817.7	21952.1	30544.4	20527.7	18749.4
34012	19485.7	14544.1	35813.1	20427.7	14772.1	31491.5	21151.3	23550.8	24410.7	20152.4	18319.1	32824.8	19895.8	10535.5
34050.3	19362.2	14544.1	35815.3	20463.4	15096.4	30354.8	20950.9	18590.1	26711.6	20535.6	20464.5	30359.1	20613.2	14603.7
33769.9	19440.7	14485.3	35333.8	20365	15241.2	31637.9	20641.3	21027.7	27697.9	18147.9	17006.9	27267.8	19021.5	13414.4
33534.2	19100.2	14361.8	35194.6	20385.4	15262.1	32154.9	20440.9	23445.1	28581.7	16718.9	16192.8	26901.6	18054.3	13815.4
33260.2	19002.9	14350	35060.3	20142.1	14944.3	31850.9	20273.5	22513.9	28367.3	16399.2	16344.3	27352.3	17936.5	15351.3
33081.8	18808.3	14191.1	33847.3	20576.3	14944.9	31442.3	20119.9	21839.4	28014.7	17615	16089.9	27424.3	17971.9	15967.8
32846	18538.9	14161.7	33313.7	20400.4	14587.8	31119.9	19968.5	21729.5	28287.7	16844.6	16070.6	27139.2	17887.1	14761.7
33394	17304	14091.1	33037.2	19820.2	14410.2	29840	20312.7	22651.2	27866	17843.8	20801	29432.8	18448	11105.1
33387.6	17472.3	14055.8	32449.5	19567.8	14556.7	29710.4	20368.7	23099.9	26677.4	18428	18439.6	29020.6	19062.5	11158.2
33183.7	17281.5	14032.3	32948.1	18844.6	14442.8	29489.1	20240	22867.4	27356.8	17754.2	18548.9	29295.9	18891.7	10283.9
33132.7	17322.7	13938.1	33239.9	18164.3	14457.6	29510.5	20127.6	22576.9	26375.3	19092.5	18400.3	28426.7	18670.6	12003.3
32820.5	17068.2	13855.8	33034.3	17859.3	14547.3	29044.7	19912.9	21983.1	26350.2	18946.2	17982.3	28264.3	18552.8	11923.3
32266.2	17057	13820.5	32950.2	17706.9	14587.8	28597.9	19607.3	20398.3	26896.6	17711	15444.2	28405.8	18407	11662.6
32094.2	16941	13761.6	32974.1	17429.7	14460.5	27547.4	19515.7	18118.6	26385.9	19013	15259.5	30255.9	18851.3	15453.1
32253.5	16780	13632.2	32457.8	17225	14188	28065.4	19514	19824.2	26290.3	18682.1	15559.2	27659.4	18598.2	12966.3
32151.5	17105.6	13543.9	32862.8	17137.3	14171	28257.2	19425.9	18742.5	25965.9	19114.1	14261.8	27530	18586.4	13197
31966.7	17221.6	13591	32711.5	17293.8	14244.3	28206.7	19358.5	17747	26798.2	17533.9	13756.6	28216.2	18473	11970.7
31437.9	17741.8	13520.4	32775.4	17476.2	14233	28166	19059.8	14674.3	25933.1	17653.9	15025.7	29798.1	18291.2	14274.5
31355	17603.3	13543.9	33351.9	17722.4	14160.8	27648.5	19031.5	14257.3	26142.1	18336.9	15250.1	30845.9	18215.8	15242.7
31386.9	17805.4	13626.3	32974.1	18147.8	13976.1	27963	19013.7	13811.3	26214.7	17171.2	14975	29565.3	18095.3	14880.4
31635.4	17951.4	13179.2	32909.2	18600.3	14366.5	28002.4	19047.4	13799.3	27040.4	17318	14791.5	29070.1	18351	14878.6
31934.9	18187.1	13373.3	32816.5	18859.9	14050.9	28076.1	19223.5	13580.6	27794.2	17196.7	14523.3	29133.9	18421.4	14803.1
32521.1	18475.3	13761.6	32967.4	19372.4	14102	28251.3	19620.6	14240.9	28667.2	19682.1	14631.9	28550.7	18523.1	18403.3
33018.1	18726	14550	33535	19752.9	14069.9	28486.1	20107.4	15370.3	27991.4	18904.7	17152	29722	18466.4	20701
33878.2	19205	15762	33964.2	20344	14161.4	28989.4	20821.1	16104.9	28345.8	17679.9	19630.2	30772.5	18463.9	22728.5
35343.7	20499.8	17668.3	35030.7	20703.2	14444.1	30544.7	21964.4	17144.2	29077.7	18587.6	23143	31154.5	19763.7	22764.6
38701.6	22202.5	19021.5	36914.9	21148.9	15258.4	32769.5	23885.6	18181.6	32644.5	23337.7	20531.5	34436.6	24470	25225.9
41970.3	24182.1	19680.5	39560.3	22350	16038.9	35772.1	25520.6	20560.2	39759.1	27165.3	23390.7	37331.5	25937.3	24772.7
43193.6	24769.6	20186.5	42149.8	24463	17240.7	36833.8	26114.9	21041.8	41704.8	28434.2	23993.7	38028.3	26039	23929.5
43620.5	25087.7	20392.4	43636.8	25471.7	18820.4	37458.9	26278.1	21476.9	42621.5	28270.8	23987.3	38183.1	26121.4	22935.6
44092	25162.6	20110	44419.6	26139.3	20358.8	37665.3	26383.8	21107.8	42744.2	28551.8	23264.4	37666	26143.9	24137.8
44952.2	25267.4	20057	44406.1	25996.5	22024.5	37867.9	26747	20623.9	42805.3	28371.1	21248.9	37330.7	26259.6	23223.8
45270.8	25304.8	20145.3	44188	26273	22650.9	37960.5	26897.7	19965.2	42813.3	28698.8	21514.7	37225.2	26130.2	23512.5
45621.2	25375.9	20280.6	44966.8	25811.2	21305.1	38081.6	27083.3	19730.1	42890.2	29099.1	21724.1	37277.2	26141.5	23640
45500.2	25417	20292.4	45522.9	25246.7	20293.1	38141.1	27025	19796.6	42883.5	28488.1	20921.4	37185.5	26020	23097.4
45563.9	25289.8	20027.6	45734.6	25248.6	20065.1	37951.4	26995.6	19561.3	42602.4	28656.6	20337	36861.4	26044	23044.6
45621.2	25345.9	20010	45810.4	25041.4	20032.1	38026.7	27017.8	19570.5	42680.4	29208.8	21223.5	36852.2	26064.3	23562.7
45653.1	25566.7	20121.8	45864.1	24901.1	19912.8	38333	27053.2	19854.1	42954.5	28898.5	20719.1	36924.7	26022	23127.5
45799.6	25757.6	20110	45951.3	24984.3	19853.1	38588.7	27120	20085.6	43201.8	28789.1	19926.5	36964.9	26087.4	22575.1
45551.2	25563	20068.8	46027	25239.7	19840.8	38322.7	26988.3	19876.1	42846	28338.5	19046.7	36823.8	25915.8	22464.3
45207.1	25439.5	19886.4	45977.7	25056.2	19803.8	38139.8	26791.8	19829.7	42727.4	28454.2	19946.8	36683.5	25848.5	22844
44901.2	25390.9	19786.4	45801.5	24836.3	19727.9	38071.9	26624.8	19890.5	42582.5	27348.8	16345.5	36601.9	25688.2	21835.7
44882.1	25349.7	19739.3	45565.7	24762	19618.5	38022.4	26602.9	19687.6	42474	28095.4	19740.6	36551	25650.3	23217.8
44633.6	25357.2	19651.1	45291.7	24677.6	19559	38029.9	26465.8	19752.7	42476.8	28105.1	19802.2	36558.5	25544.3	23541.1
44136.6	25476.9	19409.8	45038.1	24590.6	19494.5	38177.2	26174.9	20180.7	42517.9	27151.6	18587.5	36351.3	25312.9	22727.1
43626.9	24979.2	19121.6	44793.6	24600.8	19451.6	37485.7	25866.9	19472.2	41718.4	26884	18453.3	35941.3	25117.1	23187.2
42849.6	24743.5	18715.6	44200.5	24394.9	19368.9	37135.2	25372.6	18938.9	40612.8	25441.7	16116.6	34871.3	24534.3	22337.1
41861.9	24346.8	18139	43426.3	24202.7	19244.2	36561.8	24747	14928.7	39290.6	24222.1	14455.6	33852.2	23387.6	22023.6
41008.1	23609.6	17874.2	42655.9	23997.7	19039	35552.1	24265.1	12657.9	37920.7	23893.5	15517	33506	22156.6	23205.6
40160.7	23138	17803.6	41691.1	23643.4	18685.1	34896.5	23834.1	12962.5	37041.4	23228.6	14952.3	33475.3	21923	23118.7
39255.9	22591.7	17533	40551.2	23392.4	18210.3	34126.1	23333.9	13047.8	36114.5	21767.8	10420.2	33387.2	21584	21906.2
38261.9	22236.2	17280	39591.1	23113.2	17685.8	33612.4	22784.4	13090.8	35396.7	21923.6	13006.6	33213.4	21305.7	22332.4
37274.3	21622.5	16903.5	38559.5	22613.6	17216.1	32739.1	22200.8	12870.5	34329.8	21475.6	12748.1	32447.9	20917.8	22163.2
36261.2	21177.1	16521	37458.5	21912.6	16858.9	32094	21605	12789.7	33621.9	20253	10395.4	31970.9	20491.2	20919.1
35229	20657	16120.9	36571.9	21127.9	16597.8	31353.1	20998	12435.1	33313.1	19940	13011.8	32182.2	19361.9	21471.6
34356.1	20237.8	15673.8	35755.9	20489	16313.7	30744.7	20459.5	12211.4	33189.6	18637.8	13343.2	31583.5	18617.2	20861
33597.9	19605.4	15220.8	34928.7	19947.3	15968.1	29833.4	19955.9	11395.9	33246.7	17471.4	11916.2	31050.4	17713.4	19585.6
32967.1	19343.5	14944.2	33921.1	19330.3	15559.5	29475.3	19554	10491.6	32965.1	16300	7834.19	30992.4	16798.6	17224.4
32419.1	18804.6	14532.4	32824.9	19073.4	15150.2	28722.1	19182.9	10264.1	32811.4	16464.5	8597.28	30858.5	16574.2	17202.5
31775.6	18471.5	14279.4	31720.7	18752.7	14669.2	28259.4	18806.5	10031.2	32715.1	15945.7	7584.62	30850	16277.1	16273.5
30921.8	17973.8	13967.6	30847.9	18532.5	14234.7	27570.2	18317.2	9755.38	32589.2	16838.4	12328.5	30961	16009	17044.8
30316.5	17809.1	13879.3	30082.5	18202.3	13796.1	27337	17982	9181.02	32290.8	15727.4	9929.08	30790.2	15678.7	14641
29755.8	17326.4	13691	29479.3	17886.4	13447.5	26751.8	17648.6	8580.62	31738.8	15439.6	9000.94	31122	15447.6	13681.2
29545.5	17217.9	13491	29049.5	17505.4	13068.9	26631.6	17493.1	8335.36	31567.5	15262.5	7423.58	31176.9	15397.2	12688
29086.7	16660.3	13308.6	28668.6	17402.4	12789.7	25985.5	17226.2	8198.81	30410.6	15191.4	7970.7	31205.7	15213.7	12748.5
28710.8	16476.9	13138	28417	17188.9	12492.5	25797.9	17003.4	8042.13	29969.7	15003.5	7642.77	31060.8	15051	12041.9
28385.8	16170.1	12708.5	28231.2	17010.6	12277.4	25487.2	16749.1	7908.2	29518.2	15747.9	9879.19	30835.8	14978.5	12067.2
28118.2	15859.5	12614.3	28028.2	16733.3	12076.7	25174.9	16598.1	7878.38	28759	15933.9	10777	30856.9	14816.6	12058.4
28131	15668.6	12579	27758.6	16503.9	11908.4	24984.1	16599.3	8024.01	28051.1	14701	6810.22	29952.3	14669.2	11427.3
27774.2	15616.2	12455.5	27563	16366.5	11760.5	24935.3	16394.1	7726.31	28090.4	14422.8	6227.37	29929.7	14437.1	10106.1
27328.1	15373	12231.9	27447.5	16220.3	11699.9	24693	16128.2	7523.1	27734.6	14284.2	6367.39	29442.8	13898.8	9566.85
27232.6	15485.2	12302.5	27118	15891.4	11561.8	24812.8	16095.7	7481.75	27954.8	13952.5	5487.01	29763	13834.7	7939.28
27047.8	15373	12078.9	26842.8	15788.5	11474.4	24700.3	15960.8	7477.14	27870.7	14884.2	8200.98	29789.5	13426.3	8719.39
26684.6	15223.3	12108.4	26471.7	15751.4	11369.6	24551.3	15793.2	7415.74	27394.9	14096	6859.78	29224.1	13100.4	8038.76
26620.9	15155.9	12090.7	26148.5	15615.5	11264.4	24481.8	15756.2	7317.83	27355	14347.5	8315.3	29270.8	13147.6	8511.95
26404.2	15084.8	12043.6	25799.9	15555.9	11183.3	24414.6	15629.1	6987.41	27624.8	13466.3	5112.49	29070.4	13308.2	6477.58
26302.3	14942.6	11914.2	25574.7	15492.9	11141.4	24278.1	15554.2	7024.15	27398.8	13912.1	6451.47	28954.7	13031.4	6466.82
26397.9	14879	11890.7	25387.7	15386.8	11028.9	24215.8	15596.8	7080.61	27292	13616.5	5343	28676.2	12992.7	6442.04
26423.4	14751.8	11937.7	25444.4	15366.1	11020.3	24092.7	15618.7	7132.92	27098	13875.8	6132.24	28435.7	13100.1	6619.34
26550.8	14804.2	12208.4	25555.1	15323.9	10956	24143	15732.4	7084.02	27337.9	13316.9	4989.31	28476.7	13717.1	6172.16
26589	14894	12249.6	25727.8	15323.4	10934.4	24232.7	15758.8	7073.08	27441.6	13866.7	6167.43	28781	13920.8	6228.72
26557.2	14980	12208.4	25922.3	15393.9	10961.2	24318.7	15734.9	7038.12	27622.8	13711.2	5459.46	28956.2	13806.2	5777.37
26550.8	15088.6	12108.4	26005.6	15452.1	11024.2	24427.9	15713.5	7084.66	27761.5	13662.7	5003.1	29180.5	13491.8	5416.04
26748.3	15253.2	12167.2	26006.7	15486.7	11034.7	24588.3	15819.3	7084.13	28059.5	13826.9	5024.83	29541.3	13844.9	5840.8
26741.9	15227	12108.4	26032.8	15655.8	11067.1	24560.2	15805.2	7104.82	27960.5	14050.7	5704.33	29503.6	13730.4	6414.86
26646.4	15182.1	12320.2	26062.4	15749	11068.3	24511.8	15811.5	7221.97	27535.7	13956.5	6890.81	29257.3	13669.9	7337.05
26640	15414.1	12296.6	26127.7	15754.8	11086.8	24737.7	15805.7	7297.47	27791.7	13418.2	5345.83	29558.6	13442.9	7337.31
26818.4	15485.2	12337.8	26128.7	15840.5	11123.6	24804.4	15897	7218.37	28086.8	14312.5	8232.63	29992.3	13932.9	8559.49
27334.5	15949.3	12173.1	26109	16001.9	11164.1	25267.1	16114.4	7432.52	29358.1	15289.5	9267.65	30719.4	14152.4	9592.62
27219.8	16065.3	11867.1	26499.7	16396	11231.3	25379.1	15992.5	7459.15	29634	15141	8525.3	30292	13801.1	8695.39
26990.4	15990.4	11737.7	26818.4	16664.3	11317.5	25298.7	15859.2	7598.04	29457.7	15011.3	9747.56	30108.6	13352.9	9132.02
26952.2	16256.1	11573	26830.3	16563.9	11251.4	25560.2	15795.4	7471.19	29655.4	15118.6	12400.6	29936.2	13653.3	8778.15
27003.2	16424.5	11414.1	26614	16659.6	11172.8	25731.5	15775.4	7078.51	29604.7	15519.1	12488.4	29758.2	14059.4	7630.15
26270.4	16241.2	11078.7	26390	16960	11092.5	25527.2	15354.1	7647.64	29393.9	15143.8	13559.2	29919.4	13102.1	8025.39
25282.8	15807.1	10602.2	26029.1	16892.3	10938.3	25083.9	14778.7	8012.66	29072.8	14123.9	13294.2	30518.8	12306	7810.82
24938.8	15960.5	10143.2	25326.5	16473	10822.2	25180.5	14529.6	8772.13	28659.1	13666.1	12043	29473.6	12165.6	8434.22
25410.3	15971.7	9448.99	24703.1	16398.9	10661	25125.8	14638.7	8509.66	28079.2	15355.3	12996.1	28219.6	13074.2	8781.26
25486.7	16185	9431.34	24320.3	16671.3	10489.9	25316.9	14673.1	8822.36	27994.3	15612.3	13934.9	27692.2	13212.7	9794.55
25741.6	16113.9	9196	24491.3	17113.2	10396.1	25230	14753.3	8347.65	27798.1	16079.8	13339.1	27319.5	13678.5	9324.14
25352.9	16110.2	9131.28	25005.1	17257.1	10262.6	25223.8	14554	8736.27	27768.5	16007.2	14104.5	27459.7	13254.1	9514.21
25015.2	16121.4	8984.19	25208	17174.9	10067.3	25221.9	14371.4	9290.76	27632.1	15325.6	13372.3	26871.6	12967	9703.29
25193.6	16121.4	9031.26	24894.9	17067.5	9833.54	25226	14471.7	9454.1	27688.6	15693.9	14136.7	27041.4	13127.2	9964.02
25920	16252.4	9154.81	24673.2	17194.7	9722.72	25356.3	14850.9	9146.21	27757.6	16240	13213.1	26744	13880.7	9792.37
26550.8	16566.7	9384.27	24922.5	17500.4	9663.96	25677.6	15204	8957.27	27902.5	16902.9	13250.7	26342	14321.6	10057.8
26996.8	16854.9	9366.62	25816.5	17881.4	9725.97	25984.9	15432.8	8417.28	27895.7	18115.2	14390.5	25899.9	14632.5	10430.1
27372.7	17300.2	9537.24	26498.3	18160	9774.05	26484.5	15676.6	7020.4	28089	18639.8	14172.9	25489.8	14849.1	10885.8
27990.8	17521	9743.17	27107.1	18571.7	9860.43	26754.1	16029.4	6136.6	28269.4	18959.4	13152.9	25228.3	15372.5	10539.5
28252	18089.8	9978.51	27597.2	18965.3	9930.71	27379.5	16195.8	7257.54	28563.6	18875.8	13463.7	25230	15101.5	11712.8
28800	18340.5	10184.4	27970.6	19335.7	10057.4	27675.2	16529.5	7197.3	28849.8	19562	13992	26194.8	15286.4	12585.1
28876.5	18677.3	10372.7	28427.2	19668	10172.5	28106.5	16708.8	7155.32	28873.8	18559.7	12084.1	26091.1	15239.2	12379.6
29653.8	18924.3	10466.8	28885.6	20034.6	10297.2	28653.4	17271	5468.38	28238.7	18830.3	12155.2	27904	17533.9	10595
30220.9	19496.9	10643.4	29453.2	20368.6	10387.8	29292.4	17532	6269.25	28270.7	19388.3	13939.1	28834.7	17780.3	10328.4
31151.2	19478.2	11102.3	29986.6	20645.5	10458.5	29479.7	18143.2	5967.89	28503.1	19457.4	14183.9	28770.8	17385.1	10791.7
31667.3	19728.9	11272.9	30457.2	20825.9	10588.6	29860.9	18485.5	6267.3	28422	19822.2	15274.5	28977.1	17537.2	12996.7
31966.7	19931	11825.9	31182.4	21064.6	10725.9	30223.7	18810.8	7064.37	28620.1	20297.9	17224.8	30112.4	17377.6	15335.9
32712.2	20249.1	12043.6	31599	21184.4	11071.2	30701.2	19297.1	7567.93	28390.4	20310.2	16824.1	30095.1	17867	15736.2
33591.5	20915.2	12179	32220.5	21303.2	11485.8	31532.4	19789.9	9008.84	29074.1	20577.5	16500.5	30148.9	18718.1	16617.3
33814.5	21072.3	12337.8	33046.4	21571.1	11896.8	31832.1	19944	11068.2	29126.4	20142	16068.6	30473.3	19115.3	16227.9
34247.8	21652.4	12390.8	33605	21680.7	12162.4	32486.8	20251.8	12838.1	29661.6	20840.3	17430.6	32406.7	19357.2	17096.9
34700.2	21955.5	12602.6	34205.9	21892.6	12533.7	33023.9	20626.3	13704.5	29543.6	20578.6	17608	33531.7	19437.1	17101.1
35490.3	22079	12679.1	34693.1	22189.2	12782.4	33307.5	21305.5	15239.8	26236.4	21380.4	18334.2	35296.6	19925.8	18144.9
36114.7	22434.5	12755.5	35116.8	22511.2	12930.9	33940	21944.4	17825.8	25213.9	18902	18479.3	35277	20365.5	18382
36299.5	22662.8	12849.7	35578.1	22844.8	13235	33864	21926.4	16774.3	26249.8	22464.4	18836.6	36335.1	21003.3	19872.6
36605.3	22741.4	12967.4	35730.7	23084.4	13341.3	34027.8	21813.1	15156.2	30931.2	23222	18379.8	35736.3	20411.4	19438
37172.4	22936	12937.9	35960.8	22953.5	13843.2	34502.2	22044.2	15256.8	30666.6	22791.1	18497.4	36197.8	19921.4	19111.2
37172.4	23081.9	13143.9	36471.6	23323.2	14236.3	33870.7	22092.8	15081.9	32854.9	23836.3	17949.9	35226.5	20978.9	21497.7
37350.8	23310.2	13132.1	36658.9	23841.3	13563.8	33646.2	22192.8	17252.6	37073	25095.7	18952.9	34071.6	21764	23142.3
37624.8	23373.8	13326.3	36225.8	24090.3	13523.4	34869.2	22583.4	17007.3	30211	21251.4	18646.6	37575.7	20268.3	19695.8
38038.9	23313.9	13449.8	36874.3	24127.3	13875.8	34680.4	22778.2	16530.6	31421.3	23555.5	18205	36772.4	20820.1	20149.5
38102.7	23523.5	13491	38132.5	24237.7	14292.1	34817	22805.7	16430.2	32571.6	24916.7	18750	37246.1	21010.7	21346.4
38363.9	23459.9	13467.5	38107.3	24280.3	14677.1	34985.9	23126.5	18696.4	29420.8	24692.3	19010.6	38497.9	21255	21116.9
38274.7	23632	13420.4	37920.6	24159.5	14176.6	35396.6	23291.8	21188.8	27065	21645.5	19369.7	38812.7	21040.9	19633.1
38472.2	23347.6	13543.9	37647.5	24074.7	13867.2	35521.9	23257.4	22799.5	27720.1	22148.2	19953.4	38176.4	19815.5	18448.7
38663.4	23100.6	13796.9	37750.5	23806.6	14570	34816.6	23207	19980.2	31231.2	26611.9	19406.4	36848	21024.4	20010.5
38682.5	23325.2	13826.4	37879.9	23686.9	14771.8	35239.3	23243.6	21076.2	30561.1	23348.4	19702.7	37225.9	20439.2	18605
38580.5	23276.5	13908.7	37911.3	23685.1	14445.7	35526.6	23252.9	23667.2	29243.8	22409.6	20216	36985.7	19655.2	18287.8
38255.6	23325.2	13708.7	38587.9	23415.5	14326.4	35196.2	23242.2	21075.7	27151.1	21468.1	18846.2	38369	20790.2	18127.4
38325.7	23299	13826.4	38595.9	23365.6	14293.9	34872.9	23476	20837.2	27601.4	22011.3	14486.1	37196.1	21913.9	17661.1
38561.4	23676.9	13944	38362.9	23368.3	13960.7	34980.1	23535.6	19584.7	28536.7	24752.7	17864.5	38432.2	22275.4	19828.9
38516.8	23647	14091.1	37975	23362.9	14212.8	34825.4	23390.2	18864.8	30013.5	24415	17305.3	38370.1	22162.6	20125.9
38121.8	23766.7	14049.9	37728.9	23383.6	14374.5	35058.4	23167.7	18075.7	30091.8	23256.9	13404	38866.7	21659.1	16708.6
37988	23875.3	14032.3	37781.6	23412.3	14747.2	34199.4	22847	21037.6	37034.1	23790.6	15640	36633.6	22592.9	20274.5
37612	24069.9	13949.9	37258.8	23460.9	14440.9	34530.6	22755.6	20969.9	34923.1	23552.8	15343.3	37684.5	22414.1	19912.6
37248.8	23886.5	13732.2	36842.4	23522.1	14316.2	34359.5	22567.1	19824.1	33066.2	23732.2	14546.8	37540.6	22211	18224.5
37274.3	23879	13855.8	36990.9	23416.2	14619.7	35464.9	22737.4	18493.3	27852.4	18413	13332.9	39262.1	20673.6	15402.7
37287.1	23860.3	14044	37097.5	23639.1	14829.6	36141.6	22700.2	21336	27636	18337.1	12508.3	40483.6	18067.7	15494.1
36923.9	23890.2	14008.7	37198.2	23682.4	15349.7	34970.6	22393.1	17900.3	32448.7	20997.5	14374.9	38473.6	21077.3	16579.2
36955.8	23673.2	13785.2	36835.4	23840.2	14980.9	34031.3	21999	24460.9	41081	22421.4	20970.4	35299.5	21445.7	22313.3
36739.1	23605.8	13908.7	36064.5	23939.4	14504.2	33870.6	22059.9	21786.9	39037.8	23533.5	21509.3	34595.2	21377.1	23039.6
36847.4	23654.5	13991.1	35878.1	23972.8	14637.5	35212	22508.8	17952.1	26994.1	16768.7	13421.1	38488.4	20272.7	15086.1
36573.5	23385	13826.4	37044.3	23950.2	14982.3	35423	22226.6	19390.1	27536.2	16852.8	13066.1	39306.6	18591.5	14801.6
36675.4	23100.6	13861.7	36936.7	23770.4	15093.2	34939.7	22241.4	17855.1	28166.4	17444.8	13426.2	38915.7	19337.1	13405.8
36586.2	23149.3	13673.4	36661	23767.9	15801.4	34217.9	22158.7	17005.1	30168.9	20489.9	14079.3	36958.2	20819.1	14618.5
36299.5	22924.7	13796.9	36395	23612.4	14614	33896.6	21806.2	17473.7	33486.1	20155.8	14343.7	34996	20250.7	14644.1
36248.5	22782.5	13608.7	35984.1	23617.1	14593.5	34070.8	21770.2	17056.6	32116.9	20312.6	13583.9	35884.9	20072.4	13363.4
35968.1	22704	13620.4	36078.7	23549.6	14962.1	34214.6	21525.1	16884.5	32155.4	20521.3	13555.3	36456.5	19513.6	12727.7
35738.8	22341	13585.1	35894	23489	14559	33774.2	21377.1	15987.7	31894.9	20130.3	13550	37299.7	19678.4	12267.4
35675	22138.9	13508.6	35581	23303.3	14015.1	33421.8	21387.4	16010.8	31408.9	19689.3	14114.5	35849.3	19687.5	12625.2
35706.9	22221.2	13585.1	35424.2	23294.8	14290.2	33078.7	21406.4	16183.3	32580.1	19470.7	14852.4	34669	20290.5	13604
35738.8	22034.1	13555.7	35482.4	23321.7	14117.5	33071.9	21358.5	15211.7	32324.6	19524.2	14254.7	35161.7	19804.7	13533.3
35828	22153.8	13632.2	35456.8	23256.2	14399.6	33041.6	21403.3	15350.1	33096.6	19396.8	14637.4	34752.6	19883.9	13999.1
35929.9	21944.3	13649.8	35607.8	23240.9	14489.9	32588.8	21420.8	14982.3	33429.8	19265.4	14278.6	32847.3	19905.3	15463.6
35891.7	21820.8	13685.1	35629.7	23245.4	14317.4	32339	21390.5	15090.1	33506.5	18966.5	13846.2	32088.1	19843.5	15911.1
35706.9	21783.4	13620.4	35726.8	23129.1	14184.5	32159.1	21244.3	15500.8	33498.4	19006.7	13564.2	31182	19777.6	16479
35738.8	22030.4	13785.2	35766.4	23124.2	14244.9	32271.2	21257.5	17708.6	35040.5	17744.5	14091.7	31731.1	19737	15391.6
36146.5	21959.3	13961.7	35572.4	23141.8	14545.5	32254.9	21488.1	16566.7	34326.4	17822.4	13257.4	31843.8	19924.7	14806.4
36649.9	22247.4	14379.4	35926.4	23092.4	14473.7	32551.5	21814.7	17824.4	35538.6	17801.3	13777.8	31509.4	20243.1	14518
37318.9	22573	15014.8	36123.5	23250.4	14588.1	32972.6	22363.7	17657.9	34374.5	19369	13254.2	31843.8	20907.2	13971.3
38121.8	23108.1	16562.2	36673	23640.8	14710.5	33705.3	23164.2	16625.6	33942.4	22180.5	13264.4	33546.3	20631.4	15127.6
39791.2	24545.1	18597.9	38027	24030	14893.5	36123.7	24271.3	21232.1	40013.3	22580.5	17446	37738.1	21655.1	18071.6
43333.8	26607.1	20074.7	39742.9	25179.8	15170.5	39199.9	26211	22639.4	43326.2	25105.3	19258.7	39367.8	24947.2	21129.8
46494.2	28002.9	20557.1	42569.9	26702.3	16190.3	41168.5	27724.8	23024.8	45397.1	27376.3	21990.6	40588.3	26933.3	22877.8
47379.8	28328.5	20939.6	44368.1	28346.1	16905.8	41744.7	28150.4	23490.8	46278.1	27789.2	19645.5	40947.7	27485.7	22263.7
47641.1	28339.7	21033.7	45557.8	29615.5	17991.9	41895.9	28230.9	23335.9	46655.4	27375.1	18275.7	40830.1	27408.8	20616
47309.7	28324.7	21086.7	46375.1	29891.9	19727.3	41971.3	28040.1	23312.8	46942	26178.9	16767.2	40744.7	26534.9	19300.4
47125	28309.8	21086.7	46462.9	29406	20765.5	41982.7	27934.7	22541.1	47072.5	26808.1	16036.9	40313.2	26167.8	21364.7
47290.6	28418.3	21074.9	46799.2	28723.4	20661.2	42125.5	28003.7	22561.5	47281.3	25844.5	15878.1	40606.7	25963.2	19047.4
47386.2	28530.6	21033.7	47241.6	28665.1	19801.8	42277.9	28037	20380.6	47539.6	27390	17517.3	40472.5	25950.5	22760.6
47048.5	28051.6	21122	47112.3	28864.5	19396.1	41695.2	27892.2	18709.9	46831.9	27451	19569.8	40023.1	25582	22949.7
46933.8	28077.8	21057.2	46937.9	28602.8	19495.5	41725	27820	18429.3	46757.3	26723.7	17456.9	39937.7	25288.3	22333.8
46819.1	27808.3	20833.7	46755.8	28439	19553.8	41371.7	27722	17740.5	46347.3	27548.8	19669.7	39742.6	25325.9	22881.8
46749	27624.9	20839.6	46640.1	28131.6	19620	41140	27688.8	17466.7	46022.6	26968.7	17926.7	39342	25266.6	22021.7
46800	27654.9	20768.9	46468.6	27905.6	19614.3	41175.3	27695.4	17169.6	46025.2	27137.9	18439.4	39367.9	25148.8	22192.7
46640.7	27583.8	20721.9	46424.5	27846.8	19567.5	41082.9	27607.6	17036.2	45894.3	27280.8	19404.1	39329.3	24992.9	22618.7
46532.4	27224.5	20851.3	46402.5	27662.7	19585.3	40631.7	27582.2	16763	45348.7	26717.8	17905.6	38705.2	25057.3	21883.8
46092.7	27026.2	20686.6	46288.2	27315.3	19534.1	40361.6	27344.9	17490	44970.2	26417.8	17169.5	38478.9	25089.1	21725.6
45200.7	26622	20345.3	46046.9	26939.1	19458.7	39802.9	26856	18870.9	44195.3	26461.9	18655	38056.4	25031.9	22466.7
44640	26071.9	20039.4	45578.5	26450	19391.7	39041.4	26526.3	19392.2	43171.5	25897.3	16763.3	37033.7	24985.5	21903.2
43741.6	25679	19780.5	44825.4	25985.3	19299.8	38486.8	26039.2	20201.8	42498.3	25904.9	18076	36416.5	24812.2	22713.2
42996.1	25143.9	19692.3	43909.1	25533.2	19246.9	37753	25652.3	20073.5	41538.4	25292.4	17807.8	35878.9	24584.2	22895
42537.3	25099	19227.5	42998.4	25024.9	19205.3	37650.4	25330	20307	41284.6	24515.4	16030.7	35367.5	24506.4	21692.2
41740.9	24548.9	18774.4	42303.8	24566.4	19088.8	36858.8	24850.4	20121.5	40430.6	24403.3	16480.6	34886.5	24429.2	21928.3
40861.6	24047.4	18368.5	41678.9	24184.1	18985	36142.4	24330.9	19620.1	39477.1	24607.7	16987	34592.6	24011.5	22712.2
39791.2	23523.5	18127.2	40883.8	23846.5	18889.7	35403	23759.3	19448.2	38631.1	23528.6	16823.3	34364.3	23172.6	22225.1
38905.5	22917.3	17680.1	40073.9	23557.3	18654.5	34521.5	23241.5	19016.8	37933	23244.6	17698.7	34260.4	22919.3	22544.8
37873.3	22621.6	17438.9	39132.4	23152.2	18284.1	34089.8	22681.3	19488.9	37500.7	22241.9	18465.2	34006.9	22679.8	22304.7
36872.9	21850.7	17003.5	37920.9	22620.2	17783.2	32991.1	22081.6	18530.5	36093	22016.8	17935	33793.5	22427.6	22744.5
35968.1	21476.5	16774	36989	21901.3	17472.4	32463.2	21567.5	18440.5	35206.3	20036.4	17880.2	32876.6	21776	21288.8
35082.5	20963.8	16403.4	36149.3	21214.8	17154.7	31731.4	21024.2	17740.4	34107.3	18644.5	17438.1	32196.8	20877.3	20807.7
34241.4	20365.1	16168	35406.5	20647.2	16843.6	30886.3	20516	15998.8	32862	17259.1	14706.7	31567.8	19490.4	19489.6
33706.2	20062	15632.6	34530.9	19939.3	16364.6	30461.9	20132.8	14692.6	32875.8	17340.1	15422.3	31151.4	18935.6	19698.1
33126.4	19452	15420.8	33722.2	19597.8	15914.6	29580	19813.5	16083.3	32522.8	16783.9	15715.2	31194.1	19048.6	20078.5
32616.6	19077.8	15097.2	32784.2	19287.1	15539.7	29045	19491.6	16116.3	32485.1	16440.5	15826.2	30759	18892.1	19961.3
32049.6	18542.6	14832.4	31647.3	19100.5	15102.3	28293.5	19147.9	15763.1	32108.9	15904	15445.6	30341.6	18595.7	19605.6
31622.7	18269.4	14444.1	30686.6	18784.3	14777.2	27919.7	18824.7	14789.8	32381.3	17101.3	15733.9	30679.1	18346.6	20047.2
31208.5	17783	14261.7	29892.4	18517.4	14421.3	27277.8	18537.2	10122.7	31951.3	16564.8	13798.9	30910.1	16554.3	18496.1
30596.8	17517.3	14079.3	29456.9	18037.5	13988.9	26972.5	18175.3	9527.24	31790.6	16290.1	12079.7	31200.9	15807.4	16844.1
29985.1	17356.3	13938.1	29153.2	17623.2	13705	26791.2	17826.4	8961.79	31760.8	16282.3	11884.3	31547.9	15582.4	15361
29743	17042	13749.9	29081.9	17341.4	13405.6	26426.2	17658.2	8741.52	31214.4	15850.8	10456.6	31365.3	15466	14477.9
29545.5	16780	13726.3	28885.5	17190.4	13064.6	26140.3	17551.1	8711.56	30913.7	15233.6	7267.29	31644.2	15457.3	12238.3
28831.9	16634.1	13420.4	28775.9	17191.9	12722	25972.6	17139.1	8502.45	30370.2	15548.7	9885.22	31273.1	15218.6	12410.4
28481.4	16143.9	13179.2	28484.7	17054	12474.1	25470.2	16913.3	8371.28	29024.6	15434.6	9702.12	30835.1	15006.6	12201.5
28430.4	16140.1	13102.7	28114.8	16694.2	12263	25469.6	16873.8	8403.15	28967	15122.5	8176.89	30689.4	14853.7	11562.6
28468.7	15979.2	12996.8	27847.4	16626.7	12105.8	25306.9	16860.9	8305.41	28910	15528	9048.6	30749	14994.1	11568.3
28354	15904.4	12890.9	27665.1	16597.8	12034.9	25231.4	16777.8	8182	28877.5	15670.6	9497.74	30819.2	14964	11281.1
28003.5	15825.8	12967.4	27633.2	16573.1	11942.2	25156.3	16631.3	8183.22	28416.2	14945.3	8053.58	30320.4	14664.2	10349.8
27908	15687.3	12896.8	27690.6	16406.7	11889.2	25013.9	16568.1	8125.89	28096.8	15268.4	9675.19	30279	14603.2	11002.9
27780.5	15474	12802.6	27601	16171.8	11785.6	24809.1	16467.2	7816.48	28304	14665.6	6764.95	29945.8	14816.7	8392.34
27685	15466.5	12708.5	27272.3	15960	11662.8	24806	16398.6	7733.11	28427.2	14602.8	6300.59	30037.2	14772.7	7443.41
27691.3	15552.6	12649.6	27110.8	15843.9	11584.7	24892.6	16394.1	7788.32	28487.1	14713.9	6445.05	30199.3	14624.5	7563.32
27519.3	15436.6	12626.1	27109.7	15891.2	11596.3	24775.4	16304.7	7721.27	28282.7	15090.8	8371.82	30384.9	14605.2	7938.59
26589	15451.6	12949.7	27105	15869.9	11589.1	24790.1	15920.9	7336.1	28271.7	13578.6	5718.97	29867	14736.7	5006.82
27105.1	15429.1	12920.3	26763.5	15674.3	11523	24771.9	16163	7418.77	28337.4	13739.7	5290.2	29862	14837.6	5381.67
27015.9	15552.6	12849.7	26330	15705.3	11456.2	24895.4	16104.1	7388.11	28608.8	13850.3	5504.78	30237.9	14775.9	5117.55
26894.9	15507.7	12820.3	26154.5	15980.2	11480.6	24851.6	16038.1	7330.65	28578.2	13909.5	5804.14	30262.1	14780.2	4842.47
26659.1	15402.9	12837.9	26190.8	16034.5	11508.5	24747.3	15921.8	7108.09	28521.5	13677.3	5334.21	30071.1	14820.5	4019.96
26544.4	15417.9	12714.4	26119.4	15968	11508.9	24769.4	15831.4	6626.91	28858.1	13482.8	4362.78	30351.1	14846.3	2361.63
26563.5	15556.3	12767.3	25909.5	15866.7	11468.3	24905.9	15859.3	6973.52	28867.1	13283.4	4737.6	30396.7	14749.2	2634.94
26684.6	15653.6	12684.9	25800.1	16005.7	11445.9	25007.2	15901.7	6894.21	29092.1	13518	5324.75	30695.8	14736.5	2570.68
26780.2	15545.1	12790.8	25907.4	16222.5	11482.6	24894.2	15975.2	7269.79	28704.7	13631.9	4995.47	30343.3	14774.3	3641.35
27028.7	15893.1	13079.1	26065.2	16337.2	11453.6	25246.1	16154.9	6722.18	29642.1	13997.3	6529.49	31323.7	15295.4	3413.7
27181.6	15799.6	13279.2	26456.3	16589.4	11472.9	25150.2	16271.5	6939.52	29340	13478.4	4271.69	30853.6	15329.5	3315.23
27920.7	15919.3	13343.9	26710.6	16729.6	11522.6	25270.8	16658.8	7785.03	29330.4	14448.4	6053.78	31000.8	15537.5	6056.4
27857	16158.8	13179.2	27188.6	16919.5	11576.8	25515.9	16592.4	7578.91	29916.2	14328	5666.5	31299.9	15356.9	5321.3
27347.3	16267.4	12949.7	27645.7	17107.3	11704.3	25628.6	16267.9	5616.85	30754.6	13317.1	6238.87	31620.9	15044.1	1965.6
27302.7	16323.5	12502.6	27629.8	16949.5	11810.9	25687.9	16154	5837.42	31104	13908	8006.86	31234	14779.6	2271.87
27614.9	16622.9	12184.8	27114.7	16866.8	11765.2	25991.2	16246.1	6241.64	31337.6	14536.6	9079.23	30584.1	14401	3041.83
27124.2	16447	11949.5	26951.4	17291.4	11710.3	25802.7	15956.9	6395.66	31089.3	14632.4	9746.63	30458	13767.5	3132.08
26041.1	16113.9	11431.7	26717.2	17300.4	11623.9	25462.8	15329.2	7358.3	30467.1	14022.6	9785.51	30202.9	12805.4	2271.24
25435.8	15990.4	10766.9	26188.5	16888.5	11415.6	25311.2	14897.8	7931.92	29867.2	14102.9	9933.88	30412.1	12336	2342.77
25977.3	15997.9	10055	25347.2	16590.3	11124.8	25253.7	15009.2	6686.7	29275.7	15674.7	9334.57	29625.1	13140	1902.85
26378.8	15780.9	9866.72	24787.6	16830.9	10953.5	25033.9	15163.5	6360.69	29030.2	16385.4	8312.07	29743.4	13642.4	2347.44
26518.9	15919.3	9701.98	24871	17071.3	10749.5	25148.5	15197.3	5700.65	28899.6	16174.7	7535.58	29142.5	13877	1334.18
26181.2	15986.7	9154.81	25671.3	17107.9	10647.3	25160.6	14933.5	5629.65	28276.1	16914.1	8426.07	28000.9	13891.1	1343.53
25365.7	15765.9	9090.09	26099	17080.6	10484	24957.4	14521.4	5696.8	28477.8	16233.7	8832.18	28788.2	13264.6	591.914
25072.6	15971.7	9113.63	25792	16749.4	10186.3	25146	14385.9	6394.67	28374.4	15832	9375.1	28293.1	12974.4	1173.26
26066.5	16345.9	9360.74	25085.3	16640.7	9951.54	25513.9	14898.6	5531.75	28484.9	15956.9	6929.57	27292.7	13907.7	-61.0274
26327.8	16989.6	9543.13	24972.2	17246.2	9904.43	26199	15066.1	6578.73	28770.9	16840.3	9182.17	27136.1	14083.1	1835.61
26410.6	17652	9819.65	25645.4	17715.2	9933.01	26941.6	15168.1	7589.96	28880.3	16116.7	8669.12	26185.1	14080.7	3267.66
26072.9	18845.7	10166.8	26434.5	18072.9	10029.6	28373.3	15080.3	9759.62	29001	15229.5	10912.7	26267.9	13600.3	4345.68
26601.8	19032.8	10308	26785.3	18777.2	10068.5	28552.6	15377.4	9841.84	28764.7	15594.8	10493	27334.1	14049.6	4813.79
26831.2	19130.1	10543.3	26622.3	19512.4	10080.8	28679.5	15566.2	10050.1	29073.3	15652.5	11350.7	28338.8	14038.6	5208.82
27557.5	19313.5	10861	26665	19986.8	9989.13	28967.4	16087.7	9700.95	29066	15824.2	10056.6	28254.6	14294	5060.72
27156.1	20320.2	11143.5	27215.2	20467.1	9976.71	30240.3	15996	14571	28766.9	15079.7	12426.3	31068	15219.6	5808
25047.1	20522.2	11284.7	27739.6	20867.3	9999.68	30499	14961.4	15644	28779.8	13208	13100.7	30780.3	14148.2	6929.16
25525	20698.1	11396.4	27101.8	20927.7	10080.4	30658.1	15299.4	15254.2	29496.3	12905	12657.4	30433.2	12711.9	6975.28
25837.2	21210.8	10308	26533	21141.4	10319.5	31198.7	15442.4	15668.5	29178	13914	15394.9	30753.9	12168.8	8778.3
26353.3	22599.2	10378.6	26026.9	21306.3	10501.4	33159.9	15740.5	17635.6	29600.7	11785.8	15052.4	33782.3	13548.4	9831.27
26761.1	22771.3	10631.6	26613.9	21522	10709.6	33345.9	16048.6	17773.5	30042.8	11946.9	15359.4	33959.6	13722.9	10086.7
27691.3	23130.6	10966.9	27063.4	22522.6	10802.4	33483.4	16756.5	20736.3	32315	15720.7	17850.6	34002.5	12846.7	13253.3
28124.6	23691.9	11143.5	27768	23815.7	10906.8	34220.2	16907.3	19198	32408.5	13966.4	14877.3	34128.8	13920	11580
28621.6	24103.5	11590.6	28323.9	24153.1	10839.2	34653.1	17123.9	19920.5	33604.7	15243.5	19374.2	36386.8	14341.3	13375
29233.3	24039.9	12279	28766.6	24670	11188.3	35143.2	17580.8	21822.4	31695.6	10447.7	15392.1	36801	15292.4	13973.1
29864.1	23766.7	12043.6	29256.8	25650.7	11399.6	35020.2	17824	22885.6	31171.1	11310.9	16358.4	35873.1	15342.2	15375.6
30144.4	24099.8	12114.2	29587	25889	11397.1	35315.7	17950.1	26338.7	31768.8	12203.3	18035.9	36444.9	16303.7	19448
30456.6	24328.1	12161.3	29544.9	26268	11798.6	35697.9	18081.1	26890.5	31674.7	13278.3	18578.3	37264.3	16540.9	21175.1
30819.8	24780.9	12443.7	30566.3	26621.5	12339.8	36114.7	18354.2	26822	32948.3	14507.5	19659	38367.7	16627.6	22905.1
31061.9	24477.8	12602.6	31092.8	27079.5	12224.4	35995.9	18505.7	26362.6	32302.1	15984.1	19577.9	39104.3	16996.9	23921.1
31686.4	24668.6	12732	31655.4	27043.9	12668.1	36220.7	18875.2	26249.8	32678	16572.3	20527.7	39886.8	17198.9	24179.4
31903	24417.9	13367.4	32324.4	27409.3	12610.3	36190.8	19128.8	25386	32612.4	16785.7	21349.5	39042.3	17264.3	23804.9
32164.2	24006.2	13473.3	32708.4	27039.6	12824.8	35980.8	19281.8	24225.6	31901.4	17763.8	22094.1	37744.8	17495.3	23110.8
32240.7	24144.7	13608.7	33104.8	26747	13004.9	36155.5	19354.3	24568.4	31942.3	18174.9	21967.1	37685.2	17540	22887.1
32495.6	24608.7	13949.9	33389.2	26445	13097.2	36604.2	19577.2	25493	32808.9	18140.9	22022.7	37815.6	17568	22962.4
32597.5	24900.6	14485.3	33589.3	26363.1	13235.5	36887.4	19764	25139.3	33234.7	18495.4	21362.4	38054.2	17811.3	22641
[truncated: 650 more rows]
