# Supplementary material for: Ultra short term power load forecasting based on the fusion of Seq2Seq BiLSTM and multi head attention mechanism
Source: PLoS One. 2024 Mar 22;19(3):e0299632. doi: 10.1371/journal.pone.0299632 (PMC10959395; doi:10.1371/journal.pone.0299632)
Supplement: S1 File — (ZIP) [file pone.0299632.s001.zip › Data Availability/Original model data/Tetouan City power consumption11.csv]

DateTime	Temperature	Humidity	Wind Speed	general diffuse flows	diffuse flows	Zone 1 Power Consumption	Zone 2 Power Consumption	Zone 3 Power Consumption
1/1/2017 0:00	6.559	73.8	0.083	0.051	0.119	34055.6962	16128.87538	20240.96386
1/1/2017 0:10	6.414	74.5	0.083	0.07	0.085	29814.68354	19375.07599	20131.08434
1/1/2017 0:20	6.313	74.5	0.08	0.062	0.1	29128.10127	19006.68693	19668.43373
1/1/2017 0:30	6.121	75	0.083	0.091	0.096	28228.86076	18361.09422	18899.27711
1/1/2017 0:40	5.921	75.7	0.081	0.048	0.085	27335.6962	17872.34043	18442.40964
1/1/2017 0:50	5.853	76.9	0.081	0.059	0.108	26624.81013	17416.41337	18130.12048
1/1/2017 1:00	5.641	77.7	0.08	0.048	0.096	25998.98734	16993.31307	17945.06024
1/1/2017 1:10	5.496	78.2	0.085	0.055	0.093	25446.07595	16661.39818	17459.27711
1/1/2017 1:20	5.678	78.1	0.081	0.066	0.141	24777.72152	16227.35562	17025.54217
1/1/2017 1:30	5.491	77.3	0.082	0.062	0.111	24279.49367	15939.20973	16794.21687
1/1/2017 1:40	5.516	77.5	0.081	0.051	0.108	23896.70886	15435.86626	16638.07229
1/1/2017 1:50	5.471	76.7	0.083	0.059	0.126	23544.3038	15213.37386	16395.18072
1/1/2017 2:00	5.059	78.6	0.081	0.07	0.096	23003.5443	15169.60486	16117.59036
1/1/2017 2:10	4.968	78.8	0.084	0.07	0.134	22329.11392	14710.0304	15822.6506
1/1/2017 2:20	4.975	78.9	0.083	0.055	0.152	22092.1519	14421.8845	15672.28916
1/1/2017 2:30	4.897	79.1	0.083	0.07	0.096	21903.79747	14104.55927	15597.10843
1/1/2017 2:40	5.02	79.7	0.081	0.051	0.134	21685.06329	13965.95745	15510.36145
1/1/2017 2:50	5.407	78.5	0.082	0.062	0.163	21484.55696	13612.15805	15336.86747
1/1/2017 3:00	5.169	77.9	0.083	0.066	0.108	21107.8481	13535.56231	15140.24096
1/1/2017 3:10	5.081	77.7	0.084	0.051	0.13	20998.48101	13371.42857	15059.27711
1/1/2017 3:20	5.041	77.2	0.081	0.062	0.152	20870.88608	13196.35258	15013.01205
1/1/2017 3:30	5.034	76.9	0.083	0.051	0.185	20870.88608	13167.17325	14897.3494
1/1/2017 3:40	4.896	76.6	0.085	0.07	0.137	20597.46835	13137.99392	14602.40964
1/1/2017 3:50	4.805	76.2	0.081	0.059	0.134	20421.26582	12908.20669	14590.84337
1/1/2017 4:00	4.753	75.7	0.083	0.044	0.134	20524.55696	12820.66869	14585.06024
1/1/2017 4:10	4.901	74.4	0.083	0.07	0.122	20482.02532	13032.21884	14452.04819
1/1/2017 4:20	5.203	74.1	0.085	0.062	0.096	20530.63291	12926.44377	14232.28916
1/1/2017 4:30	5.394	71.9	0.081	0.073	0.1	20512.40506	12948.32827	14157.10843
1/1/2017 4:40	5.156	74	0.079	0.062	0.148	20494.17722	12922.79635	14232.28916
1/1/2017 4:50	5.179	74.2	0.083	0.037	0.137	20311.89873	12879.02736	14243.85542
1/1/2017 5:00	4.934	72.9	0.082	0.055	0.134	20542.78481	12806.07903	14243.85542
1/1/2017 5:10	4.718	75.8	0.08	0.051	0.152	20621.77215	12853.49544	14105.06024
1/1/2017 5:20	5.546	74	0.082	0.055	0.093	20627.8481	12842.55319	14266.98795
1/1/2017 5:30	4.658	73.5	0.08	0.044	0.104	20797.97468	13137.99392	14353.73494
1/1/2017 5:40	4.382	76.9	0.081	0.073	0.148	20858.73418	13203.64742	14538.79518
1/1/2017 5:50	4.212	78.3	0.081	0.117	0.082	21393.41772	13575.68389	14862.6506
1/1/2017 6:00	4.308	77.2	0.081	0.062	0.126	22219.74684	14068.08511	14908.91566
1/1/2017 6:10	4.735	74.3	0.08	0.04	0.156	21928.10127	13852.88754	14729.63855
1/1/2017 6:20	4.769	75.6	0.082	0.099	0.063	21776.20253	13626.74772	14625.54217
1/1/2017 6:30	4.92	73.7	0.083	0.099	0.096	21654.68354	13582.97872	14480.96386
1/1/2017 6:40	4.408	76.7	0.082	0.037	0.119	21466.32911	13539.20973	14319.03614
1/1/2017 6:50	4.29	77	0.085	0.033	0.193	20846.58228	12908.20669	14018.31325
1/1/2017 7:00	4.304	76	0.082	0.048	0.152	19983.79747	12342.85714	13492.04819
1/1/2017 7:10	4.513	74.6	0.084	0.055	0.134	18908.35443	11897.87234	12630.36145
1/1/2017 7:20	4.489	74.3	0.082	0.081	0.119	18167.08861	11551.36778	11600.96386
1/1/2017 7:30	4.356	72.3	0.082	0.07	0.119	18075.94937	11263.22188	10640.96386
1/1/2017 7:40	4.478	72.2	0.083	0.073	0.089	18063.79747	10719.75684	10455.90361
1/1/2017 7:50	4.583	71	0.083	0.066	0.104	18045.56962	10924.01216	10496.38554
1/1/2017 8:00	4.794	72	0.084	0.187	0.145	18385.82278	10949.54407	10710.36145
1/1/2017 8:10	4.807	73.1	0.082	0.955	0.949	18987.34177	11347.11246	10837.59036
1/1/2017 8:20	4.757	73.5	0.083	3.188	3.134	19576.70886	11733.7386	10941.68675
1/1/2017 8:30	4.509	74.5	0.084	6.643	6.494	19837.97468	11945.28875	11178.79518
1/1/2017 8:40	4.346	74.8	0.082	12.64	10.13	20166.07595	12029.17933	11514.21687
1/1/2017 8:50	4.718	73.7	0.081	58.97	17	20676.4557	12426.74772	11959.51807
1/1/2017 9:00	4.704	71.8	0.083	82.5	20.15	21296.20253	12871.73252	12283.37349
1/1/2017 9:10	4.624	74.1	0.082	106.9	22.55	22043.5443	13203.64742	12427.95181
1/1/2017 9:20	4.629	74.8	0.083	132.1	24.3	22651.13924	13542.85714	12826.98795
1/1/2017 9:30	4.599	74	0.082	156.1	26.9	23131.13924	14046.20061	13121.92771
1/1/2017 9:40	4.524	74.7	0.081	182.4	28.19	23641.51899	14392.70517	13648.19277
1/1/2017 9:50	4.575	74.5	0.082	208.8	29.2	24668.35443	14830.39514	13850.60241
1/1/2017 10:00	5.124	73.7	0.076	234.8	29.23	25275.94937	15238.90578	14162.89157
1/1/2017 10:10	5.836	71.3	2.66	257.9	31.01	25920	15837.08207	14428.91566
1/1/2017 10:20	5.996	69.85	4.93	282.7	31.96	26393.92405	16059.57447	14671.80723
1/1/2017 10:30	6.22	68.81	4.924	307	32.42	26861.77215	16322.18845	15036.14458
1/1/2017 10:40	6.703	68.01	4.923	327.6	33.22	27511.89873	16774.46809	15267.46988
1/1/2017 10:50	6.993	66.14	4.918	349.6	33.41	28149.87342	17164.74164	15244.33735
1/1/2017 11:00	7.54	64.21	4.916	371.1	33.43	28714.93671	17507.59878	15591.3253
1/1/2017 11:10	8.22	61.9	4.916	388.2	33.89	29043.03797	17478.41945	15816.86747
1/1/2017 11:20	9.49	59.3	2.451	401.3	34.4	29261.77215	17792.09726	15932.53012
1/1/2017 11:30	10.65	56.03	0.084	419.5	35.29	29474.43038	17748.32827	16053.9759
1/1/2017 11:40	11.06	53.52	0.082	430.9	37.58	29523.03797	17963.52584	16256.38554
1/1/2017 11:50	12.4	53.26	0.08	437.5	43.46	29711.39241	18142.24924	16354.6988
1/1/2017 12:00	13.08	54.36	0.077	450.4	43.2	29644.55696	18131.30699	16562.89157
1/1/2017 12:10	14.38	54.42	0.076	470.5	37.92	29802.53165	18102.12766	16522.40964
1/1/2017 12:20	15.02	56.46	0.074	480	38.81	29887.59494	18156.83891	16649.63855
1/1/2017 12:30	15.55	58.7	0.075	486.1	39.46	30039.49367	18335.56231	16869.39759
1/1/2017 12:40	15.56	59.23	0.076	490.2	40.92	29966.58228	18204.25532	17094.93976
1/1/2017 12:50	15.49	59.3	0.076	495.9	40.9	29996.96203	18196.96049	17418.79518
1/1/2017 13:00	15.57	58.06	0.077	498.1	40.94	30258.22785	18466.8693	17413.01205
1/1/2017 13:10	15.65	58.7	0.077	498.1	42.75	30404.05063	18350.15198	17436.14458
1/1/2017 13:20	15.73	59.33	0.076	498.8	44.65	30094.17722	18331.91489	17332.04819
1/1/2017 13:30	15.68	58.6	0.079	497	44.26	30161.01266	18419.45289	17465.06024
1/1/2017 13:40	15.7	55.29	0.074	489.2	39.32	30318.98734	18310.0304	17164.33735
1/1/2017 13:50	15.75	52.45	0.077	482.4	38.65	30154.93671	18390.27356	16979.27711
1/1/2017 14:00	15.83	54.99	0.079	476.1	39.49	29984.81013	18353.79939	17054.45783
1/1/2017 14:10	15.79	56.66	0.076	467.7	39.94	30021.26582	18142.24924	17048.6747
1/1/2017 14:20	15.72	55.86	0.077	456.1	39.95	30021.26582	18113.06991	16950.36145
1/1/2017 14:30	15.8	54.06	0.075	449.2	41.52	29911.89873	18036.47416	16823.13253
1/1/2017 14:40	15.74	55.56	0.075	437.4	44.13	29747.8481	17996.35258	16684.33735
1/1/2017 14:50	15.72	56.69	0.077	422	43.87	29705.31646	17952.58359	16678.55422
1/1/2017 15:00	15.64	57.26	0.077	409	44.9	29571.64557	17894.22492	16753.73494
1/1/2017 15:10	15.69	57.96	0.074	391.8	46.89	29553.41772	17846.80851	16805.78313
1/1/2017 15:20	15.69	58.93	0.075	369.4	51.51	29383.29114	17525.83587	16649.63855
1/1/2017 15:30	15.6	58.7	0.073	321	57.14	29061.26582	17547.72036	16586.0241
1/1/2017 15:40	15.39	57.6	0.075	180.3	60.31	28885.06329	17770.21277	16476.14458
1/1/2017 15:50	15.34	58.7	0.075	149.5	67.85	28854.68354	17751.97568	16296.86747
1/1/2017 16:00	15.33	59.23	0.077	209.1	128.9	28836.4557	17646.20061	16256.38554
1/1/2017 16:10	15.48	57.46	0.074	265.1	219.1	28708.86076	17514.89362	16250.60241
1/1/2017 16:20	15.54	58.3	0.076	241.3	246	28556.96203	17325.22796	16192.77108
1/1/2017 16:30	15.53	58.8	0.077	219	248.1	28514.43038	17456.53495	16343.13253
1/1/2017 16:40	15.48	57.73	0.075	195.7	231.6	28666.32911	17449.24012	16522.40964
1/1/2017 16:50	15.47	58.23	0.077	174.9	211.9	29097.72152	17627.96353	16765.3012
1/1/2017 17:00	15.44	59.07	0.076	165.8	201.7	29723.5443	17708.20669	17719.51807
1/1/2017 17:10	15.35	59.3	0.077	132	163	30871.89873	18649.24012	19408.19277
1/1/2017 17:20	15.34	59	0.079	117.4	144.3	32700.75949	20192.09726	21883.37349
1/1/2017 17:30	15.11	59.53	0.076	97.6	120.6	35793.41772	22238.29787	23942.16867
1/1/2017 17:40	14.93	60.83	0.077	76.5	94	38321.01266	23613.37386	25179.75904
1/1/2017 17:50	14.71	61.87	0.086	26.51	28.08	39129.11392	24167.78116	25520.96386
1/1/2017 18:00	14.48	63.27	0.08	18	18.29	39560.50633	24455.92705	25544.09639
1/1/2017 18:10	14.29	63.94	0.078	6.994	7.02	39517.97468	24463.22188	25619.27711
1/1/2017 18:20	14.09	64.87	0.078	2.818	2.763	39596.96203	24000	25798.55422
1/1/2017 18:30	13.89	66.11	0.076	0.809	0.89	39469.36709	24251.67173	25792.77108
1/1/2017 18:40	13.79	66.74	0.076	0.146	0.197	39682.02532	24401.21581	25734.93976
1/1/2017 18:50	13.54	66.71	0.076	0.062	0.089	39888.60759	24598.17629	25885.3012
1/1/2017 19:00	12.51	68.35	0.077	0.055	0.085	39991.89873	24477.81155	25989.39759
1/1/2017 19:10	12.06	70.2	0.078	0.066	0.096	40210.63291	24729.48328	26035.66265
1/1/2017 19:20	11.75	70.7	0.079	0.055	0.126	40216.70886	24671.12462	26191.80723
1/1/2017 19:30	11.61	70.7	0.077	0.081	0.126	40435.44304	24678.41945	26105.06024
1/1/2017 19:40	11.5	70.6	0.078	0.059	0.074	40514.43038	24842.55319	26342.16867
1/1/2017 19:50	11.43	70.7	0.076	0.048	0.093	40544.81013	24755.0152	26452.04819
1/1/2017 20:00	11.42	71.2	0.076	0.073	0.085	40283.5443	24919.14894	26469.39759
1/1/2017 20:10	11.69	71.1	0.078	0.091	0.104	40216.70886	25137.99392	26573.49398
1/1/2017 20:20	12.05	69.82	0.077	0.048	0.108	40477.97468	25437.08207	26434.6988
1/1/2017 20:30	11.87	69.98	0.076	0.051	0.093	40611.64557	25597.56839	26533.01205
1/1/2017 20:40	11.61	71.2	0.078	0.04	0.119	40435.44304	25706.99088	26515.66265
1/1/2017 20:50	11.5	72	0.078	0.07	0.078	40204.55696	25637.68997	26434.6988
1/1/2017 21:00	11.43	72	0.075	0.051	0.07	39584.81013	25396.96049	25966.26506
1/1/2017 21:10	11.29	72.2	0.075	0.051	0.119	39274.93671	25309.42249	25578.79518
1/1/2017 21:20	11.49	73.1	0.077	0.044	0.085	39141.26582	24900.91185	25607.71084
1/1/2017 21:30	12.24	70.1	0.077	0.073	0.089	38643.03797	24827.96353	25359.03614
1/1/2017 21:40	11.84	68.78	0.074	0.066	0.093	38011.13924	24455.92705	24971.56627
1/1/2017 21:50	12.2	68.78	0.074	0.066	0.122	37622.27848	24127.65957	24584.09639
1/1/2017 22:00	13.1	65.44	0.074	0.04	0.141	36953.92405	24000	23976.86747
1/1/2017 22:10	13.2	63.84	0.074	0.081	0.093	36394.93671	23872.34043	23415.90361
1/1/2017 22:20	13.18	63.97	0.075	0.081	0.093	35289.11392	23306.99088	22698.79518
1/1/2017 22:30	12.64	66.77	0.072	0.044	0.141	34438.48101	22975.07599	22322.89157
1/1/2017 22:40	12.39	68.04	0.074	0.084	0.115	33678.98734	22489.9696	21813.9759
1/1/2017 22:50	12.24	69.18	0.077	0.059	0.119	33077.46835	21760.48632	21264.57831
1/1/2017 23:00	12.11	69.94	0.074	0.088	0.082	32117.46835	21253.49544	20686.26506
1/1/2017 23:10	12.07	70.7	0.076	0.033	0.078	31357.97468	20768.38906	20397.10843
1/1/2017 23:20	11.99	70.8	0.075	0.055	0.134	30701.77215	20337.99392	19905.54217
1/1/2017 23:30	11.32	74.7	0.075	0.07	0.1	29681.01266	19823.70821	19252.04819
1/1/2017 23:40	11.37	74.8	0.074	0.084	0.082	28830.37975	19488.1459	18847.22892
1/1/2017 23:50	11.41	74.1	0.076	0.077	0.122	27748.86076	18962.91793	18384.57831
1/2/2017 0:00	11.01	75.8	0.076	0.033	0.163	26703.79747	18047.41641	17916.14458
1/2/2017 0:10	10.74	77.3	0.078	0.084	0.108	26169.11392	17507.59878	17349.39759
1/2/2017 0:20	10.47	78.2	0.078	0.088	0.13	25622.27848	17120.97264	16985.06024
1/2/2017 0:30	10.31	79.2	0.076	0.091	0.134	24972.1519	16785.41033	16586.0241
1/2/2017 0:40	10.63	79.3	0.079	0.037	0.152	24437.46835	16453.49544	16366.26506
1/2/2017 0:50	10.84	78.4	0.073	0.062	0.156	23914.93671	16132.5228	16106.0241
1/2/2017 1:00	10.94	78.1	0.074	0.084	0.108	23629.36709	15720.36474	15643.37349
1/2/2017 1:10	11.12	77.9	0.073	0.055	0.145	23118.98734	15304.55927	15307.95181
1/2/2017 1:20	11.02	77.5	0.081	0.062	0.178	22736.20253	15136.77812	15093.9759
1/2/2017 1:30	10.5	78.9	0.076	0.066	0.145	22049.62025	14637.08207	14972.53012
1/2/2017 1:40	10.22	79.8	0.078	0.088	0.126	21855.18987	14414.58967	14833.73494
1/2/2017 1:50	10.42	81.3	0.075	0.073	0.13	21685.06329	14250.45593	14625.54217
1/2/2017 2:00	10.86	80	0.076	0.066	0.159	21533.16456	14294.22492	14405.78313
1/2/2017 2:10	11.17	77.3	0.077	0.066	0.13	21107.8481	14057.14286	14342.16867
1/2/2017 2:20	11.1	75.6	0.077	0.077	0.156	20986.32911	13823.70821	14191.80723
1/2/2017 2:30	11.14	75	0.081	0.07	0.156	20725.06329	13783.58663	14128.19277
1/2/2017 2:40	11.21	75.2	0.077	0.062	0.137	20889.11392	13608.51064	14081.92771
1/2/2017 2:50	10.71	77.4	0.079	0.07	0.148	20433.41772	13448.02432	13844.81928
1/2/2017 3:00	10.7	77.7	0.079	0.062	0.159	20372.65823	13524.62006	13948.91566
1/2/2017 3:10	10.58	78.6	0.075	0.055	0.137	20135.6962	13480.85106	13966.26506
1/2/2017 3:20	10.59	79.5	0.078	0.084	0.145	20129.62025	13517.32523	13827.46988
1/2/2017 3:30	10.68	79.4	0.079	0.059	0.156	20117.46835	13484.49848	13746.50602
1/2/2017 3:40	10.52	79.8	0.076	0.066	0.145	20087.08861	13437.08207	13642.40964
1/2/2017 3:50	10.34	80.6	0.078	0.088	0.119	19740.75949	13353.19149	13636.62651
1/2/2017 4:00	10.18	81.7	0.079	0.059	0.159	19831.89873	13090.57751	13549.87952
1/2/2017 4:10	10.41	82.3	0.074	0.077	0.126	19989.87342	13218.23708	13503.61446
1/2/2017 4:20	10.41	81.4	0.078	0.095	0.134	20166.07595	13196.35258	13549.87952
1/2/2017 4:30	10.39	81.5	0.074	0.088	0.119	20214.68354	13280.24316	13648.19277
1/2/2017 4:40	10.16	81.9	0.075	0.073	0.122	20141.77215	13287.53799	13717.59036
1/2/2017 4:50	9.97	82.8	0.077	0.066	0.178	20056.70886	13418.84498	13659.75904
1/2/2017 5:00	10.03	83.8	0.08	0.029	0.163	20257.21519	13517.32523	13642.40964
1/2/2017 5:10	9.98	83	0.078	0.073	0.115	20500.25316	13612.15805	13844.81928
1/2/2017 5:20	9.74	82.8	0.081	0.106	0.126	20712.91139	13736.17021	13931.56627
1/2/2017 5:30	9.54	83.7	0.078	0.081	0.174	20810.12658	13834.65046	14081.92771
1/2/2017 5:40	9.53	83.9	0.072	0.066	0.182	21041.01266	14057.14286	14174.45783
1/2/2017 5:50	9.56	84.1	0.073	0.077	0.134	21709.36709	14706.38298	14637.10843
1/2/2017 6:00	9.58	84.5	0.075	0.048	0.134	22742.27848	15089.3617	14868.43373
1/2/2017 6:10	9.44	84.1	0.075	0.07	0.145	22948.86076	14961.70213	14729.63855
1/2/2017 6:20	9.4	84.4	0.077	0.07	0.122	23258.73418	15176.8997	14712.28916
1/2/2017 6:30	9.38	84.6	0.076	0.044	0.141	23471.39241	15545.28875	14619.75904
1/2/2017 6:40	9.16	84.7	0.077	0.048	0.145	23653.67089	15749.54407	14573.49398
1/2/2017 6:50	9.06	85.6	0.076	0.059	0.141	23769.11392	15567.17325	14423.13253
1/2/2017 7:00	9.17	85.8	0.078	0.073	0.163	23380.25316	15607.29483	14400
1/2/2017 7:10	9.46	86.2	0.076	0.07	0.152	23033.92405	16001.21581	13862.16867
1/2/2017 7:20	9.74	85.4	0.072	0.077	0.111	22803.03797	15964.74164	13052.53012
1/2/2017 7:30	9.8	84.4	0.077	0.081	0.122	23082.53165	15698.48024	12404.81928
1/2/2017 7:40	9.58	83.9	0.079	0.073	0.13	22803.03797	15483.28267	11919.03614
1/2/2017 7:50	9.51	83.7	0.082	0.081	0.137	22268.35443	15501.51976	11543.13253
1/2/2017 8:00	9.44	83.2	0.084	0.124	0.223	22742.27848	15537.99392	11398.55422
1/2/2017 8:10	9.18	82.5	0.083	0.871	0.89	23526.07595	15906.38298	11560.48193
1/2/2017 8:20	8.96	83.4	0.083	2.95	2.867	24340.25316	16289.3617	11774.45783
1/2/2017 8:30	8.71	83.9	0.081	6.657	6.472	24881.01266	16737.99392	12248.6747
1/2/2017 8:40	8.52	85.1	0.081	13.02	11.56	25190.88608	16891.18541	12404.81928
1/2/2017 8:50	8.43	85.4	0.079	39.1	19.49	25531.13924	17135.56231	12358.55422
1/2/2017 9:00	8.44	85.9	0.08	64.11	24.49	25980.75949	17248.63222	12636.14458
1/2/2017 9:10	8.69	86.7	0.079	92.3	27.88	23495.6962	17668.08511	13110.36145
1/2/2017 9:20	9.02	86.7	0.082	117.2	30.43	23629.36709	18102.12766	13474.6988
1/2/2017 9:30	9.17	86.9	0.079	134.7	33.24	24006.07595	18302.73556	13763.85542
1/2/2017 9:40	10.48	87	0.079	169.2	35.2	24771.64557	18587.23404	13925.78313
1/2/2017 9:50	11.13	83.5	0.08	194	36.92	25148.35443	19236.47416	14324.81928
1/2/2017 10:00	11.68	81.7	0.08	218.3	39.07	25518.98734	19393.31307	14619.75904
1/2/2017 10:10	12.22	78	0.075	246.6	40.01	25695.18987	19634.04255	15059.27711
1/2/2017 10:20	12.61	74.8	0.076	270.6	40.59	26351.39241	19998.78419	15238.55422
1/2/2017 10:30	13.07	72.7	0.075	288.3	42.31	26667.34177	20038.90578	15510.36145
1/2/2017 10:40	13.61	70.2	0.077	309.8	43.74	26794.93671	20119.14894	15787.95181
1/2/2017 10:50	14	69.22	0.077	337.2	43.39	27281.01266	20498.48024	16094.45783
1/2/2017 11:00	14.55	64.11	0.077	360.7	41.43	27645.56962	20618.84498	16325.78313
1/2/2017 11:10	14.94	58.46	0.077	381.4	41.13	27773.16456	20655.31915	16343.13253
1/2/2017 11:20	15.08	57.23	0.076	396.6	40.66	27894.68354	20808.51064	16458.79518
1/2/2017 11:30	15.18	55.83	0.076	410.8	41.23	28532.65823	21009.11854	16429.87952
1/2/2017 11:40	15.28	56.49	0.075	425.6	41.84	28818.22785	21020.06079	16655.42169
1/2/2017 11:50	15.27	55.93	0.076	440.2	41.83	28684.55696	20870.51672	16857.83133
1/2/2017 12:00	15.21	55.69	0.077	452.5	41.73	28939.74684	20757.44681	16742.16867
1/2/2017 12:10	15.18	57.2	0.078	460.5	42.38	29152.40506	20429.17933	17170.12048
1/2/2017 12:20	15.11	57.86	0.074	469.9	43.43	29674.93671	19608.51064	18373.01205
1/2/2017 12:30	15.1	58.33	0.076	476.2	43.25	29826.83544	19604.86322	19009.15663
1/2/2017 12:40	15.26	58.8	0.076	482.3	44.1	29905.82278	19706.99088	18986.0241
1/2/2017 12:50	15.15	60.87	0.075	485.1	44.53	29990.88608	19597.56839	18916.62651
1/2/2017 13:00	15.23	60.53	0.076	487.1	44.09	29966.58228	19593.92097	18997.59036
1/2/2017 13:10	15.22	60.2	0.077	487.6	44.43	29881.51899	19568.38906	19107.46988
1/2/2017 13:20	15.22	59.83	0.076	486.9	44.29	29760	19608.51064	19292.53012
1/2/2017 13:30	15.33	59.16	0.076	484.1	43.72	29292.1519	19728.87538	19072.77108
1/2/2017 13:40	15.41	58.13	0.076	481.1	43.82	29140.25316	19462.61398	18621.68675
1/2/2017 13:50	15.43	58	0.077	477.2	43.68	28872.91139	19469.90881	18586.98795
1/2/2017 14:00	15.56	56.03	0.075	470.9	42.8	28672.40506	19517.32523	18714.21687
1/2/2017 14:10	15.59	55.73	0.075	463.4	42.58	28502.27848	19914.89362	18772.04819
1/2/2017 14:20	15.47	56.29	0.077	451.8	42.83	28684.55696	19936.77812	18644.81928
1/2/2017 14:30	15.55	55.99	0.074	441.9	41.88	28617.72152	19878.41945	18517.59036
1/2/2017 14:40	15.57	56.53	0.076	427.9	42.14	28635.94937	20053.49544	18199.51807
1/2/2017 14:50	15.64	55.35	0.077	413.9	41.5	28556.96203	21669.30091	16800
1/2/2017 15:00	15.59	55.76	0.077	399.4	40.61	28721.01266	21559.87842	16643.85542
1/2/2017 15:10	15.58	57.03	0.077	381.1	42.48	28696.70886	21574.46809	16603.37349
1/2/2017 15:20	15.49	57.19	0.075	364.3	45.96	29049.11392	21260.79027	16649.63855
1/2/2017 15:30	15.45	57.86	0.075	345.8	57.35	29255.6962	21406.68693	16586.0241
1/2/2017 15:40	15.36	57.72	0.075	324.6	79.5	29012.65823	21275.37994	16372.04819
1/2/2017 15:50	15.38	58.02	0.074	302.9	121.3	29091.64557	20936.17021	16210.12048
1/2/2017 16:00	15.37	58.59	0.077	280.3	184	29030.88608	20728.26748	16111.80723
1/2/2017 16:10	15.23	59.76	0.077	260.6	238	29267.8481	20750.15198	16059.75904
1/2/2017 16:20	15.23	61.12	0.075	238.2	253.4	29480.50633	20611.55015	16181.20482
1/2/2017 16:30	15.24	61.63	0.075	216.8	248.1	30161.01266	20545.89666	16314.21687
1/2/2017 16:40	15.19	61.72	0.075	192	227.3	31011.64557	20604.25532	16406.74699
1/2/2017 16:50	15.17	61.76	0.077	165.5	200.6	31029.87342	20607.90274	17008.19277
1/2/2017 17:00	15.22	59.95	0.076	142.6	175	32390.88608	21198.78419	18026.0241
1/2/2017 17:10	15.17	61.92	0.076	119.9	148.2	33685.06329	22008.51064	19836.14458
1/2/2017 17:20	15.02	62.32	0.076	98.7	123.7	35659.74684	23908.81459	22791.3253
1/2/2017 17:30	14.9	61.82	0.079	77.5	98.6	38187.34177	25783.58663	24144.57831
1/2/2017 17:40	14.81	61.79	0.078	58.1	75.3	40648.10127	26764.74164	24734.45783
1/2/2017 17:50	14.68	62.05	0.079	22.4	25.24	41565.56962	27195.13678	25156.62651
1/2/2017 18:00	14.54	64.02	0.074	11.04	11.2	41644.55696	27206.07903	25497.83133
1/2/2017 18:10	14.38	64.55	0.077	6.504	6.524	41814.68354	27114.89362	25497.83133
1/2/2017 18:20	14.23	65.55	0.076	3.071	3.089	41766.07595	26888.7538	25526.74699
1/2/2017 18:30	14.11	65.79	0.081	0.933	0.946	41753.92405	26950.75988	25520.96386
1/2/2017 18:40	14.03	66.72	0.074	0.143	0.189	41808.60759	26979.93921	25382.16867
1/2/2017 18:50	13.95	67.52	0.074	0.037	0.119	41699.24051	26786.62614	25619.27711
1/2/2017 19:00	13.87	68.59	0.075	0.066	0.1	41280	26731.91489	25659.75904
1/2/2017 19:10	13.74	69.46	0.074	0.081	0.093	41583.79747	26888.7538	25636.62651
1/2/2017 19:20	13.55	69.9	0.076	0.029	0.104	41851.13924	27045.59271	25567.22892
1/2/2017 19:30	13.43	69.86	0.076	0.04	0.108	41608.10127	26874.16413	25538.31325
1/2/2017 19:40	13.35	69.86	0.076	0.073	0.078	41395.44304	26866.8693	25411.08434
1/2/2017 19:50	13.2	70.5	0.076	0.055	0.122	41273.92405	26739.20973	25457.3494
1/2/2017 20:00	13.42	68.89	0.073	0.055	0.096	40939.74684	26531.30699	25353.25301
1/2/2017 20:10	13.55	68.12	0.077	0.055	0.074	41249.62025	26881.45897	25723.37349
1/2/2017 20:20	13.42	68.52	0.075	0.055	0.093	41316.4557	26921.58055	25937.3494
1/2/2017 20:30	13.3	69.03	0.075	0.055	0.093	41182.78481	26859.57447	25630.84337
1/2/2017 20:40	13.33	68.72	0.076	0.066	0.108	41061.26582	26808.51064	25549.87952
1/2/2017 20:50	13.45	68.59	0.075	0.066	0.122	40830.37975	26691.79331	25659.75904
1/2/2017 21:00	13.47	66.99	0.074	0.048	0.078	40830.37975	26564.13374	25619.27711
1/2/2017 21:10	13.29	66.99	0.075	0.051	0.067	40356.4557	26316.10942	25630.84337
1/2/2017 21:20	13.15	66.42	0.078	0.055	0.093	39797.46835	26082.67477	25162.40964
1/2/2017 21:30	13.03	66.62	0.074	0.07	0.085	39116.96203	25710.6383	24879.03614
1/2/2017 21:40	12.93	67.29	0.076	0.07	0.111	38564.05063	25572.03647	24566.74699
1/2/2017 21:50	12.88	67.46	0.075	0.051	0.119	38102.27848	25003.03951	24156.14458
1/2/2017 22:00	12.86	67.76	0.074	0.084	0.093	37792.40506	24755.0152	23791.80723
1/2/2017 22:10	12.87	67.96	0.075	0.066	0.134	37117.97468	24295.44073	23323.37349
1/2/2017 22:20	12.92	68.52	0.074	0.037	0.148	36218.73418	23700.91185	23190.36145
1/2/2017 22:30	12.96	68.62	0.075	0.102	0.063	35191.89873	23401.82371	22768.19277
1/2/2017 22:40	12.88	69.33	0.075	0.062	0.152	34754.43038	22869.30091	22236.14458
1/2/2017 22:50	12.77	69.86	0.075	0.11	0.1	33909.87342	22271.12462	21727.22892
1/2/2017 23:00	12.82	70.1	0.075	0.077	0.1	32785.82278	21753.19149	21166.26506
1/2/2017 23:10	12.75	70.4	0.071	0.051	0.152	31916.96203	21136.77812	20755.66265
1/2/2017 23:20	12.54	71.5	0.077	0.051	0.1	30252.1519	20593.31307	20281.44578
1/2/2017 23:30	12.23	72.9	0.077	0.059	0.111	29346.83544	20221.2766	19755.18072
1/2/2017 23:40	12.19	72.8	0.077	0.07	0.122	28593.41772	19455.31915	19043.85542
1/2/2017 23:50	12.31	72.6	0.072	0.044	0.152	27779.24051	19079.63526	18644.81928
1/3/2017 0:00	12.08	74	0.076	0.117	0.093	26661.26582	18579.93921	18072.28916
1/3/2017 0:10	12.16	74	0.072	0.07	0.141	26150.88608	18076.59574	17644.33735
1/3/2017 0:20	12.07	74.1	0.074	0.102	0.119	25433.92405	17595.13678	17204.81928
1/3/2017 0:30	11.48	76.8	0.077	0.07	0.145	24947.8481	17190.27356	16811.56627
1/3/2017 0:40	11.45	77.7	0.074	0.073	0.115	24540.75949	16737.99392	16476.14458
1/3/2017 0:50	11.8	76.6	0.076	0.018	0.23	23884.55696	16037.68997	15984.57831
1/3/2017 1:00	12.23	75.1	0.074	0.062	0.145	23422.78481	15749.54407	15718.55422
1/3/2017 1:10	12.39	71	0.078	0.062	0.148	23222.27848	15578.1155	15498.79518
1/3/2017 1:20	12.42	71.4	0.077	0.059	0.159	22766.58228	15432.21884	15146.0241
1/3/2017 1:30	12.4	71.5	0.075	0.062	0.156	22365.56962	14994.52888	14972.53012
1/3/2017 1:40	11.84	73.4	0.079	0.073	0.152	22098.22785	14837.68997	14943.61446
1/3/2017 1:50	11.51	73	0.076	0.044	0.148	21946.32911	14710.0304	14862.6506
1/3/2017 2:00	11.35	73.6	0.081	0.095	0.134	21691.13924	14538.60182	14475.18072
1/3/2017 2:10	11.27	73.8	0.077	0.055	0.159	21575.6962	14155.6231	14266.98795
1/3/2017 2:20	11.33	74.5	0.073	0.044	0.13	21502.78481	14111.8541	14255.42169
1/3/2017 2:30	11.44	75	0.078	0.081	0.119	21332.65823	13940.42553	14226.50602
1/3/2017 2:40	12.26	75.5	0.076	0.073	0.163	21059.24051	13816.41337	14180.24096
1/3/2017 2:50	13.08	70.9	0.076	0.062	0.174	21065.31646	13889.3617	13983.61446
1/3/2017 3:00	12.78	71.8	0.078	0.055	0.156	20980.25316	13944.07295	13769.63855
1/3/2017 3:10	12.34	73.2	0.076	0.088	0.152	20931.64557	13706.99088	13775.42169
1/3/2017 3:20	12.2	73.8	0.072	0.084	0.178	20658.22785	13696.04863	13804.33735
1/3/2017 3:30	12.04	74.7	0.077	0.077	0.134	20226.83544	13586.62614	13711.80723
1/3/2017 3:40	11.96	74.9	0.077	0.07	0.137	20220.75949	13579.33131	13706.0241
1/3/2017 3:50	11.92	75.2	0.077	0.059	0.182	20330.12658	13462.61398	13486.26506
1/3/2017 4:00	11.85	75.1	0.083	0.077	0.156	20202.53165	13586.62614	13468.91566
1/3/2017 4:10	11.66	75.5	0.084	0.07	0.156	19989.87342	13550.15198	13642.40964
1/3/2017 4:20	11.55	76.1	0.077	0.055	0.156	19989.87342	13641.33739	13625.06024
1/3/2017 4:30	11.6	75.1	0.081	0.073	0.137	20087.08861	13747.11246	13636.62651
1/3/2017 4:40	11.17	77.8	0.076	0.077	0.148	20129.62025	13615.80547	13596.14458
1/3/2017 4:50	10.83	78.5	0.076	0.066	0.148	20299.74684	13626.74772	13578.79518
1/3/2017 5:00	10.74	78.6	0.077	0.048	0.189	20390.88608	13739.81763	13688.6747
1/3/2017 5:10	10.57	80.3	0.081	0.04	0.152	20500.25316	13841.94529	13677.10843
1/3/2017 5:20	10.49	80.3	0.08	0.084	0.141	20755.44304	13885.71429	13891.08434
1/3/2017 5:30	10.69	81.6	0.078	0.073	0.074	20986.32911	13940.42553	13972.04819
1/3/2017 5:40	11.22	80	0.076	0.077	0.171	21454.17722	14144.68085	14301.68675
1/3/2017 5:50	11.36	77.9	0.077	0.062	0.174	22122.53165	14648.02432	14810.60241
1/3/2017 6:00	11.44	77.5	0.079	0.102	0.122	22954.93671	15403.03951	14874.21687
1/3/2017 6:10	11.49	76.7	0.073	0.084	0.159	23605.06329	15326.44377	14648.6747
1/3/2017 6:20	11.33	76.8	0.075	0.062	0.145	24255.18987	15516.10942	14509.87952
1/3/2017 6:30	11.16	77.3	0.082	0.048	0.163	24656.20253	15702.12766	14613.9759
1/3/2017 6:40	10.89	77.5	0.082	0.099	0.111	24552.91139	16034.04255	14579.27711
1/3/2017 6:50	10.27	80.2	0.078	0.077	0.148	24607.59494	16001.21581	14405.78313
1/3/2017 7:00	10.15	80.8	0.08	0.055	0.193	24534.68354	16034.04255	14342.16867
1/3/2017 7:10	10	81.6	0.077	0.062	0.145	24662.27848	16486.32219	14122.40964
1/3/2017 7:20	9.9	81.5	0.076	0.048	0.171	24534.68354	16639.51368	13445.78313
1/3/2017 7:30	9.67	81.6	0.08	0.084	0.145	24151.89873	16329.48328	12595.66265
1/3/2017 7:40	9.27	81.5	0.08	0.059	0.167	23811.64557	15982.97872	11884.33735
1/3/2017 7:50	9.03	81.8	0.079	0.07	0.122	23532.1519	15899.08815	11624.09639
1/3/2017 8:00	8.85	82.7	0.082	0.146	0.223	23884.55696	15957.44681	11780.24096
1/3/2017 8:10	8.68	83.1	0.083	0.834	0.849	24522.53165	16249.24012	11838.07229
1/3/2017 8:20	8.54	83.7	0.078	2.88	2.815	24874.93671	16635.86626	11959.51807
1/3/2017 8:30	8.38	84.9	0.081	6.306	6.119	25251.64557	17084.49848	12167.71084
1/3/2017 8:40	8.5	84.9	0.079	12.91	11.68	25871.39241	17427.35562	12578.31325
1/3/2017 8:50	8.48	85.7	0.082	38	20.54	26466.83544	17595.13678	12861.68675
1/3/2017 9:00	8.4	85.3	0.082	64.8	27.42	27135.18987	18032.82675	13110.36145
1/3/2017 9:10	8.51	85.5	0.083	85.3	33.31	27997.97468	18470.51672	13353.25301
1/3/2017 9:20	8.8	85	0.084	109.4	38.03	28107.34177	18838.90578	13642.40964
1/3/2017 9:30	9.09	84.1	0.081	135.3	40	28417.21519	19105.16717	13885.3012
1/3/2017 9:40	9.62	84.5	0.082	161.3	41.16	29085.56962	19141.64134	14186.0241
1/3/2017 9:50	10.89	85.9	0.085	191.6	40.65	29383.29114	19254.71125	14110.84337
1/3/2017 10:00	12.43	83.3	0.079	220.3	41.27	30057.72152	19473.55623	14139.75904
1/3/2017 10:10	13.02	77.5	0.084	245.9	42.92	30756.4557	19728.87538	14521.44578
1/3/2017 10:20	13.38	74.4	0.078	269.7	43.12	30932.65823	20254.10334	14712.28916
1/3/2017 10:30	13.64	73.2	0.079	294.9	43.18	31272.91139	20538.60182	14989.87952
1/3/2017 10:40	13.88	72.2	0.084	319	43.25	31844.05063	20994.52888	15053.49398
1/3/2017 10:50	14.16	72.3	0.081	339.3	43.08	32281.51899	21089.3617	15244.33735
1/3/2017 11:00	14.54	69.24	0.084	361.2	43.97	32749.36709	21155.0152	15388.91566
1/3/2017 11:10	14.75	67.1	0.078	380.3	44.96	32974.17722	21246.20061	15637.59036
1/3/2017 11:20	14.87	66.57	0.08	397.2	45.17	33004.55696	21195.13678	15840
1/3/2017 11:30	15	65.1	0.083	413.4	44.82	33217.21519	21373.86018	15897.83133
1/3/2017 11:40	15.08	64.4	0.079	428.2	44.18	33332.65823	21424.92401	16025.06024
1/3/2017 11:50	15.18	64.23	0.077	440.5	45.02	33113.92405	21479.63526	16094.45783
1/3/2017 12:00	15.28	64.43	0.074	452.5	44.71	33168.60759	21508.81459	16285.3012
1/3/2017 12:10	15.19	63.6	0.074	462.8	45.04	33751.89873	21822.4924	16372.04819
1/3/2017 12:20	15.18	64.77	0.075	470.7	44.71	34019.24051	21811.55015	16435.66265
1/3/2017 12:30	15.21	65.33	0.076	478	45.15	34116.4557	21789.66565	16614.93976
1/3/2017 12:40	15.31	64.2	0.074	484	44.76	34468.86076	21833.43465	16655.42169
1/3/2017 12:50	15.35	63.13	0.073	488.8	44.76	34468.86076	21848.02432	16788.43373
1/3/2017 13:00	15.43	62.93	0.073	492.7	44.55	34341.26582	21672.94833	16632.28916
1/3/2017 13:10	15.39	62.9	0.074	493.3	44.78	33964.55696	21669.30091	16898.31325
1/3/2017 13:20	15.41	62.83	0.074	491.9	44.84	33502.78481	21702.12766	16880.96386
1/3/2017 13:30	15.57	62.7	0.077	490.1	44.76	33302.27848	21472.34043	16915.66265
1/3/2017 13:40	15.37	63.4	0.076	487.1	44.94	33356.96203	21344.68085	16863.61446
1/3/2017 13:50	15.49	63.46	0.075	480.4	45.25	33271.89873	21417.62918	16759.51807
1/3/2017 14:00	15.57	63.7	0.073	472.9	45.01	32627.8481	21541.64134	16771.08434
1/3/2017 14:10	15.48	63.76	0.075	465.8	44.23	32694.68354	21545.28875	16782.6506
1/3/2017 14:20	15.36	64.16	0.073	455.2	44.07	32366.58228	21483.28267	16597.59036
1/3/2017 14:30	15.35	64.19	0.074	443.9	43.33	32269.36709	21764.13374	16325.78313
1/3/2017 14:40	15.41	64.1	0.074	430.9	43.09	32293.67089	21698.48024	16412.53012
1/3/2017 14:50	15.36	65.23	0.075	415.4	43.03	32208.60759	21592.70517	16296.86747
1/3/2017 15:00	15.44	64.86	0.075	401.3	43.02	32251.13924	21424.92401	16366.26506
1/3/2017 15:10	15.48	64.1	0.075	385.4	45.37	32567.08861	21574.46809	16354.6988
1/3/2017 15:20	15.45	64.86	0.076	366.1	53.46	32366.58228	21392.09726	16562.89157
1/3/2017 15:30	15.44	64.93	0.074	348.4	72.7	32336.20253	21443.16109	16632.28916
1/3/2017 15:40	15.34	65.3	0.075	328.3	104.5	32257.21519	21439.51368	16487.71084
1/3/2017 15:50	15.3	65.83	0.075	306.7	155.7	31983.79747	21162.31003	16481.92771
1/3/2017 16:00	15.34	66.4	0.075	283.3	215.7	31777.21519	21012.76596	16429.87952
1/3/2017 16:10	15.34	66.83	0.071	259.9	256.6	31874.43038	21045.59271	16458.79518
1/3/2017 16:20	15.23	67.66	0.076	234.7	257.7	31740.75949	21155.0152	16435.66265
1/3/2017 16:30	15.18	67.73	0.075	208.8	240.7	32196.4557	21049.24012	16499.27711
1/3/2017 16:40	15.09	67.66	0.076	184.9	218.7	32263.29114	21224.31611	16713.25301
1/3/2017 16:50	14.96	66.19	0.077	160.4	193.2	32688.60759	21523.40426	17187.46988
1/3/2017 17:00	14.94	64.99	0.075	131.7	166.5	33241.51899	21924.62006	17852.53012
1/3/2017 17:10	14.89	65.45	0.073	115.7	142.4	34669.36709	22686.93009	19402.40964
1/3/2017 17:20	14.85	65.55	0.077	97.1	121.2	36200.50633	23850.45593	21761.92771
1/3/2017 17:30	14.78	65.82	0.075	77.8	98.6	39062.27848	25670.51672	23866.98795
1/3/2017 17:40	14.68	67.22	0.073	58.28	75.3	41486.58228	26786.62614	24803.85542
1/3/2017 17:50	14.51	68.26	0.077	26.56	31.14	42312.91139	27213.37386	25145.06024
1/3/2017 18:00	14.32	69.56	0.075	11.76	11.93	42495.18987	27209.72644	25347.46988
1/3/2017 18:10	14.14	70.9	0.076	6.804	6.887	42750.37975	27300.91185	25544.09639
1/3/2017 18:20	13.98	72.1	0.076	3.327	3.349	42871.89873	27257.14286	25781.20482
1/3/2017 18:30	13.86	73	0.074	1.014	1.087	42993.41772	27279.02736	25700.24096
1/3/2017 18:40	13.45	73.7	0.075	0.209	0.189	42823.29114	27235.25836	25671.3253
1/3/2017 18:50	12.2	77.3	0.076	0.059	0.115	42677.46835	27184.19453	25786.98795
1/3/2017 19:00	11.85	78.2	0.074	0.066	0.111	42434.43038	27217.02128	25740.72289
1/3/2017 19:10	11.53	79	0.078	0.073	0.093	42671.39241	27271.73252	25995.18072
1/3/2017 19:20	11.25	80	0.075	0.059	0.111	42720	27257.14286	25833.25301
1/3/2017 19:30	11.12	80.5	0.074	0.073	0.115	42689.62025	27206.07903	25746.50602
1/3/2017 19:40	10.92	81.2	0.076	0.051	0.085	42476.96203	26998.17629	25688.6747
1/3/2017 19:50	10.93	81.3	0.079	0.059	0.074	42288.60759	26855.92705	25821.68675
1/3/2017 20:00	10.69	81.5	0.077	0.055	0.093	41960.50633	26819.45289	25891.08434
1/3/2017 20:10	10.39	81.5	0.078	0.088	0.089	42416.20253	27151.36778	26076.14458
1/3/2017 20:20	10.17	83.1	0.074	0.084	0.067	42519.49367	27253.49544	26122.40964
1/3/2017 20:30	10.03	82.9	0.075	0.081	0.1	42318.98734	27176.8997	26157.10843
1/3/2017 20:40	9.61	83.9	0.076	0.066	0.108	42221.77215	27155.0152	26238.07229
1/3/2017 20:50	9.71	84.2	0.075	0.062	0.096	42033.41772	27005.47112	25989.39759
1/3/2017 21:00	9.62	83.4	0.074	0.055	0.082	41571.64557	26939.81763	25729.15663
1/3/2017 21:10	9.49	83.5	0.073	0.037	0.111	40970.12658	26772.03647	25619.27711
1/3/2017 21:20	9.33	83.7	0.076	0.066	0.067	40490.12658	26447.41641	25486.26506
1/3/2017 21:30	9.23	83.9	0.074	0.059	0.1	39870.37975	26239.51368	25226.0241
1/3/2017 21:40	9.14	84	0.073	0.055	0.085	39347.8481	25947.72036	24734.45783
1/3/2017 21:50	9.11	83.8	0.073	0.081	0.078	38916.4557	25407.90274	24294.93976
1/3/2017 22:00	9.07	83.8	0.073	0.073	0.089	37962.53165	24962.91793	24190.84337
1/3/2017 22:10	9	83.9	0.072	0.051	0.108	37300.25316	24641.94529	23953.73494
1/3/2017 22:20	9.05	84	0.072	0.062	0.093	36565.06329	24058.35866	23520
1/3/2017 22:30	8.98	83.6	0.073	0.062	0.059	35750.88608	23544.07295	23034.21687
1/3/2017 22:40	8.81	83.9	0.075	0.051	0.104	34535.6962	23164.74164	22513.73494
1/3/2017 22:50	8.72	84	0.076	0.062	0.115	33654.68354	22581.15502	22051.08434
1/3/2017 23:00	8.51	84.3	0.075	0.062	0.104	32457.72152	21610.94225	21443.85542
1/3/2017 23:10	8.52	85	0.075	0.073	0.078	31686.07595	21082.06687	20593.73494
1/3/2017 23:20	8.6	84.4	0.074	0.048	0.104	30847.59494	20768.38906	20136.86747
1/3/2017 23:30	8.49	84.5	0.077	0.04	0.159	30063.79747	20250.45593	19575.90361
1/3/2017 23:40	8.33	84.7	0.076	0.059	0.059	29298.22785	19728.87538	19113.25301
1/3/2017 23:50	8.5	84.7	0.073	0.077	0.059	28550.88608	19148.93617	18783.61446
1/4/2017 0:00	8.52	83.7	0.077	0.062	0.104	27657.72152	18612.76596	18176.38554
1/4/2017 0:10	8.63	83.5	0.073	0.044	0.111	27153.41772	18350.15198	17725.3012
1/4/2017 0:20	8.69	82.8	0.076	0.044	0.126	26442.53165	17803.03951	17551.80723
1/4/2017 0:30	8.77	82.3	0.075	0.055	0.082	26053.67089	17361.70213	17280
1/4/2017 0:40	8.36	82	0.078	0.055	0.108	25525.06329	17066.2614	16666.98795
1/4/2017 0:50	8.17	82.7	0.075	0.062	0.111	24795.94937	16402.43161	16239.03614
1/4/2017 1:00	8.13	82.4	0.074	0.037	0.1	23975.6962	15833.43465	15892.04819
1/4/2017 1:10	8.14	82.3	0.074	0.073	0.093	23562.53165	15643.769	15712.77108
1/4/2017 1:20	8.15	82.2	0.076	0.077	0.074	23179.74684	15140.42553	15666.50602
1/4/2017 1:30	8.33	82.2	0.075	0.062	0.082	23076.4557	14994.52888	15371.56627
1/4/2017 1:40	8.36	81.4	0.076	0.073	0.093	22918.48101	14626.13982	14978.31325
1/4/2017 1:50	8.23	80.7	0.076	0.059	0.089	22772.65823	14378.1155	14845.3012
1/4/2017 2:00	8.13	81.2	0.075	0.059	0.119	22450.63291	14144.68085	14775.90361
1/4/2017 2:10	8.04	81.2	0.075	0.066	0.115	22237.97468	14060.79027	14718.07229
1/4/2017 2:20	7.87	81.8	0.074	0.073	0.119	22086.07595	13987.84195	14417.3494
1/4/2017 2:30	7.91	81.8	0.078	0.07	0.111	21751.89873	13798.17629	14174.45783
1/4/2017 2:40	7.9	81.8	0.077	0.077	0.1	21770.12658	13732.5228	14099.27711
1/4/2017 2:50	7.88	81.6	0.077	0.077	0.13	21745.82278	13608.51064	14168.6747
1/4/2017 3:00	7.89	81.2	0.074	0.066	0.07	21569.62025	13542.85714	14081.92771
1/4/2017 3:10	7.94	81.2	0.074	0.062	0.13	21393.41772	13433.43465	14000.96386
1/4/2017 3:20	7.84	80.5	0.073	0.059	0.134	21229.36709	13353.19149	13914.21687
1/4/2017 3:30	7.59	80.4	0.076	0.07	0.115	21113.92405	13407.90274	13850.60241
1/4/2017 3:40	7.44	81.1	0.076	0.062	0.126	21363.03797	13375.07599	13948.91566
1/4/2017 3:50	7.59	81	0.082	0.044	0.111	21308.35443	13404.25532	13781.20482
1/4/2017 4:00	7.46	81.3	0.091	0.084	0.122	21120	13294.83283	13839.03614
1/4/2017 4:10	6.991	82.5	0.086	0.084	0.108	21053.16456	13269.30091	13775.42169
1/4/2017 4:20	6.683	83.5	0.086	0.04	0.082	20378.73418	13272.94833	13821.68675
1/4/2017 4:30	6.447	84.1	0.087	0.062	0.108	19479.49367	13393.31307	13821.68675
1/4/2017 4:40	6.091	84.9	0.083	0.055	0.085	19746.83544	13265.6535	13665.54217
1/4/2017 4:50	5.88	85.9	0.083	0.055	0.111	19661.77215	13272.94833	13763.85542
1/4/2017 5:00	6.003	86.3	0.085	0.062	0.1	19746.83544	13524.62006	13827.46988
1/4/2017 5:10	5.904	86.7	0.085	0.062	0.119	20087.08861	13663.22188	14047.22892
1/4/2017 5:20	6.042	86.7	0.087	0.062	0.148	21533.16456	13725.22796	14157.10843
1/4/2017 5:30	5.976	86.8	0.085	0.077	0.119	21818.73418	13951.36778	14214.93976
1/4/2017 5:40	5.965	86.9	0.084	0.062	0.104	22049.62025	14148.32827	14290.12048
1/4/2017 5:50	6.025	87.1	0.085	0.081	0.137	22869.87342	14666.2614	14793.25301
1/4/2017 6:00	5.946	86.9	0.084	0.07	0.122	23696.20253	15359.27052	15163.37349
1/4/2017 6:10	5.795	86.9	0.086	0.07	0.085	23878.48101	15341.03343	15036.14458
1/4/2017 6:20	5.488	87.1	0.087	0.029	0.134	24309.87342	15337.38602	14799.03614
1/4/2017 6:30	5.352	87.1	0.083	0.051	0.148	24346.32911	15373.86018	14648.6747
1/4/2017 6:40	5.076	87.7	0.082	0.066	0.122	24716.96203	15753.19149	14718.07229
1/4/2017 6:50	5.291	88.3	0.09	0.033	0.13	24716.96203	15734.95441	14995.66265
1/4/2017 7:00	5.364	87.7	0.087	0.051	0.122	24972.1519	15826.13982	14839.51807
1/4/2017 7:10	5.393	87.8	0.087	0.048	0.111	24911.39241	16132.5228	14347.95181
1/4/2017 7:20	5.524	87.7	0.088	0.051	0.145	24443.5443	16117.93313	13301.20482
1/4/2017 7:30	5.576	87.4	0.091	0.07	0.137	24030.37975	15796.96049	12526.26506
1/4/2017 7:40	5.421	86.9	0.09	0.07	0.122	23763.03797	15716.71733	11965.3012
1/4/2017 7:50	5.336	86.7	0.089	0.11	0.119	23605.06329	15618.23708	11329.15663
1/4/2017 8:00	5.139	86.9	0.085	0.146	0.226	24066.83544	15734.95441	11392.77108
1/4/2017 8:10	5.01	87.2	0.09	0.878	0.816	24637.97468	15950.15198	11531.56627
1/4/2017 8:20	5.099	87.4	0.084	2.906	2.804	24990.37975	16216.41337	11884.33735
1/4/2017 8:30	4.917	87.5	0.09	6.456	6.283	25482.53165	16541.03343	12098.31325
1/4/2017 8:40	4.779	87.7	0.086	13.9	12.28	26041.51899	17223.1003	12161.92771
1/4/2017 8:50	4.873	87.8	0.089	47.75	22.59	26472.91139	17638.90578	12682.40964
1/4/2017 9:00	4.872	87.2	0.088	70.5	26.46	26849.62025	18040.12158	13416.86747
1/4/2017 9:10	5.009	86.9	0.084	92.6	31.27	27706.32911	18528.87538	13746.50602
1/4/2017 9:20	5.065	86.6	0.088	118	34.1	28441.51899	18758.66261	13769.63855
1/4/2017 9:30	5.218	86.3	0.089	145.1	34.58	28891.13924	19287.53799	13937.3494
1/4/2017 9:40	5.54	85.9	0.088	170.9	36.58	29122.02532	19597.56839	14110.84337
1/4/2017 9:50	5.738	84.7	0.089	196.1	37.53	28599.49367	20429.17933	14382.6506
1/4/2017 10:00	6	84.1	0.091	220.3	39.42	29122.02532	20549.54407	14718.07229
1/4/2017 10:10	6.271	83	0.09	248.3	39.09	29134.17722	20863.22188	14851.08434
1/4/2017 10:20	6.593	81.6	0.09	272.8	39.92	29899.74684	21202.43161	15093.9759
1/4/2017 10:30	6.933	81.2	0.09	297.3	40.57	30507.34177	21249.84802	15250.12048
1/4/2017 10:40	7.22	81.2	0.091	320.5	40.4	30932.65823	21563.52584	15637.59036
1/4/2017 10:50	7.54	81	0.091	343.3	39.4	31266.83544	21475.98784	15805.3012
1/4/2017 11:00	8.01	79.8	0.088	354.4	40.51	31485.56962	21734.95441	15892.04819
1/4/2017 11:10	8.57	79	0.088	384.7	40.3	31777.21519	22128.87538	16117.59036
1/4/2017 11:20	9.04	78.5	0.09	402.8	39.82	32111.39241	22234.65046	16366.26506
1/4/2017 11:30	9.6	77.3	0.09	420.1	39.15	32615.6962	22362.31003	16441.44578
1/4/2017 11:40	10.14	75.6	0.094	436.2	38.96	34444.55696	21392.09726	16366.26506
1/4/2017 11:50	10.8	73.5	0.089	451.6	37.73	34438.48101	21439.51368	16493.49398
1/4/2017 12:00	11.47	70.1	0.085	466.4	37.49	33873.41772	21942.85714	16267.95181
1/4/2017 12:10	12	67.75	0.086	477	37.37	33988.86076	22154.40729	16562.89157
1/4/2017 12:20	12.6	66.24	0.088	485.7	36.72	34158.98734	21873.55623	16557.10843
1/4/2017 12:30	13.19	65.44	0.086	492.7	36.75	34444.55696	21928.26748	16649.63855
1/4/2017 12:40	13.66	65.01	0.087	499.7	37.17	34256.20253	22030.39514	16736.38554
1/4/2017 12:50	13.92	63.81	0.086	503.9	37.24	34116.4557	22333.1307	16811.56627
1/4/2017 13:00	14.41	63.77	0.084	505.9	36.35	33855.18987	22256.53495	16817.3494
1/4/2017 13:10	14.86	61.6	0.087	508.4	36.78	33703.29114	21968.38906	17100.72289
1/4/2017 13:20	15.34	60.2	0.085	506.6	37.02	33593.92405	21913.67781	16985.06024
1/4/2017 13:30	16.13	58.43	0.085	503.5	38.74	33180.75949	21669.30091	16886.74699
1/4/2017 13:40	16.38	55.89	0.084	501	42.75	32870.88608	21596.35258	16747.95181
1/4/2017 13:50	17.05	55.46	0.087	486.7	45.15	32810.12658	21713.06991	16695.90361
1/4/2017 14:00	17.65	53.72	0.084	485.9	38.87	32676.4557	21603.64742	16649.63855
1/4/2017 14:10	17.55	50.78	0.082	468.6	43.49	32433.41772	21578.1155	16701.68675
1/4/2017 14:20	17.43	50.65	0.076	458.1	45.03	32342.27848	21413.98176	16568.6747
1/4/2017 14:30	17.4	53.26	0.077	448.2	46.62	32506.32911	21410.33435	16545.54217
1/4/2017 14:40	17.42	53.72	0.077	430.7	47.2	32706.83544	21789.66565	16453.01205
1/4/2017 14:50	17.49	56.59	0.077	418.2	45.45	32488.10127	21702.12766	16453.01205
1/4/2017 15:00	17.33	57.36	0.075	409.7	44.91	32475.94937	21527.05167	16383.61446
1/4/2017 15:10	17.23	59.17	0.075	391.1	50.26	32591.39241	21578.1155	16453.01205
1/4/2017 15:20	17.4	59.07	0.077	373.1	66.11	32336.20253	21603.64742	16314.21687
1/4/2017 15:30	17.38	59.6	0.077	354.9	96.9	32220.75949	21829.78723	16250.60241
1/4/2017 15:40	17.24	60.4	0.073	335.5	141.6	32293.67089	21676.59574	16077.10843
1/4/2017 15:50	17.07	61.2	0.073	314.5	199.9	31983.79747	21231.61094	15949.87952
1/4/2017 16:00	17.09	61.8	0.074	291	254.4	31552.40506	20994.52888	15892.04819
1/4/2017 16:10	17.3	61.47	0.075	266.4	281.1	31406.58228	20859.57447	15961.44578
1/4/2017 16:20	17.26	61.17	0.075	229.8	260.8	31613.16456	21012.76596	15920.96386
1/4/2017 16:30	17.36	61.04	0.077	211.4	249.6	31692.1519	21122.18845	16048.19277
1/4/2017 16:40	17.6	60.67	0.081	189.1	227.1	31752.91139	20998.17629	16111.80723
1/4/2017 16:50	17.57	59.83	0.077	160.3	195.4	31673.92405	21045.59271	16481.92771
1/4/2017 17:00	17.57	60.33	0.076	134.8	165.7	32166.07595	21432.21884	17395.66265
1/4/2017 17:10	17.24	61.83	0.074	112	138.9	33277.97468	22121.58055	18795.18072
1/4/2017 17:20	16.89	63.5	0.075	88	109.5	35513.92405	23482.06687	21513.25301
1/4/2017 17:30	16.35	66.23	0.073	71.1	89.7	38339.24051	25382.37082	23502.6506
1/4/2017 17:40	15.84	67.87	0.074	52.73	67.32	41182.78481	26819.45289	24618.79518
1/4/2017 17:50	15.44	69.54	0.073	27.54	32.7	42179.24051	27443.16109	25179.75904
1/4/2017 18:00	14.98	71.1	0.077	11.43	11.56	42938.73418	27665.6535	25445.78313
1/4/2017 18:10	14.57	72.3	0.079	7.03	7.05	43309.36709	27698.48024	25613.49398
1/4/2017 18:20	14.13	73.2	0.081	3.532	3.546	43485.56962	27479.63526	25625.06024
1/4/2017 18:30	13.22	75.6	0.083	1.142	1.22	43133.16456	27311.8541	25555.66265
1/4/2017 18:40	12.87	76.7	0.073	0.179	0.282	43242.53165	27304.55927	25596.14458
1/4/2017 18:50	12.43	77.4	0.073	0.106	0.089	43187.8481	27322.79635	25671.3253
1/4/2017 19:00	12.21	77.6	0.069	0.051	0.104	43163.5443	27443.16109	25659.75904
1/4/2017 19:10	12.06	78.1	0.075	0.044	0.093	43145.31646	27304.55927	25810.12048
1/4/2017 19:20	12.26	79.8	0.087	0.113	0.085	43388.35443	27403.03951	25972.04819
1/4/2017 19:30	13.39	79.2	0.086	0.106	0.078	42592.40506	27264.43769	25740.72289
1/4/2017 19:40	13.83	71.8	0.088	0.051	0.093	42203.5443	27122.18845	25538.31325
1/4/2017 19:50	13.83	67.63	0.09	0.07	0.067	42397.97468	27052.88754	25515.18072
1/4/2017 20:00	13.8	66.7	0.086	0.095	0.082	42197.46835	27118.54103	25497.83133
1/4/2017 20:10	13.72	66.66	0.088	0.077	0.108	42501.26582	27147.72036	25902.6506
1/4/2017 20:20	13.55	67.73	0.089	0.066	0.093	42774.68354	27508.81459	26012.53012
1/4/2017 20:30	13.44	68.2	0.083	0.04	0.104	42653.16456	27351.97568	25891.08434
1/4/2017 20:40	13.32	68.83	0.087	0.044	0.093	42337.21519	27052.88754	25792.77108
1/4/2017 20:50	13.1	69.16	0.084	0.07	0.056	41832.91139	27009.11854	25983.61446
1/4/2017 21:00	12.82	69.5	0.086	0.044	0.122	41456.20253	27001.82371	25879.51807
1/4/2017 21:10	12.49	70.5	0.081	0.113	0.074	41055.18987	26761.09422	25584.57831
1/4/2017 21:20	12.28	70.8	0.083	0.033	0.13	40721.01266	26403.64742	25318.55422
1/4/2017 21:30	12.09	71.3	0.083	0.051	0.096	40210.63291	26017.02128	25087.22892
1/4/2017 21:40	11.9	71.1	0.088	0.044	0.089	39293.16456	25820.06079	25000.48193
1/4/2017 21:50	11.36	72.2	0.083	0.07	0.119	38624.81013	25174.46809	24676.62651
1/4/2017 22:00	10.96	73.9	0.084	0.077	0.148	38357.46835	24897.26444	24306.50602
1/4/2017 22:10	10.58	75.5	0.086	0.062	0.07	37531.13924	24605.47112	23803.37349
1/4/2017 22:20	10.44	76.3	0.082	0.073	0.074	37026.83544	24186.01824	23427.46988
1/4/2017 22:30	10.59	76.3	0.08	0.066	0.13	36188.35443	23657.14286	23045.78313
1/4/2017 22:40	10.66	75.7	0.087	0.088	0.115	35064.3038	23317.93313	22502.16867
1/4/2017 22:50	10.57	75.9	0.085	0.07	0.122	34323.03797	22606.68693	21883.37349
1/4/2017 23:00	10.4	76.1	0.085	0.073	0.13	33302.27848	21895.44073	21386.0241
1/4/2017 23:10	10.27	75.9	0.085	0.095	0.137	32342.27848	21413.98176	20929.15663
1/4/2017 23:20	9.89	77.6	0.083	0.051	0.126	31339.74684	20877.81155	20345.06024
1/4/2017 23:30	9.64	77.9	0.083	0.051	0.096	30343.29114	20432.82675	19847.71084
1/4/2017 23:40	9.64	77.7	0.084	0.055	0.126	29595.94937	19812.76596	19437.10843
1/4/2017 23:50	9.46	78	0.086	0.081	0.141	28708.86076	19455.31915	18812.53012
1/5/2017 0:00	9	79.7	0.085	0.048	0.119	27663.79747	18948.32827	18344.09639
1/5/2017 0:10	8.81	80.4	0.089	0.037	0.096	26715.94937	18258.96657	17835.18072
1/5/2017 0:20	9.04	80.1	0.087	0.07	0.141	26205.56962	17741.03343	17389.87952
1/5/2017 0:30	9.21	78.5	0.084	0.088	0.134	25622.27848	17328.87538	16863.61446
1/5/2017 0:40	9.03	77.4	0.086	0.077	0.074	25130.12658	16847.41641	16620.72289
1/5/2017 0:50	8.9	77.8	0.083	0.051	0.148	24540.75949	16500.91185	16279.51807
1/5/2017 1:00	8.39	80.1	0.084	0.091	0.108	24121.51899	16245.59271	16001.92771
1/5/2017 1:10	8.45	80.1	0.085	0.059	0.115	23811.64557	15895.44073	15764.81928
1/5/2017 1:20	8.54	78.6	0.085	0.106	0.111	23398.48101	15541.64134	15626.0241
1/5/2017 1:30	8.26	79.9	0.087	0.07	0.145	23021.77215	15034.65046	15383.13253
1/5/2017 1:40	8.04	80.4	0.087	0.059	0.126	21745.82278	14680.85106	15105.54217
1/5/2017 1:50	7.85	81.7	0.086	0.099	0.115	21253.67089	14713.67781	15030.36145
1/5/2017 2:00	7.78	81.5	0.087	0.077	0.111	20937.72152	14286.93009	14712.28916
1/5/2017 2:10	7.76	80.9	0.083	0.091	0.115	21435.94937	14082.67477	14642.89157
1/5/2017 2:20	7.72	81.3	0.088	0.088	0.126	21994.93671	13918.54103	14463.61446
1/5/2017 2:30	7.9	80.9	0.087	0.066	0.13	21757.97468	13710.6383	14301.68675
1/5/2017 2:40	7.87	80	0.081	0.062	0.159	21502.78481	13619.45289	14238.07229
1/5/2017 2:50	7.73	80.4	0.086	0.084	0.159	21393.41772	13539.20973	14214.93976
1/5/2017 3:00	7.53	81.3	0.084	0.077	0.145	21302.27848	13524.62006	14018.31325
1/5/2017 3:10	7.52	81	0.084	0.07	0.204	21356.96203	13488.1459	14116.62651
1/5/2017 3:20	7.53	80.7	0.082	0.066	0.163	21022.78481	13520.97264	13966.26506
1/5/2017 3:30	7.68	79.2	0.081	0.088	0.104	21010.63291	13404.25532	13925.78313
1/5/2017 3:40	7.57	78.1	0.083	0.066	0.141	20870.88608	13371.42857	13775.42169
1/5/2017 3:50	7.44	77	0.083	0.051	0.148	20889.11392	13429.78723	13885.3012
1/5/2017 4:00	7.27	77.4	0.08	0.066	0.152	20876.96203	13334.95441	13850.60241
1/5/2017 4:10	7.16	78.4	0.087	0.081	0.122	20846.58228	13356.83891	13723.37349
1/5/2017 4:20	6.985	79.5	0.087	0.081	0.152	20737.21519	13415.19757	13630.84337
1/5/2017 4:30	6.902	79.6	0.088	0.084	0.108	20834.43038	13444.3769	13781.20482
1/5/2017 4:40	6.898	79.4	0.085	0.066	0.111	20949.87342	13484.49848	13908.43373
1/5/2017 4:50	6.982	77.8	0.086	0.059	0.111	20943.79747	13579.33131	14000.96386
1/5/2017 5:00	6.998	77.3	0.083	0.077	0.148	21144.3038	13776.29179	13966.26506
1/5/2017 5:10	7.31	76.7	0.083	0.07	0.137	21247.59494	13750.75988	14006.74699
1/5/2017 5:20	7.36	75.1	0.086	0.07	0.141	21442.02532	14049.84802	14128.19277
1/5/2017 5:30	7.03	76	0.083	0.04	0.141	21557.46835	14148.32827	14440.48193
1/5/2017 5:40	6.8	78	0.085	0.055	0.167	21922.02532	14228.57143	14324.81928
1/5/2017 5:50	6.922	76.7	0.085	0.077	0.119	22402.02532	14648.02432	14666.0241
1/5/2017 6:00	6.923	72.5	0.087	0.062	0.1	23179.74684	15271.73252	14908.91566
1/5/2017 6:10	7.05	71.9	0.085	0.084	0.115	23598.98734	15297.26444	15180.72289
1/5/2017 6:20	7.02	72.9	0.084	0.066	0.134	23750.88608	15486.93009	15018.79518
1/5/2017 6:30	7.1	73.4	0.086	0.051	0.134	24224.81013	15527.05167	14851.08434
1/5/2017 6:40	6.894	73.7	0.083	0.081	0.093	24583.29114	15683.89058	14972.53012
1/5/2017 6:50	6.438	79.3	0.085	0.051	0.119	24613.67089	15855.31915	15036.14458
1/5/2017 7:00	5.973	80.6	0.089	0.066	0.141	24431.39241	15953.79939	14845.3012
1/5/2017 7:10	5.967	79.9	0.085	0.07	0.119	24771.64557	16314.89362	14151.3253
1/5/2017 7:20	6.344	77	0.086	0.051	0.1	24328.10127	16209.11854	12948.43373
1/5/2017 7:30	6.165	78.9	0.088	0.07	0.111	24419.24051	15829.78723	12133.01205
1/5/2017 7:40	5.944	81.2	0.087	0.077	0.152	24103.29114	15468.69301	11560.48193
1/5/2017 7:50	5.915	81.8	0.088	0.066	0.163	23817.72152	15563.52584	11415.90361
1/5/2017 8:00	5.852	81.7	0.086	0.187	0.26	24121.51899	15654.71125	11473.73494
1/5/2017 8:10	6.054	81.1	0.085	0.922	0.86	24558.98734	16085.10638	11381.20482
1/5/2017 8:20	5.695	82.1	0.087	3.052	2.752	25312.40506	16559.27052	11676.14458
1/5/2017 8:30	5.731	83.2	0.086	6.559	6.446	25725.56962	17150.15198	11971.08434
1/5/2017 8:40	5.814	83.1	0.085	13.12	11.54	26053.67089	17576.8997	12549.39759
1/5/2017 8:50	5.33	81.5	0.085	51.16	24.26	26223.79747	17788.44985	12942.6506
1/5/2017 9:00	5.578	78.6	0.084	75.1	25.83	27153.41772	18014.58967	12954.21687
1/5/2017 9:10	6.087	75.2	0.085	98.3	26.97	27572.65823	18299.08815	13173.9759
1/5/2017 9:20	6.135	74.6	0.085	123	29.01	28064.81013	18623.70821	13607.71084
1/5/2017 9:30	5.959	75.5	0.082	148.3	30.93	29000.50633	18959.27052	13815.90361
1/5/2017 9:40	6.549	73.7	0.082	174.2	32.3	29194.93671	19389.66565	13914.21687
1/5/2017 9:50	6.844	71.2	0.085	200.3	33.84	29474.43038	19677.81155	14186.0241
1/5/2017 10:00	7.12	69.32	0.085	227.2	34.92	29589.87342	19747.11246	14556.14458
1/5/2017 10:10	7.5	66.81	0.086	252.9	36.09	29766.07595	19929.48328	14700.72289
1/5/2017 10:20	8.16	65.28	0.086	277.7	37.37	30416.20253	20345.28875	14793.25301
1/5/2017 10:30	8.7	62.64	0.086	300.1	38.78	31218.22785	20524.01216	14908.91566
1/5/2017 10:40	8.82	65.24	0.084	322.5	40.38	31552.40506	20739.20973	15226.98795
1/5/2017 10:50	9.13	64.67	0.087	344.2	42.41	31904.81013	20648.02432	15284.81928
1/5/2017 11:00	9.73	63.47	0.086	365.7	44.35	31989.87342	20855.92705	15597.10843
1/5/2017 11:10	10.31	63.71	0.083	384.3	45.19	32293.67089	21133.1307	15903.61446
1/5/2017 11:20	10.92	62.44	0.085	401.8	45.14	32494.17722	21275.37994	15926.74699
1/5/2017 11:30	11.58	59.17	0.086	419.3	44.21	32773.67089	21304.55927	16152.28916
1/5/2017 11:40	12.02	59	0.086	433.4	45.06	32907.34177	21184.19453	16285.3012
1/5/2017 11:50	12.61	60.1	0.084	447.5	45.84	32791.89873	21093.00912	16152.28916
1/5/2017 12:00	13.33	61.37	0.084	459.9	46.63	32682.53165	21085.71429	16163.85542
1/5/2017 12:10	14.15	62.6	0.085	468.9	47.67	33144.3038	21403.03951	16198.55422
1/5/2017 12:20	14.53	61.74	0.084	479.2	48.59	33642.53165	21939.20973	16348.91566
1/5/2017 12:30	14.93	59.53	0.085	483.6	49.94	33770.12658	22092.40122	16614.93976
1/5/2017 12:40	15.46	57.7	0.085	488.2	51.74	33417.72152	22117.93313	16626.50602
1/5/2017 12:50	15.9	57.5	0.082	492.2	52.85	33618.22785	22055.92705	16944.57831
1/5/2017 13:00	16.26	57.93	0.084	494.6	53.51	33514.93671	21724.01216	17002.40964
1/5/2017 13:10	16.33	59.37	0.082	495.7	53.52	33903.79747	21906.38298	17106.50602
1/5/2017 13:20	16.5	59.2	0.083	494.3	55.24	33691.13924	21610.94225	17256.86747
1/5/2017 13:30	16.7	59.2	0.082	494.8	58.49	33593.92405	21665.6535	17158.55422
1/5/2017 13:40	17.01	57.9	0.082	473.2	59.77	33575.6962	21829.78723	17129.63855
1/5/2017 13:50	17.14	57.23	0.086	480.6	59.52	33211.13924	21519.75684	17042.89157
1/5/2017 14:00	17.25	57.33	0.081	470.4	62.08	33022.78481	21567.17325	17002.40964
1/5/2017 14:10	17.3	57.3	0.085	463.8	61.4	33016.70886	21523.40426	17083.37349
1/5/2017 14:20	17.55	56.83	0.086	452.8	63.12	32822.27848	21523.40426	16990.84337
1/5/2017 14:30	17.64	55.89	0.085	441.8	64.3	32554.93671	21680.24316	16979.27711
1/5/2017 14:40	17.75	56.13	0.082	429.9	65.59	32457.72152	21749.54407	16817.3494
1/5/2017 14:50	17.9	55.43	0.085	411.4	66.28	32299.74684	21654.71125	16788.43373
1/5/2017 15:00	18.06	54.26	0.087	392.7	70.2	32135.6962	21315.50152	16684.33735
1/5/2017 15:10	18.2	53.29	0.088	372.2	81.6	32208.60759	21479.63526	16487.71084
1/5/2017 15:20	18.09	53.86	0.089	358.8	106.7	31929.11392	21662.00608	16244.81928
1/5/2017 15:30	18.4	53.52	0.088	327.3	144.8	31801.51899	21662.00608	16088.6747
1/5/2017 15:40	18.22	52.65	0.089	265.6	161.9	32020.25316	21534.3465	16169.63855
1/5/2017 15:50	18.34	52.42	0.086	295.5	236	31862.27848	21235.25836	15886.26506
1/5/2017 16:00	17.96	50.78	0.081	212.4	208.6	31661.77215	21093.00912	15822.6506
1/5/2017 16:10	17.33	51.38	0.079	183.4	195.5	31692.1519	21187.84195	15874.6988
1/5/2017 16:20	17.06	52.25	0.076	217.7	245.4	31649.62025	21242.55319	15874.6988
1/5/2017 16:30	17.09	52.32	0.076	191.7	220.1	31418.73418	21114.89362	15944.09639
1/5/2017 16:40	16.9	52.22	0.076	177.7	208	31740.75949	21001.82371	16163.85542
1/5/2017 16:50	16.85	52.78	0.074	153.9	182.3	32117.46835	21173.25228	16360.48193
1/5/2017 17:00	16.58	54.96	0.076	126.4	150.3	32463.79747	21512.46201	17204.81928
1/5/2017 17:10	16.29	56.19	0.077	54.02	60.8	33612.1519	22489.9696	18529.15663
1/5/2017 17:20	16.07	57.29	0.075	80.8	97.1	35775.18987	23503.95137	21663.61446
1/5/2017 17:30	15.9	58.32	0.077	50.62	60.16	38813.16456	25163.52584	23664.57831
1/5/2017 17:40	15.71	58.66	0.075	27.97	32.23	41140.25316	26753.79939	24636.14458
1/5/2017 17:50	15.62	59.16	0.079	29.67	34.37	42580.25316	27527.05167	24913.73494
1/5/2017 18:00	15.15	61.53	0.083	17.81	18.68	43248.60759	27384.80243	25416.86747
1/5/2017 18:10	14.47	62.46	0.09	8.26	8.61	43333.67089	27319.14894	25775.42169
1/5/2017 18:20	14.21	63.53	0.091	3.239	3.356	43661.77215	27432.21884	25839.03614
1/5/2017 18:30	13.91	64.66	0.087	0.875	0.905	43831.89873	27184.19453	25792.77108
1/5/2017 18:40	13.8	65.03	0.088	0.154	0.189	43716.4557	27206.07903	25648.19277
1/5/2017 18:50	13.44	65.56	0.088	0.055	0.152	43643.5443	27184.19453	25879.51807
1/5/2017 19:00	13.19	66.46	0.083	0.051	0.126	43704.3038	27133.1307	25804.33735
1/5/2017 19:10	12.81	67.96	0.073	0.04	0.145	43710.37975	27257.14286	25613.49398
1/5/2017 19:20	12.47	70.1	0.081	0.062	0.108	43819.74684	27625.53191	25648.19277
1/5/2017 19:30	12.51	70.4	0.071	0.077	0.096	43236.4557	27155.0152	25555.66265
1/5/2017 19:40	12.14	71.4	0.075	0.095	0.07	43072.40506	26928.87538	25590.36145
1/5/2017 19:50	11.95	72.4	0.069	0.055	0.082	42829.36709	26965.34954	25538.31325
1/5/2017 20:00	11.86	72.8	0.076	0.055	0.108	42914.43038	26815.80547	25480.48193
1/5/2017 20:10	11.51	73.6	0.088	0.062	0.119	43048.10127	27162.31003	25723.37349
1/5/2017 20:20	11.26	74.2	0.085	0.062	0.093	43187.8481	27337.38602	25821.68675
1/5/2017 20:30	10.98	76.2	0.074	0.059	0.137	43102.78481	27034.65046	25943.13253
1/5/2017 20:40	10.91	76.8	0.077	0.048	0.1	42890.12658	26888.7538	25717.59036
1/5/2017 20:50	10.68	78.5	0.074	0.048	0.119	42586.32911	26764.74164	25636.62651
1/5/2017 21:00	10.85	78.6	0.077	0.055	0.104	41924.05063	26571.42857	25370.60241
1/5/2017 21:10	11	79.7	0.088	0.077	0.108	41577.72152	26330.69909	25451.56627
1/5/2017 21:20	11.53	81.7	0.086	0.059	0.119	41134.17722	26221.2766	25260.72289
1/5/2017 21:30	12.17	80.6	0.092	0.051	0.13	40253.16456	25831.00304	24867.46988
1/5/2017 21:40	11.85	78.9	0.087	0.048	0.13	39366.07595	25466.2614	24537.83133
1/5/2017 21:50	11.28	79.9	0.085	0.044	0.108	39110.88608	25214.58967	24451.08434
1/5/2017 22:00	10.58	81.6	0.082	0.062	0.089	38321.01266	24977.5076	24532.04819
1/5/2017 22:10	10.47	83.1	0.084	0.055	0.134	37974.68354	24806.07903	23901.68675
1/5/2017 22:20	10.84	82.7	0.085	0.059	0.119	37269.87342	24138.60182	23288.6747
1/5/2017 22:30	10.79	80.7	0.09	0.062	0.13	36583.29114	23879.63526	22918.55422
1/5/2017 22:40	10.43	81.7	0.087	0.059	0.126	35969.62025	23434.65046	22750.84337
1/5/2017 22:50	10.08	82.9	0.088	0.066	0.134	35179.74684	22851.06383	22374.93976
1/5/2017 23:00	10	82.7	0.085	0.07	0.122	34177.21519	22303.95137	21709.87952
1/5/2017 23:10	9.81	83.2	0.085	0.07	0.167	33271.89873	21837.08207	21241.44578
1/5/2017 23:20	9.75	83.4	0.085	0.066	0.141	32427.34177	21071.12462	20773.01205
1/5/2017 23:30	9.46	83.6	0.084	0.062	0.145	31394.43038	20476.59574	20431.80723
1/5/2017 23:40	9.09	84.6	0.085	0.033	0.145	30422.27848	19947.72036	19847.71084
1/5/2017 23:50	9.11	84.8	0.088	0.033	0.156	29571.64557	19575.68389	18945.54217
1/6/2017 0:00	8.96	84.9	0.082	0.07	0.145	28623.79747	19035.86626	18176.38554
1/6/2017 0:10	8.91	85.6	0.084	0.062	0.119	28149.87342	18466.8693	17742.6506
1/6/2017 0:20	8.85	85.5	0.086	0.044	0.178	27578.73418	18102.12766	17690.60241
1/6/2017 0:30	8.86	85.6	0.086	0.059	0.115	26873.92405	17642.55319	17222.16867
1/6/2017 0:40	8.88	85.7	0.083	0.051	0.159	26102.27848	17179.33131	16713.25301
1/6/2017 0:50	8.78	85.5	0.082	0.073	0.134	25707.34177	16858.35866	16481.92771
1/6/2017 1:00	8.7	85.5	0.084	0.059	0.13	25045.06329	16314.89362	16082.89157
1/6/2017 1:10	8.57	85.8	0.085	0.073	0.126	24370.63291	15924.62006	15816.86747
1/6/2017 1:20	8.52	86.1	0.088	0.051	0.193	24078.98734	15818.84498	15371.56627
1/6/2017 1:30	8.39	86.7	0.085	0.073	0.126	23653.67089	15264.43769	15238.55422
1/6/2017 1:40	8.41	86.8	0.084	0.081	0.126	23544.3038	15158.66261	15047.71084
1/6/2017 1:50	8.46	87	0.088	0.084	0.163	23118.98734	15089.3617	15018.79518
1/6/2017 2:00	8.31	86.6	0.085	0.077	0.171	23052.1519	14837.68997	14839.51807
1/6/2017 2:10	8.13	86.7	0.083	0.059	0.171	22663.29114	14655.31915	14590.84337
1/6/2017 2:20	7.88	87.4	0.083	0.066	0.148	22231.89873	14633.43465	14417.3494
1/6/2017 2:30	7.91	87.5	0.081	0.095	0.134	21994.93671	14327.05167	14382.6506
1/6/2017 2:40	8.01	87.4	0.083	0.081	0.13	21836.96203	14243.16109	14463.61446
1/6/2017 2:50	8.22	87.6	0.086	0.062	0.134	21970.63291	14057.14286	14376.86747
1/6/2017 3:00	8.38	87	0.087	0.059	0.152	21988.86076	13947.72036	14209.15663
1/6/2017 3:10	8.43	86.8	0.089	0.059	0.171	22013.16456	14009.72644	14041.44578
1/6/2017 3:20	8.14	87.1	0.084	0.055	0.141	21788.35443	13984.19453	14110.84337
1/6/2017 3:30	8.37	87.2	0.088	0.066	0.13	21830.88608	13871.12462	14122.40964
1/6/2017 3:40	8.47	86.9	0.089	0.066	0.167	21678.98734	13980.54711	14116.62651
1/6/2017 3:50	8.19	87	0.088	0.048	0.156	21867.34177	13965.95745	13960.48193
1/6/2017 4:00	8.1	87.4	0.089	0.062	0.215	21727.59494	13947.72036	13948.91566
1/6/2017 4:10	7.93	87.7	0.084	0.037	0.252	21496.70886	13929.48328	13891.08434
1/6/2017 4:20	7.98	88.2	0.092	0.062	0.152	21472.40506	13805.47112	13972.04819
1/6/2017 4:30	8.07	88.1	0.085	0.059	0.174	21302.27848	13732.5228	13896.86747
1/6/2017 4:40	8.03	88.8	0.085	0.091	0.137	21241.51899	13823.70821	13948.91566
1/6/2017 4:50	8.01	88.9	0.087	0.048	0.152	21478.48101	13944.07295	13954.6988
1/6/2017 5:00	7.95	88.9	0.08	0.04	0.156	21545.31646	14122.79635	14157.10843
1/6/2017 5:10	8.09	88.8	0.086	0.055	0.152	21606.07595	14181.15502	14099.27711
1/6/2017 5:20	8.2	88.7	0.08	0.07	0.134	21745.82278	14374.46809	14197.59036
1/6/2017 5:30	8.32	88.6	0.082	0.051	0.171	21946.32911	14385.41033	14330.60241
1/6/2017 5:40	8.66	88.6	0.083	0.07	0.152	22268.35443	14706.38298	14550.36145
1/6/2017 5:50	8.83	87.7	0.084	0.044	0.134	22815.18987	15246.20061	15047.71084
1/6/2017 6:00	8.72	86.8	0.084	0.07	0.111	23580.75949	15807.90274	15267.46988
1/6/2017 6:10	8.61	87.1	0.085	0.073	0.148	23659.74684	15807.90274	14932.04819
1/6/2017 6:20	8.65	86.8	0.085	0.04	0.178	23708.35443	15793.31307	14799.03614
1/6/2017 6:30	8.81	86.7	0.083	0.062	0.174	23872.40506	15851.67173	14880
1/6/2017 6:40	8.57	85.9	0.081	0.073	0.148	24188.35443	16176.29179	14735.42169
1/6/2017 6:50	8.7	86.5	0.086	0.073	0.152	24236.96203	16026.74772	14573.49398
1/6/2017 7:00	9.21	85.5	0.089	0.04	0.152	23848.10127	15953.79939	14342.16867
1/6/2017 7:10	9.46	83.9	0.085	0.066	0.189	23854.17722	16442.55319	13734.93976
1/6/2017 7:20	9.54	82.2	0.082	0.084	0.122	24054.68354	16358.66261	13098.79518
1/6/2017 7:30	9.51	81.3	0.081	0.062	0.119	23902.78481	16081.45897	12213.9759
1/6/2017 7:40	9.29	81.5	0.085	0.059	0.115	23331.64557	15786.01824	11369.63855
1/6/2017 7:50	9.23	81.5	0.082	0.095	0.134	22687.59494	15632.82675	11074.6988
1/6/2017 8:00	9.1	81.7	0.085	0.106	0.23	23088.60759	16070.51672	11040
1/6/2017 8:10	9.04	81.9	0.084	0.761	0.708	24115.44304	16344.07295	11664.57831
1/6/2017 8:20	8.65	82.5	0.084	3.089	2.908	24686.58228	16511.8541	11901.68675
1/6/2017 8:30	8.62	83.6	0.087	5.538	5.259	25306.32911	17157.44681	12144.57831
1/6/2017 8:40	9.03	83.6	0.089	12.6	12.03	25841.01266	17234.04255	12323.85542
1/6/2017 8:50	9.33	82.4	0.081	49.13	35.81	26327.08861	17471.12462	12532.04819
1/6/2017 9:00	9.78	81.7	0.087	78.7	52.65	26995.44304	18127.65957	13029.39759
1/6/2017 9:10	9.88	80.2	0.087	87.2	59.62	27372.1519	18412.15805	13249.15663
1/6/2017 9:20	9.92	79	0.087	78	59.66	28046.58228	18612.76596	13457.3494
1/6/2017 9:30	10.14	78.7	0.081	82.3	73.8	28550.88608	18988.44985	13706.0241
1/6/2017 9:40	10.19	78.6	0.084	106.4	97	29103.79747	19196.35258	13873.73494
1/6/2017 9:50	10.5	77.4	0.086	121.6	115.4	29456.20253	19637.68997	14058.79518
1/6/2017 10:00	10.9	76.1	0.082	114.3	110.2	29796.4557	19772.64438	14035.66265
1/6/2017 10:10	11.12	74.5	0.083	118.9	116	30483.03797	20192.09726	14440.48193
1/6/2017 10:20	11.23	74	0.089	140.9	137.7	31224.3038	20359.87842	14648.6747
1/6/2017 10:30	11.47	73.5	0.089	153.3	151.9	31850.12658	20538.60182	15111.3253
1/6/2017 10:40	11.69	73	0.08	144.4	146.1	32147.8481	21082.06687	15371.56627
1/6/2017 10:50	11.79	73.1	0.083	132.8	133.6	32682.53165	21534.3465	15464.09639
1/6/2017 11:00	11.71	73.4	0.089	140.9	138.8	32925.56962	21734.95441	15585.54217
1/6/2017 11:10	11.83	73.3	0.091	217.2	191.8	33192.91139	22004.86322	15701.20482
1/6/2017 11:20	12.21	73.1	0.086	349.9	253.7	33271.89873	21950.15198	15961.44578
1/6/2017 11:30	12.69	71.7	0.087	224.5	202	33332.65823	22063.22188	16140.72289
1/6/2017 11:40	13.06	69.68	0.082	175.1	167	33454.17722	22201.82371	16192.77108
1/6/2017 11:50	13.42	68.25	0.085	182	176	33405.56962	22008.51064	16175.42169
1/6/2017 12:00	13.69	68.08	0.085	210	197	32943.79747	21990.27356	16476.14458
1/6/2017 12:10	14	67.88	0.083	268.5	218.2	32737.21519	21986.62614	16632.28916
1/6/2017 12:20	14.37	67.41	0.083	274.3	216.5	32482.02532	21775.07599	16690.12048
1/6/2017 12:30	14.7	66.08	0.087	235.1	202.6	31880.50633	21479.63526	16672.77108
1/6/2017 12:40	14.82	65.88	0.085	267.4	231.8	31831.89873	21512.46201	16481.92771
1/6/2017 12:50	14.79	66.31	0.088	290.6	248.8	31813.67089	21556.231	16586.0241
1/6/2017 13:00	15.03	65.74	0.086	332.7	284.8	31880.50633	21293.61702	16666.98795
1/6/2017 13:10	15.22	65.98	2.287	348.7	308.3	32409.11392	21680.24316	16811.56627
1/6/2017 13:20	15.38	66.11	4.708	244.2	234.6	33022.78481	21902.73556	16724.81928
1/6/2017 13:30	15.48	65.38	1.97	177.4	175.9	32913.41772	21993.92097	16678.55422
1/6/2017 13:40	15.56	63.21	0.14	168.6	165.6	32706.83544	21778.7234	16678.55422
1/6/2017 13:50	15.52	62.27	0.094	168.7	172.3	32567.08861	21858.96657	16481.92771
1/6/2017 14:00	15.56	62.1	0.091	215.8	222	32251.13924	21786.01824	16325.78313
1/6/2017 14:10	15.63	61.97	0.083	266.4	271.5	32530.63291	21753.19149	16210.12048
1/6/2017 14:20	15.75	62.24	0.084	291.4	287.6	32305.82278	21556.231	16244.81928
1/6/2017 14:30	15.77	62.07	0.082	280.2	254.7	31795.44304	21461.39818	16279.51807
1/6/2017 14:40	15.78	62.64	0.089	247.7	226.7	32062.78481	21246.20061	16077.10843
1/6/2017 14:50	15.77	63.21	0.082	216.5	207.5	32050.63291	21308.20669	15961.44578
1/6/2017 15:00	15.62	64.31	0.083	181.4	183.2	32056.70886	21497.87234	15949.87952
1/6/2017 15:10	15.51	65.34	0.084	165.9	169	31758.98734	21636.47416	16065.54217
1/6/2017 15:20	15.51	65.68	0.086	162.8	165.5	31473.41772	21421.2766	16065.54217
1/6/2017 15:30	15.45	66.81	0.086	157	161.1	31528.10127	21804.25532	16146.50602
1/6/2017 15:40	15.39	67.01	0.082	158.5	158.8	31491.64557	21731.30699	15961.44578
1/6/2017 15:50	15.39	66.84	0.084	145.9	146.8	31084.55696	21694.83283	15857.3494
1/6/2017 16:00	15.32	66.84	0.083	143.1	142.8	31272.91139	21570.82067	15701.20482
1/6/2017 16:10	15.32	67.01	0.085	143.3	144.1	31528.10127	21348.32827	15782.16867
1/6/2017 16:20	15.32	67.28	0.08	131.9	133.8	31406.58228	21005.47112	15620.24096
1/6/2017 16:30	15.28	67.48	0.082	111.7	113.6	31807.59494	20990.88146	15579.75904
1/6/2017 16:40	15.25	68.21	0.082	94.1	95.5	32232.91139	21282.67477	15828.43373
1/6/2017 16:50	15.19	68.68	0.08	78.1	79.2	32348.35443	21457.75076	16314.21687
1/6/2017 17:00	15.18	69.12	0.084	62.09	62.59	32828.35443	21727.65957	17222.16867
1/6/2017 17:10	15.1	69.62	0.084	49.33	49.36	33915.94937	22121.58055	18373.01205
1/6/2017 17:20	14.99	70.1	0.086	42.35	42.44	35617.21519	23117.32523	20732.53012
1/6/2017 17:30	14.91	70.3	0.086	38.2	39.13	38339.24051	24889.9696	22693.01205
1/6/2017 17:40	14.84	70.3	0.086	30.99	31.5	40927.59494	26184.80243	23971.08434
1/6/2017 17:50	14.72	72.1	0.083	23.54	23.81	42379.74684	26994.52888	24445.3012
1/6/2017 18:00	14.51	73.8	0.084	13.38	13.36	42610.63291	27129.48328	24427.95181
1/6/2017 18:10	14.31	74.7	0.085	7.34	7.43	43035.94937	27395.74468	24641.92771
1/6/2017 18:20	14.17	75.3	0.086	2.701	2.73	43175.6962	27322.79635	25139.27711
1/6/2017 18:30	13.99	76.2	0.083	0.608	0.668	42993.41772	27187.84195	25162.40964
1/6/2017 18:40	13.87	76.4	0.089	0.099	0.182	42975.18987	27147.72036	25012.04819
1/6/2017 18:50	13.95	75.9	0.087	0.055	0.108	42756.4557	26914.28571	25075.66265
1/6/2017 19:00	13.97	74.4	0.085	0.084	0.082	42404.05063	26866.8693	25127.71084
1/6/2017 19:10	13.85	74	0.09	0.033	0.07	42385.82278	26885.10638	25295.42169
1/6/2017 19:20	13.58	74.8	0.086	0.055	0.085	42355.44304	26958.05471	25353.25301
1/6/2017 19:30	13.34	76	0.083	0.07	0.148	42282.53165	26844.9848	25405.3012
1/6/2017 19:40	13.28	76	0.086	0.059	0.111	42136.70886	26593.31307	25220.24096
1/6/2017 19:50	13.32	75.6	0.084	0.033	0.141	41924.05063	26476.59574	25341.68675
1/6/2017 20:00	13.41	75	0.083	0.022	0.111	41516.96203	26527.65957	25451.56627
1/6/2017 20:10	13.42	73.5	0.084	0.066	0.13	42082.02532	26673.55623	25520.96386
1/6/2017 20:20	13.34	74.6	0.085	0.044	0.156	42130.63291	26618.84498	25573.01205
1/6/2017 20:30	13.01	75.9	0.087	0.073	0.115	42106.32911	26407.29483	25393.73494
1/6/2017 20:40	12.71	76.7	0.087	0.073	0.096	41978.73418	26538.60182	25561.44578
1/6/2017 20:50	12.5	77.7	0.087	0.048	0.152	41705.31646	26582.37082	25659.75904
1/6/2017 21:00	12.53	78	0.085	0.07	0.122	41334.68354	26348.93617	25411.08434
1/6/2017 21:10	12.61	77.3	0.088	0.026	0.148	41061.26582	26283.28267	25347.46988
1/6/2017 21:20	12.59	76.6	0.087	0.081	0.111	40538.73418	26206.68693	25197.10843
1/6/2017 21:30	12.48	77.2	0.088	0.066	0.119	39700.25316	25809.11854	24688.19277
1/6/2017 21:40	12.41	77.8	0.083	0.04	0.134	39353.92405	25396.96049	24040.48193
1/6/2017 21:50	12.49	77.6	0.086	0.044	0.137	38934.68354	25108.81459	23994.21687
1/6/2017 22:00	12.45	77.5	0.085	0.055	0.122	38090.12658	24806.07903	23647.22892
1/6/2017 22:10	12.53	77.5	0.086	0.055	0.137	37494.68354	24452.27964	23444.81928
1/6/2017 22:20	12.55	77.5	0.084	0.033	0.148	36844.55696	23872.34043	22970.60241
1/6/2017 22:30	12.35	78.1	0.086	0.051	0.115	36115.44304	23372.64438	22507.95181
1/6/2017 22:40	12.42	78	0.085	0.062	0.104	35653.67089	23193.92097	22311.3253
1/6/2017 22:50	12.32	78	0.09	0.044	0.171	34894.17722	22821.8845	22004.81928
1/6/2017 23:00	12.28	78.1	0.085	0.037	0.167	33551.39241	22154.40729	21495.90361
1/6/2017 23:10	12.39	77	0.088	0.051	0.126	32992.40506	21702.12766	20842.40964
1/6/2017 23:20	12.37	76.4	0.085	0.055	0.119	32002.02532	20914.28571	20495.42169
1/6/2017 23:30	12.57	74.9	0.089	0.07	0.134	31181.77215	20421.8845	20038.55422
1/6/2017 23:40	12.55	73.8	0.083	0.048	0.152	30325.06329	19779.93921	19373.49398
1/6/2017 23:50	12.64	72.8	0.084	0.051	0.145	29760	19517.32523	19049.63855
1/7/2017 0:00	12.48	74.8	0.083	0.055	0.141	28927.59494	18875.37994	18529.15663
1/7/2017 0:10	12.29	75.1	0.088	0.062	0.119	28052.65823	18477.81155	18153.25301
1/7/2017 0:20	12.16	76.2	0.083	0.04	0.137	27220.25316	17934.3465	17551.80723
1/7/2017 0:30	12.1	76.4	0.085	0.055	0.137	26831.39241	17445.59271	17123.85542
1/7/2017 0:40	12.14	76.3	0.087	0.059	0.126	26363.5443	17186.62614	16684.33735
1/7/2017 0:50	12.11	76.1	0.082	0.073	0.145	25768.10127	16851.06383	16348.91566
1/7/2017 1:00	11.95	77	0.089	0.059	0.145	24923.5443	16431.61094	16181.20482
1/7/2017 1:10	11.87	77.1	0.088	0.048	0.141	24322.02532	16238.29787	15932.53012
1/7/2017 1:20	11.79	77.1	0.086	0.04	0.126	23860.25316	15658.35866	15585.54217
1/7/2017 1:30	11.52	78.3	0.083	0.059	0.122	23690.12658	15333.7386	15423.61446
1/7/2017 1:40	11.4	78.8	0.087	0.059	0.163	23635.44304	15107.59878	15076.62651
1/7/2017 1:50	11.35	79	0.093	0.048	0.122	23337.72152	14888.7538	14891.56627
1/7/2017 2:00	11.32	78.9	0.09	0.051	0.13	23027.8481	14753.79939	14856.86747
1/7/2017 2:10	11.11	79.8	0.089	0.037	0.13	22717.97468	14476.59574	14781.68675
1/7/2017 2:20	10.8	80.6	0.085	0.026	0.171	22711.89873	14392.70517	14561.92771
1/7/2017 2:30	10.39	82.2	0.086	0.088	0.122	22487.08861	14327.05167	14492.53012
1/7/2017 2:40	10.28	82.7	0.089	0.044	0.152	22414.17722	14188.44985	14544.57831
1/7/2017 2:50	10.4	82.6	0.088	0.037	0.115	22171.13924	14159.27052	14475.18072
1/7/2017 3:00	10.71	82	0.088	0.044	0.137	21873.41772	14009.72644	14463.61446
1/7/2017 3:10	10.76	80.6	0.088	0.059	0.178	21830.88608	13900.30395	14313.25301
1/7/2017 3:20	10.68	80.5	0.084	0.059	0.126	21946.32911	13918.54103	14099.27711
1/7/2017 3:30	10.58	80.5	0.085	0.037	0.145	21934.17722	13838.29787	14151.3253
1/7/2017 3:40	10.23	81.8	0.089	0.055	0.126	21867.34177	13736.17021	14139.75904
1/7/2017 3:50	9.9	82.8	0.086	0.099	0.126	21642.53165	13805.47112	14110.84337
1/7/2017 4:00	9.77	83.3	0.088	0.073	0.111	21508.86076	13776.29179	14000.96386
1/7/2017 4:10	9.56	83.9	0.089	0.066	0.13	21484.55696	13841.94529	13977.83133
1/7/2017 4:20	9.37	84.6	0.089	0.044	0.171	21332.65823	13739.81763	13948.91566
1/7/2017 4:30	9.43	84.7	0.088	0.029	0.185	21338.73418	13772.64438	14041.44578
1/7/2017 4:40	9.47	84.4	0.086	0.055	0.152	21557.46835	13878.41945	14122.40964
1/7/2017 4:50	9.52	84	0.086	0.059	0.145	21794.43038	13809.11854	14186.0241
1/7/2017 5:00	9.4	84.2	0.085	0.062	0.159	21703.29114	14013.37386	14561.92771
1/7/2017 5:10	9.48	83.9	0.087	0.081	0.134	21806.58228	14126.44377	14544.57831
1/7/2017 5:20	9.46	83.9	0.085	0.029	0.122	21873.41772	14286.93009	14579.27711
1/7/2017 5:30	9.35	83.9	0.09	0.04	0.108	22043.5443	14265.04559	14694.93976
1/7/2017 5:40	9.25	83.6	0.087	0.048	0.152	22414.17722	14472.94833	14775.90361
1/7/2017 5:50	9.03	83.9	0.088	0.077	0.141	22961.01266	14786.62614	15255.90361
1/7/2017 6:00	9.06	83.8	0.09	0.051	0.137	23434.93671	15505.16717	15597.10843
1/7/2017 6:10	8.9	84	0.083	0.04	0.2	23592.91139	15457.75076	15313.73494
1/7/2017 6:20	8.61	84.6	0.086	0.066	0.167	23793.41772	15311.8541	15186.50602
1/7/2017 6:30	8.63	84.7	0.088	0.062	0.152	23835.94937	15249.84802	15088.19277
1/7/2017 6:40	8.6	84.3	0.089	0.066	0.141	23969.62025	15253.49544	15001.44578
1/7/2017 6:50	8.46	84.8	0.087	0.07	0.134	23641.51899	14644.3769	14868.43373
1/7/2017 7:00	8.38	85.2	0.089	0.048	0.152	23501.77215	14294.22492	14671.80723
1/7/2017 7:10	8.36	85.6	0.089	0.04	0.163	23204.05063	14429.17933	13879.51807
1/7/2017 7:20	8.51	85.8	0.087	0.04	0.134	23082.53165	14378.1155	13081.44578
1/7/2017 7:30	8.49	85.4	0.088	0.037	0.122	23009.62025	13812.76596	12092.53012
1/7/2017 7:40	8.41	84.9	0.09	0.062	0.171	23046.07595	13754.40729	11363.85542
1/7/2017 7:50	8.41	84.6	0.09	0.066	0.148	22730.12658	13692.40122	11045.78313
1/7/2017 8:00	8.36	84.8	0.097	0.073	0.223	23021.77215	14064.43769	10959.03614
1/7/2017 8:10	8.4	85.1	0.09	0.593	0.53	23750.88608	14553.19149	11306.0241
1/7/2017 8:20	8.47	85	0.089	4.216	3.95	24291.64557	15005.47112	11589.39759
1/7/2017 8:30	8.48	84.5	0.091	8.92	8.56	24783.79747	15319.14894	11994.21687
1/7/2017 8:40	8.4	84.2	0.088	22.16	20.75	25512.91139	15760.48632	12231.3253
1/7/2017 8:50	8.37	84.2	0.088	55.55	44.16	26096.20253	15826.13982	12410.60241
1/7/2017 9:00	8.43	83.9	0.085	76.5	51.8	26679.49367	16526.44377	12861.68675
1/7/2017 9:10	8.57	83.4	0.085	63.67	38.59	27724.55696	17376.29179	13197.10843
1/7/2017 9:20	8.48	83.4	0.087	53.27	31.65	30203.5443	16227.35562	13630.84337
1/7/2017 9:30	8.66	83.2	0.089	99.6	41.97	30926.58228	16526.44377	13839.03614
1/7/2017 9:40	8.7	82.1	0.091	159.3	47.6	31236.4557	16737.99392	14024.09639
1/7/2017 9:50	9.02	82	0.089	196.8	51.81	31649.62025	17007.90274	14278.55422
1/7/2017 10:00	9.36	81	0.093	222.1	54.29	32567.08861	17358.05471	14839.51807
1/7/2017 10:10	9.68	80.1	0.089	240.4	53.12	31765.06329	19287.53799	15024.57831
1/7/2017 10:20	10.08	79.7	0.092	260.7	51.14	31837.97468	20057.14286	15290.60241
1/7/2017 10:30	10.44	78.6	0.091	283.7	52.52	32299.74684	20093.61702	15608.6747
1/7/2017 10:40	10.78	77.3	0.092	300.3	56.03	33010.63291	20305.16717	15730.12048
1/7/2017 10:50	11.38	76.3	0.087	313.5	58.07	33302.27848	20440.12158	15932.53012
1/7/2017 11:00	11.88	73.8	0.088	341.1	60.48	33417.72152	20735.56231	15938.31325
1/7/2017 11:10	12.19	71.7	0.095	362.1	63.81	33606.07595	21012.76596	16204.33735
1/7/2017 11:20	12.5	72.2	0.088	376	66.11	33721.51899	21202.43161	16505.06024
1/7/2017 11:30	12.88	72.1	0.091	392.8	68.13	33745.82278	21060.18237	16753.73494
1/7/2017 11:40	13.39	71.6	0.095	409	71.4	34128.60759	21319.14894	16904.09639
1/7/2017 11:50	13.64	70.6	0.09	416	76.5	34013.16456	21180.54711	16909.87952
1/7/2017 12:00	14.08	69.95	0.088	429.1	81.3	34067.8481	21198.78419	16979.27711
1/7/2017 12:10	14.41	69.28	0.087	444.5	84	34456.70886	21446.80851	17048.6747
1/7/2017 12:20	14.55	67.78	0.087	454.8	88.5	34371.64557	21527.05167	17268.43373
1/7/2017 12:30	14.65	67.51	0.083	462.5	88.7	34043.5443	21589.05775	17308.91566
1/7/2017 12:40	14.86	66.21	0.083	345.1	96.7	33946.32911	21738.60182	17349.39759
1/7/2017 12:50	14.9	65.58	0.088	251.2	134.6	33314.43038	21775.07599	17372.53012
1/7/2017 13:00	15.04	64.71	0.078	333.3	211.5	33460.25316	21293.61702	17332.04819
1/7/2017 13:10	15.23	61.94	0.078	271.6	202.3	33648.60759	21403.03951	17326.26506
1/7/2017 13:20	14.9	62.1	0.076	199.4	199.1	33496.70886	21147.72036	17204.81928
1/7/2017 13:30	14.78	61.9	0.078	279.9	205.5	33466.32911	21129.48328	17401.44578
1/7/2017 13:40	14.78	60.73	0.078	239.3	181.4	33551.39241	21184.19453	17499.75904
1/7/2017 13:50	14.84	60.3	0.078	206.9	201.5	33296.20253	20830.39514	17407.22892
1/7/2017 14:00	14.74	62.27	0.077	182.6	171.7	32761.51899	20622.4924	17314.6988
1/7/2017 14:10	14.71	62.47	0.078	230.5	189.4	32573.16456	20684.49848	17256.86747
1/7/2017 14:20	14.82	62.44	0.079	194	194.3	32688.60759	20677.20365	17401.44578
1/7/2017 14:30	14.83	63.04	0.074	166	166.2	32457.72152	20553.19149	17493.9759
1/7/2017 14:40	14.81	63.77	0.077	155.7	149.8	32251.13924	20669.90881	17742.6506
1/7/2017 14:50	14.84	65.68	0.074	138.4	138.7	31837.97468	20297.87234	17655.90361
1/7/2017 15:00	14.92	66.81	0.075	163.5	133.5	31886.58228	20195.74468	17465.06024
1/7/2017 15:10	14.89	67.61	0.074	175.2	116.6	32099.24051	19860.18237	17436.14458
1/7/2017 15:20	14.97	67.31	0.075	190	122.1	31862.27848	19860.18237	17418.79518
1/7/2017 15:30	15.12	66.11	0.075	253.5	191	31455.18987	19958.66261	17372.53012
1/7/2017 15:40	15.46	65.78	0.076	315.7	276.7	30969.11392	19907.59878	17285.78313
1/7/2017 15:50	15.57	64.61	0.077	299.7	299.9	30531.64557	19772.64438	17268.43373
1/7/2017 16:00	15.48	64.87	0.075	282.8	306.1	30574.17722	19732.5228	17360.96386
1/7/2017 16:10	15.57	64.94	0.077	262	295.5	30562.02532	19608.51064	17204.81928
1/7/2017 16:20	15.44	65.04	0.072	237.6	272.2	30318.98734	19546.50456	17355.18072
1/7/2017 16:30	15.26	65.38	0.078	213.4	247.4	30434.43038	19575.68389	17285.78313
1/7/2017 16:40	15.19	65.61	0.077	174.3	201.6	30786.83544	19630.39514	17499.75904
1/7/2017 16:50	15.08	66.31	0.08	116.5	132.2	30999.49367	20002.43161	17667.46988
1/7/2017 17:00	14.92	66.94	0.072	87.9	98.9	31746.83544	20710.0304	18477.10843
1/7/2017 17:10	14.89	66.98	0.072	111	132.2	33077.46835	21107.59878	19789.87952
1/7/2017 17:20	14.84	67.21	0.074	96.2	116.2	34541.77215	22088.7538	21999.03614
1/7/2017 17:30	14.77	67.75	0.078	74	89.9	37367.08861	23919.75684	23757.10843
1/7/2017 17:40	14.62	68.28	0.075	51.03	61.94	39657.72152	25178.1155	24936.86747
1/7/2017 17:50	14.45	68.81	0.073	34.82	41.89	41006.58228	25787.23404	25330.12048
1/7/2017 18:00	14.23	69.95	0.077	14.88	15.12	41468.35443	26126.44377	25781.20482
1/7/2017 18:10	14.06	70.9	0.073	8.43	8.52	41589.87342	26079.02736	25873.73494
1/7/2017 18:20	13.86	72	0.075	4.041	4.102	41662.78481	26130.09119	25758.07229
1/7/2017 18:30	13.66	73	0.077	1.449	1.48	41559.49367	26035.25836	25729.15663
1/7/2017 18:40	13.44	73.6	0.077	0.315	0.337	41535.18987	25911.2462	25862.16867
1/7/2017 18:50	12.96	76.1	0.078	0.077	0.108	41687.08861	26060.79027	25948.91566
1/7/2017 19:00	12.63	77	0.079	0.059	0.1	41480.50633	25882.06687	25908.43373
1/7/2017 19:10	12.23	78.2	0.076	0.073	0.089	40976.20253	25688.7538	25867.95181
1/7/2017 19:20	11.97	79.2	0.08	0.059	0.085	40660.25316	25783.58663	26000.96386
1/7/2017 19:30	11.8	80	0.076	0.059	0.104	40775.6962	25834.65046	26145.54217
1/7/2017 19:40	11.77	80	0.075	0.077	0.096	40429.36709	25801.82371	25821.68675
1/7/2017 19:50	11.56	80.4	0.078	0.081	0.089	40757.46835	25422.4924	25434.21687
1/7/2017 20:00	11.64	81.8	0.078	0.044	0.119	40951.89873	25455.31915	25503.61446
1/7/2017 20:10	12.34	81.2	0.077	0.095	0.07	40714.93671	25108.81459	25578.79518
1/7/2017 20:20	12.56	79	0.078	0.044	0.137	40447.59494	24849.84802	25468.91566
1/7/2017 20:30	12.72	77.6	0.076	0.029	0.074	40800	25054.10334	25526.74699
1/7/2017 20:40	12.72	76.4	0.077	0.062	0.152	40490.12658	25243.769	25463.13253
1/7/2017 20:50	12.84	76.5	0.077	0.04	0.119	40490.12658	25108.81459	25636.62651
1/7/2017 21:00	12.93	76.4	0.076	0.059	0.134	40265.31646	24970.21277	25601.92771
1/7/2017 21:10	12.87	77.2	0.076	0.051	0.13	40034.43038	24838.90578	25457.3494
1/7/2017 21:20	12.94	77.6	0.076	0.044	0.126	39590.88608	24729.48328	25150.84337
1/7/2017 21:30	13.17	77.3	0.077	0.04	0.141	39159.49367	24536.17021	25029.39759
1/7/2017 21:40	13.24	77.2	0.078	0.04	0.126	38497.21519	24240.72948	24728.6747
1/7/2017 21:50	13.27	77.3	0.077	0.048	0.148	37816.70886	23894.22492	24404.81928
1/7/2017 22:00	13.22	77.7	0.076	0.048	0.122	37549.36709	23923.40426	24375.90361
1/7/2017 22:10	13.12	78.1	0.078	0.07	0.159	37075.44304	23675.37994	23826.50602
1/7/2017 22:20	13.1	77.9	0.077	0.059	0.126	36364.55696	23058.96657	23635.66265
1/7/2017 22:30	12.9	78.5	0.079	0.062	0.145	35671.89873	22723.40426	23433.25301
1/7/2017 22:40	12.88	78.7	0.079	0.081	0.104	35021.77215	22096.04863	22883.85542
1/7/2017 22:50	12.92	79	0.079	0.055	0.148	34468.86076	21614.58967	22548.43373
1/7/2017 23:00	13.08	78.9	0.078	0.055	0.13	33812.65823	21125.83587	22074.21687
1/7/2017 23:10	13.24	78.9	0.078	0.051	0.148	32955.94937	20844.9848	21727.22892
1/7/2017 23:20	13.44	79	0.084	0.07	0.134	31868.35443	20316.10942	21339.75904
1/7/2017 23:30	13.7	78.5	0.084	0.048	0.145	30914.43038	19809.11854	20686.26506
1/7/2017 23:40	13.83	77.9	0.084	0.048	0.156	30203.5443	19546.50456	20298.79518
1/7/2017 23:50	13.89	78.3	0.081	0.073	0.111	29401.51899	19145.28875	19870.84337
1/8/2017 0:00	14.07	78.2	0.081	0.048	0.13	28332.1519	18386.62614	19032.28916
1/8/2017 0:10	14.19	77.8	0.085	0.044	0.111	27791.39241	17934.3465	18639.03614
1/8/2017 0:20	14.27	77.7	0.087	0.033	0.122	26831.39241	17536.77812	18060.72289
1/8/2017 0:30	14.34	77.7	0.092	0.055	0.134	26296.70886	17310.6383	17626.98795
1/8/2017 0:40	14.37	77.9	0.089	0.04	0.137	25585.82278	16851.06383	17141.20482
1/8/2017 0:50	14.4	78.2	0.094	0.048	0.108	24966.07595	16508.20669	16730.60241
1/8/2017 1:00	14.45	77.7	0.091	0.044	0.148	24631.89873	16099.69605	16516.62651
1/8/2017 1:10	14.51	77.3	0.09	0.048	0.096	24194.43038	15767.78116	16215.90361
1/8/2017 1:20	14.5	77.4	0.094	0.011	0.185	23854.17722	15643.769	16163.85542
1/8/2017 1:30	14.48	77.3	0.094	0.066	0.126	23416.70886	15289.9696	15967.22892
1/8/2017 1:40	14.43	76	0.089	0.066	0.137	23009.62025	15147.72036	15851.56627
1/8/2017 1:50	14.28	74	0.088	0.044	0.13	22736.20253	15005.47112	15631.80723
1/8/2017 2:00	14.12	74.4	0.084	0.04	0.141	22183.29114	14684.49848	15400.48193
1/8/2017 2:10	14.13	74.7	0.082	0.048	0.108	22152.91139	14534.95441	15209.63855
1/8/2017 2:20	14.17	74.7	0.091	0.022	0.141	21721.51899	14060.79027	15076.62651
1/8/2017 2:30	14.27	74.7	0.092	0.055	0.115	21642.53165	13973.25228	15105.54217
1/8/2017 2:40	14.3	73.9	0.09	0.062	0.111	21612.1519	13703.34347	14799.03614
1/8/2017 2:50	14.31	72.7	0.092	0.048	0.126	21593.92405	13477.20365	14538.79518
1/8/2017 3:00	14.22	71.4	0.083	0.044	0.141	21247.59494	13334.95441	14666.0241
1/8/2017 3:10	14.07	72.4	0.089	0.029	0.204	21162.53165	13502.73556	14666.0241
1/8/2017 3:20	14.15	72.3	0.091	0.04	0.137	20773.67089	13371.42857	14613.9759
1/8/2017 3:30	14.03	73.1	0.086	0.059	0.2	20621.77215	13075.98784	14423.13253
1/8/2017 3:40	13.79	74.5	0.083	0.073	0.145	20694.68354	13127.05167	14330.60241
1/8/2017 3:50	13.68	75.2	0.087	0.037	0.159	20488.10127	13032.21884	14301.68675
1/8/2017 4:00	13.58	75.9	0.088	0.062	0.111	20615.6962	13061.39818	14365.3012
1/8/2017 4:10	13.59	76.2	0.086	0.037	0.134	20712.91139	13006.68693	14307.46988
1/8/2017 4:20	13.52	76.6	0.09	0.048	0.122	20749.36709	13043.16109	14105.06024
1/8/2017 4:30	13.47	76.5	0.092	0.073	0.145	20749.36709	12988.44985	14128.19277
1/8/2017 4:40	13.44	76.3	0.09	0.07	0.182	20682.53165	12930.09119	14093.49398
1/8/2017 4:50	13.43	75.3	0.106	0.04	0.119	20621.77215	12831.61094	14203.37349
1/8/2017 5:00	13.38	74.1	0.098	0.055	0.141	20773.67089	12868.08511	14307.46988
1/8/2017 5:10	13.36	73.7	0.1	0.077	0.137	20664.3038	12904.55927	14266.98795
1/8/2017 5:20	13.3	72.6	0.09	0.051	0.141	20700.75949	12988.44985	14457.83133
1/8/2017 5:30	13.19	72.7	0.09	0.055	0.141	20785.82278	13105.16717	14544.57831
1/8/2017 5:40	13.16	72.4	0.088	0.059	0.104	21253.67089	13200	14723.85542
1/8/2017 5:50	13.07	72.3	0.092	0.059	0.134	21849.11392	13535.56231	15128.6747
1/8/2017 6:00	12.99	72.5	0.094	0.044	0.141	22602.53165	14166.56535	15267.46988
1/8/2017 6:10	13.06	72.3	0.09	0.033	0.163	22736.20253	13991.48936	15128.6747
1/8/2017 6:20	13.24	70.8	0.084	0.077	0.156	22560	13750.75988	15018.79518
1/8/2017 6:30	13.26	69.98	0.091	0.04	0.174	22882.02532	13933.1307	14932.04819
1/8/2017 6:40	13.37	70.2	0.088	0.037	0.167	22657.21519	13783.58663	14602.40964
1/8/2017 6:50	13.61	68.45	0.09	0.048	0.171	21830.88608	13170.82067	14203.37349
1/8/2017 7:00	13.54	68.61	0.092	0.088	0.145	20785.82278	12488.7538	13867.95181
1/8/2017 7:10	13.54	68.95	0.09	0.044	0.152	20032.40506	12029.17933	12977.3494
1/8/2017 7:20	13.66	69.15	0.086	0.037	0.156	19692.1519	11981.76292	11895.90361
1/8/2017 7:30	13.8	68.01	0.092	0.062	0.126	19430.88608	11606.07903	10901.20482
1/8/2017 7:40	13.74	68.08	0.09	0.051	0.152	19522.02532	11438.29787	10519.51807
1/8/2017 7:50	13.47	68.88	0.091	0.106	0.111	19570.63291	11533.1307	10554.21687
1/8/2017 8:00	13.3	68.71	0.099	0.113	0.178	20117.46835	11704.55927	10560
1/8/2017 8:10	13.02	67.81	0.087	0.388	0.427	20220.75949	12273.55623	10704.57831
1/8/2017 8:20	12.4	69.58	0.085	2.229	2.218	20567.08861	12240.72948	10953.25301
1/8/2017 8:30	12.34	69.75	0.085	6.028	5.867	21593.92405	12568.99696	11271.3253
1/8/2017 8:40	12.39	69.08	0.087	11.26	10.76	22104.3038	12941.03343	11595.18072
1/8/2017 8:50	12.44	70.1	0.087	25.75	22.12	22316.96203	12922.79635	11861.20482
1/8/2017 9:00	13.2	69.08	0.093	51.31	36.6	22888.10127	13331.30699	12352.77108
1/8/2017 9:10	13.57	65.68	0.096	66.06	39.61	23580.75949	13714.28571	12607.22892
1/8/2017 9:20	13.82	64.97	0.088	81.4	43.31	24419.24051	13236.47416	12838.55422
1/8/2017 9:30	13.8	64.61	0.081	72.6	44.84	26017.21519	12382.97872	13665.54217
1/8/2017 9:40	13.85	64.84	0.08	116.6	65.76	26764.55696	12817.02128	14006.74699
1/8/2017 9:50	14.24	64.01	0.096	124.7	74.8	27293.16456	13243.769	14266.98795
1/8/2017 10:00	14.19	64.44	0.081	104.6	93.5	27973.67089	13619.45289	14498.31325
1/8/2017 10:10	14.39	64.47	0.08	154.4	117.8	29043.03797	14075.37994	14827.95181
1/8/2017 10:20	14.75	64.27	0.079	217	118.4	29662.78481	14516.71733	15128.6747
1/8/2017 10:30	14.87	64.94	0.079	161.9	122.5	30264.3038	14990.88146	15458.31325
1/8/2017 10:40	14.72	65.34	0.077	90.9	72.2	30853.67089	15220.66869	15718.55422
1/8/2017 10:50	14.69	65.04	0.081	183.8	125	31449.11392	15472.34043	16036.62651
1/8/2017 11:00	15.14	63.17	0.079	308.3	168.4	31601.01266	15771.42857	16186.98795
1/8/2017 11:10	15.28	61.77	0.081	149.7	113.7	31649.62025	16427.96353	16343.13253
1/8/2017 11:20	15.32	61.7	0.078	204.4	167.6	32135.6962	16530.09119	16314.21687
1/8/2017 11:30	15.42	61.1	0.08	167.3	144.3	32330.12658	16858.35866	16493.49398
1/8/2017 11:40	15.41	61.04	0.076	205.4	158	32743.29114	16942.24924	16904.09639
1/8/2017 11:50	15.66	60.2	0.075	283	131.4	32694.68354	17106.38298	17418.79518
1/8/2017 12:00	15.79	57.1	0.078	304.2	90.9	32561.01266	17040.72948	17239.51807
1/8/2017 12:10	15.89	56.59	0.076	311.9	95.2	32791.89873	17285.10638	17395.66265
1/8/2017 12:20	16.02	56.59	0.08	420.5	101.3	32804.05063	17252.27964	17395.66265
1/8/2017 12:30	16.11	55.96	0.077	344	121.7	32834.43038	17292.40122	17517.10843
1/8/2017 12:40	16.08	55.49	0.077	238.4	118.9	33138.22785	17146.50456	17644.33735
1/8/2017 12:50	16.14	56.16	0.078	297.4	100.6	33338.73418	16920.36474	17488.19277
1/8/2017 13:00	16.18	55.73	0.076	230.3	105.1	33484.55696	16584.80243	17453.49398
1/8/2017 13:10	16.13	55.96	0.079	329.4	142.1	33496.70886	17146.50456	17748.43373
1/8/2017 13:20	16.16	55.93	0.079	209.7	123.6	33277.97468	17113.67781	17881.44578
1/8/2017 13:30	15.98	56.96	0.078	244.6	114.3	33107.8481	17066.2614	17869.87952
1/8/2017 13:40	16.03	58.06	0.077	261.9	142.1	33205.06329	17128.26748	17846.74699
1/8/2017 13:50	15.96	57.96	0.077	232.2	125.7	33107.8481	17212.15805	17881.44578
1/8/2017 14:00	15.98	56.39	0.079	175.5	104.2	32743.29114	17259.57447	17765.78313
1/8/2017 14:10	16.07	57.06	0.075	298.8	108.6	32573.16456	16898.48024	17765.78313
1/8/2017 14:20	16.02	57.86	0.076	230.9	114.7	32305.82278	16876.59574	17655.90361
1/8/2017 14:30	15.75	59.07	0.078	227.5	118.7	32579.24051	16894.83283	17719.51807
1/8/2017 14:40	15.68	59.2	0.077	167.3	99.8	32141.77215	16898.48024	17551.80723
1/8/2017 14:50	15.65	59.7	0.077	204.5	85.4	32014.17722	16949.54407	17187.46988
1/8/2017 15:00	15.7	59.77	0.079	139.7	85.6	31880.50633	16810.94225	17164.33735
1/8/2017 15:10	15.58	60.3	0.075	86.3	83.4	31515.94937	16562.91793	17123.85542
1/8/2017 15:20	15.55	61.04	0.076	157.7	124.7	31285.06329	16424.31611	17013.9759
1/8/2017 15:30	15.73	60.67	0.076	251.4	223.2	31297.21519	16573.86018	16956.14458
1/8/2017 15:40	15.97	59.23	0.075	220.3	210	31133.16456	16489.9696	16909.87952
1/8/2017 15:50	15.83	60.1	0.074	140.4	138.3	31078.48101	16402.43161	16898.31325
1/8/2017 16:00	15.78	60.63	0.075	191.5	200.8	31181.77215	16355.0152	16869.39759
1/8/2017 16:10	15.8	60.63	0.076	133.4	139.1	31163.5443	16190.88146	16828.91566
1/8/2017 16:20	15.7	61.77	0.075	73.9	73.4	30233.92405	17077.20365	16788.43373
1/8/2017 16:30	15.64	63.57	0.075	141.6	156.1	29778.22785	17693.61702	16979.27711
1/8/2017 16:40	15.68	64.71	0.075	116	124.9	30252.1519	17919.75684	17008.19277
1/8/2017 16:50	15.74	65.34	0.073	214.7	242.9	30069.87342	17872.34043	17262.6506
1/8/2017 17:00	15.84	65.21	0.076	196.8	227.2	30732.1519	18113.06991	18112.77108
1/8/2017 17:10	15.85	64.74	0.074	183.4	211.4	31831.89873	18528.87538	19315.66265
1/8/2017 17:20	15.8	65.44	0.075	153.8	178.1	33265.82278	19699.69605	21120
1/8/2017 17:30	15.77	66.04	0.08	114.3	133.6	35969.62025	21614.58967	23664.57831
1/8/2017 17:40	15.7	68.18	0.074	97.2	112.3	38418.22785	22967.78116	24786.50602
1/8/2017 17:50	15.56	68.78	0.071	58.3	67.63	39256.70886	23624.31611	25012.04819
1/8/2017 18:00	15.4	70.1	0.068	26.82	28.13	40313.92405	24149.54407	25341.68675
1/8/2017 18:10	15.32	71.5	0.07	11.23	11.62	40629.87342	24127.65957	25399.51807
1/8/2017 18:20	15.25	72.3	0.069	3.411	3.627	40508.35443	23894.22492	25399.51807
1/8/2017 18:30	15.21	72.6	0.068	0.856	0.964	40617.72152	23992.70517	25272.28916
1/8/2017 18:40	15.2	72.9	0.071	0.231	0.208	41079.49367	24109.42249	25359.03614
1/8/2017 18:50	15.18	72.6	0.068	0.07	0.122	40988.35443	24003.64742	25428.43373
1/8/2017 19:00	15.19	72.8	0.07	0.048	0.085	41194.93671	24496.04863	25486.26506
1/8/2017 19:10	15.17	73.2	0.073	0.062	0.104	41237.46835	24627.35562	25544.09639
1/8/2017 19:20	15.18	72.9	0.073	0.055	0.108	41608.10127	24817.02128	25659.75904
1/8/2017 19:30	15.22	73.3	0.073	0.081	0.074	41662.78481	24831.61094	25653.9759
1/8/2017 19:40	15.22	74.4	0.069	0.048	0.082	41650.63291	24641.94529	25723.37349
1/8/2017 19:50	15.17	74.6	0.072	0.048	0.089	41796.4557	24656.53495	25729.15663
1/8/2017 20:00	15.18	74.7	0.072	0.066	0.111	41419.74684	24558.05471	25503.61446
1/8/2017 20:10	15.22	74.4	0.073	0.04	0.119	41085.56962	24729.48328	25474.6988
1/8/2017 20:20	15.24	73.9	0.077	0.044	0.13	41140.25316	24827.96353	25486.26506
1/8/2017 20:30	15.25	73.6	0.075	0.051	0.141	41079.49367	24780.54711	25474.6988
1/8/2017 20:40	15.3	74.4	0.073	0.073	0.122	40866.83544	24638.29787	25393.73494
1/8/2017 20:50	15.27	74.5	0.075	0.11	0.104	40982.27848	24722.18845	25544.09639
1/8/2017 21:00	15.27	74.7	0.074	0.084	0.119	40830.37975	24554.40729	25191.3253
1/8/2017 21:10	15.24	74.8	0.072	0.073	0.122	40587.34177	24587.23404	24850.12048
1/8/2017 21:20	15.29	74.7	0.072	0.095	0.13	40010.12658	24532.5228	24566.74699
1/8/2017 21:30	15.31	75.2	0.075	0.059	0.119	39469.36709	24007.29483	24474.21687
1/8/2017 21:40	15.3	75.5	0.075	0.055	0.152	38752.40506	23832.21884	24300.72289
1/8/2017 21:50	15.29	76.9	0.074	0.102	0.122	37889.62025	23573.25228	23982.6506
1/8/2017 22:00	15.18	77.5	0.076	0.051	0.104	37361.01266	23204.86322	23520
1/8/2017 22:10	15.14	78.5	0.073	0.051	0.178	36619.74684	22734.3465	23236.62651
1/8/2017 22:20	15.1	79	0.075	0.04	0.115	36267.34177	22413.37386	22878.07229
1/8/2017 22:30	15.09	79.1	0.078	0.055	0.141	35441.01266	21782.37082	22328.6747
1/8/2017 22:40	15.12	79	0.075	0.044	0.134	34900.25316	21286.32219	21935.42169
1/8/2017 22:50	15.23	76.9	0.078	0.055	0.141	33988.86076	21096.65653	21628.91566
1/8/2017 23:00	15.27	75.3	0.077	0.073	0.126	32664.3038	20556.83891	21091.08434
1/8/2017 23:10	15.29	73.8	0.074	0.051	0.145	31509.87342	20038.90578	20449.15663
1/8/2017 23:20	15.28	73.8	0.076	0.077	0.156	30221.77215	19448.02432	20009.63855
1/8/2017 23:30	15.18	73.1	0.074	0.084	0.082	29608.10127	18926.44377	19656.86747
1/8/2017 23:40	15.14	72.5	0.074	0.095	0.152	28751.39241	18466.8693	19200
1/8/2017 23:50	15.11	71.4	0.077	0.055	0.122	27754.93671	17700.91185	18506.0241
1/9/2017 0:00	15.11	71.3	0.076	0.033	0.156	27268.86076	17387.23404	17898.79518
1/9/2017 0:10	15.11	71.4	0.076	0.07	0.111	26746.32911	16880.24316	17453.49398
1/9/2017 0:20	15.08	71	0.074	0.062	0.152	25828.86076	16511.8541	17170.12048
1/9/2017 0:30	15.02	71.1	0.075	0.055	0.152	25294.17722	16081.45897	16898.31325
1/9/2017 0:40	15.05	71.1	0.078	0.059	0.134	24820.25316	15457.75076	16499.27711
1/9/2017 0:50	15.1	71.1	0.076	0.081	0.134	24455.6962	15286.32219	16192.77108
1/9/2017 1:00	15.09	71	0.072	0.066	0.137	23763.03797	14735.56231	15811.08434
1/9/2017 1:10	15.13	70.1	0.078	0.048	0.111	23210.12658	14596.96049	15620.24096
1/9/2017 1:20	15.12	69.34	0.074	0.07	0.119	22869.87342	14316.10942	15487.22892
1/9/2017 1:30	15.04	69.11	0.075	0.055	0.13	22444.55696	13874.77204	15169.15663
1/9/2017 1:40	15.01	69.57	0.074	0.066	0.137	22268.35443	13663.22188	15036.14458
1/9/2017 1:50	14.98	69.8	0.076	0.07	0.141	22116.4557	13582.97872	14955.18072
1/9/2017 2:00	14.97	68.97	0.072	0.055	0.145	22086.07595	13404.25532	14880
1/9/2017 2:10	14.99	69.14	0.074	0.051	0.137	22043.5443	13200	14810.60241
1/9/2017 2:20	14.94	69.57	0.079	0.077	0.145	21849.11392	12988.44985	14729.63855
1/9/2017 2:30	14.96	69.47	0.074	0.066	0.163	21557.46835	12937.38602	14613.9759
1/9/2017 2:40	14.99	68.54	0.074	0.091	0.171	21259.74684	12733.1307	14157.10843
1/9/2017 2:50	14.96	69.44	0.076	0.066	0.152	21162.53165	12638.29787	14070.36145
1/9/2017 3:00	15.02	70.2	0.075	0.062	0.145	21095.6962	12711.2462	13983.61446
1/9/2017 3:10	14.99	71.9	0.077	0.051	0.163	20943.79747	12751.36778	13850.60241
1/9/2017 3:20	14.97	72.9	0.073	0.084	0.137	20718.98734	12579.93921	13792.77108
1/9/2017 3:30	14.95	73	0.077	0.055	0.134	20646.07595	12426.74772	13746.50602
1/9/2017 3:40	14.91	72.8	0.073	0.055	0.204	20664.3038	12423.1003	13694.45783
1/9/2017 3:50	14.87	72.4	0.072	0.048	0.148	20433.41772	12481.45897	13729.15663
1/9/2017 4:00	14.88	72.1	0.075	0.066	0.134	20615.6962	12612.76596	13792.77108
1/9/2017 4:10	14.84	72.1	0.075	0.066	0.126	20482.02532	12455.92705	13856.38554
1/9/2017 4:20	14.8	72	0.073	0.066	0.152	20518.48101	12339.20973	13850.60241
1/9/2017 4:30	14.78	72.3	0.072	0.102	0.122	19594.93671	12474.16413	13769.63855
1/9/2017 4:40	14.81	72.1	0.073	0.055	0.108	19576.70886	12499.69605	13694.45783
1/9/2017 4:50	14.94	70.6	0.07	0.088	0.13	19637.46835	12616.41337	13682.89157
1/9/2017 5:00	14.98	71.3	0.075	0.059	0.145	19594.93671	12827.96353	13856.38554
1/9/2017 5:10	14.9	70.8	0.073	0.059	0.145	19898.73418	12820.66869	13948.91566
1/9/2017 5:20	14.92	70.6	0.072	0.059	0.185	19935.18987	12973.86018	13995.18072
1/9/2017 5:30	14.9	69.83	0.074	0.073	0.185	20093.16456	13159.87842	13995.18072
1/9/2017 5:40	14.9	69.5	0.076	0.07	0.126	20311.89873	13510.0304	14209.15663
1/9/2017 5:50	14.89	69.24	0.074	0.062	0.13	21162.53165	13882.06687	14839.51807
1/9/2017 6:00	14.93	69.1	0.074	0.055	0.152	22359.49367	14637.08207	15279.03614
1/9/2017 6:10	14.87	68.94	0.072	0.084	0.119	22584.3038	14604.25532	14960.96386
1/9/2017 6:20	14.85	68.8	0.076	0.048	0.122	22699.74684	14564.13374	14833.73494
1/9/2017 6:30	14.93	67.46	0.074	0.051	0.148	23179.74684	14939.81763	14781.68675
1/9/2017 6:40	14.93	67.03	0.072	0.088	0.111	23331.64557	15235.25836	14816.38554
1/9/2017 6:50	14.92	67.26	0.073	0.051	0.134	23137.21519	15144.07295	14746.98795
1/9/2017 7:00	14.9	67.27	0.076	0.084	0.115	23003.5443	15063.82979	14544.57831
1/9/2017 7:10	14.91	67.13	0.075	0.033	0.152	23295.18987	15417.62918	13954.6988
1/9/2017 7:20	14.91	67.1	0.074	0.088	0.134	23471.39241	15362.91793	13237.59036
1/9/2017 7:30	14.91	66.89	0.074	0.081	0.137	23331.64557	14972.64438	12584.09639
1/9/2017 7:40	14.91	65.93	0.075	0.051	0.156	23222.27848	14615.19757	11895.90361
1/9/2017 7:50	14.97	63.73	0.074	0.077	0.093	22651.13924	14494.83283	11525.78313
1/9/2017 8:00	14.91	63.23	0.07	0.088	0.134	23289.11392	14586.01824	11537.3494
1/9/2017 8:10	14.87	63.12	0.073	0.399	0.43	24042.53165	14968.99696	11670.36145
1/9/2017 8:20	14.88	62.69	0.077	1.061	1.042	24899.24051	15355.6231	11757.10843
1/9/2017 8:30	14.89	62.26	0.078	3.177	3.149	25798.48101	15869.90881	12086.74699
1/9/2017 8:40	14.97	61.72	0.075	6.16	6.075	26053.67089	16088.7538	12364.33735
1/9/2017 8:50	14.99	60.62	0.077	25.97	25	26223.79747	16515.50152	12526.26506
1/9/2017 9:00	15.07	59.22	0.075	47.19	42.81	26794.93671	16675.98784	12809.63855
1/9/2017 9:10	15.12	60.02	0.077	41.34	38.62	27511.89873	16924.01216	13012.04819
1/9/2017 9:20	15.2	60.46	0.077	79	69.85	27785.31646	17317.93313	13272.28916
1/9/2017 9:30	15.37	59.59	0.074	145.3	99.1	28034.43038	17518.54103	13451.56627
1/9/2017 9:40	15.51	59.09	0.076	168.1	88.5	28538.73418	17974.46809	13694.45783
1/9/2017 9:50	15.58	58.05	0.077	206.7	123.1	28872.91139	18550.75988	13989.39759
1/9/2017 10:00	15.74	57.88	0.077	236.9	112.3	29401.51899	18944.68085	14070.36145
1/9/2017 10:10	15.85	57.65	0.075	246	93.8	30173.16456	19145.28875	14457.83133
1/9/2017 10:20	15.85	57.78	0.077	286	92.5	30665.31646	19382.37082	14677.59036
1/9/2017 10:30	15.97	58.88	0.076	349	120.6	32050.63291	19648.63222	14741.20482
1/9/2017 10:40	16.06	59.95	0.075	387.8	138.4	32105.31646	19779.93921	14897.3494
1/9/2017 10:50	16.17	59.62	0.075	367.7	107.9	32518.48101	19790.88146	15099.75904
1/9/2017 11:00	16.31	59.82	0.074	417	142.9	32755.44304	19878.41945	15221.20482
1/9/2017 11:10	16.4	59.42	0.076	419.7	127.3	33660.75949	20257.75076	15527.71084
1/9/2017 11:20	16.4	59.22	0.077	384.4	107.1	33691.13924	20513.06991	15822.6506
1/9/2017 11:30	16.45	58.58	0.074	371	120.3	33964.55696	20491.18541	15897.83133
1/9/2017 11:40	16.69	57.14	0.075	490.9	172	33745.82278	20677.20365	15851.56627
1/9/2017 11:50	16.77	56.68	0.079	279.9	171.8	33879.49367	20618.84498	15747.46988
1/9/2017 12:00	16.61	57.48	0.078	226.8	185.5	33770.12658	20305.16717	15805.3012
1/9/2017 12:10	16.62	58.21	0.076	290.5	197.1	33685.06329	20487.53799	16198.55422
1/9/2017 12:20	16.75	57.84	0.078	374.2	206.4	33818.73418	20801.21581	16372.04819
1/9/2017 12:30	16.92	58.58	0.077	491	209.1	34019.24051	21220.66869	16464.57831
1/9/2017 12:40	16.92	60.38	0.077	452.4	188.9	33818.73418	21392.09726	16574.45783
1/9/2017 12:50	16.86	61.01	0.075	574	210.6	34025.31646	21315.50152	16580.24096
1/9/2017 13:00	16.76	62.05	0.074	504.7	170.5	34371.64557	21034.65046	16713.25301
1/9/2017 13:10	16.57	62.62	0.075	441.5	172.4	34535.6962	21060.18237	16724.81928
1/9/2017 13:20	16.59	62.58	0.075	460	137.4	34426.32911	21093.00912	16782.6506
1/9/2017 13:30	16.73	62.08	0.075	462.5	114.3	33976.70886	21111.2462	16724.81928
1/9/2017 13:40	16.94	60.31	0.077	493.4	98.2	33624.3038	20954.40729	16684.33735
1/9/2017 13:50	16.95	61.01	0.073	510.1	93.2	33332.65823	20761.09422	16314.21687
1/9/2017 14:00	16.99	60.28	0.078	498.4	91.9	33259.74684	20702.73556	16331.56627
1/9/2017 14:10	16.99	60.48	0.073	486.8	86.2	32992.40506	20779.33131	16458.79518
1/9/2017 14:20	16.91	60.85	0.077	426.8	85.2	32579.24051	20888.7538	16522.40964
1/9/2017 14:30	16.77	62.05	0.074	307.4	90.3	32372.65823	21176.8997	16852.04819
1/9/2017 14:40	16.6	64.65	0.073	208	89.6	32579.24051	21093.00912	16713.25301
1/9/2017 14:50	16.25	67.19	0.075	148.9	119.4	32518.48101	21060.18237	16609.15663
1/9/2017 15:00	16.27	67.06	0.074	223.9	157.2	32317.97468	21034.65046	16533.9759
1/9/2017 15:10	16.34	66.79	0.075	325.9	249.9	32324.05063	21005.47112	16597.59036
1/9/2017 15:20	16.41	66.86	0.073	416	363.5	31947.34177	21012.76596	16481.92771
1/9/2017 15:30	16.44	67.16	0.073	385.2	373.2	31965.56962	21114.89362	16314.21687
1/9/2017 15:40	16.5	66.69	0.072	386.9	398.3	31898.73418	20768.38906	16227.46988
1/9/2017 15:50	16.67	65.59	0.075	292.3	306.3	31758.98734	20502.12766	16273.73494
1/9/2017 16:00	16.3	69.26	0.073	183.7	188	31522.02532	20203.03951	16256.38554
1/9/2017 16:10	16.17	69.03	0.073	170.5	172	31181.77215	20290.57751	16181.20482
1/9/2017 16:20	16.17	70.6	0.074	217	223.5	31418.73418	20454.71125	16198.55422
1/9/2017 16:30	16.12	71	0.073	164.5	169.5	31072.40506	20305.16717	16267.95181
1/9/2017 16:40	16.16	68.32	0.073	135	139.4	31388.35443	20144.68085	16215.90361
1/9/2017 16:50	16.07	71.1	0.074	142.3	150	31552.40506	20221.2766	16533.9759
1/9/2017 17:00	15.87	71	0.073	161.9	175.5	32038.48101	20680.85106	17181.68675
1/9/2017 17:10	15.92	70.4	0.07	190.2	213.7	33393.41772	21282.67477	17997.10843
1/9/2017 17:20	15.81	70.6	0.072	118.2	129.1	35112.91139	22008.51064	20096.38554
1/9/2017 17:30	15.66	71.1	0.072	32.8	34.01	37774.17722	23646.20061	22826.0241
1/9/2017 17:40	15.59	71.9	0.074	10.41	10.73	40593.41772	25451.67173	24237.10843
1/9/2017 17:50	15.53	72.4	0.069	7.92	8.32	42853.67089	26844.9848	24936.86747
1/9/2017 18:00	15.46	72.5	0.069	6.705	7.08	43254.68354	26793.92097	25069.87952
1/9/2017 18:10	15.42	72.1	0.073	4.604	4.851	43163.5443	26717.32523	25231.80723
1/9/2017 18:20	15.42	72.4	0.071	2.302	2.325	43333.67089	26859.57447	25613.49398
1/9/2017 18:30	15.37	72.7	0.073	0.926	0.99	43752.91139	26950.75988	25636.62651
1/9/2017 18:40	15.37	72.6	0.076	0.194	0.241	43357.97468	26578.7234	25474.6988
1/9/2017 18:50	15.39	73.3	0.075	0.044	0.108	43163.5443	26491.18541	25642.40964
1/9/2017 19:00	15.32	73.7	0.074	0.051	0.108	43108.86076	26465.6535	25573.01205
1/9/2017 19:10	15.32	73.6	0.074	0.051	0.1	43121.01266	26458.35866	25734.93976
1/9/2017 19:20	15.29	73.6	0.074	0.066	0.119	43218.22785	26246.80851	25665.54217
1/9/2017 19:30	15.29	73.4	0.075	0.066	0.104	43042.02532	26213.98176	25266.50602
1/9/2017 19:40	15.31	73.6	0.075	0.059	0.052	42507.34177	26144.68085	25168.19277
1/9/2017 19:50	15.33	73.8	0.075	0.062	0.13	42294.68354	26141.03343	25237.59036
1/9/2017 20:00	15.36	74.4	0.069	0.037	0.145	42124.55696	25933.1307	25243.37349
1/9/2017 20:10	15.3	75.9	0.074	0.022	0.13	42592.40506	26075.37994	25457.3494
1/9/2017 20:20	15.22	76.4	0.072	0.04	0.156	42519.49367	26206.68693	25509.39759
1/9/2017 20:30	15.16	76.4	0.071	0.033	0.208	42446.58228	26203.03951	25422.6506
1/9/2017 20:40	15.14	76	0.068	0.051	0.148	42355.44304	26057.14286	25607.71084
1/9/2017 20:50	15.12	75.8	0.072	0.062	0.134	41984.81013	25871.12462	25544.09639
1/9/2017 21:00	15.12	75.6	0.076	0.066	0.137	41796.4557	25809.11854	25231.80723
1/9/2017 21:10	15.09	76	0.071	0.084	0.089	41267.8481	25681.45897	24925.3012
1/9/2017 21:20	15.07	76.8	0.071	0.04	0.137	41043.03797	25524.62006	24427.95181
1/9/2017 21:30	15.04	76.9	0.075	0.055	0.111	40502.27848	25258.35866	24248.6747
1/9/2017 21:40	15.09	77.2	0.072	0.073	0.093	39682.02532	24926.44377	24156.14458
1/9/2017 21:50	15.1	76.9	0.076	0.077	0.137	38849.62025	24536.17021	23832.28916
1/9/2017 22:00	15.1	76.5	0.074	0.062	0.122	38521.51899	23854.10334	23230.84337
1/9/2017 22:10	15.06	76.4	0.073	0.073	0.152	38205.56962	23372.64438	22669.87952
1/9/2017 22:20	15.05	76.4	0.071	0.048	0.115	37719.49367	22898.48024	22322.89157
1/9/2017 22:30	15.02	76.2	0.071	0.073	0.122	36814.17722	22387.84195	22137.83133
1/9/2017 22:40	14.96	75.9	0.073	0.055	0.096	35483.5443	22012.15805	21721.44578
1/9/2017 22:50	14.91	75.9	0.072	0.048	0.137	34620.75949	21545.28875	21154.6988
1/9/2017 23:00	14.91	76.1	0.071	0.051	0.141	33539.24051	20990.88146	20663.13253
1/9/2017 23:10	14.86	76.1	0.073	0.091	0.108	32251.13924	20567.78116	20067.46988
1/9/2017 23:20	14.83	76	0.07	0.07	0.148	31424.81013	19889.3617	19483.37349
1/9/2017 23:30	14.78	76.3	0.071	0.062	0.122	30318.98734	19396.96049	19176.86747
1/9/2017 23:40	14.74	76.9	0.076	0.07	0.096	29784.3038	18897.26444	18586.98795
1/9/2017 23:50	14.67	77	0.076	0.048	0.156	29115.94937	18262.61398	18153.25301
1/10/2017 0:00	14.61	76.9	0.076	0.066	0.104	28386.83544	17697.26444	17551.80723
1/10/2017 0:10	14.51	78	0.074	0.033	0.13	27712.40506	17274.16413	17077.59036
1/10/2017 0:20	14.49	78.9	0.077	0.066	0.145	27098.73418	16942.24924	16742.16867
1/10/2017 0:30	14.47	79	0.076	0.033	0.13	26424.3038	16551.97568	16360.48193
1/10/2017 0:40	14.48	78.6	0.077	0.04	0.115	25907.8481	16198.17629	16152.28916
1/10/2017 0:50	14.47	78.7	0.075	0.04	0.159	25318.48101	15607.29483	15973.01205
1/10/2017 1:00	14.42	79	0.077	0.062	0.122	25051.13924	15308.20669	15649.15663
1/10/2017 1:10	14.41	79.3	0.078	0.055	0.148	24637.97468	14844.9848	15313.73494
1/10/2017 1:20	14.43	79.5	0.082	0.033	0.178	24358.48101	14491.18541	15250.12048
1/10/2017 1:30	14.45	79.3	0.08	0.055	0.111	23908.86076	14305.16717	14932.04819
1/10/2017 1:40	14.51	79.2	0.082	0.037	0.137	23507.8481	14122.79635	14428.91566
1/10/2017 1:50	14.56	79.2	0.08	0.022	0.182	23222.27848	13980.54711	14400
1/10/2017 2:00	14.59	78.9	0.08	0.048	0.152	22906.32911	13790.88146	14174.45783
1/10/2017 2:10	14.67	78.9	0.081	0.033	0.174	22681.51899	13663.22188	14018.31325
1/10/2017 2:20	14.67	78.9	0.082	0.026	0.145	22541.77215	13407.90274	14006.74699
1/10/2017 2:30	14.66	78.6	0.08	0.048	0.178	22572.1519	13181.76292	14024.09639
1/10/2017 2:40	14.64	78.6	0.08	0.048	0.156	22535.6962	13313.06991	13948.91566
1/10/2017 2:50	14.64	78.4	0.079	0.044	0.163	22468.86076	13207.29483	13729.15663
1/10/2017 3:00	14.62	78.1	0.076	0.04	0.152	22383.79747	13116.10942	13781.20482
1/10/2017 3:10	14.55	78.2	0.074	0.062	0.148	22250.12658	13251.06383	13688.6747
1/10/2017 3:20	14.53	78.1	0.074	0.059	0.163	22219.74684	13116.10942	13619.27711
1/10/2017 3:30	14.53	78.6	0.074	0.051	0.152	22165.06329	13229.17933	13642.40964
1/10/2017 3:40	14.5	79.2	0.076	0.081	0.148	21940.25316	13207.29483	13717.59036
1/10/2017 3:50	14.44	79.4	0.08	0.073	0.108	21782.27848	13185.41033	13642.40964
1/10/2017 4:00	14.4	79.1	0.08	0.048	0.156	21843.03797	13137.99392	13590.36145
1/10/2017 4:10	14.45	79.1	0.08	0.059	0.122	21770.12658	12948.32827	13549.87952
1/10/2017 4:20	14.39	78.9	0.078	0.04	0.126	21678.98734	13057.75076	13457.3494
1/10/2017 4:30	14.37	78.5	0.079	0.048	0.13	21527.08861	13210.94225	13630.84337
1/10/2017 4:40	14.33	78.1	0.075	0.015	0.197	21928.10127	13200	13758.07229
1/10/2017 4:50	14.28	77.9	0.077	0.07	0.163	22049.62025	13331.30699	13665.54217
1/10/2017 5:00	14.31	78	0.075	0.048	0.208	21891.64557	13407.90274	13573.01205
1/10/2017 5:10	14.29	78.7	0.076	0.044	0.115	22007.08861	13251.06383	13596.14458
1/10/2017 5:20	14.2	78.8	0.08	0.026	0.122	22134.68354	13557.44681	14012.53012
1/10/2017 5:30	14.27	78.9	0.078	0.081	0.148	22444.55696	13619.45289	13995.18072
1/10/2017 5:40	14.34	78.9	0.078	0.04	0.152	22566.07595	13856.53495	14018.31325
1/10/2017 5:50	14.37	79.2	0.081	0.059	0.178	23526.07595	14407.29483	14492.53012
1/10/2017 6:00	14.33	79.4	0.081	0.04	0.115	24212.65823	14943.46505	14723.85542
1/10/2017 6:10	14.33	79.1	0.081	0.044	0.156	24382.78481	14866.8693	14694.93976
1/10/2017 6:20	14.25	78.9	0.082	0.062	0.148	24753.41772	14994.52888	14533.01205
1/10/2017 6:30	14.3	78.8	0.078	0.059	0.171	25306.32911	15001.82371	14527.22892
1/10/2017 6:40	14.37	78.6	0.08	0.081	0.152	25421.77215	15271.73252	14440.48193
1/10/2017 6:50	14.47	78.6	0.076	0.081	0.1	25111.89873	15173.25228	14371.08434
1/10/2017 7:00	14.46	78.8	0.079	0.055	0.204	25124.05063	15432.21884	14301.68675
1/10/2017 7:10	14.45	78.7	0.079	0.051	0.148	25032.91139	15913.67781	13717.59036
1/10/2017 7:20	14.44	78.7	0.081	0.081	0.111	24984.3038	15829.78723	12896.38554
1/10/2017 7:30	14.33	78.3	0.078	0.088	0.078	24777.72152	15527.05167	12115.66265
1/10/2017 7:40	14.3	77.7	0.081	0.055	0.134	24565.06329	15206.07903	11664.57831
1/10/2017 7:50	14.12	77.5	0.08	0.102	0.148	24182.27848	14881.45897	11456.38554
1/10/2017 8:00	12.93	77.5	0.08	0.124	0.185	24947.8481	14972.64438	11248.19277
1/10/2017 8:10	12.41	78.5	0.078	0.63	0.634	25689.11392	15362.91793	11265.54217
1/10/2017 8:20	12.13	78.6	0.081	2.167	2.325	26053.67089	15891.79331	11473.73494
1/10/2017 8:30	11.8	79.3	0.079	5.19	5.211	26284.55696	16165.34954	11919.03614
1/10/2017 8:40	11.72	80	0.074	11.91	11.62	26655.18987	16675.98784	12190.84337
1/10/2017 8:50	11.74	80.2	0.074	17.44	16.87	27080.50633	16767.17325	12294.93976
1/10/2017 9:00	11.54	80.1	0.074	25.28	24.26	27997.97468	17095.44073	12670.84337
1/10/2017 9:10	11.46	80.9	0.079	28.94	27.78	28666.32911	17493.00912	13197.10843
1/10/2017 9:20	11.64	80.8	0.082	38.24	34.34	28951.89873	17868.69301	13677.10843
1/10/2017 9:30	11.93	80.2	0.074	134.1	64.64	29462.27848	18335.56231	13821.68675
1/10/2017 9:40	12.38	79	0.081	164.5	57.69	29984.81013	18492.40122	13839.03614
1/10/2017 9:50	13.22	77.3	0.079	191.1	54.9	30227.8481	18780.54711	14053.01205
1/10/2017 10:00	14.45	74	0.077	233	69.06	31169.62025	19097.87234	14457.83133
1/10/2017 10:10	14.97	67.32	0.078	291.5	103.1	31825.82278	19272.94833	14746.98795
1/10/2017 10:20	15.41	66.39	0.08	337.4	126.8	32062.78481	19353.19149	14862.6506
1/10/2017 10:30	15.45	66.89	0.077	330.1	98.3	32700.75949	19831.00304	15261.68675
1/10/2017 10:40	15.41	67.76	0.077	314.4	72.8	33284.05063	19907.59878	15446.74699
1/10/2017 10:50	15.32	67.76	0.074	329.6	71.2	33399.49367	19878.41945	15857.3494
1/10/2017 11:00	15.43	67.69	0.077	356.5	73.3	33569.62025	20192.09726	16042.40964
1/10/2017 11:10	15.59	65.69	0.077	357.7	76.9	33849.11392	20454.71125	15920.96386
1/10/2017 11:20	15.46	65.52	0.076	300.7	96.8	34468.86076	20914.28571	16302.6506
1/10/2017 11:30	15.54	66.12	0.076	363.2	121.4	34827.34177	21111.2462	16377.83133
1/10/2017 11:40	15.68	65.52	0.076	413.9	108	34711.89873	21045.59271	16285.3012
1/10/2017 11:50	15.81	64.99	0.074	410	89.8	34474.93671	20903.34347	16227.46988
1/10/2017 12:00	15.73	65.62	0.073	420.7	114.5	34292.65823	20866.8693	16036.62651
1/10/2017 12:10	15.8	65.25	0.076	473.1	108.1	34760.50633	21260.79027	16279.51807
1/10/2017 12:20	15.84	63.89	0.076	450.4	123.2	35240.50633	21370.21277	16337.3494
1/10/2017 12:30	15.93	64.09	0.076	414.6	128.4	35337.72152	21388.44985	16441.44578
1/10/2017 12:40	16.01	63.68	0.074	488.5	110.5	35775.18987	21235.25836	16412.53012
1/10/2017 12:50	16.03	63.58	0.078	518.1	108.6	35538.22785	21443.16109	16372.04819
1/10/2017 13:00	16.09	63.45	0.074	475	138.3	35355.94937	21195.13678	16360.48193
1/10/2017 13:10	16.2	64.05	0.073	521.9	123.1	35106.83544	21198.78419	16701.68675
1/10/2017 13:20	16.24	63.68	0.077	496.8	95.8	35386.32911	21023.70821	16938.79518
1/10/2017 13:30	16.22	64.15	0.075	484.2	82.7	35374.17722	20885.10638	16869.39759
1/10/2017 13:40	16.39	63.55	0.079	484.9	86.7	35088.60759	20885.10638	16586.0241
1/10/2017 13:50	16.26	64.15	0.076	473.6	78.1	34930.63291	20830.39514	16505.06024
1/10/2017 14:00	16.28	64.05	0.076	461.8	78.6	34979.24051	21107.59878	16643.85542
1/10/2017 14:10	16.32	64.02	0.078	458.8	77.2	35131.13924	21162.31003	16846.26506
1/10/2017 14:20	16.58	63.15	0.076	449.7	84	34669.36709	21198.78419	17008.19277
1/10/2017 14:30	16.23	64.52	0.077	436.7	103.3	34335.18987	21136.77812	17002.40964
1/10/2017 14:40	16.27	64.22	0.076	418.6	136.9	34250.12658	21140.42553	16869.39759
1/10/2017 14:50	16.22	64.25	0.078	329.8	158.6	34195.44304	21180.54711	16828.91566
1/10/2017 15:00	16.05	64.29	0.075	160.1	132.6	34237.97468	21162.31003	16701.68675
1/10/2017 15:10	15.82	65.32	0.075	180.7	173.7	33940.25316	21257.14286	16956.14458
1/10/2017 15:20	15.83	65.45	0.076	188.5	190.2	33490.63291	21388.44985	16701.68675
1/10/2017 15:30	15.82	66.09	0.075	186.6	183.6	33636.4557	21202.43161	16638.07229
1/10/2017 15:40	15.81	68.32	0.073	370.4	390.6	33587.8481	20819.45289	16620.72289
1/10/2017 15:50	15.91	68.56	0.076	369.9	401.8	33314.43038	20527.65957	16406.74699
1/10/2017 16:00	16.03	68.36	0.077	332.3	365.6	33472.40506	20432.82675	16053.9759
1/10/2017 16:10	16.02	68.22	0.078	297.5	332.7	33654.68354	20549.54407	16181.20482
1/10/2017 16:20	16.04	67.79	0.077	145.3	159.4	34037.46835	20564.13374	16320
1/10/2017 16:30	15.72	68.62	0.077	52.75	50.59	34128.60759	20761.09422	16244.81928
1/10/2017 16:40	15.63	69.53	0.075	158.5	192.4	34207.59494	20757.44681	16233.25301
1/10/2017 16:50	15.78	69.93	0.077	236	266.8	34061.77215	20958.05471	16620.72289
1/10/2017 17:00	15.69	69.33	0.078	167.2	195.1	34007.08861	20804.86322	17314.6988
1/10/2017 17:10	15.61	69.36	0.08	123.6	147.4	35131.13924	21275.37994	18563.85542
1/10/2017 17:20	15.51	69.63	0.077	99.7	120.1	36656.20253	22252.88754	20246.74699
1/10/2017 17:30	15.44	69.69	0.078	79.5	96.9	39147.34177	23974.46809	23161.44578
1/10/2017 17:40	15.33	70.2	0.075	59.64	73.7	42136.70886	25725.22796	24572.53012
1/10/2017 17:50	15.19	70.9	0.076	40.94	50.57	44056.70886	26556.83891	25376.38554
1/10/2017 18:00	15.06	71.4	0.079	16.86	17.78	44263.29114	26640.72948	25573.01205
1/10/2017 18:10	14.88	72.7	0.077	8.24	8.4	44524.55696	26903.34347	25723.37349
1/10/2017 18:20	14.69	73.2	0.076	4.337	4.476	44603.5443	27133.1307	25856.38554
1/10/2017 18:30	14.12	75.2	0.092	1.684	1.706	44627.8481	27049.24012	25925.78313
1/10/2017 18:40	13.62	76.7	0.077	0.362	0.419	44451.64557	26870.51672	25867.95181
1/10/2017 18:50	13.23	78	0.075	0.059	0.119	44056.70886	26684.49848	25908.43373
1/10/2017 19:00	12.89	79	0.08	0.077	0.104	44014.17722	26717.32523	25920
1/10/2017 19:10	12.61	80	0.074	0.059	0.089	43740.75949	26691.79331	25775.42169
1/10/2017 19:20	12.25	81.1	0.076	0.073	0.104	43953.41772	26629.78723	25474.6988
1/10/2017 19:30	12.07	81.8	0.072	0.062	0.089	43807.59494	26451.06383	25364.81928
1/10/2017 19:40	11.95	82.3	0.076	0.084	0.082	43272.91139	26294.22492	25035.18072
1/10/2017 19:50	11.89	82.5	0.075	0.07	0.096	42859.74684	26009.72644	24803.85542
1/10/2017 20:00	11.83	82.8	0.073	0.051	0.096	42908.35443	25958.66261	25110.36145
1/10/2017 20:10	11.73	83	0.071	0.048	0.1	43370.12658	26250.45593	25312.77108
1/10/2017 20:20	11.84	83.2	0.069	0.037	0.111	43758.98734	26199.3921	25341.68675
1/10/2017 20:30	11.45	83.6	0.084	0.066	0.104	43376.20253	26308.81459	25295.42169
1/10/2017 20:40	11.14	83.6	0.087	0.051	0.111	43005.56962	26265.04559	25260.72289
1/10/2017 20:50	11.37	84.3	0.087	0.055	0.096	42683.5443	26137.38602	25330.12048
1/10/2017 21:00	11.31	84.1	0.083	0.062	0.108	41960.50633	25874.77204	25168.19277
1/10/2017 21:10	11.02	84.9	0.085	0.026	0.104	41741.77215	25597.56839	24907.95181
1/10/2017 21:20	10.85	85.2	0.084	0.073	0.119	41249.62025	25353.19149	24636.14458
1/10/2017 21:30	11.01	86.3	0.082	0.066	0.074	40976.20253	25086.93009	24358.55422
1/10/2017 21:40	10.99	86.1	0.082	0.062	0.078	40380.75949	24933.7386	23959.51807
1/10/2017 21:50	11.17	86	0.084	0.04	0.096	39809.62025	24612.76596	24034.6988
1/10/2017 22:00	11.35	85.9	0.081	0.04	0.152	38995.44304	24200.6079	23294.45783
1/10/2017 22:10	11.44	85.2	0.088	0.044	0.085	38448.60759	23959.87842	22889.63855
1/10/2017 22:20	11.13	84.6	0.084	0.026	0.145	37962.53165	23493.00912	22623.61446
1/10/2017 22:30	10.71	85.8	0.081	0.073	0.089	37124.05063	22905.77508	22374.93976
1/10/2017 22:40	10.63	86	0.085	0.037	0.134	36376.70886	22318.54103	21941.20482
1/10/2017 22:50	10.56	86.2	0.085	0.073	0.126	35732.65823	21953.79939	21507.46988
1/10/2017 23:00	10.41	86.2	0.086	0.077	0.126	34699.74684	21056.53495	20986.98795
1/10/2017 23:10	10.16	86.8	0.085	0.044	0.082	33800.50633	20524.01216	20408.6747
1/10/2017 23:20	10.41	87	0.083	0.055	0.074	32907.34177	19823.70821	19946.0241
1/10/2017 23:30	10.39	86.3	0.085	0.077	0.174	31935.18987	19444.3769	19546.98795
1/10/2017 23:40	10.13	86.5	0.083	0.073	0.108	30956.96203	19134.3465	19119.03614
1/10/2017 23:50	10.24	86.5	0.088	0.066	0.096	29772.1519	18525.22796	18662.16867
1/11/2017 0:00	10.25	85.9	0.086	0.073	0.122	29115.94937	18087.53799	18234.21687
1/11/2017 0:10	10.15	85.5	0.085	0.066	0.108	28593.41772	17733.7386	17916.14458
1/11/2017 0:20	10.05	85.5	0.087	0.033	0.159	27955.44304	17285.10638	17517.10843
1/11/2017 0:30	10.15	85.3	0.086	0.084	0.134	27457.21519	16931.30699	17129.63855
1/11/2017 0:40	10.19	84.7	0.089	0.055	0.141	26904.3038	16402.43161	16649.63855
1/11/2017 0:50	9.98	84.6	0.089	0.055	0.134	26126.58228	15869.90881	16366.26506
1/11/2017 1:00	9.84	84.6	0.085	0.07	0.085	25689.11392	15589.05775	15938.31325
1/11/2017 1:10	9.62	84.6	0.085	0.062	0.126	25324.55696	15191.48936	15759.03614
1/11/2017 1:20	9.83	84.7	0.087	0.026	0.115	24966.07595	14874.16413	15550.84337
1/11/2017 1:30	10.12	84.9	0.086	0.055	0.115	24704.81013	14520.36474	15047.71084
1/11/2017 1:40	10.22	84.6	0.089	0.055	0.13	24340.25316	14257.75076	14758.55422
1/11/2017 1:50	9.93	84.6	0.087	0.081	0.137	23829.87342	14122.79635	14613.9759
1/11/2017 2:00	9.63	85	0.082	0.088	0.13	23617.21519	14035.25836	14457.83133
1/11/2017 2:10	9.82	84.8	0.088	0.051	0.145	23204.05063	13659.57447	14382.6506
1/11/2017 2:20	10.02	83.1	0.088	0.07	0.148	23143.29114	13663.22188	14197.59036
1/11/2017 2:30	10.22	82.6	0.089	0.051	0.111	23021.77215	13502.73556	14151.3253
1/11/2017 2:40	10.24	82.3	0.085	0.084	0.126	22924.55696	13258.35866	13995.18072
1/11/2017 2:50	10.07	83.1	0.087	0.059	0.137	22766.58228	13218.23708	13873.73494
1/11/2017 3:00	9.79	83	0.084	0.04	0.096	22693.67089	13269.30091	13943.13253
1/11/2017 3:10	9.1	84	0.084	0.048	0.122	22438.48101	13251.06383	13908.43373
1/11/2017 3:20	8.93	84.3	0.082	0.07	0.119	22329.11392	13112.46201	13908.43373
1/11/2017 3:30	8.95	84	0.086	0.055	0.126	22256.20253	13178.1155	13839.03614
1/11/2017 3:40	9.28	83	0.082	0.081	0.148	22152.91139	13097.87234	13682.89157
1/11/2017 3:50	9.41	83.4	0.081	0.062	0.13	22140.75949	13024.92401	13619.27711
1/11/2017 4:00	9.23	85.3	0.087	0.055	0.126	22055.6962	13013.98176	13625.06024
1/11/2017 4:10	9.49	85.4	0.085	0.077	0.174	22080	13024.92401	13694.45783
1/11/2017 4:20	9.67	84.8	0.087	0.044	0.182	22092.1519	12977.5076	13573.01205
1/11/2017 4:30	9.92	83.2	0.086	0.077	0.119	22122.53165	12988.44985	13601.92771
1/11/2017 4:40	9.55	81.6	0.083	0.07	0.111	22116.4557	13006.68693	13636.62651
1/11/2017 4:50	9.29	81.9	0.088	0.059	0.119	22201.51899	13178.1155	13775.42169
1/11/2017 5:00	9.59	80.7	0.085	0.088	0.1	22310.88608	13090.57751	13706.0241
1/11/2017 5:10	9.7	79	0.084	0.084	0.134	22250.12658	13236.47416	13758.07229
1/11/2017 5:20	9.54	76.2	0.085	0.062	0.115	22371.64557	13218.23708	13810.12048
1/11/2017 5:30	9.27	74.3	0.083	0.062	0.119	22766.58228	13535.56231	13995.18072
1/11/2017 5:40	9.07	77.3	0.082	0.066	0.13	23076.4557	13484.49848	14105.06024
1/11/2017 5:50	8.78	79.2	0.084	0.048	0.156	23246.58228	13907.59878	14400
1/11/2017 6:00	8.91	81.6	0.085	0.07	0.119	24273.41772	14403.64742	14683.37349
1/11/2017 6:10	8.87	81.1	0.084	0.059	0.145	24473.92405	14403.64742	14452.04819
1/11/2017 6:20	8.98	78.9	0.083	0.066	0.211	24565.06329	14203.03951	14284.33735
1/11/2017 6:30	9.19	76.1	0.082	0.091	0.1	24449.62025	14133.7386	14168.6747
1/11/2017 6:40	9.33	76.5	0.086	0.073	0.126	24164.05063	14035.25836	13972.04819
1/11/2017 6:50	9.4	77.3	0.087	0.113	0.13	23586.83544	13659.57447	13682.89157
1/11/2017 7:00	9.21	79.4	0.083	0.062	0.141	22474.93671	13130.69909	13150.84337
1/11/2017 7:10	8.97	80.7	0.085	0.066	0.137	21484.55696	12922.79635	12410.60241
1/11/2017 7:20	9.4	80.5	0.086	0.077	0.145	20949.87342	12415.80547	11433.25301
1/11/2017 7:30	9.72	79	0.089	0.084	0.126	20810.12658	12204.25532	10588.91566
1/11/2017 7:40	10.1	77.4	0.085	0.044	0.141	21071.39241	12255.31915	10184.09639
1/11/2017 7:50	10.4	74.1	0.082	0.073	0.115	21156.4557	12390.27356	10039.51807
1/11/2017 8:00	10.17	66.83	0.085	0.135	0.134	21843.03797	12919.14894	10265.06024
1/11/2017 8:10	9.86	67.53	0.082	0.761	0.705	22474.93671	13240.12158	10438.55422
1/11/2017 8:20	9.65	69.43	0.079	3.729	3.694	22948.86076	13524.62006	10629.39759
1/11/2017 8:30	9.38	67.13	0.084	9.33	9.05	23459.24051	13874.77204	10831.80723
1/11/2017 8:40	9.44	67.33	0.083	17.67	16.97	23963.5443	14235.86626	11144.09639
1/11/2017 8:50	9.2	66.82	0.084	24.76	23.16	24656.20253	14589.66565	11491.08434
1/11/2017 9:00	9.57	66.13	0.085	67.35	60.83	25403.5443	15012.76596	11624.09639
1/11/2017 9:10	9.68	68.23	0.083	90.5	75.3	25822.78481	15446.80851	11959.51807
1/11/2017 9:20	9.34	71.1	0.083	111.8	82.1	26539.74684	16158.05471	12439.51807
1/11/2017 9:30	9.02	73.1	0.084	142.2	80	27171.64557	16526.44377	12838.55422
1/11/2017 9:40	9.24	67.27	0.084	169.9	70.4	27785.31646	16891.18541	13353.25301
1/11/2017 9:50	9.93	66.77	0.086	190.7	61.5	28423.29114	17441.94529	13567.22892
1/11/2017 10:00	10.42	64.57	0.085	218.6	56.99	29176.70886	17766.56535	14186.0241
1/11/2017 10:10	10.74	65.9	0.085	238.8	54.17	29529.11392	18105.77508	14457.83133
1/11/2017 10:20	10.74	66.77	0.085	253.7	52.79	30209.62025	18386.62614	14920.48193
1/11/2017 10:30	10.9	65.4	0.082	257.4	54.77	30950.88608	18908.20669	15244.33735
1/11/2017 10:40	11.43	64.14	0.088	288	60.4	31509.87342	19232.82675	15504.57831
1/11/2017 10:50	12.05	63.34	0.086	202.4	76.8	31898.73418	19659.57447	15799.51807
1/11/2017 11:00	12.76	60.4	0.081	297.2	81.6	32621.77215	19896.65653	16065.54217
1/11/2017 11:10	12.95	58.86	0.085	337.3	78.9	33089.62025	19903.95137	16215.90361
1/11/2017 11:20	13.49	57.29	0.086	343.5	84.8	33162.53165	20097.26444	16400.96386
1/11/2017 11:30	13.88	57.36	0.085	384.9	82.8	33290.12658	20345.28875	16360.48193
1/11/2017 11:40	14.37	56.62	0.083	426.2	78.8	33502.78481	20629.78723	16447.22892
1/11/2017 11:50	14.9	53.92	0.083	430.2	71.4	33697.21519	20626.13982	16499.27711
1/11/2017 12:00	15.99	54.12	0.081	438.8	73.3	33861.26582	20793.92097	16794.21687
1/11/2017 12:10	16.75	53.26	0.084	446.8	77.8	33934.17722	20954.40729	16846.26506
1/11/2017 12:20	17.31	53.69	0.083	453.3	81.2	34061.77215	20961.70213	16927.22892
1/11/2017 12:30	17.88	51.32	0.083	457.3	83.9	34037.46835	21038.29787	17037.10843
1/11/2017 12:40	18.07	51.72	0.084	368.7	95.4	33964.55696	21147.72036	17135.42169
1/11/2017 12:50	18.14	51.95	0.082	375.8	117.6	33885.56962	20571.42857	17071.80723
1/11/2017 13:00	18.24	50.35	0.083	456.5	135.4	33691.13924	20239.51368	16886.74699
1/11/2017 13:10	18.38	47.88	0.084	487.1	158.3	33964.55696	20115.50152	17054.45783
1/11/2017 13:20	18.44	47.81	0.085	499.2	176.6	33928.10127	20122.79635	17054.45783
1/11/2017 13:30	18.5	47.35	0.084	414.6	162.1	33764.05063	19940.42553	17060.24096
1/11/2017 13:40	18.48	46.98	0.082	324.1	204.8	33788.35443	20305.16717	17025.54217
1/11/2017 13:50	18.57	47.41	0.085	361.9	248.3	33915.94937	20170.21277	16886.74699
1/11/2017 14:00	18.7	46.91	0.089	312.4	238.3	33563.5443	20166.56535	16794.21687
1/11/2017 14:10	18.68	46.64	0.087	280.8	222.4	33800.50633	20086.32219	16736.38554
1/11/2017 14:20	18.56	44.6	0.085	306.6	215.9	33381.26582	20089.9696	16626.50602
1/11/2017 14:30	18.66	44.74	0.084	353.1	224.4	33120	20283.28267	16580.24096
1/11/2017 14:40	18.65	44.77	0.082	317.4	215.4	33041.01266	20188.44985	16568.6747
1/11/2017 14:50	18.94	45.04	0.085	402.6	280.7	32828.35443	20079.02736	16533.9759
1/11/2017 15:00	19.02	44.17	0.087	391.9	332	32816.20253	20170.21277	16522.40964
1/11/2017 15:10	19.04	44.84	0.085	361.8	348.9	32749.36709	20224.92401	16493.49398
1/11/2017 15:20	19.1	45.61	0.084	347.8	355.2	32415.18987	20057.14286	16383.61446
1/11/2017 15:30	19.2	45.74	0.084	345.6	365.9	32281.51899	20006.07903	16279.51807
1/11/2017 15:40	19.3	45.14	0.083	329	354.6	32038.48101	19976.8997	16273.73494
1/11/2017 15:50	19.44	44.84	0.085	315.7	344.3	31813.67089	19590.27356	16267.95181
1/11/2017 16:00	19.48	45.8	0.089	269	292.6	31910.88608	19634.04255	16077.10843
1/11/2017 16:10	19.45	46.27	0.084	249.7	272.7	31898.73418	19674.16413	15915.18072
1/11/2017 16:20	19.44	45.37	0.088	177	188.4	31868.35443	19324.01216	15845.78313
1/11/2017 16:30	19.23	45	0.084	95.8	98	31862.27848	19218.23708	16077.10843
1/11/2017 16:40	19.01	45.33	0.085	98.2	100.2	31819.74684	19302.12766	16134.93976
1/11/2017 16:50	18.88	48.4	0.085	126.2	130.2	32081.01266	19254.71125	16244.81928
1/11/2017 17:00	18.67	48.4	0.086	103.6	105.5	32354.43038	19531.91489	16614.93976
1/11/2017 17:10	18.63	46.43	0.086	103.4	109.7	33198.98734	20075.37994	17522.89157
1/11/2017 17:20	18.63	45.56	0.084	98.7	108	34487.08861	20706.38298	19292.53012
1/11/2017 17:30	18.47	45.36	0.088	75.3	84	36905.31646	22012.15805	22328.6747
1/11/2017 17:40	18.28	46.9	0.09	48.89	53.91	39785.31646	23959.87842	23820.72289
1/11/2017 17:50	17.89	50.04	0.085	31.33	33.01	41644.55696	25320.36474	24387.46988
1/11/2017 18:00	17.7	51.71	0.086	19.01	19.7	42896.20253	25604.86322	24682.40964
1/11/2017 18:10	17.62	54.94	0.087	9.47	9.82	43716.4557	25696.04863	25150.84337
1/11/2017 18:20	17.08	57.21	0.085	4.015	4.146	43570.63291	25732.5228	25301.20482
1/11/2017 18:30	16.8	57.84	0.084	1.237	1.298	43564.55696	25783.58663	25237.59036
1/11/2017 18:40	16.83	57.98	0.086	0.264	0.326	43740.75949	25717.93313	25133.49398
1/11/2017 18:50	16.65	58.05	0.085	0.073	0.126	43582.78481	25655.92705	25220.24096
1/11/2017 19:00	16.33	59.85	0.084	0.04	0.104	43327.59494	25520.97264	25295.42169
1/11/2017 19:10	16.44	60.55	0.086	0.066	0.134	43382.27848	25502.73556	25312.77108
1/11/2017 19:20	16.28	62.28	0.084	0.055	0.111	43522.02532	25440.72948	25411.08434
1/11/2017 19:30	16.06	64.55	0.083	0.077	0.089	43479.49367	25531.91489	25405.3012
1/11/2017 19:40	16.03	65.96	0.083	0.055	0.122	43382.27848	25455.31915	25399.51807
1/11/2017 19:50	15.78	67.09	0.085	0.07	0.111	42811.13924	25590.27356	25411.08434
1/11/2017 20:00	15.84	66.59	0.083	0.062	0.134	42902.27848	25510.0304	25306.98795
1/11/2017 20:10	15.98	65.22	0.084	0.073	0.119	43455.18987	25349.54407	25653.9759
1/11/2017 20:20	15.77	66.72	0.088	0.084	0.122	43856.20253	25429.78723	25891.08434
1/11/2017 20:30	15.15	71.7	0.088	0.051	0.13	43230.37975	25553.79939	25734.93976
1/11/2017 20:40	14.53	74.1	0.085	0.051	0.159	42932.65823	25798.17629	25555.66265
1/11/2017 20:50	14.06	75.2	0.083	0.073	0.137	42507.34177	25831.00304	25457.3494
1/11/2017 21:00	13.79	74	0.084	0.051	0.171	42282.53165	25827.35562	25266.50602
1/11/2017 21:10	13.92	73.1	0.085	0.066	0.141	42124.55696	25838.29787	24873.25301
1/11/2017 21:20	13.09	71.4	0.09	0.07	0.089	41778.22785	25520.97264	24670.84337
1/11/2017 21:30	12.7	73.3	0.086	0.055	0.096	41267.8481	25612.15805	24260.24096
1/11/2017 21:40	13.02	74.1	0.086	0.048	0.1	40313.92405	25473.55623	24115.66265
1/11/2017 21:50	13.22	74	0.089	0.062	0.119	39633.41772	24787.84195	24092.53012
1/11/2017 22:00	13.4	73.4	0.085	0.066	0.104	39159.49367	24328.26748	23849.63855
1/11/2017 22:10	13.2	68.09	0.085	0.026	0.104	39116.96203	24164.13374	23803.37349
1/11/2017 22:20	12.67	67.42	0.087	0.04	0.152	38454.68354	23875.98784	23288.6747
1/11/2017 22:30	12.8	68.22	0.086	0.059	0.108	37579.74684	23376.29179	22583.13253
1/11/2017 22:40	12.65	71.6	0.085	0.037	0.137	36583.29114	22748.93617	22039.51807
1/11/2017 22:50	12.38	73.9	0.084	0.062	0.126	35781.26582	22227.35562	21524.81928
1/11/2017 23:00	12.14	76.5	0.085	0.048	0.093	35052.1519	21632.82675	20894.45783
1/11/2017 23:10	11.85	76.6	0.085	0.084	0.096	33988.86076	21089.3617	20200.48193
1/11/2017 23:20	11.89	75.3	0.086	0.051	0.115	32840.50633	20582.37082	19922.89157
1/11/2017 23:30	12.03	70.1	0.086	0.055	0.104	31916.96203	19973.25228	19396.62651
1/11/2017 23:40	12.21	69.99	0.085	0.051	0.134	31017.72152	19597.56839	19153.73494
1/11/2017 23:50	12.1	71.7	0.085	0.091	0.078	30124.55696	19276.59574	18835.66265
1/12/2017 0:00	11.57	72	0.084	0.07	0.1	29243.5443	18740.42553	17968.19277
1/12/2017 0:10	11.42	69.69	0.091	0.051	0.148	28265.31646	18375.68389	17372.53012
1/12/2017 0:20	11.27	70.9	0.085	0.048	0.111	27688.10127	17843.16109	17233.73494
1/12/2017 0:30	11.14	72.8	0.088	0.051	0.145	27098.73418	17431.00304	17048.6747
1/12/2017 0:40	10.68	74	0.087	0.073	0.078	26734.17722	16774.46809	16562.89157
1/12/2017 0:50	10.55	73.2	0.087	0.081	0.119	25992.91139	16303.95137	16140.72289
1/12/2017 1:00	10.4	72.9	0.085	0.055	0.122	25616.20253	16066.8693	15967.22892
1/12/2017 1:10	10.65	71.2	0.086	0.051	0.104	25336.70886	15796.96049	15770.60241
1/12/2017 1:20	10.8	71.4	0.088	0.029	0.156	24820.25316	15490.57751	15493.01205
1/12/2017 1:30	10.61	72.5	0.085	0.084	0.13	24346.32911	15041.94529	15203.85542
1/12/2017 1:40	9.9	76.1	0.083	0.077	0.104	23775.18987	14826.74772	15047.71084
1/12/2017 1:50	9.62	76.8	0.083	0.081	0.156	23793.41772	14786.62614	14932.04819
1/12/2017 2:00	10.01	76.5	0.086	0.084	0.137	23659.74684	14527.65957	15018.79518
1/12/2017 2:10	10.19	75.8	0.087	0.084	0.137	23471.39241	14392.70517	14781.68675
1/12/2017 2:20	10.12	74.4	0.085	0.07	0.134	23234.43038	14195.74468	14671.80723
1/12/2017 2:30	10.11	74.8	0.083	0.088	0.082	23137.21519	13914.89362	14556.14458
1/12/2017 2:40	9.96	76.1	0.088	0.022	0.185	22657.21519	13907.59878	14417.3494
1/12/2017 2:50	9.75	76.5	0.086	0.04	0.141	22523.5443	13951.36778	14371.08434
1/12/2017 3:00	9.81	76	0.092	0.055	0.119	22456.70886	13871.12462	14238.07229
1/12/2017 3:10	9.98	75.1	0.084	0.044	0.111	22298.73418	13845.59271	14105.06024
1/12/2017 3:20	9.91	76.1	0.084	0.073	0.171	22347.34177	13925.83587	14076.14458
1/12/2017 3:30	9.53	76.5	0.082	0.051	0.141	22237.97468	13794.52888	14047.22892
1/12/2017 3:40	9.16	76.9	0.084	0.051	0.115	22219.74684	13812.76596	14024.09639
1/12/2017 3:50	9.06	77	0.086	0.081	0.089	22158.98734	13696.04863	14024.09639
1/12/2017 4:00	9.21	76.7	0.081	0.07	0.104	22067.8481	13750.75988	14012.53012
1/12/2017 4:10	9.25	75.4	0.09	0.073	0.167	22140.75949	13706.99088	14041.44578
1/12/2017 4:20	9.14	75	0.087	0.059	0.115	22067.8481	13743.46505	14186.0241
1/12/2017 4:30	9.23	74.9	0.082	0.084	0.115	21812.65823	13787.23404	14110.84337
1/12/2017 4:40	9.52	74.2	0.073	0.077	0.152	21612.1519	13831.00304	13966.26506
1/12/2017 4:50	9.67	73.2	0.077	0.048	0.152	21727.59494	13801.82371	14099.27711
1/12/2017 5:00	9.54	72	0.077	0.073	0.104	21897.72152	14017.02128	14486.74699
1/12/2017 5:10	10.03	70.4	0.076	0.04	0.111	21867.34177	13896.65653	14671.80723
1/12/2017 5:20	10.12	69.3	0.078	0.051	0.104	22001.01266	14097.26444	14764.33735
1/12/2017 5:30	10.33	69	0.075	0.059	0.13	22426.32911	14348.93617	14706.50602
1/12/2017 5:40	10.57	68.23	0.076	0.051	0.145	22936.70886	14400	14851.08434
1/12/2017 5:50	10.48	67.39	0.076	0.066	0.122	23374.17722	14746.50456	15198.07229
1/12/2017 6:00	10.53	67.79	0.077	0.07	0.119	24261.26582	15596.35258	15469.87952
1/12/2017 6:10	10.7	68.16	0.075	0.048	0.126	24662.27848	15454.10334	15250.12048
1/12/2017 6:20	10.85	68.36	0.074	0.055	0.13	24917.46835	15534.3465	15169.15663
1/12/2017 6:30	11.11	67.8	0.077	0.033	0.156	24795.94937	15705.77508	14862.6506
1/12/2017 6:40	11.22	68.54	0.075	0.066	0.141	25117.97468	15775.07599	14972.53012
1/12/2017 6:50	11.42	68.8	0.074	0.066	0.111	25446.07595	15993.92097	14891.56627
1/12/2017 7:00	11.59	69.31	0.074	0.026	0.163	25093.67089	16168.99696	14585.06024
1/12/2017 7:10	11.55	70.8	0.076	0.051	0.137	25245.56962	16329.48328	14243.85542
1/12/2017 7:20	11.55	71.1	0.076	0.091	0.134	24996.4557	16271.12462	13359.03614
1/12/2017 7:30	11.24	72.1	0.075	0.084	0.104	24710.88608	15698.48024	12497.3494
1/12/2017 7:40	11.17	73.4	0.078	0.059	0.137	24528.60759	15618.23708	11797.59036
1/12/2017 7:50	10.89	75.7	0.077	0.044	0.111	24309.87342	15490.57751	11421.68675
1/12/2017 8:00	10.85	77.8	0.076	0.081	0.126	24692.65823	15592.70517	11479.51807
1/12/2017 8:10	11.09	77.7	0.078	0.139	0.219	25640.50633	15982.97872	11658.79518
1/12/2017 8:20	11.26	77.5	0.076	0.49	0.464	25865.31646	16489.9696	11994.21687
1/12/2017 8:30	11.51	78.6	0.078	1.585	1.539	26728.10127	16854.71125	12104.09639
1/12/2017 8:40	11.62	78.8	0.078	2.829	2.845	27116.96203	17182.97872	12329.63855
1/12/2017 8:50	11.66	81.6	0.078	4.798	4.647	27572.65823	17354.40729	12659.27711
1/12/2017 9:00	13.5	83.7	0.074	10.05	9.61	28496.20253	17711.8541	12902.16867
1/12/2017 9:10	13.34	79.5	0.076	16.41	15.69	29201.01266	17974.46809	12954.21687
1/12/2017 9:20	14.09	79.9	0.073	37.99	38.14	29705.31646	18525.22796	13335.90361
1/12/2017 9:30	14.75	75.6	0.079	58.42	59.21	30112.40506	19024.92401	13717.59036
1/12/2017 9:40	14.84	75.3	0.079	39.54	39.65	30701.77215	19137.99392	14290.12048
1/12/2017 9:50	15.06	74.7	0.074	47.41	46.76	31783.29114	19338.60182	13515.18072
1/12/2017 10:00	15.22	74.2	0.074	108.2	98.6	32147.8481	19969.60486	13515.18072
1/12/2017 10:10	15.53	74.1	0.078	289.6	195	32372.65823	20297.87234	13948.91566
1/12/2017 10:20	16.03	73	0.077	365.4	223.8	33010.63291	20564.13374	14290.12048
1/12/2017 10:30	16.62	71.5	0.08	409.3	223.9	33411.64557	20797.56839	14556.14458
1/12/2017 10:40	16.97	67.21	0.079	328	195.8	33484.55696	21067.4772	14637.10843
1/12/2017 10:50	16.86	64.47	0.077	183.8	175.4	33399.49367	21326.44377	14799.03614
1/12/2017 11:00	16.92	64.47	0.077	199.9	190.7	34256.20253	21516.10942	14914.6988
1/12/2017 11:10	17.02	68.81	0.077	228.3	217.6	34675.44304	21651.06383	14984.09639
1/12/2017 11:20	16.91	74.1	0.08	253.3	235.6	34857.72152	21899.08815	14978.31325
1/12/2017 11:30	16.63	75.2	0.079	254.4	227.4	35544.3038	22106.99088	15018.79518
1/12/2017 11:40	16.71	75.1	0.075	391.1	188.2	35914.93671	22092.40122	15047.71084
1/12/2017 11:50	17.04	74.1	0.076	444.5	116.9	35702.27848	22220.06079	15215.42169
1/12/2017 12:00	17.15	71.7	0.076	353.9	125.2	35246.58228	22147.11246	15099.75904
1/12/2017 12:10	17.12	73.3	0.077	373.4	221.2	35562.53165	22143.46505	15273.25301
1/12/2017 12:20	17.02	73.7	0.076	577.5	299.8	36151.89873	22209.11854	15591.3253
1/12/2017 12:30	17.26	73.4	0.071	606.9	245.8	36571.13924	22446.20061	15706.98795
1/12/2017 12:40	17.23	72.9	0.075	502.4	272.8	36838.48101	22165.34954	16481.92771
1/12/2017 12:50	17.09	73.2	0.072	334.2	292.8	36613.67089	21220.66869	16950.36145
1/12/2017 13:00	17.13	73.4	0.072	634.9	329.2	35665.82278	21260.79027	17002.40964
1/12/2017 13:10	17.43	71.5	0.073	666.8	329.7	35805.56962	21016.41337	17054.45783
1/12/2017 13:20	17.51	70.4	0.073	709	375.7	35823.79747	21056.53495	17094.93976
1/12/2017 13:30	17.61	69.81	0.076	466.6	336	35501.77215	20720.97264	16967.71084
1/12/2017 13:40	17.42	70.3	0.074	433.7	311.5	35331.64557	20476.59574	16909.87952
1/12/2017 13:50	17.29	70.2	0.074	337.7	189	34991.39241	20443.769	16805.78313
1/12/2017 14:00	17.05	71.6	0.072	233.1	204.2	35283.03797	20538.60182	16730.60241
1/12/2017 14:10	16.86	72.9	0.072	401	255.6	35076.4557	20389.05775	16666.98795
1/12/2017 14:20	16.93	73	0.074	480	258.8	35052.1519	20447.41641	16649.63855
1/12/2017 14:30	16.88	73.3	0.075	439.7	259.2	34790.88608	21020.06079	16603.37349
1/12/2017 14:40	16.83	73.6	0.073	458.6	334.5	34080	21600	16470.36145
1/12/2017 14:50	16.84	73.6	0.074	416.2	348.2	33824.81013	21479.63526	16308.43373
1/12/2017 15:00	16.7	72.4	0.071	319	298.9	33824.81013	21479.63526	16244.81928
1/12/2017 15:10	16.64	71.9	0.072	274.6	276.7	33685.06329	21370.21277	16296.86747
1/12/2017 15:20	16.8	73	0.074	161	162.6	33284.05063	21406.68693	16447.22892
1/12/2017 15:30	16.66	72.9	0.072	123.2	122.9	33235.44304	21311.8541	16262.16867
1/12/2017 15:40	16.55	72.8	0.072	125.1	126.1	33545.31646	21129.48328	16077.10843
1/12/2017 15:50	16.52	73.6	0.072	207.3	212.1	33514.93671	21009.11854	15909.39759
1/12/2017 16:00	16.6	73.4	0.072	182.4	187.6	33010.63291	20618.84498	16100.24096
1/12/2017 16:10	16.47	73.7	0.073	174.4	179.4	33144.3038	20363.52584	16100.24096
1/12/2017 16:20	16.51	74.8	0.07	135.4	139.5	33229.36709	20334.3465	16082.89157
1/12/2017 16:30	16.4	74.4	0.073	142.4	148.8	32943.79747	20305.16717	16013.49398
1/12/2017 16:40	16.38	73.9	0.073	137.2	146	33077.46835	20341.64134	16256.38554
1/12/2017 16:50	16.39	74.1	0.072	145.2	158.5	32919.49367	20283.28267	16453.01205
1/12/2017 17:00	16.3	74.3	0.069	104.3	111.9	33107.8481	20582.37082	16857.83133
1/12/2017 17:10	16.21	75.8	0.073	70.4	74.6	34067.8481	21180.54711	17950.84337
1/12/2017 17:20	16.06	76.8	0.07	65.17	68.05	35513.92405	21760.48632	19477.59036
1/12/2017 17:30	16.03	77.6	0.072	61.82	64.9	37968.60759	23248.63222	22270.84337
1/12/2017 17:40	15.92	77.6	0.067	46.3	47.95	41316.4557	25075.98784	23895.90361
1/12/2017 17:50	15.88	78.6	0.073	27.8	28.38	43187.8481	26549.54407	24907.95181
1/12/2017 18:00	15.82	79.1	0.074	20.7	21.14	43655.6962	26571.42857	25075.66265
1/12/2017 18:10	15.74	79.4	0.078	12.32	12.59	44214.68354	26713.67781	25283.85542
1/12/2017 18:20	15.67	79.6	0.07	3.858	3.894	44251.13924	26706.38298	25509.39759
1/12/2017 18:30	15.55	79.5	0.074	1.362	1.435	44646.07595	26669.90881	25775.42169
1/12/2017 18:40	15.53	80.1	0.066	0.359	0.389	44463.79747	26691.79331	25596.14458
1/12/2017 18:50	15.45	80.9	0.074	0.059	0.167	44330.12658	26826.74772	25520.96386
1/12/2017 19:00	15.39	81.7	0.071	0.048	0.145	44123.5443	26881.45897	25544.09639
1/12/2017 19:10	15.29	82.3	0.074	0.048	0.096	44245.06329	26739.20973	25561.44578
1/12/2017 19:20	15.26	82.3	0.072	0.037	0.104	44232.91139	26677.20365	25729.15663
1/12/2017 19:30	15.12	82	0.069	0.077	0.108	43892.65823	26680.85106	25549.87952
1/12/2017 19:40	15.12	82.4	0.073	0.026	0.082	43394.43038	26538.60182	25440
1/12/2017 19:50	15.12	82.9	0.077	0.062	0.085	43461.26582	26607.90274	25486.26506
1/12/2017 20:00	15.08	83.5	0.076	0.066	0.159	43424.81013	26407.29483	25393.73494
1/12/2017 20:10	15.13	83.5	0.07	0.048	0.115	43594.93671	26600.6079	25619.27711
1/12/2017 20:20	15.13	83.5	0.072	0.048	0.167	43801.51899	26772.03647	25573.01205
1/12/2017 20:30	15.1	83.5	0.071	0.062	0.134	43716.4557	26812.15805	25596.14458
1/12/2017 20:40	15.07	83.6	0.072	0.055	0.13	43467.34177	26695.44073	25636.62651
1/12/2017 20:50	15.06	83.7	0.074	0.055	0.13	42920.50633	26516.71733	25700.24096
1/12/2017 21:00	15.01	83.7	0.073	0.051	0.137	42647.08861	26283.28267	25642.40964
1/12/2017 21:10	15.04	83.7	0.074	0.077	0.13	42373.67089	26316.10942	25422.6506
1/12/2017 21:20	15.04	83.5	0.074	0.055	0.126	41972.65823	25947.72036	25191.3253
1/12/2017 21:30	15.1	83.5	0.073	0.059	0.137	41352.91139	25867.4772	24919.51807
1/12/2017 21:40	15.12	83.6	0.074	0.048	0.145	40848.60759	25491.79331	24688.19277
1/12/2017 21:50	15.15	83.4	0.077	0.051	0.152	40070.88608	24875.37994	24156.14458
1/12/2017 22:00	15.15	83.3	0.077	0.048	0.137	39305.31646	24452.27964	23791.80723
1/12/2017 22:10	15.15	83.3	0.076	0.04	0.145	38946.83544	24149.54407	23658.79518
1/12/2017 22:20	15.18	83.3	0.08	0.077	0.137	38649.11392	23919.75684	23334.93976
1/12/2017 22:30	15.19	83	0.08	0.051	0.126	37676.96203	23354.40729	22854.93976
1/12/2017 22:40	15.2	83.1	0.08	0.07	0.104	36771.64557	22697.87234	22282.40964
1/12/2017 22:50	15.18	83.3	0.079	0.062	0.141	35671.89873	22147.11246	21744.57831
1/12/2017 23:00	15.18	83.6	0.075	0.04	0.093	34553.92405	21384.80243	21235.66265
1/12/2017 23:10	15.17	83.8	0.074	0.044	0.152	33721.51899	20841.33739	20882.89157
1/12/2017 23:20	15.16	83.9	0.077	0.062	0.096	32876.96203	20246.80851	20356.62651
1/12/2017 23:30	15.16	83.9	0.073	0.048	0.137	31983.79747	19652.27964	19784.09639
1/12/2017 23:40	15.18	83.8	0.078	0.055	0.156	31035.94937	19163.52584	19234.6988
1/12/2017 23:50	15.16	83.7	0.077	0.073	0.13	30325.06329	18769.60486	18783.61446
1/13/2017 0:00	15.18	83.6	0.079	0.048	0.148	29401.51899	18284.49848	18413.49398
1/13/2017 0:10	15.17	83.7	0.08	0.073	0.122	28556.96203	17748.32827	18118.55422
1/13/2017 0:20	15.18	83.7	0.075	0.051	0.148	27639.49367	17412.76596	17661.68675
1/13/2017 0:30	15.2	83.9	0.076	0.062	0.141	26740.25316	16920.36474	16921.44578
1/13/2017 0:40	15.17	84.1	0.08	0.051	0.13	26661.26582	16562.91793	16701.68675
1/13/2017 0:50	15.13	84.2	0.08	0.059	0.148	26065.82278	16034.04255	16308.43373
1/13/2017 1:00	15.09	84.6	0.081	0.055	0.13	25731.64557	15771.42857	16013.49398
1/13/2017 1:10	15.02	84.8	0.08	0.048	0.185	25160.50633	15614.58967	15643.37349
1/13/2017 1:20	14.94	85.2	0.083	0.037	0.185	24631.89873	15078.41945	15475.66265
1/13/2017 1:30	14.9	85.4	0.074	0.055	0.141	24431.39241	14593.31307	15290.60241
1/13/2017 1:40	14.9	85.4	0.074	0.066	0.145	24012.1519	14534.95441	15325.3012
1/13/2017 1:50	14.89	85.5	0.073	0.026	0.141	23787.34177	14348.93617	15192.28916
1/13/2017 2:00	14.86	85.7	0.075	0.044	0.137	23580.75949	14093.61702	14937.83133
1/13/2017 2:10	14.87	85.7	0.076	0.033	0.159	23453.16456	13816.41337	14827.95181
1/13/2017 2:20	14.83	85.9	0.08	0.062	0.171	23441.01266	14137.38602	14706.50602
1/13/2017 2:30	14.81	85.9	0.08	0.044	0.193	23258.73418	13841.94529	14585.06024
1/13/2017 2:40	14.79	86	0.077	0.055	0.148	23204.05063	13666.8693	14376.86747
1/13/2017 2:50	14.84	86.1	0.076	0.055	0.152	22754.43038	13535.56231	14070.36145
1/13/2017 3:00	14.85	85.9	0.084	0.055	0.159	22353.41772	13520.97264	13937.3494
1/13/2017 3:10	14.8	86	0.079	0.037	0.159	22499.24051	13495.44073	13972.04819
1/13/2017 3:20	14.71	86.2	0.08	0.059	0.122	22450.63291	13630.39514	13995.18072
1/13/2017 3:30	14.61	86.5	0.08	0.055	0.13	22444.55696	13572.03647	13960.48193
1/13/2017 3:40	14.38	86.1	0.075	0.04	0.182	22395.94937	13582.97872	13867.95181
1/13/2017 3:50	14.37	86.1	0.076	0.048	0.159	22237.97468	13739.81763	13914.21687
1/13/2017 4:00	14.19	85.4	0.075	0.044	0.13	22316.96203	13604.86322	13769.63855
1/13/2017 4:10	14.04	85.4	0.072	0.04	0.148	22286.58228	13458.96657	13642.40964
1/13/2017 4:20	13.88	85.6	0.074	0.059	0.126	22183.29114	13542.85714	13659.75904
1/13/2017 4:30	13.77	85.7	0.073	0.066	0.119	22086.07595	13440.72948	13682.89157
1/13/2017 4:40	13.73	86	0.079	0.055	0.137	22049.62025	13305.77508	13706.0241
1/13/2017 4:50	13.65	85.3	0.076	0.033	0.178	22177.21519	13422.4924	13688.6747
1/13/2017 5:00	13.64	85.4	0.078	0.055	0.119	22566.07595	13608.51064	13734.93976
1/13/2017 5:10	13.55	84.8	0.075	0.062	0.159	22517.46835	13765.34954	13920
1/13/2017 5:20	13.71	85	0.078	0.044	0.108	22754.43038	13867.4772	14238.07229
1/13/2017 5:30	13.75	84.6	0.072	0.051	0.148	22888.10127	13911.2462	14313.25301
1/13/2017 5:40	13.54	84.7	0.075	0.055	0.178	23131.13924	14275.98784	14278.55422
1/13/2017 5:50	13.5	86.1	0.077	0.037	0.189	24018.22785	14633.43465	14694.93976
1/13/2017 6:00	13.37	85	0.071	0.055	0.171	24601.51899	15377.5076	14949.39759
1/13/2017 6:10	13.32	85.9	0.075	0.059	0.167	24868.86076	15370.21277	14880
1/13/2017 6:20	13.34	85.5	0.073	0.048	0.126	25166.58228	15413.98176	14781.68675
1/13/2017 6:30	13.2	85.7	0.075	0.048	0.13	25367.08861	15789.66565	14486.74699
1/13/2017 6:40	13.2	85.5	0.073	0.033	0.178	25683.03797	15778.7234	14434.6988
1/13/2017 6:50	13.2	85.2	0.075	0.062	0.134	25512.91139	15734.95441	14376.86747
1/13/2017 7:00	13.15	84.7	0.074	0.07	0.163	25421.77215	15705.77508	14365.3012
1/13/2017 7:10	13.07	84.5	0.073	0.048	0.148	25488.60759	16154.40729	13798.55422
1/13/2017 7:20	13.07	84.2	0.075	0.066	0.126	25482.53165	15961.09422	12913.73494
1/13/2017 7:30	13.02	83.8	0.073	0.051	0.126	25093.67089	15413.98176	11907.46988
1/13/2017 7:40	13	83.8	0.074	0.048	0.159	24735.18987	15275.37994	11138.31325
1/13/2017 7:50	12.88	83.6	0.072	0.044	0.167	24303.79747	15176.8997	10930.12048
1/13/2017 8:00	12.82	83.7	0.075	0.07	0.148	24540.75949	15217.02128	10768.19277
1/13/2017 8:10	12.77	83.7	0.072	0.223	0.278	25257.72152	15388.44985	10964.81928
1/13/2017 8:20	12.73	83.4	0.074	0.992	1.009	25579.74684	15906.38298	11097.83133
1/13/2017 8:30	12.76	83.5	0.071	2.5	2.518	26041.51899	16603.03951	11415.90361
1/13/2017 8:40	12.79	83.4	0.076	5.958	6.038	26764.55696	17004.25532	11849.63855
1/13/2017 8:50	12.86	83.4	0.073	10.5	10.63	26910.37975	17303.34347	12040.48193
1/13/2017 9:00	13.03	83.5	0.069	14.89	15.14	27530.12658	17551.36778	12404.81928
1/13/2017 9:10	13.18	83.3	0.073	19.19	19.56	27991.89873	18335.56231	11913.25301
1/13/2017 9:20	13.28	82.8	0.073	20.02	20.35	28168.10127	19192.70517	11624.09639
1/13/2017 9:30	13.49	82.6	0.072	26.85	27.33	28563.03797	19758.05471	11733.9759
1/13/2017 9:40	13.59	83.1	0.077	30.25	30.62	29292.1519	20009.72644	12138.79518
1/13/2017 9:50	13.74	83.7	0.074	36.49	36.9	29784.3038	20294.22492	12202.40964
1/13/2017 10:00	13.95	85.1	0.077	48.32	48.84	30057.72152	20341.64134	12283.37349
1/13/2017 10:10	14.69	85	0.076	79	80.2	30616.70886	20713.67781	12613.01205
1/13/2017 10:20	15.06	84.3	0.072	85	86.3	31534.17722	21078.41945	13069.87952
1/13/2017 10:30	15.18	83.5	0.073	78.4	79.6	31716.4557	21443.16109	13254.93976
1/13/2017 10:40	15.29	82.9	0.075	97	98.6	32299.74684	21636.47416	13376.38554
1/13/2017 10:50	15.35	82	0.069	123.1	125.1	32901.26582	21964.74164	13515.18072
1/13/2017 11:00	15.45	81.7	0.07	133.5	135.6	32913.41772	22012.15805	13659.75904
1/13/2017 11:10	15.54	81.3	0.08	168.2	170.5	33235.44304	22019.45289	13740.72289
1/13/2017 11:20	15.68	80.9	0.076	160.6	179.1	33764.05063	22271.12462	13786.98795
1/13/2017 11:30	15.79	80.2	0.074	184.8	184.9	33952.40506	22588.44985	14041.44578
1/13/2017 11:40	15.86	79.3	0.075	182.7	182.6	34231.89873	21767.78116	15764.81928
1/13/2017 11:50	15.97	78.3	0.07	199.1	201.2	34432.40506	21457.75076	15886.26506
1/13/2017 12:00	16.07	77.4	0.076	194.6	197.6	33976.70886	21012.76596	15880.48193
1/13/2017 12:10	16	77.3	0.076	183.4	185	33782.27848	21217.02128	16204.33735
1/13/2017 12:20	15.98	77.5	0.073	220	223.2	33575.6962	21249.84802	16389.39759
1/13/2017 12:30	15.99	77.5	0.075	231.2	234.4	33387.34177	21089.3617	16372.04819
1/13/2017 12:40	16.05	77.6	0.075	228.4	231.3	33198.98734	21052.88754	16192.77108
1/13/2017 12:50	16.08	76.7	0.075	230.6	234.4	33089.62025	20917.93313	16366.26506
1/13/2017 13:00	16.14	76.4	0.07	236.7	241.2	32943.79747	20837.68997	16256.38554
1/13/2017 13:10	16.2	75.7	0.073	233.1	237.6	33381.26582	20852.27964	16458.79518
1/13/2017 13:20	16.23	75.6	0.077	232.2	236.9	33521.01266	20491.18541	16505.06024
1/13/2017 13:30	16.3	75.4	0.074	250.3	255	33715.44304	20750.15198	16320
1/13/2017 13:40	16.38	74.4	0.074	239.7	242.4	33806.58228	20859.57447	16192.77108
1/13/2017 13:50	16.35	73.5	0.075	248	252.2	33733.67089	20925.22796	16158.07229
1/13/2017 14:00	16.42	74.1	0.071	252.9	254.6	33490.63291	20753.79939	16175.42169
1/13/2017 14:10	16.49	73.6	0.072	244.8	245.1	33296.20253	20524.01216	16163.85542
1/13/2017 14:20	16.44	73.5	0.074	248.7	252	32895.18987	20327.05167	16001.92771
1/13/2017 14:30	16.41	73.7	0.072	249.5	254.5	33047.08861	20469.30091	15897.83133
1/13/2017 14:40	16.42	73.9	0.074	248.7	254.4	33284.05063	20440.12158	15851.56627
1/13/2017 14:50	16.44	73.8	0.074	239.1	245.2	33089.62025	20454.71125	15591.3253
1/13/2017 15:00	16.48	73.2	0.071	208.2	213.1	32986.32911	20564.13374	15429.39759
1/13/2017 15:10	16.49	72.6	0.069	205.9	211.1	33326.58228	20527.65957	15394.6988
1/13/2017 15:20	16.55	71.8	0.074	216.5	222	32931.64557	20593.31307	15417.83133
1/13/2017 15:30	16.47	71.8	0.073	237.1	243.4	32591.39241	20637.08207	15464.09639
1/13/2017 15:40	16.58	71.6	0.073	243.1	249	32658.22785	20538.60182	15452.53012
1/13/2017 15:50	16.61	71.1	0.071	207.5	211.9	32093.16456	20217.62918	15354.21687
1/13/2017 16:00	16.5	71	0.073	172.2	174.5	32135.6962	20009.72644	15296.38554
1/13/2017 16:10	16.53	71.2	0.071	218.1	221	32512.40506	19772.64438	15221.20482
1/13/2017 16:20	16.55	71.3	0.07	210.8	215	32694.68354	19765.34954	15296.38554
1/13/2017 16:30	16.46	72	0.072	140.5	140.5	32785.82278	20100.91185	15406.26506
1/13/2017 16:40	16.43	71.9	0.069	123.1	121.8	32652.1519	20137.38602	15365.78313
1/13/2017 16:50	16.37	72.2	0.071	139.4	139.5	32998.48101	20472.94833	15747.46988
1/13/2017 17:00	16.37	72.2	0.068	115.5	116.9	33612.1519	20301.51976	16071.3253
1/13/2017 17:10	16.33	72.5	0.071	68.37	67.92	34450.63291	20826.74772	17355.18072
1/13/2017 17:20	16.21	73.2	0.073	63.08	64.5	35635.44304	21432.21884	19194.21687
1/13/2017 17:30	16.07	74	0.072	54	55.36	37828.86076	22708.81459	21582.6506
1/13/2017 17:40	15.96	74.3	0.073	43.09	44.21	40477.97468	24703.95137	23306.0241
1/13/2017 17:50	15.82	74.8	0.071	24.78	25.17	42094.17722	25823.70821	23965.3012
1/13/2017 18:00	15.73	75.3	0.074	18.11	18.41	42993.41772	26440.12158	24717.10843
1/13/2017 18:10	15.63	75.8	0.073	10.55	10.84	43406.58228	26352.58359	24798.07229
1/13/2017 18:20	15.52	76.3	0.067	4.882	5.059	43497.72152	26254.10334	24844.33735
1/13/2017 18:30	15.43	76.9	0.073	1.157	1.261	43752.91139	26141.03343	24798.07229
1/13/2017 18:40	15.34	77.5	0.072	0.271	0.308	43765.06329	26053.49544	24821.20482
1/13/2017 18:50	15.29	77.9	0.065	0.091	0.119	43789.36709	25980.54711	25023.61446
1/13/2017 19:00	15.24	78	0.065	0.037	0.089	43601.01266	25940.42553	25185.54217
1/13/2017 19:10	14.99	78.8	0.073	0.055	0.122	43418.73418	26192.09726	25058.31325
1/13/2017 19:20	14.77	79.3	0.071	0.04	0.108	43564.55696	26210.33435	25173.9759
1/13/2017 19:30	14.5	79.8	0.072	0.026	0.141	43558.48101	25900.30395	25306.98795
1/13/2017 19:40	14.27	80.6	0.073	0.051	0.082	43054.17722	25987.84195	25087.22892
1/13/2017 19:50	14	81.7	0.074	0.04	0.093	42641.01266	25871.12462	24873.25301
1/13/2017 20:00	13.86	82.3	0.073	0.062	0.089	42306.83544	25874.77204	24890.60241
1/13/2017 20:10	13.76	82.7	0.071	0.055	0.137	42707.8481	25896.65653	25197.10843
1/13/2017 20:20	13.65	83.3	0.073	0.048	0.126	43066.32911	25947.72036	25353.25301
1/13/2017 20:30	13.65	83.6	0.071	0.044	0.141	42798.98734	25790.88146	25249.15663
1/13/2017 20:40	13.57	83.5	0.074	0.059	0.093	42616.70886	25816.41337	25306.98795
1/13/2017 20:50	13.42	83.9	0.073	0.055	0.1	42270.37975	25823.70821	24988.91566
1/13/2017 21:00	13.32	84.2	0.071	0.026	0.096	41960.50633	25400.6079	24913.73494
1/13/2017 21:10	13.2	84.5	0.072	0.055	0.122	41407.59494	25152.58359	24740.24096
1/13/2017 21:20	13.09	84.9	0.07	0.062	0.085	41012.65823	25141.64134	24665.06024
1/13/2017 21:30	13.07	85	0.07	0.07	0.141	40295.6962	24944.68085	24456.86747
1/13/2017 21:40	13	85.1	0.068	0.04	0.115	39682.02532	24678.41945	24150.36145
1/13/2017 21:50	12.95	85.5	0.069	0.051	0.137	39116.96203	24258.96657	24017.3494
1/13/2017 22:00	12.97	85.6	0.071	0.055	0.111	38321.01266	24000	23508.43373
1/13/2017 22:10	12.78	85.8	0.084	0.051	0.156	38290.63291	23529.48328	23184.57831
1/13/2017 22:20	12.94	86.5	0.084	0.059	0.108	37567.59494	23186.62614	23051.56627
1/13/2017 22:30	13.15	86.3	0.084	0.044	0.167	36850.63291	22862.00608	22854.93976
1/13/2017 22:40	13.15	86.4	0.085	0.051	0.159	36218.73418	22603.03951	22733.49398
1/13/2017 22:50	13.07	86.3	0.084	0.062	0.152	35744.81013	22044.9848	22155.18072
1/13/2017 23:00	13.12	86.7	0.084	0.059	0.115	34365.56962	21103.95137	21125.78313
1/13/2017 23:10	13.18	86.5	0.083	0.022	0.185	33715.44304	20633.43465	20530.12048
1/13/2017 23:20	13.27	86.5	0.086	0.07	0.137	32816.20253	20031.61094	19963.37349
1/13/2017 23:30	13.19	86.1	0.087	0.048	0.119	32026.32911	19561.09422	19564.33735
1/13/2017 23:40	13.22	86	0.086	0.026	0.148	31127.08861	19024.92401	19194.21687
1/13/2017 23:50	13.24	85.8	0.088	0.029	0.134	29869.36709	18871.73252	19003.37349
1/14/2017 0:00	13.32	85.5	0.084	0.044	0.108	29122.02532	18328.26748	18540.72289
1/14/2017 0:10	13.54	85.2	0.084	0.037	0.115	28654.17722	17865.04559	17898.79518
1/14/2017 0:20	13.56	84.6	0.085	0.037	0.152	28095.18987	17558.66261	17546.0241
1/14/2017 0:30	13.97	84.4	0.085	0.055	0.159	27609.11392	17048.02432	17181.68675
1/14/2017 0:40	14.27	82.3	0.085	0.051	0.108	27129.11392	16639.51368	16626.50602
1/14/2017 0:50	14.53	80.3	0.087	0.04	0.122	26302.78481	16187.23404	15955.66265
1/14/2017 1:00	14.68	77.9	0.085	0.066	0.126	25549.36709	15716.71733	15770.60241
1/14/2017 1:10	14.57	77.5	0.082	0.044	0.163	25087.59494	15490.57751	15469.87952
1/14/2017 1:20	14.28	78.8	0.085	0.051	0.137	24729.11392	15136.77812	15279.03614
1/14/2017 1:30	14	79.9	0.089	0.062	0.122	24273.41772	14768.38906	15053.49398
1/14/2017 1:40	13.91	80.7	0.086	0.066	0.159	24030.37975	14378.1155	14920.48193
1/14/2017 1:50	14.01	80.5	0.085	0.037	0.122	23854.17722	14188.44985	14758.55422
1/14/2017 2:00	14.31	79.8	0.087	0.059	0.115	23428.86076	14002.43161	14561.92771
1/14/2017 2:10	15.03	75.6	0.083	0.077	0.115	23258.73418	13856.53495	14469.39759
1/14/2017 2:20	15.45	68.83	0.083	0.051	0.122	23009.62025	13914.89362	14353.73494
1/14/2017 2:30	15.52	66.89	0.083	0.04	0.134	22839.49367	13732.5228	14336.38554
1/14/2017 2:40	15.84	64.55	0.084	0.066	0.093	22335.18987	13736.17021	14307.46988
1/14/2017 2:50	15.83	62.18	0.087	0.073	0.104	22122.53165	13473.55623	14058.79518
1/14/2017 3:00	16.1	60.55	0.083	0.062	0.119	22116.4557	13455.31915	14018.31325
1/14/2017 3:10	16.15	58.85	0.085	0.055	0.134	22037.46835	13615.80547	13908.43373
1/14/2017 3:20	16.62	55.64	0.088	0.033	0.145	22043.5443	13283.89058	13885.3012
1/14/2017 3:30	17.43	49.8	0.086	0.044	0.126	21952.40506	13265.6535	14012.53012
1/14/2017 3:40	17.63	45.39	0.086	0.044	0.134	22037.46835	13258.35866	13734.93976
1/14/2017 3:50	17.76	45.26	0.086	0.066	0.134	22043.5443	13338.60182	13706.0241
1/14/2017 4:00	18.11	41.89	0.09	0.037	0.148	21915.94937	13057.75076	13833.25301
1/14/2017 4:10	18.09	43.79	0.086	0.073	0.1	22043.5443	13218.23708	13740.72289
1/14/2017 4:20	17.45	49.93	0.085	0.04	0.104	21915.94937	13028.57143	13706.0241
1/14/2017 4:30	16.43	54.41	0.082	0.081	0.085	21952.40506	13112.46201	13706.0241
1/14/2017 4:40	16.37	55.27	0.087	0.018	0.085	21897.72152	12981.15502	13665.54217
1/14/2017 4:50	17.41	48.3	0.084	0.066	0.1	22146.83544	13010.33435	13908.43373
1/14/2017 5:00	16.83	53.17	0.084	0.07	0.174	22341.26582	13192.70517	14000.96386
1/14/2017 5:10	16.01	56.21	0.086	0.062	0.122	22201.51899	13302.12766	13966.26506
1/14/2017 5:20	15.75	57.38	0.082	0.029	0.137	22468.86076	13324.01216	13995.18072
1/14/2017 5:30	15.6	58.81	0.083	0.066	0.1	22517.46835	13517.32523	14174.45783
1/14/2017 5:40	15.45	60.31	0.083	0.081	0.119	22602.53165	13717.93313	14394.21687
1/14/2017 5:50	15.2	61.32	0.082	0.062	0.122	23653.67089	14020.66869	14654.45783
1/14/2017 6:00	15.18	61.48	0.079	0.099	0.115	24607.59494	14819.45289	14908.91566
1/14/2017 6:10	14.85	63.68	0.079	0.066	0.111	25093.67089	14724.62006	14758.55422
1/14/2017 6:20	14.63	64.52	0.082	0.055	0.163	25239.49367	14607.90274	14573.49398
1/14/2017 6:30	14.5	66.76	0.08	0.062	0.096	24844.55696	14545.89666	14567.71084
1/14/2017 6:40	13.96	70.8	0.079	0.073	0.171	24814.17722	14553.19149	14353.73494
1/14/2017 6:50	13.57	71.6	0.079	0.059	0.137	24218.73418	14228.57143	14105.06024
1/14/2017 7:00	13.62	71.9	0.082	0.081	0.178	23520	13925.83587	13966.26506
1/14/2017 7:10	13.66	72.3	0.083	0.059	0.159	23392.40506	13849.24012	13359.03614
1/14/2017 7:20	13.68	72.2	0.087	0.073	0.145	22973.16456	13604.86322	12526.26506
1/14/2017 7:30	13.32	72.2	0.078	0.07	0.119	23100.75949	13156.231	11676.14458
1/14/2017 7:40	12.72	73.8	0.086	0.07	0.145	22930.63291	12889.9696	11045.78313
1/14/2017 7:50	12.34	75.6	0.081	0.077	0.145	22766.58228	12893.61702	10669.87952
1/14/2017 8:00	12.04	77.8	0.083	0.081	0.178	23380.25316	13356.83891	11346.50602
1/14/2017 8:10	12.31	78.3	0.085	0.395	0.36	23714.43038	13634.04255	11421.68675
1/14/2017 8:20	12.53	76	0.087	1.588	1.621	24334.17722	14213.98176	11496.86747
1/14/2017 8:30	12.74	75.4	0.084	6.079	5.919	24850.63291	14567.78116	11878.55422
1/14/2017 8:40	12.69	74.1	0.083	19.55	18.25	25476.4557	15056.53495	12196.62651
1/14/2017 8:50	12.52	74.6	0.084	35.16	32.95	26114.43038	15713.06991	12751.80723
1/14/2017 9:00	12.12	75.5	0.087	30.79	28.88	26782.78481	16052.27964	12792.28916
1/14/2017 9:10	12.2	75.6	0.087	54.93	51.21	27663.79747	16424.31611	13017.83133
1/14/2017 9:20	12.01	76.4	0.082	115.1	107.3	27931.13924	17069.90881	13318.55422
1/14/2017 9:30	12.04	77	0.088	148.7	135.2	28629.87342	17296.04863	13775.42169
1/14/2017 9:40	12.3	76.6	0.09	152.1	131.8	29413.67089	17784.80243	14070.36145
1/14/2017 9:50	12.61	76.2	0.087	187	154	29845.06329	18120.36474	14197.59036
1/14/2017 10:00	12.62	75.3	0.083	134.1	118.8	30677.46835	18521.58055	14694.93976
1/14/2017 10:10	12.66	75	0.081	134.8	106.3	31436.96203	19068.69301	15053.49398
1/14/2017 10:20	12.84	72.5	0.083	127.2	109.2	31813.67089	19065.04559	15319.51807
1/14/2017 10:30	13.09	72.1	0.083	254.2	146.1	32348.35443	19192.70517	15741.68675
1/14/2017 10:40	13.33	71	0.082	138.1	93.6	32779.74684	19524.62006	15903.61446
1/14/2017 10:50	13.32	71.6	0.082	297.2	118.5	33314.43038	19900.30395	15967.22892
1/14/2017 11:00	13.53	71.5	0.086	209	115.9	33356.96203	20060.79027	16019.27711
1/14/2017 11:10	13.71	71	0.084	175.4	125.5	33514.93671	20673.55623	16123.37349
1/14/2017 11:20	13.95	67.96	0.084	209.6	152.5	33624.3038	20757.44681	16140.72289
1/14/2017 11:30	14.61	67.79	0.085	352.5	213.2	34152.91139	20731.91489	16030.84337
1/14/2017 11:40	15.05	68.42	0.086	402.8	234.2	34468.86076	20710.0304	16204.33735
1/14/2017 11:50	15.2	67.26	0.082	251.1	192.2	34481.01266	20731.91489	16823.13253
1/14/2017 12:00	15.15	66.32	0.085	153.1	155.3	34213.67089	20830.39514	17019.75904
1/14/2017 12:10	15.01	66.09	0.087	138.6	139	34487.08861	20706.38298	16921.44578
1/14/2017 12:20	15.03	66.66	0.091	147.9	144.2	34280.50633	20648.02432	16985.06024
1/14/2017 12:30	15.13	66.29	0.084	146.4	146.1	34341.26582	20757.44681	17066.0241
1/14/2017 12:40	15.28	66.26	0.086	137.1	139.8	34541.77215	20972.64438	17187.46988
1/14/2017 12:50	15.46	64.02	0.088	147.1	148.7	34584.3038	20943.46505	17199.03614
1/14/2017 13:00	15.7	62.05	0.088	144.7	142.8	34116.4557	20648.02432	17227.95181
1/14/2017 13:10	15.88	61.42	0.084	133.6	136.1	34377.72152	20618.84498	17459.27711
1/14/2017 13:20	16.02	60.98	0.084	102.6	104.6	34596.4557	20531.30699	17493.9759
1/14/2017 13:30	16.22	59.88	0.087	79.7	80.5	34833.41772	20465.6535	17626.98795
1/14/2017 13:40	16.44	58.88	0.084	125.1	123	34547.8481	20545.89666	17517.10843
1/14/2017 13:50	16.33	59.41	0.085	192.7	192.3	33909.87342	20560.48632	17413.01205
1/14/2017 14:00	16.44	62.05	0.084	226.1	225.7	33478.48101	20261.39818	17493.9759
1/14/2017 14:10	16.68	61.72	0.087	296.5	284.7	33028.86076	20224.92401	17488.19277
1/14/2017 14:20	17.13	58.44	0.087	303.8	291.8	32694.68354	20122.79635	17580.72289
1/14/2017 14:30	17.38	57.71	0.086	276	270.1	32658.22785	20217.62918	17511.3253
1/14/2017 14:40	17.68	56.88	0.086	407.3	402.2	32415.18987	20119.14894	17268.43373
1/14/2017 14:50	18.05	55.84	0.087	310.4	307.7	32238.98734	20086.32219	17094.93976
1/14/2017 15:00	17.96	55.81	0.088	184.8	188.9	32336.20253	20213.98176	16909.87952
1/14/2017 15:10	17.97	56.07	0.086	167.2	169.8	31935.18987	20232.21884	16817.3494
1/14/2017 15:20	17.92	56.17	0.086	158.1	161.3	31643.5443	19914.89362	16742.16867
1/14/2017 15:30	17.9	55.97	0.089	135.7	137.6	31631.39241	19984.19453	16753.73494
1/14/2017 15:40	17.94	56.21	0.088	142.9	144.8	31424.81013	19900.30395	16886.74699
1/14/2017 15:50	17.96	56.44	0.087	126.3	128.6	31625.31646	19688.7538	16684.33735
1/14/2017 16:00	17.91	57.71	0.086	115.9	118.2	31485.56962	19670.51672	16655.42169
1/14/2017 16:10	17.89	60.11	0.086	108.6	110.4	31619.24051	19327.65957	16372.04819
1/14/2017 16:20	17.87	61.18	0.089	113	114.6	31582.78481	19232.82675	16389.39759
1/14/2017 16:30	17.93	62.25	0.088	120.3	121.9	31910.88608	19520.97264	16557.10843
1/14/2017 16:40	18.04	62.38	0.087	185.7	195.7	31935.18987	19411.55015	16794.21687
1/14/2017 16:50	18.16	62.28	0.089	134.5	139	31692.1519	19451.67173	16800
1/14/2017 17:00	18.17	62.15	0.087	77.3	80.4	31892.65823	19473.55623	17008.19277
1/14/2017 17:10	18.08	62.12	0.091	62.09	63.08	32718.98734	19641.33739	18066.50602
1/14/2017 17:20	18.01	62.15	0.089	57.72	58.64	33788.35443	20534.95441	19489.15663
1/14/2017 17:30	18.1	62.42	0.089	73.8	83.3	35775.18987	21793.31307	22108.91566
1/14/2017 17:40	18.15	61.88	0.082	68.07	77.2	38904.3038	23361.70213	24185.06024
1/14/2017 17:50	17.8	61.45	0.076	54.47	59.44	41304.3038	25043.16109	24983.13253
1/14/2017 18:00	17.53	63.02	0.077	36.92	37.57	42215.6962	25531.91489	25237.59036
1/14/2017 18:10	17.23	63.52	0.076	33.9	35.22	42452.65823	25378.7234	25526.74699
1/14/2017 18:20	17	63.02	0.076	12.18	12.52	42586.32911	25655.92705	25717.59036
1/14/2017 18:30	16.86	63.99	0.074	1.867	2.021	42306.83544	25597.56839	25763.85542
1/14/2017 18:40	16.59	64.85	0.076	0.534	0.63	42215.6962	25779.93921	25734.93976
1/14/2017 18:50	16.37	68.79	0.077	0.102	0.104	42167.08861	25644.9848	25677.10843
1/14/2017 19:00	15.84	72.3	0.073	0.07	0.111	42063.79747	25557.44681	25902.6506
1/14/2017 19:10	15.36	73.8	0.073	0.07	0.115	42124.55696	25488.1459	25891.08434
1/14/2017 19:20	14.99	74.8	0.071	0.07	0.115	42027.34177	25469.90881	25891.08434
1/14/2017 19:30	14.7	75.4	0.073	0.048	0.115	42100.25316	25466.2614	25885.3012
1/14/2017 19:40	14.41	75.6	0.073	0.044	0.145	42069.87342	25593.92097	25983.61446
1/14/2017 19:50	14.3	75.7	0.077	0.033	0.111	41863.29114	25484.49848	26128.19277
1/14/2017 20:00	14.07	75.4	0.074	0.033	0.104	41529.11392	25247.41641	25850.60241
1/14/2017 20:10	13.91	75.6	0.071	0.029	0.111	41674.93671	25309.42249	25827.46988
1/14/2017 20:20	13.41	75.8	0.074	0.048	0.108	41486.58228	25200	25937.3494
1/14/2017 20:30	13.04	76.3	0.074	0.059	0.096	41577.72152	25378.7234	26145.54217
1/14/2017 20:40	12.94	77	0.072	0.033	0.156	41358.98734	25218.23708	25810.12048
1/14/2017 20:50	12.96	76.8	0.072	0.077	0.152	41006.58228	24962.91793	25335.90361
1/14/2017 21:00	12.92	76.7	0.073	0.062	0.108	40854.68354	24784.19453	25191.3253
[truncated: 50,417 more rows]
