# Supplementary material for: Ultra short term power load forecasting based on the fusion of Seq2Seq BiLSTM and multi head attention mechanism
Source: PLoS One. 2024 Mar 22;19(3):e0299632. doi: 10.1371/journal.pone.0299632 (PMC10959395; doi:10.1371/journal.pone.0299632)
Supplement: S1 File — (ZIP) [file pone.0299632.s001.zip › Data Availability/Robustness analysis/Predicted results.xlsx]

## Sheet: Sheet1
Y1	CD_BiLSTM	TCN-GRU-Attention	VMD-TCN-GRU	EMD-BiLSTM	EMD-ELM
46964.1	46761.1	47764.1	48625.1	45767.1	49412.1
47308.5	47105.5	48108.5	48969.5	46111.5	49756.5
47686.7	47483.7	48486.7	49347.7	46489.7	50134.7
47974.1	47771.1	48774.1	49635.1	46777.1	50422.1
48357.8	48154.8	49157.8	50018.8	47160.8	50805.8
49503.5	49300.5	50303.5	51164.5	48306.5	51951.5
51190	50987	51990	52851	49993	53638
53122.6	52919.6	53922.6	54783.6	51925.6	55570.6
54151.3	53948.3	54951.3	55812.3	52954.3	56599.3
55318.6	55115.6	56118.6	56979.6	54121.6	57766.6
56292.3	56089.3	57092.3	57953.3	55095.3	58740.3
58101.9	57606	58901.9	59762.9	56904.9	60257
62092.3	59076.8	62892.3	63753.3	60895.3	61727.8
66738	61320.4	67538	68399	65541	63971.4
69289.7	65244.4	70089.7	70950.7	68092.7	67895.4
70463.3	68698.6	71263.3	72124.3	69266.3	71349.6
71419.2	70667.7	72219.2	73080.2	70222.2	73318.7
72440.9	71964.6	73240.9	74101.9	71243.9	74615.6
73127.1	71949.4	73927.1	74788.1	71930.1	74600.4
73595.3	72111.5	74395.3	75256.3	72398.3	74762.5
74139.8	72522.8	74939.8	75800.8	72942.8	75173.8
74676.5	72598.7	75476.5	76337.5	73479.5	75249.7
75049.2	72551.3	75849.2	76710.2	73852.2	75202.3
75221.5	72379.7	76021.5	76882.5	74024.5	75030.7
75543.1	72666.5	71666.5	72527.5	69669.5	75317.5
75639	73203.6	72203.6	73064.6	70206.6	75854.6
73808.9	73734.5	72734.5	73595.5	70737.5	76385.5
71665	72924	71924	72785	69927	69927
65301.6	70421.9	69421.9	70282.9	67424.9	67424.9
62684.4	65445	64445	65306	62448	62448
61984.4	63669.4	62669.4	63530.4	66212.4	64982.4
62193.9	62072.9	61072.9	61933.9	64615.9	61964.9
62582.4	60987.8	59987.8	60848.8	63530.8	60879.8
64034.8	60793.2	59793.2	60654.2	63336.2	60685.2
66540.3	61542	60542	61403	64085	61434
69202.1	64049.4	63049.4	63910.4	66592.4	63941.4
70076.1	66898	65898	66759	69441	66790
71183.4	68590.1	67590.1	68451.1	71133.1	68482.1
71223.6	69196.1	68196.1	69057.1	71739.1	69088.1
71523.7	70258	69258	70119	72801	70150
71618.1	70390.7	69390.7	70251.7	72933.7	70282.7
72052.6	70419.1	69419.1	70280.1	72962.1	70311.1
72437.6	70439.9	69439.9	70300.9	72982.9	70331.9
72920.5	70616.5	69616.5	70477.5	73159.5	70508.5
73427.3	70827.2	69827.2	70688.2	73370.2	70719.2
74248.8	71163.8	70163.8	71024.8	73706.8	71055.8
74749.5	71711.8	70711.8	71572.8	74254.8	71603.8
75336.7	72271.1	71271.1	72132.1	74814.1	72163.1
75507.4	72603.1	71603.1	72464.1	75146.1	72495.1
75343.1	70777	69777	70638	73320	70669
72986.1	70791.3	69791.3	70652.3	71791.3	69140.3
71892.2	69791.3	68791.3	69652.3	70791.3	68140.3
71438	67445.8	66445.8	67306.8	68445.8	65794.8
72341.6	66998.2	65998.2	66859.2	67998.2	65347.2
73916	68648.1	67648.1	68509.1	69648.1	66997.1
75319.8	69037.6	68037.6	68898.6	71037.6	68386.6
75499.5	70984.8	69984.8	70845.8	71984.8	69333.8
75109.6	71464.8	70464.8	71325.8	72464.8	69813.8
74531.1	71421.5	70421.5	71282.5	72421.5	69770.5
73713.8	70911.5	69911.5	70772.5	71911.5	69260.5
72470.9	70336.7	69336.7	70197.7	71336.7	68685.7
72317.5	69231.9	68231.9	69092.9	70231.9	67580.9
72000.8	68735.5	67735.5	68596.5	71278.5	68627.5
71374.3	68848.5	67848.5	68709.5	71391.5	68740.5
70380.9	68622.1	67622.1	68483.1	71165.1	68514.1
69880	67538.4	66538.4	67399.4	70081.4	67430.4
68383	66886.2	65886.2	66747.2	69429.2	66778.2
67370.6	65804.6	64804.6	65665.6	68347.6	65696.6
65950.1	64730.6	63730.6	64591.6	67273.6	64622.6
64835.8	63432.1	62432.1	63293.1	65975.1	63324.1
63729.3	62475	61475	62336	65018	62367
61771.3	61775.9	60775.9	61636.9	64318.9	61667.9
60075.3	60845.2	59845.2	60706.2	63388.2	65086.2
58441.3	59071	58071	58932	61614	63312
56752.5	56982.2	55982.2	56843.2	59525.2	61223.2
55265.2	55432.2	55165	56026	58708	60406
53970.3	54137.3	53992.9	54853.9	57535.9	59233.9
53486	53653	53363.3	54224.3	56906.3	58604.3
52741.6	52908.6	53483.6	54344.6	57026.6	58724.6
52363.8	52530.8	53568.2	54429.2	57111.2	58809.2
51782.8	51949.8	50662	51523	54205	55903
51778	51945	49971.3	50832.3	53514.3	55212.3
51124.5	51291.5	49423.1	50284.1	52966.1	54664.1
50505.2	50672.2	49609.2	50470.2	53152.2	54850.2
50129.3	50296.3	49233.3	50094.3	52776.3	54474.3
49719	49886	48823	49684	52366	54064
49497.2	49664.2	48601.2	49462.2	52144.2	53842.2
49364.8	49531.8	48468.8	49329.8	52011.8	53709.8
48885.6	49052.6	47989.6	48850.6	51532.6	53230.6
48413.5	48580.5	47517.5	48378.5	51060.5	52758.5
48158.4	48325.4	47262.4	48123.4	50805.4	52503.4
48109.6	48276.6	47213.6	48074.6	50756.6	52454.6
48015.9	48182.9	47119.9	47980.9	50662.9	52360.9
47734.9	47901.9	46838.9	47699.9	50381.9	52079.9
47698	47865	46802	47663	50345	52043
47623.1	47790.1	46727.1	47588.1	50270.1	51968.1
47683.3	47850.3	46787.3	47648.3	50330.3	52028.3
47973.2	48140.2	47077.2	47938.2	50620.2	52318.2
48338.8	48505.8	47442.8	48303.8	50985.8	52683.8
48772.9	48939.9	47876.9	48737.9	51419.9	53117.9
48830.2	48997.2	47934.2	48795.2	51477.2	53175.2
50142.5	50309.5	49246.5	50107.5	52789.5	54487.5
51628.1	51795.1	50732.1	51593.1	54275.1	55973.1
53171.3	53338.3	52275.3	53136.3	55818.3	57516.3
54421	54588	53525	54386	57068	58766
55867.9	56034.9	54971.9	55832.9	58514.9	60212.9
56926.8	57093.8	56030.8	56891.8	59573.8	61271.8
58721.1	58888.1	57825.1	58686.1	61368.1	63066.1
62695.3	62862.3	61799.3	62660.3	65342.3	67040.3
67395.5	67562.5	66499.5	67360.5	70042.5	71740.5
70060.3	70227.3	69164.3	70025.3	72707.3	74405.3
71843.1	72010.1	70947.1	71808.1	74490.1	76188.1
72715.5	72882.5	71819.5	72680.5	75362.5	77060.5
73667.4	73834.4	72771.4	73632.4	76314.4	78012.4
74336.4	74503.4	73440.4	74301.4	76983.4	78681.4
74803.8	74970.8	73907.8	74768.8	77450.8	79148.8
75276.8	75443.8	74380.8	75241.8	77923.8	79621.8
75964.3	76131.3	75068.3	75929.3	78611.3	80309.3
76406.4	76573.4	75510.4	76371.4	79053.4	80751.4
76904.1	77071.1	76008.1	76869.1	79551.1	81249.1
77175.7	77342.7	76279.7	77140.7	79822.7	81520.7
77223	77390	76327	77188	79870	81568
75612.8	75779.8	74716.8	75577.8	78259.8	79515.8
72954.7	73121.7	72058.7	72919.7	75601.7	76857.7
67192	67359	66296	67157	69839	71095
64369.6	64536.6	63473.6	64334.6	67016.6	68272.6
63710.2	63877.2	62814.2	63675.2	66357.2	67613.2
63696.2	63863.2	62800.2	63661.2	66343.2	67599.2
64103.9	64270.9	63207.9	64068.9	66750.9	68006.9
65514.3	65681.3	64618.3	65479.3	68161.3	69417.3
67588.9	67755.9	66692.9	67553.9	70235.9	71491.9
70696.2	70863.2	69800.2	70661.2	73343.2	74599.2
71564.1	71731.1	70668.1	71529.1	74211.1	75467.1
72201.5	72368.5	71305.5	72166.5	74848.5	76104.5
72443.6	72610.6	71547.6	72408.6	75090.6	76346.6
72623.4	72790.4	71727.4	72588.4	75270.4	76526.4
72641.5	72808.5	71745.5	72606.5	75288.5	76544.5
73030.5	73197.5	72134.5	72995.5	75677.5	76933.5
73708	73875	72812	73673	76355	77611
74139.9	74306.9	73243.9	74104.9	76786.9	78042.9
74547.7	74714.7	73651.7	74512.7	77194.7	78450.7
75594.8	75761.8	74698.8	75559.8	78241.8	79497.8
76264.9	76431.9	75368.9	76229.9	78911.9	80167.9
76657.3	76824.3	75761.3	76622.3	79304.3	80560.3
76896.3	77063.3	76000.3	76861.3	79543.3	80799.3
77277.2	77444.2	76381.2	77242.2	79924.2	81180.2
74758.9	74925.9	73862.9	74723.9	77405.9	78661.9
73746.9	73913.9	72850.9	73711.9	76393.9	77649.9
72903.5	73070.5	72007.5	72868.5	75550.5	76806.5
73660.8	73827.8	72764.8	73625.8	76307.8	77563.8
74841.8	75008.8	73945.8	74806.8	77488.8	78744.8
75948.4	76115.4	75052.4	75913.4	78595.4	79851.4
75802.5	76080.5	74906.5	75767.5	78449.5	79705.5
75585	75863	74689	75550	78232	79488
74878.8	75156.8	73982.8	74843.8	77525.8	77525.8
74199.4	74477.4	73303.4	74164.4	76846.4	76846.4
72893.9	73171.9	71997.9	72858.9	75540.9	75540.9
72731.7	73009.7	71835.7	72696.7	75378.7	75378.7
72323.5	72601.5	71427.5	72288.5	74970.5	74970.5
71871.6	72149.6	70975.6	71836.6	74518.6	74518.6
70978	71256	70082	70943	73625	73625
70079.9	70357.9	69183.9	70044.9	72726.9	72726.9
68869.4	69147.4	67973.4	68834.4	71516.4	71516.4
67866.7	68144.7	66970.7	67831.7	70513.7	70513.7
66422.5	66700.5	65526.5	66387.5	69069.5	69069.5
65251.8	65529.8	64355.8	65216.8	67898.8	67898.8
64061.2	64339.2	63165.2	64026.2	66708.2	66708.2
62201.9	62479.9	61305.9	62166.9	64848.9	64848.9
60447.7	60725.7	59551.7	60412.7	63094.7	63094.7
59259.3	59537.3	58363.3	59224.3	61906.3	61906.3
57371.3	57649.3	56475.3	57336.3	60018.3	60018.3
55789.3	56067.3	54893.3	55754.3	58436.3	58436.3
54520.6	54798.6	53624.6	54485.6	57167.6	57167.6
53838.8	54116.8	52942.8	53803.8	56485.8	56485.8
53402	53680	52506	53367	56049	56049
52783.3	53061.3	51887.3	52748.3	55430.3	55430.3
52108.3	52386.3	51212.3	52073.3	54755.3	54755.3
52097.6	52375.6	51201.6	52062.6	54744.6	54744.6
51534.4	51812.4	50638.4	51499.4	54181.4	54181.4
51079.9	51357.9	50183.9	51044.9	53726.9	53726.9
50613.3	50891.3	49717.3	50578.3	53260.3	53260.3
50287.4	50565.4	49391.4	50252.4	52934.4	52934.4
49952.1	50230.1	49056.1	49917.1	52599.1	52599.1
49708.1	49986.1	48812.1	49673.1	52355.1	52355.1
49308.9	49586.9	48412.9	49273.9	51955.9	51955.9
48733.1	49011.1	47837.1	48698.1	51380.1	51380.1
48770.9	49048.9	47874.9	48735.9	51417.9	51417.9
48484.9	48762.9	47588.9	48449.9	51131.9	51131.9
48100.3	48378.3	47204.3	48065.3	50747.3	50747.3
48244.9	48522.9	47348.9	48209.9	50891.9	50891.9
48120	48398	47224	48085	50767	50767
48010.7	48288.7	47114.7	47975.7	50657.7	50657.7
48207	48485	47311	48172	50854	50854
48188.8	48466.8	47292.8	48153.8	50835.8	50835.8
48588.9	48866.9	47692.9	48553.9	51235.9	51235.9
48902.9	49180.9	48006.9	48867.9	51549.9	51549.9
49398	49676	48502	49363	52045	52045
50602.5	50880.5	49706.5	50567.5	53249.5	53249.5
52056	52334	51160	52021	54703	54703
53696.7	53974.7	52800.7	53661.7	56343.7	56343.7
54625.8	54903.8	53729.8	54590.8	57272.8	57272.8
56044.7	56322.7	55148.7	56009.7	58691.7	58691.7
57388.1	57666.1	56492.1	57353.1	60035.1	60035.1
59122	59400	58226	59087	61769	61769
63184.9	63462.9	62288.9	63149.9	65831.9	65831.9
68167.7	68445.7	67271.7	68132.7	70814.7	70814.7
70710.8	70988.8	69814.8	70675.8	73357.8	73357.8
72235.5	72513.5	71339.5	72200.5	74882.5	74882.5
73353.5	73631.5	72457.5	73318.5	76000.5	76000.5
74407.3	74685.3	73511.3	73297.3	75979.3	75979.3
75011.8	75289.8	74115.8	73901.8	76583.8	76583.8
75375.1	75653.1	74479.1	74265.1	76947.1	76947.1
75903.7	76181.7	75007.7	74793.7	77475.7	77475.7
76369.1	76647.1	75473.1	75259.1	77941.1	77941.1
76946.1	77224.1	76050.1	75836.1	78518.1	78518.1
77454.9	77732.9	76558.9	76344.9	79026.9	79026.9
77671.3	77949.3	76775.3	76561.3	79243.3	79243.3
77686.9	77964.9	76790.9	76576.9	79258.9	79258.9
75972.2	76250.2	75076.2	74862.2	77544.2	77544.2
73311	73589	72415	72201	74883	74883
67329.4	67607.4	66433.4	66219.4	68901.4	68901.4
64337	64615	63441	63227	65909	65909
63502.7	63780.7	62606.7	62392.7	65074.7	65074.7
63705.6	63983.6	62809.6	62595.6	65277.6	65277.6
64281.8	64559.8	63385.8	63171.8	65853.8	65853.8
65465.6	65743.6	64569.6	64355.6	67037.6	67037.6
67654.3	67932.3	66758.3	66544.3	69226.3	69226.3
70380.1	70658.1	69484.1	69270.1	71952.1	71952.1
71327.1	71605.1	70431.1	70217.1	72899.1	72899.1
72085.8	72363.8	71189.8	70975.8	73657.8	73657.8
72367.1	72645.1	71471.1	71257.1	73939.1	73939.1
72538.4	72816.4	71642.4	71428.4	74110.4	74110.4
72417.4	72695.4	71521.4	71307.4	73989.4	73989.4
72745.4	73023.4	71849.4	71635.4	74317.4	74317.4
73198.3	73476.3	72302.3	72088.3	74770.3	74770.3
73693.2	73971.2	72797.2	72583.2	75265.2	75265.2
74180.8	74458.8	73284.8	73070.8	75752.8	75752.8
75086.6	75364.6	74190.6	73976.6	76658.6	76658.6
75533.5	75811.5	74637.5	74423.5	77105.5	77105.5
76147.5	76425.5	75251.5	75037.5	77719.5	77719.5
76122.1	76400.1	75226.1	75012.1	77694.1	77694.1
76100.9	76378.9	75204.9	74990.9	77672.9	77672.9
74471	74749	73575	73361	76043	76043
72841.2	73119.2	71945.2	71731.2	74413.2	74413.2
72275.6	72553.6	71379.6	71165.6	73847.6	73847.6
73267.3	73545.3	72371.3	72157.3	74839.3	74839.3
74311.4	74589.4	73415.4	73201.4	75883.4	75883.4
75979.3	76257.3	75083.3	74869.3	77551.3	77551.3
75939.3	76217.3	75043.3	74829.3	77511.3	77511.3
76098.8	76376.8	75202.8	74988.8	77670.8	77670.8
75521.2	75799.2	74625.2	74411.2	77093.2	77093.2
74439.4	74717.4	73543.4	73329.4	76011.4	76011.4
73351.4	73629.4	72455.4	72241.4	74923.4	74923.4
72987.4	73265.4	72091.4	71877.4	74559.4	74559.4
72949.8	73227.8	72053.8	71839.8	74521.8	74521.8
72385.2	72663.2	71489.2	71275.2	73957.2	73957.2
71429.8	71707.8	70533.8	70319.8	73001.8	73001.8
70405.1	70683.1	69509.1	69295.1	71977.1	71977.1
69223.6	69501.6	68327.6	68113.6	70795.6	70795.6
68014.4	68292.4	67118.4	66904.4	69586.4	69586.4
66829.6	67107.6	65933.6	65719.6	68401.6	68401.6
65719.9	65997.9	64823.9	64609.9	67291.9	67291.9
64343.9	64621.9	63447.9	63233.9	65915.9	65915.9
62521.7	62799.7	61625.7	61411.7	64093.7	64093.7
60659.8	60937.8	59763.8	59549.8	62231.8	62231.8
59382.7	59660.7	58486.7	58272.7	60954.7	60954.7
57643.5	57921.5	56747.5	56533.5	59215.5	59215.5
55971	56249	55075	54861	57543	57543
54673.3	54951.3	53777.3	53563.3	56245.3	56245.3
54152.8	54430.8	53256.8	53042.8	55724.8	55724.8
53441.5	53719.5	52545.5	52331.5	55013.5	55013.5
52839.1	53117.1	51943.1	51729.1	54411.1	54411.1
52244.9	52522.9	51348.9	51134.9	53816.9	53816.9
52207	52485	51311	51097	53779	53779
51760.2	52038.2	50864.2	50650.2	53332.2	53332.2
51012.4	51290.4	50116.4	49902.4	52584.4	52584.4
50640.1	50918.1	49744.1	49530.1	52212.1	52212.1
50331.6	50609.6	49435.6	49221.6	51903.6	51903.6
50054.7	50332.7	49158.7	48944.7	51626.7	51626.7
49640.6	49918.6	48744.6	48530.6	51212.6	51212.6
49252.1	49530.1	48356.1	48142.1	50824.1	50824.1
48924.4	49202.4	48028.4	47814.4	50496.4	50496.4
48790.5	49068.5	47894.5	47680.5	50362.5	50362.5
48615	48893	47719	47505	50187	50187
48254.5	48532.5	47358.5	47144.5	49826.5	49826.5
48230.4	48508.4	47334.4	47120.4	49802.4	49802.4
48169.5	48447.5	47273.5	47059.5	49741.5	49741.5
48092.2	48370.2	47196.2	46982.2	49664.2	49664.2
48042	48320	47146	46932	49614	49614
48171	48449	47275	47061	49743	49743
48580.4	48858.4	47684.4	47470.4	50152.4	48887.4
48965.6	49243.6	48069.6	47855.6	50537.6	49272.6
49458.9	49736.9	48562.9	48348.9	51030.9	49765.9
50589.2	50867.2	49693.2	49479.2	52161.2	50896.2
52000.8	52278.8	51104.8	50890.8	53572.8	52307.8
53648.2	53926.2	52752.2	52538.2	55220.2	53955.2
54924.6	55202.6	54028.6	53814.6	56496.6	55231.6
56244.5	56522.5	55348.5	55134.5	57816.5	56551.5
57235.4	57513.4	56339.4	56125.4	58807.4	57542.4
59014.1	59292.1	58118.1	57904.1	60586.1	59321.1
63003.8	63281.8	62107.8	61893.8	64575.8	63310.8
67849.7	68127.7	66953.7	66739.7	69421.7	68156.7
70556.6	70834.6	69660.6	69446.6	72128.6	70863.6
72018.2	72296.2	71122.2	70908.2	73590.2	72325.2
73155.5	73433.5	72259.5	72045.5	74727.5	73462.5
74031.6	74309.6	73135.6	72921.6	75603.6	74338.6
74802.3	75080.3	73906.3	73692.3	76374.3	75109.3
75476	75754	74580	74366	77048	75783
75712.5	75990.5	74816.5	74602.5	77284.5	76019.5
76228.9	76506.9	75332.9	75118.9	77800.9	76535.9
76588	76866	75692	75478	78160	76895
76844.2	77122.2	75948.2	75734.2	78416.2	77151.2
76985.7	77263.7	76089.7	75875.7	78557.7	77292.7
77098.3	77376.3	76202.3	75988.3	78670.3	77405.3
75404.4	75682.4	74508.4	74294.4	76976.4	75711.4
73032.6	73310.6	72136.6	71922.6	74604.6	73339.6
66994.6	67272.6	66098.6	65884.6	68566.6	67301.6
64079.2	64357.2	63183.2	62969.2	65651.2	64386.2
63501.5	63779.5	62605.5	62391.5	65073.5	63808.5
63417.5	63695.5	62521.5	62307.5	64989.5	63724.5
64024.3	64302.3	63128.3	62914.3	65596.3	64331.3
65529.3	65807.3	64633.3	64419.3	67101.3	65836.3
67770.5	68048.5	66874.5	66660.5	69342.5	68077.5
70787.4	71065.4	69891.4	69677.4	72359.4	71094.4
71684.6	71962.6	70788.6	70574.6	73256.6	71991.6
72519.5	72797.5	71623.5	72185.5	74867.5	73602.5
72830.1	73108.1	71934.1	72496.1	75178.1	73913.1
72965.1	73243.1	72069.1	72631.1	75313.1	74048.1
73092.9	73370.9	72196.9	72758.9	75440.9	74175.9
73375.4	73653.4	72479.4	73041.4	75723.4	74458.4
73831.2	74109.2	72935.2	73497.2	76179.2	74914.2
74228.6	74506.6	73332.6	73894.6	76576.6	75311.6
74742.4	75020.4	73846.4	74408.4	77090.4	75825.4
75434.4	75712.4	74538.4	75100.4	77782.4	76517.4
76195.9	76473.9	75299.9	75861.9	78543.9	77278.9
76777.7	77055.7	75881.7	76443.7	79125.7	77860.7
76676.6	76954.6	75780.6	76342.6	79024.6	77759.6
76494.3	76772.3	75598.3	76160.3	78842.3	77577.3
74084.8	74362.8	73188.8	73750.8	76432.8	75167.8
72483.2	72761.2	71587.2	72149.2	74831.2	73566.2
71760.9	72038.9	70864.9	71426.9	74108.9	72843.9
72749.1	73027.1	71853.1	72415.1	75097.1	73832.1
74531.8	74809.8	73635.8	74197.8	76879.8	75614.8
76260.4	76538.4	75364.4	75926.4	78608.4	77343.4
76744.5	77022.5	75848.5	76410.5	79092.5	77827.5
76638.2	76916.2	75742.2	76304.2	78986.2	77721.2
76113.3	76391.3	75217.3	75779.3	78461.3	77196.3
75166.2	75444.2	74270.2	74832.2	77514.2	76249.2
74082.3	74360.3	73186.3	73748.3	76430.3	75165.3
73578.5	73856.5	72682.5	73244.5	75926.5	74661.5
73194.1	73472.1	72298.1	72860.1	75542.1	74277.1
72427.3	72705.3	71531.3	72093.3	74775.3	73510.3
71205.1	71483.1	70309.1	70871.1	73553.1	72288.1
70569.9	70847.9	69673.9	70235.9	72917.9	71652.9
69754.5	70032.5	68858.5	69420.5	72102.5	70837.5
68670.9	68948.9	67774.9	68336.9	71018.9	69753.9
67691.9	67969.9	66795.9	67357.9	70039.9	68774.9
66905.4	67183.4	66009.4	66571.4	69253.4	67988.4
65513.9	65791.9	64617.9	65179.9	67861.9	66596.9
63876	64154	62980	63542	66224	64959
62338.5	62616.5	61442.5	62004.5	64686.5	63421.5
60893.4	61171.4	59997.4	60559.4	63241.4	61976.4
59092.8	59370.8	58196.8	58758.8	61440.8	60175.8
57643	57921	56747	57309	59991	58726
56311.5	56589.5	55415.5	55977.5	58659.5	57394.5
55557.5	55835.5	54661.5	55223.5	57905.5	56640.5
54989.3	55267.3	54093.3	54655.3	57337.3	56072.3
54296.7	54574.7	53400.7	53962.7	56644.7	55379.7
53456.2	53734.2	52560.2	53122.2	55804.2	54539.2
52903.6	53181.6	52007.6	52569.6	55251.6	53986.6
52732.3	53010.3	51836.3	52398.3	55080.3	53815.3
52332.7	52610.7	51436.7	51998.7	54680.7	53415.7
51682.2	51960.2	50786.2	51348.2	54030.2	52765.2
51126.7	51404.7	50230.7	50792.7	53474.7	52209.7
50953.4	51231.4	50057.4	50619.4	53301.4	52036.4
50514.6	50792.6	49618.6	50180.6	52862.6	51597.6
49816.6	50094.6	48920.6	49482.6	52164.6	50899.6
49829.6	50107.6	48933.6	49495.6	52177.6	50912.6
49466.2	49744.2	48570.2	49132.2	51814.2	50549.2
49398.7	49676.7	48502.7	49064.7	51746.7	50481.7
48945.2	49223.2	48049.2	48611.2	51293.2	50028.2
48478.8	48756.8	47582.8	48144.8	50826.8	49561.8
48165.3	48443.3	47269.3	47831.3	50513.3	49248.3
48126.5	48404.5	47230.5	47792.5	50474.5	49209.5
48196.1	48474.1	47300.1	47862.1	50544.1	49279.1
48163.5	48441.5	47267.5	47829.5	50511.5	49246.5
48410.1	48688.1	47514.1	48076.1	50758.1	49493.1
48742.3	49020.3	47846.3	48408.3	51090.3	49825.3
49068	49346	48172	48734	51416	50151
49884.7	50162.7	48988.7	49550.7	52232.7	50967.7
50801.9	51079.9	49905.9	50467.9	53149.9	51884.9
51750.2	52028.2	50854.2	51416.2	54098.2	52833.2
52817	53095	51921	52483	55165	53900
54347.2	54625.2	53451.2	54013.2	56695.2	55430.2
55678.9	55956.9	54782.9	55344.9	58026.9	56761.9
57589	57867	56693	57255	59937	58672
61519.4	61797.4	60623.4	61185.4	63867.4	62602.4
66227.7	66505.7	65331.7	65893.7	68575.7	67310.7
68677.5	68955.5	67781.5	68343.5	71025.5	69760.5
70158.8	70436.8	69262.8	69824.8	72506.8	71241.8
70809.5	71087.5	69913.5	70475.5	73157.5	71892.5
71820	72098	70924	71486	74168	72903
72536.4	72814.4	71640.4	72202.4	74884.4	73619.4
73172.6	73450.6	72276.6	72838.6	75520.6	74255.6
73666.2	73944.2	72770.2	73332.2	76014.2	74749.2
74118.2	74396.2	73222.2	73784.2	76466.2	75201.2
74550.7	74828.7	73654.7	74216.7	76898.7	75633.7
75067.6	75345.6	74171.6	74733.6	77415.6	76150.6
75086.3	75364.3	74190.3	74752.3	77434.3	76169.3
75164.2	75442.2	74268.2	74830.2	77512.2	76247.2
73734	74012	72838	73888	76570	75305
71320.8	71598.8	70424.8	71474.8	74156.8	72891.8
65570.8	65848.8	64674.8	65724.8	68406.8	67141.8
62739	63017	61843	62893	65575	64310
62318	62596	61422	62472	65154	63889
62404.1	62682.1	61508.1	62558.1	65240.1	63975.1
62951.3	63229.3	62055.3	63105.3	65787.3	64522.3
64360.5	64638.5	63464.5	64514.5	63146.5	61881.5
66405.2	66683.2	65509.2	66559.2	65191.2	63926.2
69267.4	69545.4	68371.4	69421.4	68053.4	66788.4
69838.5	70116.5	68942.5	69992.5	68624.5	67359.5
69957.2	70235.2	69061.2	70111.2	68743.2	67478.2
70324.2	70602.2	69428.2	70478.2	69110.2	67845.2
70294.3	70572.3	69398.3	70448.3	69080.3	67815.3
70477.9	70755.9	69581.9	70631.9	69263.9	67998.9
70702.8	70980.8	69806.8	70856.8	69488.8	68223.8
70904.3	71182.3	70008.3	71058.3	69690.3	68425.3
71279.8	71557.8	70383.8	71433.8	70065.8	68800.8
71558.3	71836.3	70662.3	71712.3	70344.3	69079.3
72491.5	72769.5	71595.5	72645.5	71277.5	70012.5
73091.6	73369.6	72195.6	73245.6	71877.6	70612.6
73522.9	73800.9	72626.9	73676.9	72308.9	71043.9
73559.9	73837.9	72663.9	73713.9	72345.9	71080.9
73629	73907	72733	73783	72415	71150
71392.9	71670.9	70496.9	71546.9	72829.9	71564.9
70229.5	70507.5	69333.5	70383.5	71666.5	70401.5
69673.5	69951.5	68777.5	69827.5	71110.5	69845.5
70504.9	70782.9	69608.9	70658.9	71941.9	70676.9
71428.2	71706.2	70532.2	71582.2	72865.2	71600.2
72411.7	72689.7	71515.7	72565.7	73848.7	72583.7
72343.7	72621.7	71447.7	72497.7	73780.7	72515.7
72097.7	72375.7	71201.7	72251.7	73534.7	72269.7
71362.4	71640.4	70466.4	71516.4	72799.4	71534.4
70556.3	70834.3	69660.3	70710.3	71993.3	70728.3
69983.8	70261.8	69087.8	70137.8	71420.8	70155.8
69221.7	69499.7	68325.7	69375.7	70658.7	69393.7
69046.4	69324.4	68150.4	69200.4	70483.4	69218.4
68858.3	69136.3	67962.3	69012.3	70295.3	69030.3
68095.6	68373.6	67199.6	68249.6	69532.6	68267.6
67385	67663	66489	67539	68822	67557
66373.6	66651.6	65477.6	66527.6	67810.6	66545.6
65590.7	65868.7	64694.7	65744.7	67027.7	65762.7
64802.5	65080.5	63906.5	64956.5	66239.5	64974.5
64112.8	64390.8	63216.8	64266.8	65549.8	64284.8
63119.3	63397.3	62223.3	63273.3	64556.3	63291.3
61717.2	61995.2	60821.2	61871.2	63154.2	61889.2
60114.1	60392.1	59218.1	60268.1	61551.1	60286.1
58856.6	59134.6	57960.6	59010.6	60293.6	59028.6
57288.9	57566.9	56392.9	57442.9	58725.9	57460.9
55831	56109	54935	55985	57268	56003
54639.6	54917.6	53743.6	54793.6	56076.6	54811.6
54170.6	54448.6	53274.6	54324.6	55607.6	54342.6
53403	53681	52507	53557	54840	53575
52809.8	53087.8	51913.8	52963.8	54246.8	52981.8
52151.3	52429.3	51255.3	52305.3	53588.3	52323.3
52093.3	52371.3	51197.3	52247.3	53530.3	52265.3
51217.9	51495.9	50321.9	51371.9	52654.9	51389.9
50818.1	51096.1	49922.1	50972.1	52255.1	50990.1
50277.4	50555.4	49381.4	50431.4	51714.4	50449.4
49938.3	50216.3	49042.3	50092.3	51375.3	50110.3
49439.3	49717.3	48543.3	49593.3	51155.3	49890.3
49162.1	49440.1	48266.1	49316.1	50878.1	49613.1
48696	48974	47800	48850	50412	49147
48430	48708	47534	48584	50146	48881
48243.4	48521.4	47347.4	48397.4	49959.4	48694.4
48020.7	48298.7	47124.7	48174.7	49736.7	48471.7
47576.4	47854.4	46680.4	47730.4	49292.4	48027.4
47302.9	47580.9	46406.9	47456.9	49018.9	47753.9
47229.8	47507.8	46333.8	47383.8	48945.8	47680.8
47175	47453	46279	47329	48891	47626
47084.9	47362.9	46188.9	47238.9	48800.9	47535.9
47366.9	47644.9	46470.9	47520.9	49082.9	47817.9
47362.5	47640.5	46466.5	47516.5	49078.5	47813.5
47569.9	47847.9	46673.9	47723.9	49285.9	48020.9
47563	47841	46667	47717	49279	48014
48276.6	48554.6	47380.6	48430.6	49992.6	48727.6
49115.8	49393.8	48219.8	49269.8	50831.8	49566.8
49993.6	50271.6	49097.6	50147.6	51709.6	50444.6
50557.9	50835.9	49661.9	50711.9	52273.9	51008.9
51753.7	52031.7	50857.7	51907.7	53469.7	52204.7
52357.4	52635.4	51461.4	52511.4	54073.4	52808.4
53651.1	53929.1	52755.1	53805.1	55367.1	54102.1
55710.7	55988.7	54814.7	55864.7	57426.7	56161.7
58896.8	59174.8	58000.8	59050.8	60612.8	59347.8
60762.5	61040.5	59866.5	60916.5	62478.5	61213.5
61866.8	62144.8	60970.8	62020.8	63582.8	62317.8
62489.2	62767.2	61593.2	62643.2	64205.2	62940.2
63261.8	63539.8	62365.8	63415.8	64977.8	63712.8
64128.7	64406.7	63232.7	64282.7	65844.7	64579.7
64857.6	65135.6	63961.6	65011.6	66573.6	65308.6
65235.1	65513.1	64339.1	65389.1	66951.1	65686.1
65973.6	66251.6	65077.6	66127.6	67689.6	66424.6
66234.5	66512.5	65338.5	66388.5	67950.5	66685.5
66657.9	66935.9	65761.9	66811.9	68373.9	67108.9
67001.8	67279.8	66105.8	67155.8	68717.8	67452.8
67228.1	67506.1	66332.1	67382.1	68944.1	67679.1
66331.5	66609.5	65435.5	66485.5	68047.5	66782.5
64677.3	64955.3	63781.3	64831.3	66393.3	65128.3
60358.7	60636.7	59462.7	60512.7	62074.7	60809.7
58388	58666	57492	58542	60104	58839
58066.3	58344.3	57170.3	58220.3	59782.3	58517.3
58228.3	58506.3	57332.3	58382.3	59944.3	58679.3
58498.6	58776.6	57602.6	58652.6	60214.6	58949.6
59259.2	59537.2	58363.2	59413.2	60975.2	59710.2
60249.2	60527.2	59353.2	60403.2	61965.2	60700.2
62039.9	62317.9	61143.9	62193.9	63755.9	62490.9
62553.2	62831.2	61657.2	62707.2	64269.2	63004.2
63040.3	63318.3	64040.3	65090.3	66652.3	65387.3
62830.4	63108.4	63830.4	64880.4	66442.4	65177.4
63008.5	63286.5	64008.5	65058.5	66620.5	65355.5
63085.2	63363.2	64085.2	65135.2	66697.2	65432.2
63170.5	63448.5	64170.5	65220.5	66782.5	65517.5
63469.2	63747.2	64469.2	65519.2	67081.2	65816.2
63842.5	64120.5	64842.5	65892.5	67454.5	66189.5
64246.3	64524.3	65246.3	66296.3	67858.3	66593.3
65073.6	65351.6	66073.6	67123.6	68685.6	67420.6
65737.7	66015.7	66737.7	67787.7	69349.7	68084.7
66359.9	66637.9	67359.9	68409.9	69971.9	68706.9
66634.8	66912.8	67634.8	68684.8	70246.8	68981.8
66915.9	67193.9	67915.9	68965.9	70527.9	69262.9
65648	65926	66648	67698	69260	67995
64917.9	65195.9	65917.9	66967.9	68529.9	67264.9
64305.1	64583.1	65305.1	66355.1	67917.1	66652.1
64842.7	65120.7	65842.7	66892.7	68454.7	67189.7
65523	65801	66523	67573	69135	67870
66247	66525	67247	68297	69859	68594
66121	66399	67121	68171	69733	68468
65987.4	66265.4	66987.4	68037.4	69599.4	68334.4
65493.8	65771.8	66493.8	67543.8	69105.8	67840.8
65187.3	65465.3	66187.3	67237.3	68799.3	67534.3
64388.3	64666.3	65388.3	66438.3	68000.3	66735.3
64428.5	64706.5	65428.5	66478.5	68040.5	66775.5
64366.7	64644.7	65366.7	66416.7	67978.7	66713.7
64230.1	64508.1	65230.1	66280.1	67842.1	66577.1
64081.3	64359.3	65081.3	66131.3	67693.3	66428.3
63523.8	63801.8	64523.8	65573.8	67135.8	65870.8
62804.6	63082.6	63804.6	64854.6	66416.6	65151.6
61995.4	62273.4	62995.4	64045.4	65607.4	64342.4
61144.4	61422.4	62144.4	63194.4	64756.4	63491.4
60397.5	60675.5	61397.5	62447.5	64009.5	62744.5
59292.4	59570.4	60292.4	61342.4	62904.4	61639.4
58002.3	58280.3	59002.3	60052.3	61614.3	60349.3
56309.2	56587.2	57309.2	58359.2	59921.2	58656.2
55212.2	55490.2	56212.2	57262.2	58824.2	57559.2
53751.5	54029.5	54751.5	55801.5	57363.5	56098.5
52539.6	52817.6	53539.6	54589.6	56151.6	54886.6
51391.2	51669.2	52391.2	53441.2	55003.2	53738.2
51097.3	51375.3	52097.3	53147.3	54709.3	53444.3
50329.8	50607.8	51329.8	52379.8	53941.8	52676.8
49769.4	50047.4	50769.4	51819.4	53381.4	52116.4
49348.6	49626.6	50348.6	51398.6	52960.6	51695.6
49185.2	49463.2	50185.2	51235.2	52797.2	51532.2
48635.9	48913.9	49635.9	50685.9	52247.9	50982.9
48156.3	48434.3	49156.3	50206.3	51768.3	50503.3
47813	48091	48813	49863	51425	50160
47451.7	47729.7	48451.7	49501.7	51063.7	49798.7
46999.3	47277.3	47999.3	49049.3	50611.3	49346.3
46749	47027	47749	48799	50361	49096
46272.2	46550.2	47272.2	48322.2	49884.2	48619.2
46203.1	46481.1	47203.1	48253.1	49815.1	48550.1
45947	46225	46947	47997	49559	48294
45818.5	46096.5	46818.5	47868.5	49430.5	48165.5
45589.8	45867.8	46589.8	47639.8	49201.8	47936.8
45679.4	45957.4	46679.4	47729.4	49291.4	48026.4
45479.6	45757.6	46479.6	47529.6	49091.6	47826.6
45512.3	45790.3	46512.3	47562.3	49124.3	47859.3
45402.3	45680.3	46402.3	47452.3	49014.3	47749.3
45785.6	46063.6	46785.6	47835.6	49397.6	48132.6
46118.9	46396.9	47118.9	48168.9	49730.9	48465.9
46676.5	46954.5	47676.5	48726.5	50288.5	49023.5
47099.2	47377.2	48099.2	49149.2	50711.2	49446.2
48473.7	48751.7	49473.7	50523.7	52085.7	50820.7
49669.8	49947.8	50669.8	51719.8	53281.8	52016.8
51504.9	51782.9	52504.9	53554.9	55116.9	53851.9
52750.8	53028.8	53750.8	54800.8	56362.8	55097.8
54176.3	54454.3	55176.3	56226.3	57788.3	56523.3
55437.8	55715.8	56437.8	57487.8	59049.8	57784.8
57588	57866	58588	59638	61200	59935
62187.8	62465.8	63187.8	64237.8	65799.8	64534.8
67473.6	67751.6	68473.6	69523.6	71085.6	69820.6
70324.8	70602.8	71324.8	72374.8	73936.8	72671.8
71988.4	72266.4	72988.4	74038.4	75600.4	74335.4
73045.2	73323.2	74045.2	75095.2	76657.2	75392.2
74157.9	74435.9	75157.9	76207.9	77769.9	76504.9
75102.7	75380.7	76102.7	77152.7	78714.7	77449.7
75899.7	76177.7	76899.7	77949.7	79511.7	78246.7
76733.1	77011.1	77733.1	78783.1	80345.1	79080.1
77310.8	77588.8	78310.8	79360.8	80922.8	79657.8
77750.7	78028.7	78750.7	79800.7	81362.7	80097.7
78106	78384	79106	80156	81718	80453
78625.9	78903.9	79625.9	80675.9	82237.9	80972.9
78564	78842	79564	80614	82176	80911
77017.8	77295.8	78017.8	79067.8	80629.8	79364.8
74444.9	74722.9	75444.9	76494.9	78056.9	76791.9
68893.9	69171.9	69893.9	70943.9	72505.9	71240.9
65763.2	66041.2	66763.2	67813.2	69375.2	68110.2
65329.1	65607.1	66329.1	67379.1	68941.1	67676.1
65428.3	65706.3	66428.3	67478.3	69040.3	67775.3
66218.2	66496.2	67218.2	68268.2	69830.2	68565.2
67523.8	67801.8	68523.8	69573.8	71135.8	69870.8
69820.3	70098.3	70820.3	71870.3	73432.3	72167.3
72736.1	73014.1	73736.1	74786.1	76348.1	75083.1
73632.7	73910.7	74632.7	75682.7	77244.7	75979.7
74373.4	74651.4	75373.4	76423.4	77985.4	76720.4
74639.2	74917.2	75639.2	76689.2	75597.2	74332.2
74960.6	75238.6	75960.6	77010.6	75918.6	74653.6
74639.5	74917.5	75639.5	76689.5	75597.5	74332.5
74964.7	75242.7	75964.7	77014.7	75922.7	74657.7
75197.1	75475.1	76197.1	77247.1	76155.1	74890.1
75309.6	75587.6	76309.6	77359.6	76267.6	75002.6
75850.6	76128.6	76850.6	77900.6	76808.6	75543.6
76793.7	77071.7	77793.7	78843.7	77751.7	76486.7
77557.6	77835.6	78557.6	79607.6	78515.6	77250.6
78032.8	78310.8	79032.8	80082.8	78990.8	77725.8
78138.2	78416.2	79138.2	80188.2	79096.2	77831.2
78204.1	78482.1	79204.1	80254.1	79162.1	77897.1
75935.2	76213.2	76935.2	77985.2	76893.2	75628.2
74437.1	74715.1	75437.1	76487.1	75395.1	74130.1
73818.2	74096.2	74818.2	75868.2	74776.2	73511.2
75045.8	75323.8	76045.8	77095.8	76003.8	74738.8
76056.7	76334.7	77056.7	78106.7	77014.7	75749.7
77537.4	77815.4	78537.4	79587.4	78495.4	77230.4
77341	77619	78341	79391	78299	77034
77223.8	77501.8	78223.8	79273.8	78181.8	76916.8
76540.3	76818.3	77540.3	78590.3	77498.3	76233.3
75709	75987	76709	77759	76667	75402
74747.3	75025.3	75747.3	76797.3	75705.3	74440.3
74399.2	74677.2	75399.2	76449.2	75357.2	74092.2
74102.2	74380.2	75102.2	76152.2	75060.2	73795.2
73842.4	74120.4	74842.4	75892.4	74800.4	73535.4
72918.9	73196.9	73918.9	74968.9	73876.9	72611.9
71756.6	72034.6	72756.6	73806.6	72714.6	71449.6
70524.4	70802.4	71524.4	72574.4	71482.4	70217.4
69182.8	69460.8	70182.8	71232.8	70140.8	68875.8
67959.4	68237.4	68959.4	70009.4	68917.4	67652.4
66712.3	66990.3	67712.3	68762.3	67670.3	66405.3
65371.2	65649.2	66371.2	67421.2	66329.2	65064.2
63676.8	63954.8	64676.8	65726.8	64634.8	63369.8
61982.8	62260.8	62982.8	64032.8	62940.8	61675.8
60152.7	60430.7	61152.7	62202.7	61110.7	59845.7
58546.4	58824.4	59546.4	60596.4	59504.4	58239.4
57068.7	57346.7	58068.7	59118.7	58026.7	56761.7
55552.5	55830.5	56552.5	57602.5	56510.5	55245.5
55159.5	55437.5	56159.5	57209.5	56117.5	54852.5
54418.2	54696.2	55418.2	56468.2	55376.2	54111.2
53873.5	54151.5	54873.5	55923.5	54831.5	53566.5
53152.4	53430.4	54152.4	55202.4	54110.4	52845.4
53160.7	53438.7	54160.7	55210.7	54118.7	52853.7
52747.5	53025.5	53747.5	54797.5	53705.5	52440.5
52346.6	52624.6	53346.6	54396.6	53304.6	52039.6
51709.2	51987.2	52709.2	53759.2	52667.2	51402.2
51444.3	51722.3	52444.3	53494.3	52402.3	51137.3
50935.5	51213.5	51935.5	52985.5	51893.5	50628.5
50529.3	50807.3	51529.3	52579.3	51487.3	50222.3
50357.4	50635.4	51357.4	52407.4	51315.4	50050.4
49868.1	50146.1	50868.1	51918.1	50826.1	49561.1
49662.2	49940.2	50662.2	51712.2	50620.2	49355.2
49580.9	49858.9	50580.9	51630.9	50538.9	49273.9
49151.5	49429.5	50151.5	51201.5	50109.5	48844.5
48976.1	49254.1	49976.1	51026.1	49934.1	48669.1
48801.4	49079.4	49801.4	50851.4	49759.4	48494.4
48710.8	48988.8	49710.8	50760.8	49668.8	48403.8
48727	49005	49727	50777	49685	48420
49073	49351	50073	51123	50031	48766
49364	49642	50364	51414	50322	49057
49640.8	49918.8	50640.8	51690.8	50598.8	49333.8
49692.4	49970.4	50692.4	51742.4	50650.4	49385.4
51452.4	51730.4	52452.4	53502.4	52410.4	51145.4
52608.4	52886.4	53608.4	54658.4	53566.4	52301.4
54196.1	54474.1	55196.1	56246.1	55154.1	53889.1
55080.9	55358.9	56080.9	57130.9	56038.9	54773.9
56370	56648	57370	58420	57328	56063
57332.1	57610.1	58332.1	59382.1	58290.1	57025.1
59129.8	59407.8	60129.8	61179.8	60087.8	58822.8
63093.9	63371.9	64093.9	65143.9	64051.9	62786.9
67679.4	67957.4	68679.4	69729.4	68637.4	67372.4
69998.1	70276.1	70998.1	72048.1	70956.1	69691.1
71487.1	71765.1	72487.1	73537.1	72445.1	71180.1
72413.3	72691.3	73413.3	74463.3	73371.3	72106.3
73287.4	73565.4	74287.4	75337.4	74245.4	72980.4
74012.2	74290.2	75012.2	76062.2	74970.2	73705.2
74208.2	74486.2	75208.2	76258.2	75166.2	73901.2
74604.4	74882.4	75604.4	76654.4	75562.4	74297.4
75032.6	75310.6	76032.6	77082.6	75990.6	74725.6
75537.1	75815.1	76537.1	77587.1	76495.1	75230.1
75849.9	76127.9	76849.9	77899.9	76807.9	75542.9
75996.1	76274.1	76996.1	78046.1	76954.1	75689.1
76194.5	76472.5	77194.5	78244.5	77152.5	75887.5
74395.8	74673.8	75395.8	76445.8	75353.8	74088.8
71819.3	72097.3	72819.3	73869.3	72777.3	71512.3
65640.7	65918.7	66640.7	67690.7	66598.7	65333.7
62689.2	62967.2	63689.2	64739.2	63647.2	62382.2
62180.2	62458.2	63180.2	64230.2	63138.2	61873.2
61922.2	62200.2	62922.2	63972.2	62880.2	61615.2
62622.5	62900.5	63622.5	64672.5	63580.5	62315.5
64042.8	64320.8	65042.8	66092.8	65000.8	63735.8
66100.2	66378.2	67100.2	68150.2	67058.2	65793.2
69043.3	69321.3	70043.3	71093.3	70001.3	68736.3
69788	70066	70788	71838	70746	69481
70755.6	71033.6	71755.6	72805.6	71713.6	70448.6
71152.1	71430.1	72152.1	73202.1	72110.1	70845.1
71311.6	71589.6	72311.6	73361.6	72269.6	71004.6
71489.5	71767.5	72489.5	73539.5	72447.5	71182.5
71684.8	71962.8	72684.8	73734.8	72642.8	71377.8
71675.5	71953.5	72675.5	73725.5	72633.5	71368.5
72229.2	72507.2	73229.2	74279.2	73187.2	71922.2
72539.3	72817.3	73539.3	74589.3	73497.3	72232.3
73343.4	73621.4	74343.4	75393.4	74301.4	73036.4
73783.4	74061.4	74783.4	75833.4	74741.4	73476.4
74599.2	74877.2	75599.2	76649.2	75557.2	74292.2
74530.8	74808.8	75530.8	76580.8	75488.8	74223.8
74537.3	74815.3	75537.3	76587.3	75495.3	74230.3
72289.3	72567.3	73289.3	74339.3	73247.3	71982.3
71124.1	71402.1	72124.1	73174.1	72082.1	70817.1
70564.7	70842.7	71564.7	72614.7	71522.7	70257.7
71566.7	71844.7	72566.7	73616.7	72524.7	71259.7
73433.9	73711.9	74433.9	75483.9	74391.9	73126.9
75465.2	75743.2	76465.2	77515.2	76423.2	75158.2
75748.1	76026.1	76748.1	77798.1	76706.1	75441.1
76009.9	76287.9	77009.9	78059.9	76967.9	75702.9
75293.9	75571.9	76293.9	77343.9	76251.9	74986.9
74399.7	74677.7	75399.7	76449.7	75357.7	74092.7
73499	73777	74499	75549	74457	73192
73132.1	73410.1	74132.1	75182.1	74090.1	72825.1
73004.7	73282.7	74004.7	75054.7	73962.7	72697.7
72825.8	73103.8	73825.8	74875.8	73783.8	72518.8
71830.5	72108.5	72830.5	73880.5	72788.5	71523.5
70850.1	71128.1	71850.1	72900.1	71808.1	70543.1
69765.5	70043.5	70765.5	71815.5	70723.5	69458.5
68234	68512	69234	70284	69192	67927
67080.1	67358.1	68080.1	69130.1	68038.1	66773.1
65824.8	66102.8	66824.8	67874.8	66782.8	65517.8
64411.2	64689.2	65411.2	66461.2	65369.2	64104.2
62840	63118	63840	64890	63798	62533
61027.3	61305.3	62027.3	63077.3	61985.3	60720.3
59277.2	59555.2	60277.2	61327.2	60235.2	58970.2
57484.4	57762.4	58484.4	59534.4	58442.4	57177.4
55631.5	55909.5	56631.5	57681.5	56589.5	55324.5
54581.6	54859.6	55581.6	56631.6	55539.6	54274.6
54129.1	54407.1	55129.1	56179.1	55087.1	53822.1
53540.1	53818.1	54540.1	55590.1	54498.1	53233.1
52902.2	53180.2	53902.2	54952.2	53860.2	52595.2
52140.7	52418.7	53140.7	54190.7	53098.7	51833.7
52134.6	52412.6	53134.6	54184.6	53092.6	51827.6
51829.8	52107.8	52829.8	53879.8	52787.8	51522.8
51303.6	51581.6	52303.6	53353.6	52261.6	50996.6
50886.6	51164.6	51886.6	52936.6	51844.6	50579.6
50462.8	50740.8	51462.8	52512.8	51420.8	50155.8
50138.5	50416.5	51138.5	52188.5	51096.5	49831.5
49987.7	50265.7	50987.7	52037.7	50945.7	49680.7
49606.8	49884.8	50606.8	51656.8	50564.8	49299.8
49303.5	49581.5	50303.5	51353.5	50261.5	48996.5
49088.1	49366.1	50088.1	51138.1	50046.1	48781.1
48876.8	49154.8	49876.8	50926.8	49834.8	48569.8
48478.7	48756.7	49478.7	50528.7	49436.7	48171.7
48577.6	48855.6	49577.6	50627.6	49535.6	48270.6
48410.8	48688.8	49410.8	50460.8	49368.8	48103.8
48367.4	48645.4	49367.4	50417.4	49325.4	48060.4
48381.6	48659.6	49381.6	50431.6	49339.6	48074.6
48576	48854	49576	50626	49534	48269
48710.4	48988.4	49710.4	50760.4	49668.4	48403.4
49425.4	49703.4	50425.4	51475.4	50383.4	49118.4
49704.6	49982.6	50704.6	51754.6	50662.6	49397.6
51244	51522	52244	53294	52202	50937
52866.7	53144.7	53866.7	54916.7	53824.7	52559.7
54591.4	54869.4	55591.4	56641.4	55549.4	54284.4
55538.9	55816.9	56538.9	57588.9	56496.9	55231.9
56577.4	56855.4	57577.4	58627.4	57535.4	56270.4
57652.8	57930.8	58652.8	59702.8	58610.8	57345.8
59223.4	59501.4	60223.4	61273.4	60181.4	58916.4
63039.6	63317.6	64039.6	65089.6	63997.6	62732.6
67639.4	67917.4	68639.4	69689.4	68597.4	67332.4
69712.9	69990.9	70712.9	71762.9	70670.9	69405.9
71022.1	71300.1	72022.1	73072.1	71980.1	70715.1
71961.5	72239.5	72961.5	74011.5	72919.5	71654.5
72507.9	72785.9	73507.9	74557.9	73465.9	72200.9
73141.8	73419.8	74141.8	75191.8	74099.8	72834.8
73656.2	73934.2	74656.2	75706.2	74614.2	73349.2
74038.1	74316.1	75038.1	76088.1	74996.1	73731.1
74323.2	74601.2	75323.2	76373.2	75281.2	74016.2
74686.5	74964.5	75686.5	76736.5	75644.5	74379.5
74938.8	75216.8	75938.8	76988.8	75896.8	74631.8
75189.4	75467.4	76189.4	77239.4	76147.4	74882.4
75068.6	75346.6	76068.6	77118.6	76026.6	74761.6
73347	73625	74347	75397	74305	73040
70566.9	70844.9	71566.9	72616.9	71524.9	70259.9
64344.4	64622.4	65344.4	66394.4	65302.4	64037.4
61827.8	62105.8	62827.8	63877.8	62785.8	61520.8
61242.5	61520.5	62242.5	63292.5	62200.5	60935.5
61315.9	61593.9	62315.9	63365.9	62273.9	61008.9
61708.3	61986.3	62708.3	63758.3	62666.3	61401.3
63071.9	63349.9	64071.9	65121.9	64029.9	62764.9
65434.5	65712.5	66434.5	67484.5	66392.5	65127.5
68128.9	68406.9	69128.9	70178.9	69086.9	67821.9
69141.6	69419.6	70141.6	71191.6	70099.6	68834.6
70091.8	70369.8	71091.8	72141.8	71049.8	69784.8
70369.6	70647.6	71369.6	72419.6	71327.6	70062.6
70537.8	70815.8	71537.8	72587.8	71495.8	70230.8
70728.4	71006.4	71728.4	72778.4	71686.4	70421.4
70993.9	71271.9	71993.9	73043.9	71951.9	70686.9
71684.3	71962.3	72684.3	73734.3	72642.3	71377.3
71958.2	72236.2	72958.2	74008.2	72916.2	71651.2
72232.7	72510.7	73232.7	74282.7	73190.7	71925.7
73031.8	73309.8	74031.8	75081.8	73989.8	72724.8
73803.1	74081.1	74803.1	75853.1	74761.1	73496.1
74462.9	74740.9	75462.9	76512.9	75420.9	74155.9
74525.7	74803.7	75525.7	76575.7	75483.7	74218.7
74413.2	74691.2	75413.2	76463.2	75371.2	74106.2
72393.6	72671.6	73393.6	74443.6	73351.6	72086.6
71103.9	71381.9	72103.9	73153.9	72061.9	70796.9
70620.8	70898.8	71620.8	72670.8	71578.8	70313.8
71747.5	72025.5	72747.5	73797.5	72705.5	71440.5
73320.6	73598.6	74320.6	75370.6	74278.6	73013.6
75302.6	75580.6	76302.6	77352.6	76260.6	74995.6
75698	75976	76698	77748	76656	75391
75836.2	76114.2	76836.2	77886.2	76794.2	75529.2
75242.2	75520.2	76242.2	77292.2	76200.2	74935.2
74501.2	74779.2	75501.2	76551.2	75459.2	74194.2
73581.9	73859.9	74581.9	75631.9	74539.9	73274.9
73277.2	73555.2	74277.2	75327.2	74235.2	72970.2
73164.5	73442.5	74164.5	75214.5	74122.5	72857.5
72869.6	73147.6	73869.6	74919.6	73827.6	72562.6
71768.6	72046.6	72768.6	73818.6	72726.6	71461.6
71057.8	71335.8	72057.8	73107.8	72015.8	70750.8
70004.5	70282.5	71004.5	72054.5	70962.5	69697.5
68794.9	69072.9	69794.9	70844.9	69752.9	68487.9
67805.7	68083.7	68805.7	69855.7	68763.7	67498.7
66433.4	66711.4	67433.4	68483.4	67391.4	66126.4
64901.2	65179.2	65901.2	66951.2	65859.2	64594.2
63187.7	63465.7	64187.7	65237.7	64145.7	62880.7
61501.7	61779.7	62501.7	63551.7	62459.7	61194.7
59823.2	60101.2	60823.2	61873.2	60781.2	59516.2
57975.9	58253.9	58975.9	60025.9	58933.9	57668.9
56488.4	56766.4	57488.4	58538.4	57446.4	56181.4
55127.8	55405.8	56127.8	57177.8	56085.8	54820.8
54533.1	54811.1	55533.1	56583.1	55491.1	54226.1
53874.9	54152.9	54874.9	55924.9	54832.9	54832.9
53303.1	53581.1	54303.1	55353.1	54261.1	54261.1
52760.7	53038.7	53760.7	54810.7	53718.7	53718.7
52438.6	52716.6	53438.6	54488.6	53396.6	53396.6
52049.5	52327.5	53049.5	54099.5	53007.5	53007.5
51706.8	51984.8	52706.8	53756.8	52664.8	52664.8
51024	51302	52024	53074	51982	51982
50761.6	51039.6	51761.6	52811.6	51719.6	52982.6
50400.7	50678.7	51400.7	52450.7	51358.7	52621.7
50230.7	50508.7	51230.7	52280.7	51188.7	52451.7
49871	50149	50871	51921	50829	52092
49624.9	49902.9	50624.9	51674.9	50582.9	51845.9
49319.6	49597.6	50319.6	51369.6	50277.6	51540.6
49066.1	49344.1	50066.1	51116.1	50024.1	51287.1
48860.3	49138.3	49860.3	50910.3	49818.3	51081.3
48866.5	49144.5	49866.5	50916.5	49824.5	51087.5
48532.4	48810.4	49532.4	50582.4	49490.4	50753.4
48612.8	48890.8	49612.8	50662.8	49570.8	50833.8
48511.5	48789.5	49511.5	50561.5	49469.5	50732.5
48737.7	49015.7	49737.7	50787.7	49695.7	50958.7
49097.6	49375.6	50097.6	51147.6	50055.6	51318.6
49811.8	50089.8	50811.8	51861.8	50769.8	52032.8
50059.5	50337.5	51059.5	52109.5	51017.5	52280.5
51417.7	51695.7	52417.7	53467.7	52375.7	53638.7
53154.5	53432.5	54154.5	55204.5	54112.5	55375.5
54657.3	54935.3	55657.3	56707.3	55615.3	56878.3
55779.6	56057.6	56779.6	57829.6	56737.6	58000.6
56935.8	57213.8	57935.8	58985.8	57893.8	59156.8
58177.1	58455.1	59177.1	60227.1	59135.1	60398.1
59499	59777	60499	61549	60457	61720
63431.3	63709.3	64431.3	65481.3	64389.3	65652.3
68160.5	68438.5	69160.5	70210.5	69118.5	70381.5
70445.1	70723.1	71445.1	72495.1	71403.1	72666.1
71795.1	72073.1	72795.1	73845.1	72753.1	74016.1
72381.5	72659.5	73381.5	74431.5	73339.5	74602.5
73203.1	73481.1	74203.1	75253.1	74161.1	75424.1
73845.2	74123.2	74845.2	75895.2	74803.2	76066.2
74062.6	74340.6	75062.6	76112.6	75020.6	76283.6
74207.3	74485.3	75207.3	76257.3	75165.3	76428.3
74710.6	74988.6	75710.6	76760.6	75668.6	76931.6
74995.6	75273.6	75995.6	77045.6	75953.6	77216.6
75196.4	75474.4	76196.4	77246.4	76154.4	77417.4
75535.2	75813.2	76535.2	77585.2	76493.2	77756.2
75577	75855	76577	77627	76535	77798
73745.8	74023.8	74745.8	75795.8	74703.8	75966.8
71467.1	71745.1	72467.1	73517.1	72425.1	73688.1
65143.5	65421.5	66143.5	67193.5	66101.5	67364.5
62313.1	62591.1	63313.1	64363.1	63271.1	64534.1
61832.7	62110.7	62832.7	63882.7	62790.7	64053.7
61986	62264	62986	64036	62944	64207
62604.5	62882.5	63604.5	64654.5	63562.5	64825.5
63594.8	63872.8	64594.8	65644.8	64552.8	65815.8
66197.4	66475.4	67197.4	68247.4	67155.4	68418.4
69076.2	69354.2	70076.2	71126.2	70034.2	71297.2
70006.2	70284.2	71006.2	72056.2	70964.2	72227.2
70998.1	71276.1	71998.1	73048.1	71956.1	73219.1
71355.9	71633.9	72355.9	73405.9	72313.9	73576.9
71567.9	71845.9	72567.9	73617.9	72525.9	73788.9
71508.8	71786.8	72508.8	73558.8	72466.8	73729.8
71592.8	71870.8	72592.8	73642.8	72550.8	73813.8
72016.5	72294.5	73016.5	74066.5	72974.5	74237.5
72493	72771	73493	74543	73451	74714
72994.4	73272.4	73994.4	75044.4	73952.4	75215.4
73751.2	74029.2	74751.2	75801.2	74709.2	75972.2
74324.2	74602.2	75324.2	76374.2	75282.2	76545.2
74872.3	75150.3	75872.3	76922.3	75830.3	77093.3
74871.7	75149.7	75871.7	76921.7	75829.7	77092.7
74771.7	75049.7	75771.7	76821.7	75729.7	76992.7
72517	72795	73517	74567	73475	74738
71370.4	71648.4	72370.4	73420.4	72328.4	73591.4
71242.4	71520.4	72242.4	73292.4	72200.4	73463.4
72230.5	72508.5	73230.5	74280.5	73188.5	74451.5
73712.8	73990.8	74712.8	75762.8	74670.8	75933.8
75656.4	75934.4	76656.4	77706.4	76614.4	77877.4
76134.4	76412.4	77134.4	78184.4	77092.4	78355.4
76305.1	76583.1	77305.1	78355.1	77263.1	78526.1
75733	76011	76733	77783	76691	77954
74721.5	74999.5	75721.5	76771.5	75679.5	76942.5
73772.9	74050.9	74772.9	75822.9	74730.9	75993.9
73443.1	73721.1	74443.1	75493.1	74401.1	75664.1
73391.3	73669.3	74391.3	75441.3	74349.3	75612.3
73137.6	73415.6	74137.6	75187.6	74095.6	75358.6
72132.8	72410.8	73132.8	74182.8	73090.8	74353.8
71364.4	71642.4	72364.4	73414.4	72322.4	73585.4
70365.1	70643.1	71365.1	72415.1	71323.1	72586.1
68999.3	69277.3	69999.3	71049.3	69957.3	71220.3
67544	67822	68544	69594	68502	69765
66390	66668	67390	68440	67348	68611
65087.5	65365.5	66087.5	67137.5	66045.5	67308.5
63378.2	63656.2	64378.2	65428.2	64336.2	65599.2
61686.6	61964.6	62686.6	63736.6	62644.6	63907.6
60073.3	60351.3	61073.3	62123.3	61031.3	62294.3
57964.8	58242.8	58964.8	60014.8	58922.8	60185.8
56558.6	56836.6	57558.6	58608.6	57516.6	58779.6
54957.7	55235.7	55957.7	57007.7	55915.7	57178.7
54772.8	55050.8	55772.8	56822.8	55730.8	56993.8
53991.9	54269.9	54991.9	56041.9	54949.9	56212.9
53466.4	53744.4	54466.4	55516.4	54424.4	55687.4
52814.3	53092.3	53814.3	54864.3	53772.3	55035.3
52722.9	53000.9	53722.9	54772.9	53680.9	54943.9
52195.4	52473.4	53195.4	54245.4	53153.4	54416.4
51928.1	52206.1	52928.1	53978.1	52886.1	54149.1
51399.4	51677.4	52399.4	53449.4	52357.4	53620.4
51010.6	51288.6	52010.6	53060.6	51968.6	53231.6
50618.2	50896.2	51618.2	52668.2	51576.2	52839.2
50253	50531	51253	52303	51211	52474
49832.7	50110.7	50832.7	51882.7	50790.7	52053.7
49700.6	49978.6	50700.6	51750.6	50658.6	51921.6
49477	49755	50477	51527	50435	51698
49303.8	49581.8	50303.8	51353.8	50261.8	51524.8
49029.3	49307.3	50029.3	51079.3	49987.3	51250.3
48770.1	49048.1	49770.1	50820.1	49728.1	50991.1
48851.8	49129.8	49851.8	50901.8	49809.8	51072.8
48877.1	49155.1	49877.1	50927.1	49835.1	51098.1
48791.8	49069.8	49791.8	50841.8	49749.8	51012.8
49027.5	49305.5	50027.5	51077.5	49985.5	51248.5
49210.5	49488.5	50210.5	51260.5	50168.5	51431.5
49573.9	49851.9	50573.9	51623.9	50531.9	51794.9
50305.1	50583.1	51305.1	52355.1	51263.1	52526.1
51788.1	52066.1	52788.1	53838.1	52746.1	54009.1
53295.3	53573.3	54295.3	55345.3	54253.3	55516.3
54806.9	55084.9	55806.9	56856.9	55764.9	57027.9
55792.2	56070.2	56792.2	57842.2	56750.2	58013.2
56989.8	57267.8	57989.8	59039.8	57947.8	59210.8
57980.3	58258.3	58980.3	60030.3	58938.3	60201.3
59512.3	59790.3	60512.3	61562.3	60470.3	61733.3
63565.2	63843.2	64565.2	65615.2	64523.2	65786.2
68156	68434	69156	70206	69114	70377
70630.1	70908.1	71630.1	72680.1	71588.1	72851.1
71817.1	72095.1	72817.1	73867.1	72775.1	74038.1
72718	72996	73718	74768	73676	74939
73548.3	73826.3	74548.3	75598.3	74506.3	75769.3
74258.8	74536.8	75258.8	76308.8	75216.8	76479.8
74533.5	74811.5	75533.5	76583.5	75491.5	76754.5
74868	75146	75868	76918	75826	77089
75462.7	75740.7	76462.7	77512.7	76420.7	77683.7
75795.9	76073.9	76795.9	77845.9	76753.9	78016.9
76323.5	76601.5	77323.5	78373.5	77281.5	78544.5
76336.8	76614.8	77336.8	78386.8	77294.8	78557.8
76393.5	76671.5	77393.5	78443.5	77351.5	78614.5
74718.5	74996.5	75718.5	76768.5	75676.5	76939.5
71986.4	72264.4	72986.4	74036.4	72944.4	74207.4
65790.3	66068.3	66790.3	67840.3	66748.3	68011.3
62666.1	62944.1	63666.1	64716.1	63624.1	64887.1
62333.5	62611.5	63333.5	64383.5	63291.5	64554.5
62520.9	62798.9	63520.9	64570.9	63478.9	64741.9
62826.8	63104.8	63826.8	64876.8	63784.8	65047.8
64192.8	64470.8	65192.8	66242.8	65150.8	66413.8
66638.9	66916.9	67638.9	68688.9	67596.9	68859.9
69812.8	70090.8	70812.8	71862.8	70770.8	72033.8
70870.6	71148.6	71870.6	72920.6	71828.6	73091.6
71844.8	72122.8	72844.8	73894.8	72802.8	74065.8
72278	72556	73278	74328	73236	74499
72175.8	72453.8	73175.8	74225.8	73133.8	74396.8
72082.6	72360.6	73082.6	74132.6	73040.6	74303.6
72247.4	72525.4	73247.4	74297.4	73205.4	74468.4
72987.9	73265.9	73987.9	75037.9	73945.9	75208.9
73169.1	73447.1	74169.1	75219.1	74127.1	75390.1
73746.3	74024.3	74746.3	75796.3	74704.3	75967.3
74375.8	74653.8	75375.8	76425.8	75333.8	76596.8
75058.9	75336.9	76058.9	77108.9	76016.9	77279.9
75714.9	75992.9	76714.9	77764.9	76672.9	77935.9
75869.7	76147.7	76869.7	77919.7	76827.7	78090.7
75435.1	75713.1	76435.1	77485.1	76393.1	77656.1
73168.1	73446.1	74168.1	75218.1	74126.1	75389.1
71610.3	71888.3	72610.3	73660.3	72568.3	73831.3
71490.9	71768.9	72490.9	73540.9	72448.9	73711.9
72221.5	72499.5	73221.5	74271.5	73179.5	74442.5
73957.4	74235.4	74957.4	76007.4	74915.4	76178.4
75693	75971	76693	77743	76651	77914
76224.7	76502.7	77224.7	78274.7	77182.7	78445.7
76114.4	76392.4	77114.4	78164.4	77072.4	78335.4
75556.3	75834.3	76556.3	77606.3	76514.3	77777.3
74928.9	75206.9	75928.9	76978.9	75886.9	77149.9
73614.6	73892.6	74614.6	75664.6	74572.6	75835.6
73333	73611	74333	75383	74291	75554
73431.1	73709.1	74431.1	75481.1	74389.1	75652.1
72835.6	73113.6	73835.6	74885.6	73793.6	75056.6
71796.9	72074.9	72796.9	73846.9	72754.9	74017.9
71204.6	71482.6	72204.6	73254.6	72162.6	73425.6
70039.6	70317.6	71039.6	72089.6	70997.6	72260.6
69116.1	69394.1	70116.1	71166.1	70074.1	71337.1
68144.2	68422.2	69144.2	70194.2	69102.2	70365.2
67188.6	67466.6	68188.6	69238.6	68146.6	64886.6
65777.1	66055.1	66777.1	67827.1	66735.1	63475.1
64232.8	64510.8	65232.8	66282.8	65190.8	61930.8
62546.1	62824.1	63546.1	64596.1	63504.1	60244.1
61004.4	61282.4	62004.4	63054.4	61962.4	58702.4
59275.7	59553.7	60275.7	61325.7	60233.7	56973.7
57546.9	57824.9	58546.9	59596.9	58504.9	55244.9
55954.6	56232.6	56954.6	58004.6	56912.6	53652.6
55493.7	55771.7	56493.7	57543.7	56451.7	53191.7
54840	55118	55840	56890	55798	52538
54267.9	54545.9	55267.9	56317.9	55225.9	51965.9
53463.9	53741.9	54463.9	55513.9	53819.9	50559.9
53453.3	53731.3	54453.3	55503.3	53809.3	50549.3
52974.5	53252.5	53974.5	55024.5	53330.5	50070.5
52393.7	52671.7	53393.7	54443.7	52749.7	49489.7
51896	52174	52896	53946	52252	48992
51446.6	51724.6	52446.6	53496.6	51802.6	48542.6
51168.5	51446.5	52168.5	53218.5	51524.5	48264.5
50687.3	50965.3	51687.3	52737.3	51043.3	47783.3
50414.1	50692.1	51414.1	52464.1	50090.1	46830.1
50132.7	50410.7	51132.7	52182.7	49808.7	46548.7
49750.9	50028.9	50750.9	51800.9	49426.9	46166.9
49428.8	49706.8	50428.8	51478.8	49104.8	45844.8
49325.2	49603.2	50325.2	51375.2	49001.2	45741.2
49056.8	49334.8	50056.8	51106.8	48732.8	45472.8
49029.8	49307.8	50029.8	51079.8	48705.8	45445.8
48936.5	49214.5	49936.5	50986.5	48612.5	45352.5
49085	49363	50085	51135	48761	45501
49152.3	49430.3	50152.3	51202.3	48828.3	45568.3
49463.3	49741.3	50463.3	51513.3	49139.3	45879.3
49670.2	49948.2	50670.2	51720.2	49346.2	46086.2
49808	50086	50808	51858	49484	46224
50838.9	51116.9	51838.9	52888.9	50514.9	47254.9
51746	52024	52746	53796	51422	48162
52965.7	53243.7	53965.7	55015.7	52641.7	49381.7
53956.1	54234.1	54956.1	56006.1	53632.1	50372.1
54946.5	55224.5	55946.5	56996.5	54622.5	51362.5
56575.9	56853.9	57575.9	58625.9	56251.9	52991.9
58363.8	58641.8	59363.8	60413.8	58039.8	54779.8
62425	62703	63425	64475	62101	58841
66989.1	67267.1	67989.1	69039.1	66665.1	63405.1
69118	69396	70118	71168	68794	65534
70506.3	70784.3	71506.3	72556.3	70182.3	66922.3
71398.1	71676.1	72398.1	73448.1	71074.1	67814.1
72090.7	72368.7	73090.7	74140.7	71766.7	68506.7
72801.9	73079.9	73801.9	74851.9	72477.9	69217.9
73461.8	73739.8	74461.8	75511.8	73137.8	69877.8
73864.9	74142.9	74864.9	75914.9	73540.9	70280.9
74357.7	74635.7	75357.7	76407.7	74033.7	70773.7
74819.4	75097.4	75819.4	76869.4	74495.4	71235.4
75268.9	75546.9	76268.9	77318.9	74944.9	71684.9
75482.3	75760.3	76482.3	77532.3	75158.3	71898.3
75591.9	75869.9	76591.9	77641.9	75267.9	72007.9
74135	74413	75135	76185	73811	70551
71652.5	71930.5	72652.5	73702.5	71328.5	68068.5
65428.1	65706.1	66428.1	67478.1	65104.1	61844.1
62585.9	62863.9	63585.9	64635.9	62261.9	59001.9
62315.8	62593.8	63315.8	64365.8	61991.8	58731.8
62378.6	62656.6	63378.6	64428.6	62054.6	58794.6
63331	63609	64331	65381	63007	59747
64685.4	64963.4	65685.4	66735.4	64361.4	61101.4
66812.2	67090.2	67812.2	68862.2	66488.2	63228.2
69626.6	69904.6	70626.6	71676.6	69302.6	66042.6
70551.8	70829.8	71551.8	72601.8	70227.8	66967.8
70847.8	71125.8	71847.8	72897.8	70523.8	67263.8
71190.5	71468.5	72190.5	73240.5	70866.5	67606.5
71213.3	71491.3	72213.3	73263.3	70889.3	67629.3
71343.7	71621.7	72343.7	73393.7	71019.7	67759.7
71903.4	72181.4	72903.4	73953.4	71579.4	68319.4
72084	72362	73084	74134	71760	68500
72617.6	72895.6	73617.6	74667.6	72293.6	69033.6
73061.5	73339.5	74061.5	75111.5	72737.5	69477.5
73798.4	74076.4	74798.4	75848.4	73474.4	70214.4
74211.8	74489.8	75211.8	76261.8	73887.8	70627.8
74828.1	75106.1	75828.1	76878.1	74504.1	71244.1
75145.9	75423.9	76145.9	75885.9	73511.9	70251.9
74697.4	74975.4	75697.4	75437.4	73063.4	69803.4
72581.8	72859.8	73581.8	73321.8	70947.8	67687.8
71342.7	71620.7	72342.7	72082.7	69708.7	66448.7
70697.5	70975.5	71697.5	71437.5	69063.5	65803.5
71217.4	71495.4	72217.4	71957.4	69583.4	66323.4
72261.4	72539.4	73261.4	73001.4	70627.4	67367.4
73420	73698	74420	74160	71786	68526
73396	73674	74396	74136	71762	68502
73449	73727	74449	74189	71815	68555
72729.9	73007.9	73729.9	73469.9	71095.9	67835.9
71998.9	72276.9	72998.9	72738.9	70364.9	67104.9
71060.1	71338.1	72060.1	71800.1	69426.1	66166.1
70678.4	70956.4	71678.4	71418.4	69044.4	65784.4
70526.5	70804.5	71526.5	71266.5	68892.5	65632.5
70200.2	70478.2	71200.2	70940.2	68566.2	65306.2
69278.8	69556.8	70278.8	70018.8	67644.8	64384.8
68629.8	68907.8	69629.8	69369.8	66995.8	63735.8
67933.2	68211.2	68933.2	68673.2	66299.2	63039.2
67009	67287	68009	67749	65375	62115
66173.5	66451.5	67173.5	66913.5	64539.5	61279.5
65409.2	65687.2	66409.2	66149.2	63775.2	60515.2
64579.5	64857.5	65579.5	65319.5	62945.5	59685.5
63034.6	63312.6	64034.6	63774.6	61400.6	58140.6
61516.8	61794.8	62516.8	62256.8	59882.8	56622.8
59967.6	60245.6	60967.6	60707.6	58333.6	55073.6
58319.2	58597.2	59319.2	59059.2	56685.2	53425.2
56817.7	57095.7	57817.7	57557.7	55183.7	51923.7
55426.4	55704.4	56426.4	56166.4	53792.4	50532.4
55140.7	55418.7	56140.7	55880.7	53506.7	50246.7
54298.7	54576.7	55298.7	55038.7	52664.7	49404.7
53541	53819	54541	54281	51907	48647
52964.5	53242.5	53964.5	53704.5	51330.5	48070.5
52851.4	53129.4	53851.4	53591.4	51217.4	47957.4
52078.6	52356.6	53078.6	52818.6	50444.6	47184.6
51659.1	51937.1	52659.1	52399.1	50025.1	46765.1
51103.6	51381.6	52103.6	51843.6	49469.6	46209.6
50785.5	51063.5	51785.5	51525.5	49151.5	45891.5
50358	50636	51358	51098	48724	45464
50032.8	50310.8	51032.8	50772.8	48398.8	45138.8
49742.7	50020.7	50742.7	50482.7	48108.7	44848.7
49239.6	49517.6	50239.6	49979.6	47605.6	44345.6
48806.8	49084.8	49806.8	49546.8	47172.8	43912.8
48507.7	48785.7	49507.7	49247.7	46873.7	43613.7
48499.1	48777.1	49499.1	49239.1	46865.1	43605.1
48160.2	48438.2	49160.2	48900.2	46526.2	43266.2
48242.2	48520.2	49242.2	48982.2	46608.2	43348.2
48271	48549	49271	49011	46637	43377
47702.7	47980.7	48702.7	48442.7	46068.7	42808.7
48099.5	48377.5	49099.5	48839.5	46465.5	43205.5
48265.6	48543.6	49265.6	49005.6	46631.6	43371.6
48346.5	48624.5	49346.5	49086.5	46712.5	43452.5
48687.1	48965.1	49687.1	49427.1	47053.1	43793.1
49263.1	49541.1	50263.1	50003.1	47629.1	44369.1
49753.5	50031.5	50753.5	50493.5	48119.5	44859.5
50787	51065	51787	51527	49153	45893
51336.6	51614.6	52336.6	52076.6	49702.6	46442.6
52383.2	52661.2	53383.2	53123.2	50749.2	47489.2
53256.9	53534.9	54256.9	53996.9	51622.9	48362.9
54483.4	54761.4	55483.4	55223.4	52849.4	49589.4
56721.2	56999.2	57721.2	57461.2	55087.2	51827.2
60060.7	60338.7	61060.7	60800.7	58426.7	55166.7
62013.9	62291.9	63013.9	62753.9	60379.9	57119.9
62982.4	63260.4	63982.4	63722.4	61348.4	58088.4
63887.6	64165.6	64887.6	64627.6	62253.6	58993.6
64645.4	64923.4	65645.4	65385.4	63011.4	59751.4
65473.1	65751.1	66473.1	66213.1	63839.1	60579.1
66081.4	66359.4	67081.4	66821.4	64447.4	61187.4
66298.5	66576.5	67298.5	67038.5	64664.5	61404.5
66965.3	67243.3	67965.3	67705.3	65331.3	62071.3
67296.1	67574.1	68296.1	68036.1	65662.1	62402.1
67776.2	68054.2	68776.2	68516.2	66142.2	62882.2
68016.6	68294.6	69016.6	68756.6	66382.6	63122.6
68323.6	68601.6	69323.6	69063.6	66689.6	63429.6
67972	68250	68972	68712	66338	63078
65183.1	65461.1	66183.1	65923.1	63549.1	60289.1
60845.5	61123.5	61845.5	61585.5	59211.5	55951.5
58663.2	58941.2	59663.2	59403.2	57029.2	53769.2
58436.3	58714.3	59436.3	59176.3	56802.3	53542.3
58379.1	58657.1	59379.1	59119.1	56745.1	53485.1
58448.5	58726.5	59448.5	59188.5	56814.5	53554.5
59655.7	59933.7	60655.7	60395.7	58021.7	54761.7
60828.6	61106.6	61828.6	61568.6	59194.6	55934.6
62463.5	62741.5	63463.5	63203.5	60829.5	57569.5
62720.9	62998.9	63720.9	63460.9	61086.9	57826.9
63209.4	63487.4	64209.4	63949.4	61575.4	58315.4
63087.1	63365.1	64087.1	63827.1	61453.1	58193.1
63251.2	63529.2	64251.2	63991.2	61617.2	58357.2
63464.6	63742.6	64464.6	64204.6	61830.6	58570.6
63811.2	64089.2	64811.2	64551.2	62177.2	58917.2
64410.1	64688.1	65410.1	65150.1	62776.1	59516.1
64576.2	64854.2	65576.2	65316.2	62942.2	59682.2
65129.3	65407.3	66129.3	65869.3	63495.3	60235.3
65966.8	66244.8	66966.8	66706.8	64332.8	61072.8
66535.2	66813.2	67535.2	67275.2	64901.2	61641.2
67622	67900	68622	68362	65988	62728
67977.2	68255.2	64149.4	63889.4	61515.4	58255.4
68431.6	68709.6	64921.6	64661.6	62287.6	59027.6
67186.2	67464.2	65828.2	65568.2	63194.2	59934.2
66378.1	66656.1	65181.4	64921.4	62547.4	59287.4
65747.2	66025.2	63865.1	63605.1	61231.1	57971.1
65870.5	66148.5	63016.6	62756.6	60382.6	57122.6
66416.1	66694.1	62878.6	62618.6	60244.6	60244.6
66832.9	67110.9	64040.3	63780.3	61406.3	61406.3
66928.7	67206.7	65871	65611	63237	63237
66630	66908	66831.1	66571.1	64197.1	64197.1
66375.1	66653.1	66614.8	66354.8	63980.8	63980.8
65840.1	66118.1	66061.9	65801.9	63427.9	63427.9
65147	65425	65826.8	65566.8	63192.8	62469.8
65185.9	65463.9	65493.9	65233.9	62859.9	62859.9
65439.3	65717.3	65547.9	65287.9	62913.9	62913.9
65009.5	65287.5	65718.1	65458.1	63084.1	63084.1
64749.1	65027.1	64994.6	64734.6	62360.6	62360.6
64364.2	64642.2	64136.7	63876.7	61502.7	61502.7
63463.4	63741.4	63965	63705	61331	61331
62553.7	62831.7	62771.4	62511.4	60137.4	60137.4
61724.2	62002.2	61451.8	61191.8	58817.8	58817.8
60949.2	61227.2	60610.6	60350.6	57976.6	57414.6
59820	60098	59933	59673	57299	56737
58421.4	58699.4	59247.1	58987.1	56613.1	56051.1
56697.5	56975.5	58331.8	58071.8	55697.8	55135.8
55469.4	55747.4	56736.7	56476.7	54102.7	53540.7
54120.6	54398.6	54988.8	54728.8	52354.8	51792.8
52654.5	52932.5	53202.3	52942.3	50568.3	50006.3
51677.9	51955.9	51559.5	51299.5	48925.5	48363.5
51305.7	51583.7	51392.8	51132.8	48758.8	48196.8
50484.1	50762.1	51876.1	51616.1	49242.1	48680.1
49958.8	50236.8	52437.9	52177.9	49803.9	49241.9
49353.9	49631.9	50780.9	50520.9	48146.9	47584.9
49150.2	49428.2	50002	49742	47368	46806
48659.2	48937.2	49387.3	49127.3	46753.3	46191.3
48450.1	48728.1	48696.6	48436.6	46062.6	45500.6
47875.2	48153.2	48256.6	47996.6	45622.6	45060.6
47679.9	47957.9	47865.5	47605.5	45231.5	44669.5
47342.3	47620.3	47436.1	47176.1	44802.1	44240.1
46940.5	47218.5	47214.5	46954.5	44580.5	44018.5
46576.1	46854.1	46994.2	46734.2	44360.2	43798.2
46364.1	46642.1	46771.1	46511.1	44137.1	43575.1
46263.7	46541.7	46795.6	46535.6	44161.6	43599.6
46167.1	46445.1	46727.1	46467.1	44093.1	43531.1
45975.2	46253.2	46535.2	46275.2	43901.2	43339.2
45664.3	45942.3	46224.3	45964.3	43590.3	43028.3
45770.6	46048.6	46330.6	46070.6	43696.6	43134.6
45698.8	45976.8	46258.8	45998.8	43624.8	43062.8
45473.1	45751.1	46033.1	45773.1	43399.1	42837.1
45838.3	46116.3	46398.3	46138.3	43764.3	43202.3
46290.4	46568.4	46850.4	46590.4	44216.4	43654.4
46775.8	47053.8	47335.8	47075.8	44701.8	44139.8
47466.3	47744.3	48026.3	47766.3	45392.3	44830.3
49153	49431	49713	49453	47079	46517
50645.4	50923.4	51205.4	50945.4	48571.4	48009.4
52383.4	52661.4	52943.4	52683.4	50309.4	49747.4
53365.8	53643.8	53925.8	53665.8	51291.8	50729.8
55151.5	55429.5	55711.5	55451.5	53077.5	52515.5
55988.6	56266.6	56548.6	56288.6	53914.6	53352.6
58209.6	58487.6	58769.6	58509.6	56135.6	55573.6
62496.7	62774.7	63056.7	62796.7	60422.7	59860.7
67823.7	68101.7	68383.7	68123.7	65749.7	65187.7
70410.4	70688.4	70970.4	70710.4	68336.4	67774.4
72217.1	72495.1	72777.1	72517.1	70143.1	69581.1
73030.3	73308.3	73590.3	73330.3	70956.3	70394.3
74571.6	74849.6	75131.6	74871.6	72497.6	71935.6
75405.9	75683.9	75965.9	75705.9	73331.9	72769.9
75839.8	76117.8	76399.8	76139.8	73765.8	73203.8
76336	76614	76896	76636	74262	73700
76996.4	77274.4	77556.4	77296.4	74922.4	74360.4
77415.5	77693.5	77975.5	77715.5	75341.5	74779.5
77854	78132	78414	78154	75780	75218
77850	78128	78410	78150	75776	75214
78300.5	78578.5	78860.5	78600.5	76226.5	75664.5
77393.1	77671.1	77953.1	77693.1	75319.1	74757.1
73911.5	74189.5	74471.5	74211.5	71837.5	71275.5
67838	68116	68398	68138	65764	65202
64933.6	65211.6	65493.6	65233.6	62859.6	62297.6
64564.5	64842.5	65124.5	64864.5	62490.5	61928.5
64496.7	64774.7	65056.7	64796.7	62422.7	61860.7
65273.5	65551.5	65833.5	65573.5	63199.5	62637.5
66862.8	67140.8	67422.8	67162.8	64788.8	64226.8
68943.2	69221.2	69503.2	69243.2	66869.2	66307.2
72227.9	72505.9	72787.9	72527.9	70153.9	69591.9
73239.7	73517.7	73799.7	73539.7	71165.7	70603.7
74079.8	74357.8	74639.8	74379.8	72005.8	71443.8
74198.9	74476.9	74758.9	74498.9	72124.9	71562.9
74532.9	74810.9	75092.9	74832.9	72458.9	71896.9
74723.8	75001.8	75283.8	75023.8	72649.8	72087.8
75079.5	75357.5	75639.5	75379.5	73005.5	72443.5
75404.3	75682.3	75964.3	75704.3	73330.3	72768.3
75707.2	75985.2	76267.2	76007.2	73633.2	73071.2
76295.3	76573.3	76855.3	76595.3	74221.3	73659.3
77194.9	77472.9	77754.9	77494.9	75120.9	74558.9
77827.8	78105.8	78387.8	78127.8	75753.8	75191.8
78178.9	78456.9	78738.9	78478.9	76104.9	75542.9
77995	78273	78555	78295	75921	75359
77821	78099	78381	78121	75747	75185
75383.1	75661.1	75943.1	75683.1	73309.1	72747.1
73778.2	74056.2	74338.2	74078.2	71704.2	71142.2
73305.3	73583.3	73865.3	73605.3	71231.3	70669.3
74246.9	74524.9	74806.9	74546.9	72172.9	71610.9
75593.6	75871.6	76153.6	75893.6	73519.6	72957.6
77164.8	77442.8	77724.8	77464.8	75090.8	74528.8
77634.7	77912.7	78194.7	77934.7	75560.7	74998.7
77714.3	77992.3	78274.3	78014.3	75640.3	75078.3
76987.8	77265.8	77547.8	77287.8	74913.8	74351.8
76269.8	76547.8	76829.8	76569.8	74195.8	73633.8
75186.3	75464.3	75746.3	75486.3	73112.3	72550.3
74834.9	75112.9	75394.9	75134.9	72760.9	72198.9
74569.9	74847.9	75129.9	74869.9	72495.9	71933.9
74045.1	74323.1	74605.1	74345.1	71971.1	71409.1
72923.6	73201.6	73483.6	73223.6	70849.6	70287.6
72015.8	72293.8	72575.8	72315.8	69941.8	69379.8
70930.4	71208.4	71490.4	71230.4	68856.4	68294.4
69727.8	70005.8	70287.8	70027.8	67653.8	67091.8
68496.1	68774.1	69056.1	68796.1	66422.1	65860.1
67199.1	67477.1	67759.1	67499.1	65125.1	64563.1
65923.1	66201.1	66483.1	66223.1	63849.1	63287.1
64093.7	64371.7	64653.7	64393.7	62019.7	61457.7
62357.6	62635.6	62917.6	62657.6	60283.6	59721.6
60865.8	61143.8	61425.8	61165.8	58791.8	58229.8
59188.8	59466.8	59748.8	59488.8	57114.8	56552.8
57789.9	58067.9	58349.9	58089.9	55715.9	55153.9
56409.8	56687.8	56969.8	56709.8	54335.8	53773.8
56022.2	56300.2	56582.2	56322.2	53948.2	53386.2
55209.5	55487.5	55769.5	55509.5	53135.5	52573.5
54558.2	54836.2	55118.2	54858.2	52484.2	51922.2
54254.9	54532.9	54814.9	54554.9	52180.9	51618.9
53903.8	54181.8	54463.8	54203.8	51829.8	51267.8
53411.3	53689.3	53971.3	53711.3	51337.3	50775.3
53096.2	53374.2	53656.2	53396.2	51022.2	50460.2
52526.1	52804.1	53086.1	52826.1	50452.1	49890.1
52247.7	52525.7	52807.7	52547.7	50173.7	49611.7
51803.8	52081.8	52363.8	52103.8	49729.8	49167.8
51628.2	51906.2	52188.2	51928.2	49554.2	48992.2
51203.9	51481.9	51763.9	51503.9	49129.9	48567.9
51056.6	51334.6	51616.6	51356.6	48982.6	48420.6
50751.5	51029.5	51311.5	51051.5	48677.5	48115.5
50294.7	50572.7	50854.7	50594.7	48220.7	47658.7
50165.4	50443.4	50725.4	50465.4	48091.4	47529.4
50127.5	50405.5	50687.5	50427.5	48053.5	47491.5
50084.2	50362.2	50644.2	50384.2	48010.2	47448.2
50041.6	50319.6	50601.6	50341.6	47967.6	47405.6
49929.6	50207.6	50489.6	50229.6	47855.6	47293.6
50242.4	50520.4	50802.4	50542.4	48168.4	47606.4
50543.6	50821.6	51103.6	50843.6	48469.6	47907.6
51134.5	51412.5	51694.5	51434.5	49060.5	48498.5
51746.8	52024.8	52306.8	52046.8	49672.8	49110.8
53052.7	53330.7	53612.7	53352.7	50978.7	50978.7
54576.7	54854.7	55136.7	54876.7	52502.7	52502.7
56252.9	56530.9	56812.9	56552.9	54178.9	54178.9
56835.2	57113.2	57395.2	57135.2	54761.2	54761.2
57992.1	58270.1	58552.1	58292.1	55918.1	55918.1
58810.1	59088.1	59370.1	59110.1	56736.1	56736.1
60588.1	60866.1	61148.1	60888.1	58514.1	58514.1
64438.6	64716.6	64998.6	64738.6	62364.6	62364.6
69308.6	69586.6	69868.6	69608.6	67234.6	67234.6
71743.1	72021.1	72303.1	72043.1	69669.1	69669.1
73360.2	73638.2	73920.2	73660.2	71286.2	71286.2
74222.8	74500.8	74782.8	74522.8	72148.8	72148.8
75121.8	75399.8	75681.8	75421.8	73047.8	73047.8
75829.4	76107.4	76389.4	76129.4	73755.4	73755.4
76402	76680	76962	76702	74328	74328
76643.4	76921.4	77203.4	76943.4	74569.4	74569.4
77299.3	77577.3	77859.3	77599.3	75225.3	75225.3
77634	77912	78194	77934	75560	75560
77936.1	78214.1	78496.1	78236.1	75862.1	75862.1
78306.5	78584.5	78866.5	78606.5	76232.5	76232.5
78324.2	78602.2	78884.2	78624.2	76250.2	76250.2
76701.1	76979.1	77261.1	77001.1	74627.1	74627.1
74094.9	74372.9	74654.9	74394.9	72020.9	72020.9
67956.7	68234.7	68516.7	68256.7	65882.7	65882.7
65163.4	65441.4	65723.4	65463.4	63089.4	63089.4
64603.7	64881.7	65163.7	64903.7	62529.7	62529.7
64671.5	64949.5	65231.5	64971.5	62597.5	62597.5
65135.2	65413.2	65695.2	65435.2	63061.2	63061.2
66638.7	66916.7	67198.7	66938.7	64564.7	64564.7
68842.6	69120.6	69402.6	69142.6	66768.6	66768.6
71994.5	72272.5	72554.5	72294.5	69920.5	69920.5
73011.2	73289.2	73571.2	73311.2	70937.2	70937.2
73842.4	74120.4	74402.4	74142.4	71768.4	71768.4
74350.1	74628.1	74910.1	74650.1	72276.1	72276.1
74621	74899	75181	74921	72547	72547
74501.4	74779.4	75061.4	74801.4	72427.4	72427.4
74773.5	75051.5	75333.5	75073.5	72699.5	72699.5
75243.1	75521.1	75803.1	75543.1	73169.1	73169.1
75853.6	76131.6	76413.6	76153.6	73779.6	73779.6
76311.9	76589.9	76871.9	76611.9	74237.9	74237.9
76833	77111	77393	77133	74759	74759
77520.5	77798.5	78080.5	77820.5	75446.5	75446.5
78130.9	78408.9	78690.9	78430.9	76056.9	76056.9
77944.6	78222.6	78504.6	78244.6	75870.6	75870.6
77625.1	77903.1	78185.1	77925.1	75551.1	75551.1
75136.2	75414.2	75696.2	75436.2	73062.2	73062.2
73736.4	74014.4	74296.4	74036.4	71662.4	71662.4
73225.4	73503.4	73785.4	73525.4	71151.4	71151.4
74028.4	74306.4	74588.4	74328.4	71954.4	71954.4
75627.3	75905.3	76187.3	75927.3	73553.3	73553.3
77442.2	77720.2	78002.2	77742.2	75368.2	75368.2
77997.6	78275.6	78557.6	78297.6	75923.6	75923.6
78160.2	78438.2	78720.2	78460.2	76086.2	76086.2
77523.8	77801.8	78083.8	77823.8	75449.8	75449.8
76816.1	77094.1	77376.1	77116.1	74742.1	74742.1
75400.8	75678.8	75960.8	75700.8	73326.8	73326.8
75285.4	75563.4	75845.4	75585.4	73211.4	73211.4
74815.7	75093.7	75375.7	75115.7	72741.7	72741.7
74346.1	74624.1	74906.1	74646.1	72272.1	72272.1
73357.5	73635.5	73917.5	73657.5	71283.5	71283.5
72390.8	72668.8	72950.8	72690.8	70316.8	70316.8
71148.3	71426.3	71708.3	71448.3	69074.3	69074.3
69840.8	70118.8	70400.8	70140.8	67766.8	67766.8
68582.2	68860.2	69142.2	68882.2	66508.2	66508.2
67557.2	67835.2	68117.2	67857.2	65483.2	65483.2
66046.3	66324.3	66606.3	66346.3	63972.3	63972.3
64351.5	64629.5	64911.5	64651.5	62277.5	62277.5
62708.4	62986.4	63268.4	63008.4	60634.4	60634.4
61183.9	61461.9	61743.9	61483.9	59109.9	59109.9
59553.9	59831.9	60113.9	59853.9	57479.9	57479.9
58302.6	58580.6	58862.6	58602.6	56228.6	56228.6
56824.9	57102.9	57384.9	57124.9	54750.9	54750.9
56236.1	56514.1	56796.1	56536.1	54162.1	54162.1
55592	55870	56152	55892	53518	53518
54858.9	55136.9	55418.9	55158.9	52784.9	52784.9
54488.2	54766.2	55048.2	54788.2	52414.2	52414.2
54428.6	54706.6	54988.6	54728.6	52354.6	52354.6
53803.4	54081.4	54363.4	54103.4	51729.4	51729.4
53489	53767	54049	53789	51415	51415
53122.6	53400.6	53682.6	53422.6	51048.6	51048.6
52431.6	52709.6	52991.6	52731.6	50357.6	50357.6
52197.3	52475.3	52757.3	52497.3	50123.3	50123.3
51914.8	52192.8	52474.8	52214.8	49840.8	49840.8
51455.1	51733.1	52015.1	51755.1	49381.1	49381.1
51235.1	51513.1	51795.1	51535.1	49161.1	49161.1
51064.1	51342.1	51624.1	51364.1	48990.1	48990.1
50590.7	50868.7	51150.7	50890.7	48516.7	48516.7
50447.9	50725.9	51007.9	50747.9	48373.9	48373.9
50360.6	50638.6	50920.6	50660.6	48286.6	48286.6
50322.6	50600.6	50882.6	50622.6	48248.6	48248.6
50369.4	50647.4	50929.4	50669.4	48295.4	48295.4
50202	50480	50762	50502	48128	48128
50438.7	50716.7	50998.7	50738.7	49044.7	49044.7
50800.3	51078.3	51360.3	51100.3	49406.3	49406.3
51494.7	51772.7	52054.7	51794.7	50100.7	50100.7
51940.1	52218.1	52500.1	52240.1	50546.1	50546.1
53366	53644	53926	53666	51972	51972
54894	55172	55454	55194	53500	53500
56103	56381	56663	56403	54344	54344
56665.6	56943.6	57225.6	56965.6	54906.6	54906.6
58090.3	58368.3	58650.3	58390.3	56331.3	56331.3
59019.5	59297.5	58419.5	58159.5	56100.5	56100.5
60743.9	61021.9	60143.9	59883.9	57824.9	57824.9
64687	64965	64087	63827	61768	61768
69747	70025	69147	68887	66828	66828
72230.6	72508.6	71630.6	71370.6	69311.6	69311.6
73992	74270	73392	73132	71073	71073
75034	75312	74434	74174	72115	72115
76002.1	76280.1	75402.1	75142.1	73083.1	73083.1
76376.4	76654.4	75776.4	75516.4	73457.4	73457.4
76847.5	77125.5	76247.5	75987.5	73928.5	73928.5
77279.1	77557.1	76679.1	76419.1	74360.1	74360.1
77854.1	78132.1	77254.1	76994.1	74935.1	74935.1
78302.2	78580.2	77702.2	77442.2	75383.2	75383.2
78545.6	78823.6	77945.6	77685.6	75626.6	75626.6
78855.4	79133.4	78255.4	77995.4	75936.4	75936.4
78845.9	79123.9	78245.9	77985.9	75926.9	75926.9
77333.9	77611.9	76733.9	76473.9	74414.9	74414.9
74691.6	74969.6	74091.6	73831.6	71772.6	71772.6
68586.6	68864.6	67986.6	67726.6	65667.6	65667.6
65316.1	65594.1	64716.1	64456.1	62397.1	62397.1
64963.1	65241.1	64363.1	64103.1	62044.1	62044.1
64961.9	65239.9	64361.9	64101.9	62042.9	62042.9
65517	65795	64917	64657	62598	62598
67197.7	67475.7	66597.7	66337.7	64278.7	64278.7
69826.7	70104.7	69226.7	68966.7	66907.7	66907.7
73059.7	73337.7	72459.7	72199.7	70140.7	70140.7
73744.3	74022.3	73144.3	72884.3	70825.3	70825.3
74916.7	75194.7	74316.7	74056.7	71997.7	71997.7
75312.7	75590.7	74712.7	74452.7	72393.7	72393.7
74985.1	75263.1	74385.1	74125.1	72066.1	72066.1
75080.3	75358.3	74480.3	74220.3	72161.3	72161.3
75637.9	75915.9	75037.9	74777.9	72718.9	72718.9
75942	76220	75342	75082	73023	73023
76459.9	76737.9	75859.9	75599.9	73540.9	73540.9
76927.4	77205.4	76327.4	76067.4	74008.4	74008.4
77662.5	77940.5	77062.5	76802.5	74743.5	74743.5
78400.7	78678.7	77800.7	77540.7	75481.7	75481.7
78506.1	78784.1	77906.1	77646.1	75587.1	75587.1
78448.6	78726.6	77848.6	77588.6	75529.6	75529.6
78673.4	78951.4	78073.4	78762.4	76703.4	76703.4
75980.1	76258.1	75380.1	76069.1	74010.1	74010.1
74611	74889	74011	74700	72641	72641
73799.1	74077.1	73199.1	73888.1	71829.1	71829.1
74738.2	75016.2	74138.2	74827.2	72768.2	72768.2
76137	76415	75537	76226	74167	74167
77775.6	78053.6	77175.6	77864.6	75805.6	75805.6
78371	78649	77771	78460	76401	76401
78404.2	78682.2	77804.2	78493.2	76434.2	76434.2
77825.2	78103.2	77225.2	77914.2	75855.2	75855.2
77031.5	77309.5	76431.5	77120.5	75061.5	75061.5
75774.2	76052.2	75174.2	75863.2	73804.2	73804.2
75367	75645	74767	75456	73397	73397
75125.3	75403.3	74525.3	75214.3	73155.3	73155.3
74772	75050	74172	74861	72802	72802
73664.9	73942.9	73064.9	73753.9	71694.9	71694.9
72847.3	73125.3	72247.3	72936.3	70877.3	70877.3
71417	71695	70817	71506	69447	69447
70329.2	70607.2	69729.2	70418.2	68359.2	68359.2
69036.9	69314.9	68436.9	69125.9	67066.9	67066.9
67946.5	68224.5	67346.5	68035.5	65976.5	65976.5
66442.9	66720.9	65842.9	66531.9	64472.9	64472.9
64677	64955	64077	64766	62707	62707
63229.4	63507.4	62629.4	63318.4	61259.4	61259.4
61860.3	62138.3	61260.3	61949.3	59890.3	59890.3
60011.3	60289.3	59411.3	60100.3	58041.3	58041.3
58458.3	58736.3	57858.3	58547.3	56488.3	56488.3
56847.5	57125.5	56247.5	56936.5	54877.5	54877.5
56567.3	56845.3	55967.3	56656.3	54597.3	54597.3
55786.1	56064.1	55186.1	55875.1	53816.1	53816.1
55313.9	55591.9	54713.9	55402.9	53343.9	53343.9
54649.3	54927.3	54049.3	54738.3	52679.3	52679.3
54625.9	54903.9	54025.9	54714.9	52655.9	52655.9
54081.4	54359.4	53481.4	54170.4	52111.4	52111.4
53759.4	54037.4	53159.4	53848.4	51789.4	51789.4
53271.3	53549.3	52671.3	53360.3	51301.3	51301.3
52844.3	53122.3	52244.3	52933.3	50874.3	50874.3
52496.5	52774.5	51896.5	52585.5	50526.5	50526.5
52287.2	52565.2	51687.2	52376.2	50317.2	50317.2
51723.2	52001.2	51123.2	51812.2	49753.2	49753.2
51589.2	51867.2	50989.2	51678.2	49619.2	49619.2
51247	51525	50647	51336	49277	49277
51172	51450	50572	51261	49202	49202
50818.9	51096.9	50218.9	50907.9	48848.9	48848.9
50731.3	51009.3	50131.3	50820.3	48761.3	48761.3
50640.2	50918.2	50040.2	50729.2	48670.2	48670.2
50614	50892	50014	50703	48644	48644
50601.2	50879.2	50001.2	50690.2	48631.2	48631.2
50892	51170	50292	50981	48922	48922
51091.5	51369.5	50491.5	51180.5	49121.5	49121.5
51598.3	51876.3	50998.3	51687.3	49628.3	49628.3
52091	52369	51491	52180	50121	50121
53436.7	53714.7	52836.7	53525.7	51466.7	51466.7
54828	55106	54228	54917	52858	52858
55989.4	56267.4	55389.4	56078.4	54019.4	54019.4
56965.4	57243.4	56365.4	57054.4	54995.4	54995.4
58184.3	58462.3	57584.3	58273.3	56214.3	56214.3
59072.7	59350.7	58472.7	59161.7	57102.7	57102.7
60842.9	61120.9	60242.9	60931.9	58872.9	58872.9
65202.1	65480.1	64602.1	65291.1	63232.1	63232.1
70095.9	70373.9	69495.9	70184.9	68125.9	68125.9
72734	73012	72134	72823	70764	70764
74153.8	74431.8	73553.8	74242.8	72183.8	72183.8
75170	75448	74570	75259	73200	73200
76131.5	76409.5	75531.5	76220.5	74161.5	74161.5
76596.8	76874.8	75996.8	76685.8	74626.8	74626.8
77023.4	77301.4	76423.4	77112.4	75053.4	75053.4
77556.7	77834.7	76956.7	77645.7	75586.7	75586.7
78161.7	78439.7	77561.7	78250.7	76191.7	76191.7
78454.6	78732.6	77854.6	78543.6	76484.6	76484.6
78857.4	79135.4	78257.4	78946.4	76887.4	76887.4
79063	79341	78463	79152	77093	77093
78875.3	79153.3	78275.3	78964.3	76905.3	76905.3
77275.8	77553.8	76675.8	77364.8	75305.8	75305.8
74660.8	74938.8	74060.8	74749.8	72690.8	72690.8
68380.4	68658.4	67780.4	68469.4	66410.4	66410.4
65473.1	65751.1	64873.1	65562.1	63503.1	63503.1
65413.3	65691.3	64813.3	65502.3	63443.3	63443.3
65757.8	66035.8	65157.8	65846.8	63787.8	63787.8
66702.5	66980.5	66102.5	66791.5	64732.5	64732.5
68109.7	68387.7	67509.7	68198.7	66139.7	66139.7
69994	70272	69394	70083	68024	68024
73057.5	73335.5	72457.5	73146.5	71087.5	71087.5
74170.9	74448.9	73570.9	74259.9	72200.9	72200.9
75337.4	75615.4	74737.4	75426.4	73367.4	73367.4
75633.3	75911.3	75033.3	75722.3	73663.3	73663.3
75695.9	75973.9	75095.9	75784.9	73725.9	73725.9
75864.7	76142.7	75264.7	75953.7	73894.7	73894.7
76186.6	76464.6	75586.6	76275.6	74216.6	74216.6
76553.3	76831.3	75953.3	76642.3	74583.3	74583.3
77043.1	77321.1	76443.1	77132.1	75073.1	75073.1
77467.3	77745.3	76867.3	77556.3	75497.3	75497.3
78135.8	78413.8	77535.8	78224.8	76165.8	76165.8
78673.2	77673.2	78073.2	78762.2	76703.2	76703.2
79080.4	78080.4	78480.4	79169.4	77110.4	77110.4
79065.8	78065.8	78465.8	79154.8	77095.8	77095.8
79042.8	78042.8	78442.8	79131.8	77072.8	77072.8
76513.5	75513.5	75913.5	76602.5	74543.5	74543.5
75194.4	74194.4	74594.4	75283.4	73224.4	73224.4
74490.6	73490.6	73890.6	74579.6	72520.6	72520.6
74955	73955	74355	75044	72985	72985
76325	75325	75725	76414	74355	74355
77966.4	76966.4	77366.4	78055.4	75996.4	75996.4
78158	77158	77558	78247	76188	76188
78310.7	77310.7	77710.7	78399.7	76340.7	76340.7
77682.4	76682.4	77082.4	77771.4	75712.4	75712.4
76800	75800	76200	76889	74830	74830
75866.7	74866.7	75266.7	75955.7	73896.7	73896.7
75544.2	74544.2	74944.2	75633.2	73574.2	73574.2
75045.7	74045.7	74445.7	75134.7	73075.7	73075.7
74473.5	73473.5	73873.5	74562.5	72503.5	72503.5
73425.2	72425.2	72825.2	73514.2	71455.2	71455.2
72662	71662	72062	72751	70692	70692
71345.6	70345.6	70745.6	71434.6	69375.6	69375.6
70085.9	69085.9	69485.9	70174.9	68115.9	68115.9
68930.9	67930.9	68330.9	69019.9	66960.9	66960.9
67850.6	66850.6	67250.6	67939.6	65880.6	65880.6
66574.3	65574.3	65974.3	66663.3	64604.3	64604.3
64819.2	63819.2	64219.2	64908.2	62849.2	62849.2
63043.9	62043.9	62443.9	63132.9	61073.9	61073.9
61643.7	60643.7	61043.7	61732.7	59673.7	59673.7
60023.6	60301.6	59423.6	60112.6	58053.6	58053.6
58440.2	58718.2	57840.2	58529.2	56470.2	56470.2
56996.8	57274.8	56396.8	57085.8	55026.8	55026.8
56433.3	56711.3	55833.3	56522.3	54463.3	54463.3
55778.3	56056.3	55178.3	55867.3	53808.3	53808.3
55265.8	55543.8	54665.8	55354.8	53295.8	53295.8
54964.3	55242.3	54364.3	55053.3	52994.3	52994.3
54756.1	55034.1	54156.1	54845.1	52786.1	52786.1
54249.3	54527.3	53649.3	54338.3	52279.3	52279.3
53863	54141	53263	53952	51893	51893
53331.8	53609.8	52731.8	53420.8	51361.8	51361.8
52934	53212	52334	53023	50964	50964
52664.4	52942.4	52064.4	52753.4	50694.4	50694.4
52270.3	52548.3	51670.3	52359.3	50300.3	50300.3
51981.6	52259.6	51381.6	52070.6	50011.6	50011.6
51829.2	52107.2	51229.2	51918.2	49859.2	49859.2
51574.4	51852.4	50974.4	51663.4	49604.4	49604.4
51160.1	51438.1	50560.1	51249.1	49190.1	49190.1
50942.9	51220.9	50342.9	51031.9	48972.9	48972.9
50777.2	51055.2	50177.2	50866.2	48807.2	48807.2
50581.7	50859.7	49981.7	50670.7	48611.7	48611.7
50924.4	51202.4	50324.4	51013.4	48954.4	48954.4
50391	50669	49791	50480	48421	48421
50845.8	51123.8	50245.8	50934.8	48875.8	48875.8
51077.8	51355.8	50477.8	51166.8	49107.8	49107.8
51778.1	52056.1	51178.1	51867.1	49808.1	49808.1
52086.9	52364.9	51486.9	52175.9	50116.9	50116.9
53573.9	53851.9	52973.9	53662.9	51603.9	51603.9
55073.2	55351.2	54473.2	55162.2	53103.2	53103.2
56087.9	56365.9	55487.9	56176.9	54117.9	54117.9
57021.6	57299.6	56421.6	57110.6	55051.6	55051.6
58060.2	58338.2	57460.2	58149.2	56090.2	56090.2
58968.9	59246.9	58368.9	59057.9	56998.9	56998.9
60840	61118	60240	60929	58870	58870
65063.5	65341.5	64463.5	65152.5	63093.5	63093.5
69904.5	70182.5	69304.5	69993.5	67934.5	67934.5
72516.1	72794.1	71916.1	72605.1	70546.1	70546.1
74056.2	74334.2	73456.2	74145.2	72086.2	72086.2
75000.4	75278.4	74400.4	75089.4	73030.4	73030.4
76165.1	76443.1	75565.1	76254.1	74195.1	74195.1
76534.8	76812.8	75934.8	76623.8	74564.8	74564.8
77096.1	77374.1	76496.1	77185.1	75126.1	75126.1
77533.5	77811.5	76933.5	77622.5	75563.5	75563.5
78000.6	78278.6	77400.6	78089.6	76030.6	76030.6
78635.4	78913.4	78035.4	78724.4	76665.4	76665.4
79067	79345	78467	79156	77097	77097
79266.8	79544.8	78666.8	79355.8	77296.8	77296.8
79327.7	79605.7	78727.7	79416.7	77357.7	77357.7
77607.8	77885.8	77007.8	77696.8	75637.8	75637.8
75517.6	75795.6	74917.6	75606.6	73547.6	73547.6
69136	69414	68536	69225	67166	67166
65921.3	66199.3	65321.3	66010.3	63951.3	63951.3
65528.5	65806.5	64928.5	65617.5	63558.5	63558.5
65634.2	65912.2	65034.2	65723.2	63664.2	63664.2
66191.1	66469.1	65591.1	66280.1	64221.1	64221.1
68182.5	68460.5	67582.5	68271.5	66212.5	66212.5
71024.3	71302.3	70424.3	71113.3	69054.3	69054.3
74254.1	74532.1	73654.1	74343.1	72284.1	72284.1
75295.2	75573.2	74695.2	75384.2	73325.2	73325.2
75603.3	75881.3	75003.3	75692.3	73633.3	73633.3
75706.8	75984.8	75106.8	75795.8	73046.7	73046.7
75956.6	76234.6	75356.6	76045.6	72998.7	72998.7
75936.5	76214.5	75336.5	76025.5	72971.2	72971.2
76393.6	76671.6	75793.6	76482.6	72939.4	72939.4
76951.4	77229.4	76351.4	77040.4	72884.1	72884.1
77009.9	77287.9	76409.9	77098.9	72869.9	72869.9
77274.4	77552.4	76674.4	77363.4	72837.4	72837.4
77846.6	78124.6	77246.6	77935.6	72647.2	72647.2
78411.1	78689.1	77811.1	78500.1	72629.5	72629.5
78816.9	79094.9	78216.9	78905.9	72681.3	72681.3
78726.2	79004.2	78126.2	78815.2	72757.2	72757.2
78402.1	78680.1	77802.1	78491.1	72830	72830
75848.3	76126.3	75248.3	75937.3	73878.3	73878.3
74225.1	74503.1	73625.1	74314.1	72255.1	72255.1
73226	73504	72626	73315	71256	71256
73999.6	74277.6	73399.6	74088.6	72029.6	72029.6
75180.3	75458.3	74580.3	75269.3	73210.3	73210.3
77340.5	77618.5	76740.5	77429.5	75370.5	75370.5
78058.4	78336.4	77458.4	78147.4	76088.4	76088.4
77835.8	78113.8	77235.8	77924.8	75865.8	75865.8
77642.5	77920.5	77042.5	77731.5	75672.5	75672.5
76519.4	76797.4	75919.4	76608.4	74549.4	74549.4
75424.1	75702.1	74824.1	75513.1	73454.1	73454.1
75140	75418	74540	75229	73170	73170
74559.5	74837.5	73959.5	74648.5	72589.5	72589.5
74138.6	74416.6	73538.6	74227.6	72168.6	72168.6
73126.8	73404.8	72526.8	73215.8	71156.8	71156.8
72091.4	72369.4	71491.4	72180.4	70121.4	70121.4
71115.8	71393.8	70515.8	71204.8	69145.8	69145.8
70239.3	70517.3	69639.3	70328.3	68269.3	68269.3
69117.5	68628.5	68517.5	69206.5	67147.5	67147.5
68462.4	67973.4	67862.4	68551.4	66492.4	66492.4
67100.9	66611.9	66500.9	67189.9	65130.9	65130.9
65463.8	64974.8	64863.8	65552.8	63493.8	63493.8
63803	63314	63203	63892	61833	61833
62345.6	61856.6	61745.6	62434.6	60375.6	60375.6
60812.5	60323.5	60212.5	60901.5	58842.5	58842.5
59277.5	58788.5	58677.5	59366.5	57307.5	57307.5
