# Supplementary material for: Ultra short term power load forecasting based on the fusion of Seq2Seq BiLSTM and multi head attention mechanism
Source: PLoS One. 2024 Mar 22;19(3):e0299632. doi: 10.1371/journal.pone.0299632 (PMC10959395; doi:10.1371/journal.pone.0299632)
Supplement: S1 File — (ZIP) [file pone.0299632.s001.zip › Data Availability/Robustness analysis/Prediction results for a certain three days in robustness analysis.xlsx]

## Sheet: Sheet1
Y1	CD_BiLSTM	TCN-GRU-Attention	VMD-TCN-GEMD-BiLSTMRU	EMD-BiLSTM	EMD-ELM
47683.3	47850.3	46787.3	47648.3	50330.3	52028.3
47973.2	48140.2	47077.2	47938.2	50620.2	52318.2
48338.8	48505.8	47442.8	48303.8	50985.8	52683.8
48772.9	48939.9	47876.9	48737.9	51419.9	53117.9
48830.2	48997.2	47934.2	48795.2	51477.2	53175.2
50142.5	50309.5	49246.5	50107.5	52789.5	54487.5
51628.1	51795.1	50732.1	51593.1	54275.1	55973.1
53171.3	53338.3	52275.3	53136.3	55818.3	57516.3
54421	54588	53525	54386	57068	58766
55867.9	56034.9	54971.9	55832.9	58514.9	60212.9
56926.8	57093.8	56030.8	56891.8	59573.8	61271.8
58721.1	58888.1	57825.1	58686.1	61368.1	63066.1
62695.3	62862.3	61799.3	62660.3	65342.3	67040.3
67395.5	67562.5	66499.5	67360.5	70042.5	71740.5
70060.3	70227.3	69164.3	70025.3	72707.3	74405.3
71843.1	72010.1	70947.1	71808.1	74490.1	76188.1
72715.5	72882.5	71819.5	72680.5	75362.5	77060.5
73667.4	73834.4	72771.4	73632.4	76314.4	78012.4
74336.4	74503.4	73440.4	74301.4	76983.4	78681.4
74803.8	74970.8	73907.8	74768.8	77450.8	79148.8
75276.8	75443.8	74380.8	75241.8	77923.8	79621.8
75964.3	76131.3	75068.3	75929.3	78611.3	80309.3
76406.4	76573.4	75510.4	76371.4	79053.4	80751.4
76904.1	77071.1	76008.1	76869.1	79551.1	81249.1
77175.7	77342.7	76279.7	77140.7	79822.7	81520.7
77223	77390	76327	77188	79870	81568
75612.8	75779.8	74716.8	75577.8	78259.8	79515.8
72954.7	73121.7	72058.7	72919.7	75601.7	76857.7
67192	67359	66296	67157	69839	71095
64369.6	64536.6	63473.6	64334.6	67016.6	68272.6
63710.2	63877.2	62814.2	63675.2	66357.2	67613.2
63696.2	63863.2	62800.2	63661.2	66343.2	67599.2
64103.9	64270.9	63207.9	64068.9	66750.9	68006.9
65514.3	65681.3	64618.3	65479.3	68161.3	69417.3
67588.9	67755.9	66692.9	67553.9	70235.9	71491.9
70696.2	70863.2	69800.2	70661.2	73343.2	74599.2
71564.1	71731.1	70668.1	71529.1	74211.1	75467.1
72201.5	72368.5	71305.5	72166.5	74848.5	76104.5
72443.6	72610.6	71547.6	72408.6	75090.6	76346.6
72623.4	72790.4	71727.4	72588.4	75270.4	76526.4
72641.5	72808.5	71745.5	72606.5	75288.5	76544.5
73030.5	73197.5	72134.5	72995.5	75677.5	76933.5
73708	73875	72812	73673	76355	77611
74139.9	74306.9	73243.9	74104.9	76786.9	78042.9
74547.7	74714.7	73651.7	74512.7	77194.7	78450.7
75594.8	75761.8	74698.8	75559.8	78241.8	79497.8
76264.9	76431.9	75368.9	76229.9	78911.9	80167.9
76657.3	76824.3	75761.3	76622.3	79304.3	80560.3
76896.3	77063.3	76000.3	76861.3	79543.3	80799.3
77277.2	77444.2	76381.2	77242.2	79924.2	81180.2
74758.9	74925.9	73862.9	74723.9	77405.9	78661.9
73746.9	73913.9	72850.9	73711.9	76393.9	77649.9
72903.5	73070.5	72007.5	72868.5	75550.5	76806.5
73660.8	73827.8	72764.8	73625.8	76307.8	77563.8
74841.8	75008.8	73945.8	74806.8	77488.8	78744.8
75948.4	76115.4	75052.4	75913.4	78595.4	79851.4
75802.5	76080.5	74906.5	75767.5	78449.5	79705.5
75585	75863	74689	75550	78232	79488
74878.8	75156.8	73982.8	74843.8	77525.8	77525.8
74199.4	74477.4	73303.4	74164.4	76846.4	76846.4
72893.9	73171.9	71997.9	72858.9	75540.9	75540.9
72731.7	73009.7	71835.7	72696.7	75378.7	75378.7
72323.5	72601.5	71427.5	72288.5	74970.5	74970.5
71871.6	72149.6	70975.6	71836.6	74518.6	74518.6
70978	71256	70082	70943	73625	73625
70079.9	70357.9	69183.9	70044.9	72726.9	72726.9
68869.4	69147.4	67973.4	68834.4	71516.4	71516.4
67866.7	68144.7	66970.7	67831.7	70513.7	70513.7
66422.5	66700.5	65526.5	66387.5	69069.5	69069.5
65251.8	65529.8	64355.8	65216.8	67898.8	67898.8
64061.2	64339.2	63165.2	64026.2	66708.2	66708.2
62201.9	62479.9	61305.9	62166.9	64848.9	64848.9
60447.7	60725.7	59551.7	60412.7	63094.7	63094.7
59259.3	59537.3	58363.3	59224.3	61906.3	61906.3
57371.3	57649.3	56475.3	57336.3	60018.3	60018.3
55789.3	56067.3	54893.3	55754.3	58436.3	58436.3
54520.6	54798.6	53624.6	54485.6	57167.6	57167.6
53838.8	54116.8	52942.8	53803.8	56485.8	56485.8
53402	53680	52506	53367	56049	56049
52783.3	53061.3	51887.3	52748.3	55430.3	55430.3
52108.3	52386.3	51212.3	52073.3	54755.3	54755.3
52097.6	52375.6	51201.6	52062.6	54744.6	54744.6
51534.4	51812.4	50638.4	51499.4	54181.4	54181.4
51079.9	51357.9	50183.9	51044.9	53726.9	53726.9
50613.3	50891.3	49717.3	50578.3	53260.3	53260.3
50287.4	50565.4	49391.4	50252.4	52934.4	52934.4
49952.1	50230.1	49056.1	49917.1	52599.1	52599.1
49708.1	49986.1	48812.1	49673.1	52355.1	52355.1
49308.9	49586.9	48412.9	49273.9	51955.9	51955.9
48733.1	49011.1	47837.1	48698.1	51380.1	51380.1
48770.9	49048.9	47874.9	48735.9	51417.9	51417.9
48484.9	48762.9	47588.9	48449.9	51131.9	51131.9
48100.3	48378.3	47204.3	48065.3	50747.3	50747.3
48244.9	48522.9	47348.9	48209.9	50891.9	50891.9
48120	48398	47224	48085	50767	50767
48010.7	48288.7	47114.7	47975.7	50657.7	50657.7
48207	48485	47311	48172	50854	50854
48188.8	48466.8	47292.8	48153.8	50835.8	50835.8
48588.9	48866.9	47692.9	48553.9	51235.9	51235.9
48902.9	49180.9	48006.9	48867.9	51549.9	51549.9
49398	49676	48502	49363	52045	52045
50602.5	50880.5	49706.5	50567.5	53249.5	53249.5
52056	52334	51160	52021	54703	54703
53696.7	53974.7	52800.7	53661.7	56343.7	56343.7
54625.8	54903.8	53729.8	54590.8	57272.8	57272.8
56044.7	56322.7	55148.7	56009.7	58691.7	58691.7
57388.1	57666.1	56492.1	57353.1	60035.1	60035.1
59122	59400	58226	59087	61769	61769
63184.9	63462.9	62288.9	63149.9	65831.9	65831.9
68167.7	68445.7	67271.7	68132.7	70814.7	70814.7
70710.8	70988.8	69814.8	70675.8	73357.8	73357.8
72235.5	72513.5	71339.5	72200.5	74882.5	74882.5
73353.5	73631.5	72457.5	73318.5	76000.5	76000.5
74407.3	74685.3	73511.3	73297.3	75979.3	75979.3
75011.8	75289.8	74115.8	73901.8	76583.8	76583.8
75375.1	75653.1	74479.1	74265.1	76947.1	76947.1
75903.7	76181.7	75007.7	74793.7	77475.7	77475.7
76369.1	76647.1	75473.1	75259.1	77941.1	77941.1
76946.1	77224.1	76050.1	75836.1	78518.1	78518.1
77454.9	77732.9	76558.9	76344.9	79026.9	79026.9
77671.3	77949.3	76775.3	76561.3	79243.3	79243.3
77686.9	77964.9	76790.9	76576.9	79258.9	79258.9
75972.2	76250.2	75076.2	74862.2	77544.2	77544.2
73311	73589	72415	72201	74883	74883
67329.4	67607.4	66433.4	66219.4	68901.4	68901.4
64337	64615	63441	63227	65909	65909
63502.7	63780.7	62606.7	62392.7	65074.7	65074.7
63705.6	63983.6	62809.6	62595.6	65277.6	65277.6
64281.8	64559.8	63385.8	63171.8	65853.8	65853.8
65465.6	65743.6	64569.6	64355.6	67037.6	67037.6
67654.3	67932.3	66758.3	66544.3	69226.3	69226.3
70380.1	70658.1	69484.1	69270.1	71952.1	71952.1
71327.1	71605.1	70431.1	70217.1	72899.1	72899.1
72085.8	72363.8	71189.8	70975.8	73657.8	73657.8
72367.1	72645.1	71471.1	71257.1	73939.1	73939.1
72538.4	72816.4	71642.4	71428.4	74110.4	74110.4
72417.4	72695.4	71521.4	71307.4	73989.4	73989.4
72745.4	73023.4	71849.4	71635.4	74317.4	74317.4
73198.3	73476.3	72302.3	72088.3	74770.3	74770.3
73693.2	73971.2	72797.2	72583.2	75265.2	75265.2
74180.8	74458.8	73284.8	73070.8	75752.8	75752.8
75086.6	75364.6	74190.6	73976.6	76658.6	76658.6
75533.5	75811.5	74637.5	74423.5	77105.5	77105.5
76147.5	76425.5	75251.5	75037.5	77719.5	77719.5
76122.1	76400.1	75226.1	75012.1	77694.1	77694.1
76100.9	76378.9	75204.9	74990.9	77672.9	77672.9
74471	74749	73575	73361	76043	76043
72841.2	73119.2	71945.2	71731.2	74413.2	74413.2
72275.6	72553.6	71379.6	71165.6	73847.6	73847.6
73267.3	73545.3	72371.3	72157.3	74839.3	74839.3
74311.4	74589.4	73415.4	73201.4	75883.4	75883.4
75979.3	76257.3	75083.3	74869.3	77551.3	77551.3
75939.3	76217.3	75043.3	74829.3	77511.3	77511.3
76098.8	76376.8	75202.8	74988.8	77670.8	77670.8
75521.2	75799.2	74625.2	74411.2	77093.2	77093.2
74439.4	74717.4	73543.4	73329.4	76011.4	76011.4
73351.4	73629.4	72455.4	72241.4	74923.4	74923.4
72987.4	73265.4	72091.4	71877.4	74559.4	74559.4
72949.8	73227.8	72053.8	71839.8	74521.8	74521.8
72385.2	72663.2	71489.2	71275.2	73957.2	73957.2
71429.8	71707.8	70533.8	70319.8	73001.8	73001.8
70405.1	70683.1	69509.1	69295.1	71977.1	71977.1
69223.6	69501.6	68327.6	68113.6	70795.6	70795.6
68014.4	68292.4	67118.4	66904.4	69586.4	69586.4
66829.6	67107.6	65933.6	65719.6	68401.6	68401.6
65719.9	65997.9	64823.9	64609.9	67291.9	67291.9
64343.9	64621.9	63447.9	63233.9	65915.9	65915.9
62521.7	62799.7	61625.7	61411.7	64093.7	64093.7
60659.8	60937.8	59763.8	59549.8	62231.8	62231.8
59382.7	59660.7	58486.7	58272.7	60954.7	60954.7
57643.5	57921.5	56747.5	56533.5	59215.5	59215.5
55971	56249	55075	54861	57543	57543
54673.3	54951.3	53777.3	53563.3	56245.3	56245.3
54152.8	54430.8	53256.8	53042.8	55724.8	55724.8
53441.5	53719.5	52545.5	52331.5	55013.5	55013.5
52839.1	53117.1	51943.1	51729.1	54411.1	54411.1
52244.9	52522.9	51348.9	51134.9	53816.9	53816.9
52207	52485	51311	51097	53779	53779
51760.2	52038.2	50864.2	50650.2	53332.2	53332.2
51012.4	51290.4	50116.4	49902.4	52584.4	52584.4
50640.1	50918.1	49744.1	49530.1	52212.1	52212.1
50331.6	50609.6	49435.6	49221.6	51903.6	51903.6
50054.7	50332.7	49158.7	48944.7	51626.7	51626.7
49640.6	49918.6	48744.6	48530.6	51212.6	51212.6
49252.1	49530.1	48356.1	48142.1	50824.1	50824.1
48924.4	49202.4	48028.4	47814.4	50496.4	50496.4
48790.5	49068.5	47894.5	47680.5	50362.5	50362.5
48615	48893	47719	47505	50187	50187
48254.5	48532.5	47358.5	47144.5	49826.5	49826.5
48230.4	48508.4	47334.4	47120.4	49802.4	49802.4
48169.5	48447.5	47273.5	47059.5	49741.5	49741.5
48092.2	48370.2	47196.2	46982.2	49664.2	49664.2
48042	48320	47146	46932	49614	49614
48171	48449	47275	47061	49743	49743
48580.4	48858.4	47684.4	47470.4	50152.4	48887.4
48965.6	49243.6	48069.6	47855.6	50537.6	49272.6
49458.9	49736.9	48562.9	48348.9	51030.9	49765.9
50589.2	50867.2	49693.2	49479.2	52161.2	50896.2
52000.8	52278.8	51104.8	50890.8	53572.8	52307.8
53648.2	53926.2	52752.2	52538.2	55220.2	53955.2
54924.6	55202.6	54028.6	53814.6	56496.6	55231.6
56244.5	56522.5	55348.5	55134.5	57816.5	56551.5
57235.4	57513.4	56339.4	56125.4	58807.4	57542.4
59014.1	59292.1	58118.1	57904.1	60586.1	59321.1
63003.8	63281.8	62107.8	61893.8	64575.8	63310.8
67849.7	68127.7	66953.7	66739.7	69421.7	68156.7
70556.6	70834.6	69660.6	69446.6	72128.6	70863.6
72018.2	72296.2	71122.2	70908.2	73590.2	72325.2
73155.5	73433.5	72259.5	72045.5	74727.5	73462.5
74031.6	74309.6	73135.6	72921.6	75603.6	74338.6
74802.3	75080.3	73906.3	73692.3	76374.3	75109.3
75476	75754	74580	74366	77048	75783
75712.5	75990.5	74816.5	74602.5	77284.5	76019.5
76228.9	76506.9	75332.9	75118.9	77800.9	76535.9
76588	76866	75692	75478	78160	76895
76844.2	77122.2	75948.2	75734.2	78416.2	77151.2
76985.7	77263.7	76089.7	75875.7	78557.7	77292.7
77098.3	77376.3	76202.3	75988.3	78670.3	77405.3
75404.4	75682.4	74508.4	74294.4	76976.4	75711.4
73032.6	73310.6	72136.6	71922.6	74604.6	73339.6
66994.6	67272.6	66098.6	65884.6	68566.6	67301.6
64079.2	64357.2	63183.2	62969.2	65651.2	64386.2
63501.5	63779.5	62605.5	62391.5	65073.5	63808.5
63417.5	63695.5	62521.5	62307.5	64989.5	63724.5
64024.3	64302.3	63128.3	62914.3	65596.3	64331.3
65529.3	65807.3	64633.3	64419.3	67101.3	65836.3
67770.5	68048.5	66874.5	66660.5	69342.5	68077.5
70787.4	71065.4	69891.4	69677.4	72359.4	71094.4
71684.6	71962.6	70788.6	70574.6	73256.6	71991.6
72519.5	72797.5	71623.5	72185.5	74867.5	73602.5
72830.1	73108.1	71934.1	72496.1	75178.1	73913.1
72965.1	73243.1	72069.1	72631.1	75313.1	74048.1
73092.9	73370.9	72196.9	72758.9	75440.9	74175.9
73375.4	73653.4	72479.4	73041.4	75723.4	74458.4
73831.2	74109.2	72935.2	73497.2	76179.2	74914.2
74228.6	74506.6	73332.6	73894.6	76576.6	75311.6
74742.4	75020.4	73846.4	74408.4	77090.4	75825.4
75434.4	75712.4	74538.4	75100.4	77782.4	76517.4
76195.9	76473.9	75299.9	75861.9	78543.9	77278.9
76777.7	77055.7	75881.7	76443.7	79125.7	77860.7
76676.6	76954.6	75780.6	76342.6	79024.6	77759.6
76494.3	76772.3	75598.3	76160.3	78842.3	77577.3
74084.8	74362.8	73188.8	73750.8	76432.8	75167.8
72483.2	72761.2	71587.2	72149.2	74831.2	73566.2
71760.9	72038.9	70864.9	71426.9	74108.9	72843.9
72749.1	73027.1	71853.1	72415.1	75097.1	73832.1
74531.8	74809.8	73635.8	74197.8	76879.8	75614.8
76260.4	76538.4	75364.4	75926.4	78608.4	77343.4
76744.5	77022.5	75848.5	76410.5	79092.5	77827.5
76638.2	76916.2	75742.2	76304.2	78986.2	77721.2
76113.3	76391.3	75217.3	75779.3	78461.3	77196.3
75166.2	75444.2	74270.2	74832.2	77514.2	76249.2
74082.3	74360.3	73186.3	73748.3	76430.3	75165.3
73578.5	73856.5	72682.5	73244.5	75926.5	74661.5
73194.1	73472.1	72298.1	72860.1	75542.1	74277.1
72427.3	72705.3	71531.3	72093.3	74775.3	73510.3
71205.1	71483.1	70309.1	70871.1	73553.1	72288.1
70569.9	70847.9	69673.9	70235.9	72917.9	71652.9
69754.5	70032.5	68858.5	69420.5	72102.5	70837.5
68670.9	68948.9	67774.9	68336.9	71018.9	69753.9
67691.9	67969.9	66795.9	67357.9	70039.9	68774.9
66905.4	67183.4	66009.4	66571.4	69253.4	67988.4
65513.9	65791.9	64617.9	65179.9	67861.9	66596.9
63876	64154	62980	63542	66224	64959
62338.5	62616.5	61442.5	62004.5	64686.5	63421.5
60893.4	61171.4	59997.4	60559.4	63241.4	61976.4
59092.8	59370.8	58196.8	58758.8	61440.8	60175.8
57643	57921	56747	57309	59991	58726
56311.5	56589.5	55415.5	55977.5	58659.5	57394.5
55557.5	55835.5	54661.5	55223.5	57905.5	56640.5
54989.3	55267.3	54093.3	54655.3	57337.3	56072.3
54296.7	54574.7	53400.7	53962.7	56644.7	55379.7
53456.2	53734.2	52560.2	53122.2	55804.2	54539.2
52903.6	53181.6	52007.6	52569.6	55251.6	53986.6
52732.3	53010.3	51836.3	52398.3	55080.3	53815.3
52332.7	52610.7	51436.7	51998.7	54680.7	53415.7
51682.2	51960.2	50786.2	51348.2	54030.2	52765.2
51126.7	51404.7	50230.7	50792.7	53474.7	52209.7
50953.4	51231.4	50057.4	50619.4	53301.4	52036.4
50514.6	50792.6	49618.6	50180.6	52862.6	51597.6
49816.6	50094.6	48920.6	49482.6	52164.6	50899.6
49829.6	50107.6	48933.6	49495.6	52177.6	50912.6
49466.2	49744.2	48570.2	49132.2	51814.2	50549.2
49398.7	49676.7	48502.7	49064.7	51746.7	50481.7
48945.2	49223.2	48049.2	48611.2	51293.2	50028.2
48478.8	48756.8	47582.8	48144.8	50826.8	49561.8
48165.3	48443.3	47269.3	47831.3	50513.3	49248.3
48126.5	48404.5	47230.5	47792.5	50474.5	49209.5
