# Supplementary material for: Ultra short term power load forecasting based on the fusion of Seq2Seq BiLSTM and multi head attention mechanism
Source: PLoS One. 2024 Mar 22;19(3):e0299632. doi: 10.1371/journal.pone.0299632 (PMC10959395; doi:10.1371/journal.pone.0299632)
Supplement: S1 File — (ZIP) [file pone.0299632.s001.zip › Data Availability/Robustness analysis/Raw data.xlsx]

## Sheet: Sheet1
X1	X2	X3	X4	Y1
14.29	47.97	3.5	0	45208.3
14.12	48.42	3.3	0	44342.2
13.96	48.85	3.07	0	43727
13.83	49.15	2.91	0	43055.1
13.73	49.38	2.84	0	42335.4
13.62	49.56	2.89	0	41824
13.51	49.67	3.06	0	41157.5
13.39	49.71	3.09	0	40556.9
13.27	49.69	3.07	0	39926.3
13.16	49.64	3.07	0	39337.4
13.04	49.67	3.12	0	39047.6
12.94	49.72	3.14	0	38450.5
12.85	49.82	3.21	0	38139.6
12.77	49.96	3.33	0	37866.6
12.69	50.2	3.44	0	37523.4
12.6	50.56	3.47	0	37123.7
12.52	50.95	3.45	0	36876.6
12.45	51.32	3.41	0	36354.9
12.37	51.68	3.37	0	36282.8
12.3	51.99	3.34	0	36289.9
12.23	52.25	3.36	0	36327.9
12.17	52.44	3.43	0	36347.9
12.11	52.58	3.51	0	36227.4
12.05	52.7	3.61	0	36408
11.99	52.79	3.7	0	36574
11.93	52.87	3.77	0	36938.3
11.88	52.93	3.81	0	36949.8
11.83	53	3.83	0	37438.1
11.78	53.07	3.86	0	37939.8
11.74	53.13	3.88	0	39025.2
11.74	53.09	3.96	0	39669.9
11.83	52.83	4.13	0	40327
11.99	52.49	4.25	0	40381.2
12.2	52.1	4.28	0	40901.6
12.43	51.74	4.25	0	41604.7
12.72	51.27	4.2	0	42175.7
13.01	50.84	4.14	0	42538.3
13.3	50.44	4.03	0	42900.2
13.63	50	3.87	0	43340.7
14.01	49.62	3.66	0	43988.1
14.41	49.29	3.42	0	44372.3
14.85	49.05	3.22	0	44931
15.28	48.83	3.05	0	45198.3
15.69	48.41	2.87	0	45233.7
16.09	47.85	2.68	0	45715.1
16.51	47.36	2.5	0	46409.9
16.93	47.12	2.35	0	46192.9
17.33	46.96	2.24	0	45837.6
17.7	46.66	2.14	0	44486.4
18.07	46.33	2.02	0	43519.1
18.41	45.95	1.93	0	43148.8
18.75	45.44	1.86	0	42540.6
19.09	44.84	1.77	0	42156.2
19.41	44.25	1.66	0	42122.1
19.71	43.68	1.54	0	41706.2
19.99	43.16	1.41	0	41775
20.24	42.62	1.29	0	41417
20.46	42.08	1.2	0	41621.2
20.65	41.57	1.15	0	41446.2
20.8	41.13	1.11	0	41456
20.92	40.77	1.12	0	41436.3
21.02	40.5	1.15	0	41720.5
21.09	40.31	1.16	0	42186.9
21.14	40.22	1.13	0	42341.7
21.15	40.2	1.12	0	43188.9
21.12	40.27	1.15	0	43916.9
21.04	40.45	1.29	0	44834.3
20.84	40.82	1.55	0	45570.6
20.55	41.35	1.9	0	46902.4
20.16	42.01	2.23	0	48221.3
19.78	42.69	2.38	0	49447.7
19.43	43.34	2.43	0	50936.6
19.1	43.94	2.44	0	52053.9
18.8	44.6	2.42	0	53068.6
18.47	45.39	2.39	0	53347.1
18.13	46.34	2.35	0	53068
17.78	47.44	2.34	0	52361.1
17.42	48.73	2.38	0	51912.5
17.06	50.27	2.45	0	51944.2
16.69	52.09	2.54	0	51551.3
16.33	54.18	2.6	0	51480.3
15.98	56.43	2.6	0	51706
15.68	58.67	2.53	0	51456
15.44	60.7	2.38	0	51224.7
15.28	62.37	2.18	0	51218.2
15.16	63.71	2.01	0	50913.7
15.06	64.8	1.89	0	50409.9
14.93	65.79	1.83	0	49717.9
14.75	66.85	1.83	0	49003.1
14.53	68.1	1.88	0	48272.9
14.27	69.45	1.91	0	47098.6
14.02	70.78	1.92	0	45930.9
13.78	71.99	1.89	0	44562.3
13.57	73	1.82	0	43328.3
13.4	73.76	1.72	0	41908
13.28	74.28	1.6	0	40985.5
17.59	47.42	1.28	0	39887.6
17.37	48.46	1.14	0	39531.6
17.17	49.44	0.97	0	38825.4
16.99	50.55	1.05	0	38184.6
16.81	51.72	1.12	0	37445.4
16.67	52.74	1.3	0	36930.3
16.54	53.62	1.42	0	36355.1
16.41	54.4	1.36	0	35974.5
16.28	55.14	1.29	0	35465.9
16.15	55.79	1.26	0	35176.6
16.01	56.48	1.28	0	34839.7
15.89	57.1	1.32	0	34469.9
15.77	57.69	1.37	0	34397.9
15.66	58.24	1.45	0	34268.5
15.56	58.75	1.53	0	34177.9
15.47	59.24	1.53	0	34056.3
15.39	59.71	1.55	0	34003.8
15.3	60.19	1.56	0	34003.2
15.21	60.71	1.6	0	34024.2
15.12	61.24	1.66	0	34124.5
15.03	61.83	1.76	0	34161.5
14.94	62.44	1.85	0	34727.2
14.85	63.09	1.98	0	35180.8
14.75	63.77	2.08	0	35836
14.66	64.47	2.13	0	36726.6
14.59	65.08	2.15	0	38542.3
14.52	65.56	2.17	0	39651.6
14.46	65.9	2.17	0	41473.9
14.4	66.11	2.12	0	43449.7
14.35	66.19	2.05	0	45854.5
14.32	66.03	2.11	0	47878.2
14.37	65.54	2.26	0	50431.8
14.48	64.78	2.42	0	55490.5
14.65	63.89	2.63	0	60624.8
14.88	62.97	2.67	0	63557.7
15.18	62.01	2.68	0	65345.3
15.52	61.1	2.77	0	66578.3
15.84	60.24	2.86	0	67573.7
16.18	59.35	2.83	0	68354.1
16.54	58.46	2.76	0	69204.2
16.91	57.53	2.74	0	69834.6
17.26	56.59	2.73	0	70656.3
17.62	55.67	2.68	0	71339.6
18	54.84	2.66	0	71815.7
18.39	54.16	2.67	0	71876.9
18.74	53.56	2.68	0	72429.3
19.08	53.01	2.63	0	70721
19.42	52.48	2.52	0	68563.9
19.76	51.96	2.4	0	63088.9
20.11	51.38	2.3	0	60126.6
20.46	50.77	2.19	0	59568.9
20.81	50.15	2.11	0	59152.2
21.15	49.53	2.07	0	59595.4
21.48	48.97	2.05	0	61119.3
21.78	48.53	2.02	0	63341.3
22.04	48.25	1.96	0	66014.2
22.26	48.1	1.96	0	66720
22.43	48.06	2.05	0	67639.1
22.5	48.13	2.23	0	68164.4
22.41	48.44	2.49	0	68270.4
22.22	48.85	2.88	0	68541.1
21.86	49.67	3.23	0	69084.8
21.4	51.41	3.15	0.01	69457.2
21.13	53.3	2.54	0.01	70169.7
21.12	54.88	1.62	0.01	70598.1
21.32	55.22	0.9	0	71442.1
21.5	54.72	0.74	0	72150.5
21.56	54.2	1.01	0	72925.4
21.48	53.81	1.44	0	73257
21.23	53.69	1.86	0	73832.8
20.88	53.69	2.17	0	72265.4
20.49	53.66	2.44	0	72212.2
20.06	53.79	2.67	0	72498.5
19.61	54.17	2.8	0	73716.3
19.17	54.83	2.85	0	74562.4
18.74	55.89	2.9	0	74686.3
18.3	57.34	2.97	0	74087.9
17.93	59.01	2.97	0	73588.5
17.63	60.72	2.86	0	73005.1
17.39	62.45	2.72	0	72396.6
17.18	64.2	2.62	0	71396.2
17.01	65.79	2.51	0	71390.2
16.9	67.08	2.3	0	71031.9
16.84	68.05	2.12	0	70705
16.79	68.86	1.99	0	69948.5
16.75	69.53	1.82	0	68961.5
16.72	70.01	1.62	0	68322.9
16.7	70.39	1.44	0	66994.1
16.69	70.67	1.24	0	65791.3
16.68	70.89	1.02	0	64650
16.68	71.05	0.91	0	63288.1
16.65	71.3	0.81	0	61593
16.64	71.46	0.67	0	59893.6
16.65	71.5	0.52	0	58279.1
16.68	71.4	0.34	0	56725.2
16.74	71.16	0.27	0	55027
20.89	48.12	0.94	0	53562.4
20.72	48.84	0.91	0	52851.5
20.58	49.5	1.05	0	51998
20.42	50.26	1.2	0	51601.4
20.22	51.22	1.29	0	50751.6
20.02	52.28	1.35	0	50503.7
19.81	53.4	1.45	0	49907.8
19.63	54.48	1.5	0	49503.4
19.46	55.51	1.46	0	48977.6
19.3	56.46	1.45	0	48744.8
19.15	57.35	1.35	0	48317.3
19.01	58.17	1.19	0	47931.7
18.88	58.94	1.09	0	47730.1
18.76	59.69	1.11	0	47538.7
18.65	60.41	1.12	0	47232.4
18.54	61.11	1.17	0	47132.6
18.45	61.78	1.28	0	46824.9
18.34	62.45	1.35	0	46949.5
18.24	63.16	1.45	0	46663.8
18.13	63.89	1.59	0	46631
18.02	64.61	1.72	0	46765.4
17.92	65.28	1.78	0	46904.7
17.82	65.94	1.87	0	47239
17.71	66.58	1.97	0	47733.1
17.61	67.17	2	0	48468.8
17.52	67.7	2.01	0	49868.2
17.43	68.16	2.02	0	50914.1
17.36	68.57	2.01	0	52406.5
17.28	68.94	1.94	0	53606.7
17.23	69.21	1.89	0	55596
17.23	69.3	1.9	0	57066.3
17.26	69.18	2.01	0	58832.1
17.35	68.84	2.27	0	62819.7
17.48	68.3	2.56	0	67457.3
17.65	67.56	2.8	0	69798.1
17.87	66.67	3.01	0	71450.2
18.12	65.7	3.15	0	72536.5
18.41	64.68	3.25	0	73071.9
18.73	63.52	3.33	0	73846.6
19.09	62.31	3.37	0	74430.6
19.45	61.05	3.38	0	74621.4
19.83	59.75	3.41	0	75198
20.21	58.42	3.42	0	75524
20.57	57.18	3.42	0	75994.1
20.91	56.07	3.42	0	76174
21.23	55.05	3.43	0	75997.4
21.55	54.01	3.42	0	74295.1
21.87	53.04	3.41	0	71877.9
22.16	52.19	3.4	0	65689.5
22.47	51.27	3.38	0	63005.6
22.79	50.27	3.31	0	62127.3
23.09	49.3	3.19	0	62096.2
23.34	48.52	3.03	0	62476.4
23.55	47.96	2.88	0	64109
23.7	47.59	2.7	0	66346.3
23.83	47.33	2.51	0	69410.4
23.92	47.16	2.34	0	70293
23.99	47.06	2.22	0	71054.6
24.02	47.01	2.12	0	71466.5
24.04	46.98	2.07	0	71707
24.05	46.96	2.06	0	71765.7
24.03	46.97	2.11	0	72098.2
23.96	47.09	2.22	0	72730.4
23.81	47.35	2.38	0	72979.6
23.59	47.76	2.54	0	73381.9
23.29	48.28	2.72	0	74220
22.91	48.96	2.9	0	74998.9
22.49	49.83	3.03	0	75731.4
22.05	50.91	3.14	0	75888.6
21.53	52.28	3.29	0	76087.9
21	53.78	3.37	0	74309.5
20.53	55.26	3.25	0	73721.5
20.17	56.56	3.01	0	74429.3
19.93	57.53	2.75	0	76031.6
19.76	58.29	2.54	0	76725.6
19.62	59.02	2.42	0	77027.9
19.46	59.75	2.38	0	76352.8
19.27	60.53	2.36	0	75938.1
19.04	61.39	2.38	0	74983.9
18.78	62.29	2.39	0	74580.4
18.54	63.16	2.38	0	73391.7
18.3	63.97	2.36	0	73256.7
18.07	64.73	2.3	0	73083.8
17.86	65.46	2.23	0	72907.8
17.65	66.2	2.19	0	71889.6
17.44	66.98	2.18	0	71398.5
17.24	67.78	2.15	0	69867
17.07	68.55	2.03	0	69060
16.91	69.28	1.86	0	67529.9
16.79	69.93	1.65	0	66521.1
16.69	70.45	1.42	0	65450.6
16.64	70.8	1.15	0	63822
16.62	70.97	0.87	0	62306.8
16.63	71	0.61	0	60732.2
16.67	70.89	0.39	0	58752.5
16.72	70.66	0.23	0	57401.8
20.68	56.18	0.96	0	55597.6
20.49	57.55	1.76	0	54763.2
20.32	59.27	2.07	0	54100.6
20.18	60.98	2.07	0	53454.9
20.03	62.55	1.89	0	53059.4
19.81	64.05	1.73	0	52778
19.51	65.44	1.65	0	51439
19.22	66.53	1.47	0	51219.3
18.96	67.45	1.22	0	50591.3
18.76	68.23	1.01	0	50232.8
18.6	68.99	0.88	0	49934.9
18.47	69.73	0.97	0	49551.2
18.37	70.43	1.15	0	49431.5
18.31	71.03	1.36	0	49071.7
18.27	71.51	1.52	0	48722.4
18.26	71.87	1.78	0	48543.7
18.27	72.22	2.05	0	48260.2
18.27	72.68	2.22	0	48282.4
18.23	73.26	2.35	0	48021.8
18.13	73.96	2.26	0	48125.8
17.98	74.78	2.08	0	48088
17.77	75.61	1.84	0	48383.7
17.54	76.39	1.67	0	48690.8
17.31	77.03	1.46	0	49429.8
17.15	77.35	1.42	0	49885.1
17.02	77.3	1.53	0	51130.4
16.9	77.11	1.65	0	52220.6
16.79	76.93	1.73	0	53653.3
16.7	76.7	1.88	0	54986.7
16.62	76.42	2.08	0	56868.6
16.58	75.96	2.42	0	57999.4
16.58	75.22	2.77	0	59796.2
16.63	74.35	3.04	0	63621.1
16.72	73.52	3.11	0	68356.9
16.87	72.8	3.16	0	70765.9
17.07	72.33	3.22	0	72313.3
17.3	72	3.29	0	73146.8
17.55	71.61	3.36	0	73954
17.83	70.92	3.46	0	74611.5
18.15	69.62	3.55	0	75304.8
18.51	67.68	3.65	0	75553
18.86	65.56	3.76	0	75939.6
19.19	63.7	3.8	0	76470.1
19.46	62.39	3.78	0	76932.9
19.69	61.48	3.74	0	76979.6
19.86	61.01	3.67	0	77150.7
20.01	60.7	3.58	0	75488.2
20.15	60.51	3.49	0	72741.1
20.28	60.41	3.44	0	66775.4
20.39	60.4	3.42	0	63732.8
20.5	60.43	3.39	0	63148.2
20.63	60.47	3.33	0	63185.8
20.77	60.5	3.28	0	63683.3
20.94	60.51	3.26	0	65448.4
21.1	60.55	3.26	0	67704.8
21.27	60.65	3.25	0	70841.2
21.42	60.83	3.21	0	71592
21.61	60.94	3.14	0	72392.7
21.78	60.99	3.07	0	72542.9
21.92	61.04	3.04	0	72830
22	61.21	3.1	0	72908.2
21.98	61.64	3.28	0	73324.1
21.86	62.4	3.53	0	73974.2
21.67	63.46	3.78	0	74410.5
21.46	64.55	3.97	0	75123.2
21.26	65.6	4.02	0	75847.3
21.1	66.54	3.92	0	76450.4
20.99	67.35	3.8	0	77270.9
20.9	67.98	3.67	0	77321.5
20.79	68.44	3.52	0	77805.8
20.66	68.76	3.34	0	75713.8
20.52	69.02	3.11	0	75050.5
20.39	69.23	2.86	0	75629.9
20.29	69.41	2.6	0	76801.7
20.2	69.63	2.39	0	77710.5
20.11	69.88	2.27	0	77955.9
19.99	70.19	2.22	0	77347.4
19.86	70.76	2.2	0	76813.7
19.72	71.52	2.12	0	76290.7
19.62	72.15	1.98	0	75527.6
19.54	72.81	1.81	0.01	74162.8
19.44	73.63	1.68	0.01	74159.9
19.35	74.43	1.6	0.02	73790.6
19.25	75.18	1.54	0.02	73429.5
19.16	75.87	1.48	0.02	72499.3
19.07	76.53	1.41	0.02	71718
19.02	77.06	1.35	0.02	70521.5
18.99	77.49	1.33	0.01	69366.5
18.99	77.81	1.31	0.01	67896.8
19.01	77.97	1.35	0.01	66822.9
19.03	78.1	1.35	0	65485.1
19.08	78.12	1.35	0	63785.1
19.12	78.1	1.36	0	62045.9
19.14	78.13	1.32	0	60406.1
19.15	78.16	1.29	0	58378.3
19.14	78.24	1.22	0	56951.3
20.41	72.52	2.23	0	55474.5
20.27	72.98	1.99	0	55248.1
20.16	73.28	1.9	0	54290
20.05	73.6	1.68	0	53784.2
19.94	73.88	1.35	0	53138.5
19.86	74.06	0.9	0	52759.1
19.78	74.39	0.57	0	52225.1
19.74	75	1.38	0	51938.3
19.7	76.08	2.24	0	51373.5
19.59	77.49	2.93	0	51052.4
19.35	78.68	3.72	0	50521.9
18.89	79.13	4.63	0.01	50144.2
18.3	78.22	5.34	0.01	50036.6
17.72	76.58	5.62	0.01	49650.1
17.23	75	5.66	0	49237.5
16.82	74.07	5.72	0	49061.4
16.46	73.85	5.74	0	48922.6
16.13	74.26	5.81	0.01	48910.2
15.82	75.05	5.91	0.02	48699.2
15.56	75.53	5.91	0.03	48570.9
15.41	74.9	5.85	0.01	48956.2
15.3	73.56	5.77	0	49114.9
15.16	72.47	5.7	0	49434.2
15.01	71.97	5.57	0	49785.5
14.9	71.81	5.38	0	50411.4
14.82	71.72	5.23	0	51784.8
14.74	71.52	5.15	0	52797.2
14.65	71.19	5.11	0	53984.3
14.53	70.8	5.08	0	55265.5
14.41	70.43	5.06	0	57120.6
14.3	70.04	5	0	58566.9
14.22	69.66	4.93	0	60438.4
14.16	69.33	4.83	0	64026.6
14.14	69.05	4.76	0	69254.1
14.14	68.94	4.71	0	71888.3
14.16	68.78	4.64	0	73624
14.2	68.51	4.57	0	74566.8
14.26	68.15	4.53	0	75418.7
14.33	67.73	4.5	0	75853.6
14.42	67.21	4.44	0	76538.4
14.55	66.6	4.37	0	76999.4
14.72	65.87	4.3	0	77577.2
14.93	65.09	4.23	0	78340.7
15.21	64.23	4.21	0	78384.6
15.52	63.48	4.19	0	78782.7
15.83	62.75	4.15	0	78427.2
16.15	61.98	4.14	0	77200.3
16.45	61.25	4.16	0	74438.6
16.72	60.62	4.17	0	68105.1
16.99	60.07	4.13	0	65127.5
17.26	59.56	4.1	0	64637.9
17.53	59.16	4.07	0	64641.1
17.8	58.82	4.06	0	65023
18.02	58.63	4.06	0	66523.6
18.21	58.47	4.04	0	68733.1
18.37	58.42	4.02	0	71759.9
18.51	58.49	3.98	0	72381.7
18.65	58.5	3.92	0	73359.7
18.79	58.5	3.87	0	73451
18.9	58.55	3.82	0	73801
19.02	58.55	3.78	0	73871.6
19.12	58.54	3.74	0	74204.4
19.21	58.53	3.68	0	74788.8
19.27	58.53	3.63	0	75213
19.31	58.55	3.58	0	75847.1
19.32	58.66	3.54	0	76826.4
19.33	58.76	3.51	0	77593.1
19.32	58.9	3.49	0	78406.2
19.31	59.05	3.48	0	78968.9
19.28	59.22	3.5	0	79355.5
19.22	59.39	3.55	0	76979.3
19.14	59.55	3.61	0	76607.6
19.03	59.69	3.69	0	76705.8
18.91	59.8	3.78	0	77961.3
18.76	59.86	3.88	0	78823.4
18.59	59.92	3.96	0	79049.5
18.42	59.97	4	0	78243.5
18.25	60.01	3.96	0	77824.3
18.11	60.08	3.9	0	76978.5
18	60.25	3.83	0	76167.3
17.91	60.52	3.75	0	75160.1
17.83	60.86	3.67	0	74856.1
17.77	61.16	3.61	0	74666.8
17.72	61.36	3.59	0	74050
17.65	61.41	3.56	0	73064
17.57	61.34	3.54	0	72436.9
17.47	61.11	3.56	0	71239.3
17.36	60.88	3.59	0	70159.6
17.25	60.69	3.59	0	68734.8
17.14	60.6	3.58	0	68030.7
17.02	60.59	3.57	0	66655.6
16.91	60.63	3.56	0	65029.3
16.8	60.72	3.52	0	63039.4
16.68	60.83	3.49	0	61417.8
16.56	60.93	3.42	0	59981.4
16.46	61.02	3.32	0	58140.2
13.82	64.43	3.65	0.03	56652.2
13.66	65.63	3.67	0.03	56156.3
13.56	66.43	3.49	0.02	55173
13.54	66.78	3.15	0.01	54389.7
13.56	66.82	2.88	0	53789.5
13.59	66.78	2.86	0	53370.4
13.6	66.77	2.86	0	52791
13.61	66.74	2.82	0	52184.2
13.62	66.7	2.68	0	51654.1
13.65	66.63	2.68	0	51442.6
13.67	66.57	2.84	0	50874.8
13.69	66.55	2.99	0	50622.8
13.69	66.6	3.23	0	50310.1
13.67	66.65	3.36	0	49777.2
13.66	66.65	3.48	0	49722.5
13.65	66.59	3.5	0	49551.3
13.65	66.51	3.51	0	49162.1
13.64	66.56	3.53	0	49047.2
13.63	66.72	3.47	0	48661.9
13.62	66.93	3.42	0	48754.1
13.62	67.07	3.32	0	48939.4
13.65	67.07	3.2	0	49049.5
13.68	67.01	3.11	0	49036.7
13.7	66.91	3.08	0	49423.1
13.73	66.8	3.02	0	49511.5
13.75	66.69	2.94	0	50451
13.77	66.57	2.86	0	50943.2
13.78	66.44	2.83	0	51734.4
13.79	66.42	2.89	0	52693.1
13.79	66.43	2.9	0	54399.3
13.81	66.45	2.88	0	56349
13.83	66.43	2.91	0	58836.8
13.87	66.42	3.01	0	62742.7
13.91	66.46	3.06	0	67733.7
13.94	66.68	3.05	0	70052.1
13.96	67.19	2.94	0.01	71698.5
13.99	67.72	2.83	0.01	72948.6
14.07	67.93	2.67	0	74011
14.16	68.13	2.55	0	74693.5
14.3	68.07	2.55	0	75456.7
14.46	67.91	2.47	0	75818
14.62	67.81	2.22	0	76423.1
14.78	67.77	1.98	0	77347.5
14.93	68.12	1.86	0.01	77604.9
15.06	68.67	1.73	0.02	77746.3
15.12	69.55	1.56	0.06	78172.8
15.17	70.18	1.58	0.08	76650.6
15.22	70.75	1.72	0.09	74357.6
15.25	71.55	1.59	0.1	68089.8
15.31	72.14	1.47	0.11	65409.2
15.44	72.19	1.43	0.06	65062.1
15.57	72.37	1.11	0.04	64714.6
15.41	75.01	0.92	0.27	65361.2
15.21	77.86	0.84	0.44	66615
15.24	78.79	0.68	0.29	69109.7
15.33	78.87	0.88	0.07	71666.1
15.46	78.58	0.85	0.01	72159
15.48	79.15	0.83	0.08	72762.3
15.46	80.08	1.38	0.17	72680.1
15.7	79.7	1.75	0.06	72764.5
15.93	79.29	1.61	0.01	72953.1
16	79.78	1.41	0.04	73256.1
16.03	80.39	1.65	0.05	73827.1
16.02	81.07	2.07	0.07	74266.6
16.01	81.64	2.55	0.07	74918.4
15.96	82.23	2.61	0.04	75804.9
15.86	83.42	2.73	0.13	76795.8
15.86	84.11	2.96	0.11	77921
15.91	84.33	2.99	0.02	78288
15.86	85.44	2.85	0.11	78863.5
15.79	86.35	3.02	0.08	76779.1
15.73	86.84	3.39	0.03	76145.3
15.66	87.05	3.47	0	75909.2
15.57	87.12	3.37	0	76431.2
15.48	87.1	3.46	0	76823.1
15.38	87.07	3.47	0	76940.9
15.29	87.08	3.48	0.01	76116.1
15.16	87.46	3.65	0.05	75643.1
15.04	87.88	3.72	0.08	74994.6
15.01	87.69	3.36	0.01	74212.2
14.94	87.97	3.21	0.07	73223.7
14.86	88.33	3.31	0.15	72945.6
14.8	88.66	3.27	0.14	72677.6
14.73	89.38	3	0.25	71959.3
14.62	90.64	2.83	0.56	71066.5
14.64	91.01	2.71	0.4	70430.6
14.75	90.77	2.51	0.15	69263
14.93	90.3	2.72	0.02	68123.5
15.13	89.85	3.22	0.01	67087.9
15.32	89.39	3.55	0.01	66105.4
15.47	88.81	3.61	0	64910.1
15.56	88.21	3.66	0	63131.4
15.59	87.74	3.73	0.01	61733.5
15.58	87.36	3.55	0.01	60354.1
15.56	86.94	3.15	0	58615.9
15.52	86.84	2.76	0.02	56856.3
13.77	92.15	2.21	8.05	55351.5
13.88	91.94	2.27	0.19	54787.6
14.01	91.78	2.09	0.19	54093.2
14.11	92.03	2.52	0.3	53485.3
14.21	92.3	3.23	0.36	52652.7
14.4	91.93	3.11	0.22	52166.9
14.52	91.99	2.86	0.35	51567.1
14.58	92.31	2.96	0.48	50934.9
14.65	92.43	3.17	0.47	50303.8
14.73	92.18	3.47	0.36	50186.3
14.8	91.77	3.39	0.21	49653.4
14.86	91.48	3.2	0.2	49119
14.87	91.59	3.06	0.29	49012.1
14.9	91.61	2.77	0.26	48525.8
14.97	91.24	2.16	0.07	48134.7
14.91	92.04	1.81	0.36	48000.7
14.95	92.06	1.36	0.24	47762.5
14.96	92.18	0.97	0.16	47596.9
14.97	92.37	1.32	0.25	47468.3
15.06	91.84	1.52	0.03	47338
15.13	91.39	1.49	0.01	47145.8
15.19	91	1.55	0.01	47297.8
15.26	90.5	1.57	0.01	47405.4
15.32	90.08	1.51	0.01	47436.4
15.36	89.81	1.57	0.01	47550.2
15.4	89.44	1.65	0.01	48122.6
15.43	89.17	1.63	0	48240.3
15.46	88.92	1.63	0.01	48752.8
15.48	88.8	1.68	0.01	49426.8
15.5	88.67	1.5	0.01	50929.3
15.49	88.87	1.47	0.04	52313.9
15.48	89.06	1.52	0.05	54215.3
15.49	89.12	1.64	0.04	56607.2
15.51	89.1	1.64	0.03	60575.2
15.44	89.99	1.54	0.25	62752.7
15.41	90.52	1.69	0.28	64390.8
15.49	90.01	1.9	0.04	65083.2
15.59	89.4	2.13	0.01	66332.5
15.55	89.88	2.47	0.19	66858
15.39	91.41	2.76	0.9	67810
15.34	91.78	2.87	0.77	68490.3
15.41	91.14	2.75	0.43	69091.2
15.59	89.69	2.89	0.13	69649.9
15.76	88.42	3.01	0.1	70036
15.89	87.53	2.78	0.12	70459.4
16.06	86.52	2.68	0.1	70846
16.26	85.25	2.77	0.03	69821.5
16.44	84.16	2.75	0	67954.2
16.59	83.48	2.51	0.01	63088.8
16.75	82.96	2.31	0	61013.6
16.91	82.59	2.3	0	60297.4
17.1	82.23	2.53	0	60294
17.3	81.9	2.6	0	60579.9
17.44	81.84	2.46	0	61500.5
17.54	81.98	2.61	0.01	63043.9
17.68	81.76	3.01	0	64882.1
17.82	81.31	3.05	0	65324.2
18.01	80.51	2.71	0	65753.7
18.15	79.96	2.49	0	66072.2
18.22	79.7	2.52	0	66001.8
18.29	79.5	2.6	0	66178.9
18.34	79.46	2.56	0	66622.8
18.34	79.69	2.47	0.01	66879.2
18.31	80.04	2.48	0.02	67502.8
18.28	80.48	2.47	0.03	68227.7
18.26	80.72	2.43	0.01	69500.4
18.26	80.86	2.44	0	70288.3
18.24	81.18	2.38	0.01	71004.9
18.18	81.77	2.27	0.02	71613.9
18.15	82.11	2.31	0.01	72390.2
18.15	82.28	2.36	0	71337.2
18.15	82.52	2.2	0	71012.1
18.11	82.98	2.12	0	70783.9
18.08	83.45	2.23	0.01	70947.8
18.06	83.78	2.17	0	71042.9
18.05	84.05	1.86	0	70534.4
18.02	84.48	1.7	0	69721.3
17.98	84.94	1.83	0	69115.6
17.94	85.38	1.89	0	68820.1
17.91	85.84	1.86	0	68115.4
17.89	86.25	1.84	0	67297.1
17.88	86.53	1.83	0	67177.6
17.88	86.77	1.75	0	67368
17.88	86.98	1.52	0	67060.6
17.85	87.28	1.26	0	66635.7
17.82	87.58	1.1	0.01	65904.4
17.8	87.81	1.06	0.01	65177.3
17.8	87.94	1.04	0	64429
17.8	88.03	0.94	0	63093.2
17.79	88.15	0.77	0	61802.4
17.78	88.31	0.65	0	60932.2
17.78	88.41	0.58	0	59372.9
17.8	88.46	0.52	0	57776.2
17.8	88.52	0.38	0	56564
17.81	88.56	0.27	0	55042.8
17.81	88.58	0.38	0	53403.9
17.73	82.72	1.32	0.1	52209.2
17.69	82.91	1.29	0.01	51762.3
17.63	83.29	1.28	0.01	50919.1
17.57	83.71	1.39	0.02	50308.7
17.52	83.94	1.66	0.01	49845.5
17.47	83.95	2.26	0.01	49052.1
17.3	84.39	2.94	0.02	48601.9
17.04	84.8	3.55	0.03	48087.7
16.69	85.02	4.08	0.03	47622
16.25	84.94	4.44	0.03	47206.2
15.8	84.43	4.72	0.01	46926.6
15.35	83.85	4.89	0.01	46560
14.95	83.42	4.94	0.01	46289.5
14.64	83	5.29	0.01	46028.3
14.3	82.91	5.76	0.02	45776.1
13.98	82.36	5.67	0.02	45565.8
13.71	81.03	5.73	0.01	45364.9
13.51	79.43	5.48	0	45271.8
13.38	78.35	5.4	0.01	45263.1
13.29	77.74	5.32	0.01	45565.1
13.23	77.46	5.5	0.01	45312.5
13.14	77.45	5.64	0.02	45614.1
13.01	77.67	5.83	0.04	46140.4
12.8	78.21	6.31	0.03	46564.9
12.49	79.32	6.74	0.03	47267.5
12.13	80.85	6.79	0.03	48699.8
11.81	81.75	6.91	0.03	49719.8
11.54	81.74	7.08	0.01	50966.4
11.2	81.48	7.26	0.04	52392.7
11	80.03	7.04	0.02	54574.1
10.86	79.16	7.25	0.05	56071.1
10.58	79.6	7.49	0.11	58494.2
10.43	79.11	7.3	0.04	60727.9
10.39	78.56	7.53	0.01	68099.2
10.25	78.52	8.16	0.05	70825.8
10.02	79.38	7.73	0.15	72868.6
9.94	79.9	7.63	0.15	73961.3
9.69	80.81	7.89	0.24	75036.2
9.73	79.25	7.81	0.02	76444.8
9.77	78.04	8.18	0.03	76985.3
9.71	77.54	8.63	0.07	77581.8
9.51	76.42	9.13	0	78221.7
9.23	76.43	9.04	0.04	78847.6
9.07	76.84	9.31	0.02	79167.1
8.69	79.51	9.37	0.19	79548.1
8.49	80.9	8.84	0.18	79731.7
8.31	82.95	8.86	0.89	78115.3
8.52	81.66	8.4	0.58	75948.9
8.64	81.02	8.55	1.09	69751.3
9	77.62	8.97	0.34	66822.3
9.19	75.19	8.92	0.04	66169.5
8.9	77.72	9.12	0.42	65994.4
8.78	77.95	8.89	0.2	66468.9
8.81	76.45	8.69	0.01	67751.7
8.73	77.21	8.34	0.16	69977.2
8.64	78.72	8.37	0.57	72728.9
8.86	77.07	8.44	0.13	73593.7
8.73	77.94	8.12	0.17	74205.1
8.72	78.62	7.83	0.16	74310.5
8.47	81.6	7.63	0.44	74706.9
8.61	81.28	7.5	0.19	74932.8
8.93	78.83	7.6	0.06	75080.1
8.87	79.9	7.68	0.37	75713.3
8.88	79.68	7.72	0.09	76538.5
8.82	80.24	7.47	0.27	77312
8.78	80.24	7.77	0.53	78489.3
8.87	78.54	7.53	0.4	79278.9
9.06	75.7	7.09	0.07	80236
9.11	74.27	7.85	0.08	80703.6
9.08	73.45	7.59	0.01	81367.9
8.8	75.07	7.18	0.16	79691.3
8.53	76.83	7.35	0.39	79156.9
8.45	76.34	7.74	0.25	79258.3
8.49	74.65	7.45	0.04	80393
8.31	75.17	7.49	0.08	81006.5
8.05	76.9	7.51	0.32	81533.1
7.97	76.7	7.28	0.24	81083.8
7.91	76.01	7.45	0.24	80564.8
7.97	74.03	7.49	0.12	79954.7
8.03	71.99	7.54	0.01	79562.3
7.94	71.53	7.56	0	78460.8
7.73	72.75	7.77	0.04	78403.5
7.63	73.09	7.72	0.04	77943.7
7.57	73.2	7.72	0.01	77343.4
7.48	73.53	7.67	0.02	76201.7
7.47	72.74	7.47	0.02	75252.4
7.52	71.12	7.46	0.01	73917.1
7.55	69.64	7.42	0	72377.7
7.52	69.06	7.35	0	70618.1
7.44	69.27	7.32	0	69138.5
7.4	69.6	7.16	0	67697.6
7.42	69.46	7.02	0	65764
7.45	69	6.95	0	63596.1
7.49	68.4	6.82	0	61722.2
7.55	67.62	6.7	0	59849.8
7.65	66.64	6.69	0	57886.3
7.01	65.01	7.7	0.24	56387.4
6.93	64.39	7.44	0	55831.5
6.91	63.39	7.43	0	54866.2
6.9	62.32	7.41	0	54386.3
6.9	61.58	7.53	0	53720.8
6.88	61.03	7.6	0	53245.6
6.83	60.48	7.55	0	52805.3
6.81	59.91	7.55	0	52415.5
6.81	59.22	7.51	0	51591.3
6.85	58.2	7.42	0	51348.6
6.94	57.01	7.29	0	50923.5
7.02	56.03	7.16	0	50649
7.11	55.16	7.06	0	50308.7
7.18	54.47	7.04	0	50063.6
7.21	54.02	7.03	0	49718.9
7.22	53.65	7.07	0	49712.7
7.25	53.15	7.02	0	49456
7.28	52.63	6.84	0	49210.9
7.31	52.2	6.79	0	49119.8
7.33	51.85	6.74	0	49293.4
7.36	51.51	6.57	0	49100.7
7.4	51.16	6.5	0	49399.5
7.41	50.85	6.55	0	49658.8
7.41	50.66	6.43	0	50089.3
7.41	50.56	6.2	0	50509.4
7.42	50.39	6.03	0	51837.5
7.43	50.13	5.92	0	53017.8
7.43	49.81	5.87	0	54613.1
7.44	49.48	5.72	0	56087.8
7.44	49.16	5.56	0	58432.4
7.45	48.75	5.41	0	59912.6
7.47	48.25	5.27	0	61776.6
7.49	47.64	5.17	0	65583.6
7.53	46.89	5.14	0	70787.4
7.58	46.13	5.07	0	73434.7
7.61	45.52	5.04	0	75389.2
7.64	44.96	4.94	0	76335.5
7.67	44.4	4.86	0	77442.8
7.72	43.83	4.73	0	78261.2
7.78	43.29	4.67	0	78853.7
7.87	42.77	4.6	0	79512.3
7.95	42.37	4.54	0	80154.4
8.05	42	4.46	0	80573.1
8.19	41.49	4.4	0	81221
8.35	40.91	4.38	0	81293.4
8.5	40.38	4.28	0	81662
8.64	40	4.21	0	80314.2
8.77	39.71	4.19	0	77841.1
8.91	39.45	4.13	0	71719.7
9.05	39.3	4.13	0	68831.3
9.21	39.14	4.13	0	68390
9.42	38.86	4.14	0	68391.2
9.67	38.46	4.19	0	68511.3
9.94	37.97	4.23	0	69749.3
10.24	37.44	4.28	0	71961.6
10.54	36.86	4.35	0	74587.2
10.83	36.31	4.45	0	75262.9
11.11	35.75	4.5	0	75913.6
11.37	35.23	4.6	0	76080.7
11.62	34.71	4.67	0	76135.9
11.89	34.19	4.68	0	76341.1
12.13	33.76	4.67	0	76612.6
12.37	33.36	4.63	0	77120.3
12.59	33.02	4.53	0	77590.8
12.77	32.74	4.5	0	78498.1
12.95	32.46	4.51	0	79348.7
13.12	32.19	4.48	0	80246.4
13.28	32	4.45	0	81210.1
13.42	31.99	4.44	0	81820.6
13.55	32.11	4.51	0	82250.7
13.63	32.2	4.64	0	80474.9
13.67	32.23	4.72	0	79805.5
13.67	32.21	4.82	0	80031.7
13.64	32.22	5	0	81661.6
13.59	32.38	5.2	0	82748.4
13.51	32.65	5.38	0	83245.2
13.39	33.06	5.47	0	82771.7
13.23	33.6	5.58	0	82346.1
13.03	34.13	5.75	0	81703.3
12.8	34.55	5.89	0	80926.2
12.52	34.98	6.06	0	80052.6
12.19	35.45	6.22	0	80139.1
11.87	35.81	6.34	0	79819.6
11.56	36.14	6.32	0	79590.4
11.26	36.44	6.21	0	79183.5
10.97	36.69	5.96	0	77772.6
10.67	36.88	5.75	0	76519.9
10.39	37.01	5.57	0	75056
10.12	37	5.42	0	73441.6
9.88	36.92	5.25	0	71980.1
9.67	36.83	5.09	0	70171.3
9.48	36.76	4.94	0	68190.1
9.31	36.73	4.83	0	65959.1
9.15	36.76	4.71	0	64101
8.99	36.78	4.58	0	61798.7
8.84	36.78	4.44	0	60129.5
7.64	51.33	4.98	0	58312.6
7.55	50.62	4.9	0	57336.5
7.47	49.89	4.88	0	56483.1
7.42	49.03	4.95	0	55692.5
7.36	48.04	4.97	0	54904.2
7.32	46.8	4.91	0	54547.7
7.3	45.44	4.74	0	53847.5
7.28	44.2	4.59	0	53436.4
7.25	43.22	4.6	0	52831.7
7.22	42.45	4.61	0	52386
7.2	41.82	4.53	0	51984.2
7.19	41.24	4.43	0	51620.8
7.18	40.6	4.38	0	51037.7
7.2	39.86	4.34	0	50865.2
7.21	39.15	4.24	0	50508.2
7.21	38.53	4.18	0	50386.9
7.2	38.03	4.16	0	50128.2
7.18	37.65	4.15	0	50066
7.16	37.3	4.15	0	49892.2
7.15	36.87	4.15	0	50174.8
7.15	36.39	4.13	0	49901.3
7.17	35.85	4.13	0	50092.3
7.18	35.37	4.12	0	50402.4
7.18	34.98	4.06	0	50958.3
7.18	34.68	3.96	0	51474.7
7.17	34.43	3.83	0	52860.9
7.16	34.19	3.7	0	54175.1
7.15	33.92	3.63	0	55757.8
7.14	33.68	3.49	0	57339.3
7.14	33.42	3.3	0	59588.1
7.15	33.11	3.4	0	61009.2
7.25	32.57	3.48	0	62912
7.41	31.81	3.59	0	66454.6
7.63	30.89	3.81	0	71452.2
7.93	29.88	4.01	0	73730.3
8.29	28.77	4.31	0	75011.5
8.66	27.86	4.54	0	76061.4
9	27.29	4.69	0	76873.4
9.4	26.68	4.77	0	77283.7
9.87	25.86	4.81	0	77551.9
10.39	24.93	4.93	0	78063.4
10.9	24.26	5.12	0	78370.9
11.36	23.98	5.3	0	78629.3
11.77	23.96	5.41	0	79145.9
12.14	23.98	5.43	0	79208
12.5	23.9	5.43	0	79524.1
12.87	23.84	5.41	0	77762.3
13.23	23.79	5.38	0	75416
13.61	23.69	5.36	0	69293.3
13.98	23.45	5.34	0	66512
14.34	23.16	5.34	0	66029.2
14.69	22.82	5.37	0	65942.4
15.03	22.37	5.42	0	66128
15.36	21.78	5.48	0	67505.6
15.66	21.29	5.53	0	69782.4
15.91	20.99	5.57	0	72594
16.1	20.87	5.61	0	73341.4
16.25	20.91	5.63	0	73829.2
16.37	21.02	5.65	0	74317
16.46	21.16	5.66	0	74257.8
16.55	21.28	5.69	0	74264.6
16.63	21.35	5.74	0	74787.3
16.69	21.38	5.82	0	75174.7
16.71	21.35	5.92	0	75691.5
16.7	21.3	6.02	0	76434.7
16.67	21.24	6.14	0	77357.1
16.6	21.22	6.27	0	78353.6
16.48	21.25	6.42	0	79146.7
16.32	21.27	6.6	0	79282.2
16.12	21.32	6.77	0	79829.4
15.89	21.44	6.91	0	77750.3
15.65	21.61	6.97	0	77652.7
15.41	21.91	7	0	78230.6
15.18	22.36	7.03	0	79714.1
14.94	22.95	7.1	0	80912.6
14.7	23.63	7.12	0	81663
14.46	24.32	7.05	0	80949.1
14.21	25.05	7.06	0	80865.4
13.96	25.66	6.96	0	80325.1
13.73	26.14	6.81	0	79753.8
13.46	26.71	6.64	0	78848.5
13.19	27.35	6.44	0	78785
12.92	28.04	6.26	0	78690.1
12.64	28.64	6.11	0	78171.5
12.36	29.05	5.97	0	77339.7
12.09	29.25	5.86	0	76750
11.83	29.3	5.82	0	75661.9
11.6	29.24	5.76	0	74448.2
11.43	28.89	5.71	0	73036.7
11.27	28.61	5.62	0	71491.2
11.11	28.54	5.47	0	69997.3
10.95	28.66	5.31	0	68114.1
10.78	28.86	5.2	0	65866.1
10.62	29.1	5.08	0	64098.3
10.45	29.36	5	0	61877.7
10.3	29.62	4.89	0	59789.3
10.1	43.44	5.46	0	58039.2
9.77	43.73	5.62	0	57167.8
9.47	44.15	5.82	0	56385.5
9.25	44.32	5.98	0	55699.9
9.07	44.08	6.13	0	54949.8
8.92	43.43	6.17	0	54256.8
8.76	42.52	6.1	0	53674.5
8.63	41.49	5.99	0	53184.5
8.51	40.61	5.94	0	52882.5
8.41	39.99	5.84	0	52185.8
8.32	39.41	5.72	0	51737.4
8.27	38.81	5.59	0	51381.4
8.22	38.38	5.38	0	51019
8.18	38.11	5.12	0	50753.3
8.13	37.92	4.9	0	50715.8
8.06	37.86	4.69	0	50405
8	37.78	4.51	0	49915.2
7.94	37.73	4.31	0	49865
7.88	37.71	4.1	0	49850.5
7.82	37.7	3.88	0	49915.7
7.76	37.65	3.69	0	49835.7
7.72	37.55	3.52	0	50080.3
7.68	37.45	3.32	0	50166.3
7.63	37.37	3.11	0	50587.2
7.59	37.32	2.9	0	51260
7.55	37.26	2.7	0	52675.8
7.52	37.19	2.54	0	53950.2
7.49	37.11	2.41	0	55818.6
7.47	37.01	2.31	0	57381.8
7.45	36.87	2.26	0	59651.6
7.47	36.56	2.37	0	61182.8
7.57	35.94	2.6	0	62767.3
7.74	35.08	2.88	0	66055.7
7.98	34.15	3.16	0	71006.9
8.29	33.09	3.54	0	73341.1
8.67	31.84	3.97	0	74685.4
9.04	30.67	4.3	0	75638.2
9.41	29.65	4.57	0	76256.8
9.74	28.91	4.72	0	76662.9
10.06	28.44	4.78	0	77222.2
10.43	28.07	4.84	0	77255.2
10.82	27.84	4.88	0	77443.1
11.21	27.77	4.95	0	77893.1
11.58	27.84	5.03	0	78252.6
11.95	27.95	5.02	0	78438.1
12.33	27.88	4.95	0	78404.4
12.71	27.62	4.91	0	76848.5
13.09	27.33	4.85	0	74465.5
13.48	26.95	4.76	0	68232.8
13.88	26.38	4.71	0	64903.3
14.28	25.61	4.73	0	64397.2
14.63	25.05	4.8	0	64218.3
14.92	24.83	4.87	0	64622.5
15.16	24.83	4.91	0	65906.9
15.35	24.92	4.95	0	68083.1
15.53	25	4.97	0	70700.5
15.69	25.01	4.99	0	71461.2
15.86	24.9	5.01	0	72258.8
16.02	24.69	5.05	0	72354.1
16.16	24.38	5.11	0	72378.5
16.3	24.01	5.2	0	72570.5
16.42	23.65	5.3	0	72857.7
16.5	23.34	5.4	0	73133.1
16.53	23.11	5.5	0	73714.6
16.53	22.95	5.59	0	74484.7
16.5	22.86	5.69	0	75353.6
16.43	22.84	5.78	0	75976.6
16.33	22.89	5.89	0	76942.4
16.21	22.95	6.01	0	77245.8
16.07	23.04	6.12	0	77638.9
15.9	23.17	6.26	0	75702.2
15.68	23.44	6.4	0	75564.7
15.43	23.77	6.53	0	76022.4
15.16	24.11	6.62	0	78413.7
14.9	24.69	6.67	0	80106.3
14.64	25.34	6.66	0	81129.1
14.39	25.96	6.69	0	80713.8
14.13	26.68	6.73	0	80370.3
13.87	27.42	6.67	0	79897.3
13.59	28.27	6.55	0	79281.5
13.28	29.2	6.39	0	78427.2
12.98	30.09	6.19	0	78171.7
12.68	30.94	6.06	0	78234.8
12.39	31.7	5.98	0	77793.7
12.1	32.25	6	0	77151.6
11.82	32.48	6.02	0	76546.1
11.56	32.53	6.1	0	75449.3
11.32	32.51	6.09	0	74109.8
11.13	32.36	6.01	0	72747.9
10.96	32.16	5.97	0	71492.6
10.78	32.15	5.9	0	69960.2
10.6	32.31	5.76	0	67915.5
10.42	32.53	5.72	0	65762.8
10.23	32.77	5.67	0	63890.9
10.05	33.03	5.6	0	61828.4
9.87	33.32	5.53	0	59754.4
9.64	41.33	5.96	0	57889.9
9.48	41.44	5.84	0	57086.3
9.35	41.41	5.66	0	56165.1
9.26	41.13	5.44	0	55513.7
9.18	40.68	5.14	0	54769.8
9.1	40.18	4.83	0	54168.7
9.02	39.56	4.64	0	53523.7
8.93	38.9	4.49	0	53016.6
8.84	38.35	4.3	0	52625.7
8.74	37.95	4.14	0	52252.7
8.63	37.65	4.01	0	51627.3
8.53	37.4	3.85	0	51351.1
8.43	37.21	3.72	0	51038
8.33	37.1	3.69	0	50717.5
8.21	37.07	3.76	0	50422.6
8.09	37.11	3.86	0	50237.9
7.97	37.19	3.85	0	49879.9
7.86	37.27	3.76	0	49870.4
7.75	37.35	3.63	0	49743.4
7.65	37.37	3.48	0	49696.7
7.55	37.34	3.37	0	49892.1
7.47	37.23	3.3	0	50088.8
7.4	37.04	3.28	0	50147.5
7.32	36.82	3.21	0	50581.8
7.25	36.62	3.1	0	51581.4
7.17	36.44	2.97	0	52885.7
7.1	36.27	2.89	0	54041.6
7.02	36.09	2.81	0	56051
6.96	35.89	2.66	0	57467.9
6.9	35.66	2.54	0	59641.1
6.88	35.26	2.53	0	61249.3
6.93	34.55	2.64	0	62874.5
7.04	33.51	2.76	0	66142.8
7.2	32.3	2.93	0	70903.2
7.39	31.13	3.32	0	73059.4
7.63	30.06	3.72	0	74336.4
7.9	29.21	3.98	0	75370.7
8.2	28.73	4.08	0	76155.7
8.55	28.54	4.07	0	76390.3
8.95	28.53	4.13	0	76909
9.38	28.58	4.23	0	77282.2
9.82	28.56	4.37	0	77448.2
10.25	28.45	4.52	0	77863.6
10.68	28.21	4.61	0	77941.8
11.1	27.9	4.63	0	78331.8
11.5	27.59	4.63	0	78335.4
11.87	27.33	4.62	0	76600
12.24	27.09	4.59	0	74003.1
12.62	26.8	4.56	0	67697.1
13	26.42	4.51	0	64854.8
13.38	25.89	4.45	0	64360.7
13.76	25.26	4.39	0	64619.9
14.11	24.74	4.34	0	65136.6
14.41	24.32	4.29	0	66218.6
14.68	24.01	4.23	0	68401.4
14.89	23.85	4.18	0	71303.5
15.07	23.8	4.14	0	71788.5
15.2	23.79	4.12	0	72432.9
15.32	23.8	4.11	0	72336.6
15.4	23.8	4.1	0	72402.2
15.48	23.77	4.1	0	72623.2
15.55	23.68	4.12	0	72924.2
15.59	23.57	4.14	0	73366.8
15.61	23.46	4.16	0	73875.4
15.62	23.35	4.18	0	74292.1
15.6	23.23	4.22	0	75208.5
15.58	23.09	4.26	0	76120
15.53	22.94	4.29	0	76811.6
15.47	22.77	4.36	0	77260.2
15.4	22.62	4.41	0	77484.6
15.29	22.61	4.42	0	75430.8
15.13	22.85	4.41	0	75236.4
14.95	23.22	4.37	0	75706.6
14.79	23.47	4.33	0	78125.6
14.67	23.56	4.27	0	79648.9
14.57	23.57	4.19	0	80595.6
14.47	23.61	4.04	0	80210.8
14.38	23.72	3.86	0	80158.5
14.29	24	3.64	0	79682.9
14.18	24.56	3.25	0	78993.6
14.05	25.11	3.6	0	77982
13.9	25.82	3.6	0	78077.7
13.71	26.79	3.75	0	78010
13.48	28.06	4.01	0	77488.8
13.17	29.64	4.27	0	76925
12.85	30.85	4.57	0	76125.2
12.52	31.48	4.64	0	75030.3
12.19	31.85	4.77	0	74037.8
11.9	32.38	4.65	0	72688.9
11.66	32.71	4.52	0	71710.7
11.51	32.62	4.44	0	70163.1
11.36	32.49	4.34	0	68532.3
11.16	32.47	4.45	0	66392.9
10.9	32.7	4.53	0	64671.1
10.63	33.2	4.5	0	62314
10.37	33.88	4.58	0	60341.4
10.17	44.61	4.32	0	58670.6
9.98	45.17	4.12	0	58019.6
9.8	45.64	3.98	0	56978.1
9.64	45.93	3.94	0	56477.2
9.51	46	3.8	0	55667.8
9.4	45.89	3.58	0	55056.6
9.28	45.66	3.39	0	54329.7
9.2	45.22	3.32	0	54011.2
9.13	44.62	3.35	0	53504.4
9.05	44.02	3.46	0	52950.3
8.96	43.53	3.55	0	52515.1
8.84	43.24	3.64	0	51851.1
8.71	43.08	3.76	0	51318.2
8.59	42.94	3.88	0	51134.5
8.46	42.82	3.97	0	50818.7
8.34	42.7	3.97	0	50477.4
8.22	42.55	3.95	0	50407
8.11	42.38	3.93	0	50173.8
8.01	42.18	3.94	0	49903.9
7.91	41.98	3.99	0	49795.9
7.82	41.85	4.03	0	49686
7.72	41.82	4.08	0	49931.1
7.61	41.95	4.13	0	50131.7
7.5	42.27	4.12	0	50342.3
7.38	42.75	4.06	0	50772.3
7.25	43.37	3.99	0	51652.6
7.12	44.06	3.96	0	52380.8
7	44.79	3.92	0	53321.5
6.88	45.52	3.86	0	54388.6
6.77	46.22	3.79	0	56622.5
6.71	46.79	3.78	0	58530.5
6.72	47.12	3.79	0	60536.1
6.81	47.3	3.85	0	64080.8
7	47.34	3.91	0	68885.6
7.27	47.29	3.99	0	71129.2
7.6	47.15	4.02	0	72508.1
7.96	46.87	3.98	0	73394.5
8.38	46.32	3.91	0	74157.4
8.86	45.42	3.89	0	74491.5
9.39	44.05	3.98	0	74977.4
9.93	42.34	4.14	0	75541.7
10.44	40.6	4.29	0	75653.8
10.94	38.88	4.38	0	76172.2
11.44	37.11	4.43	0	76236.3
11.93	35.34	4.43	0	76324
12.38	33.62	4.42	0	76421.4
12.79	32.08	4.37	0	74612.1
13.18	30.87	4.31	0	72334.6
13.54	29.91	4.25	0	66371.6
13.87	29.13	4.18	0	63474.4
14.19	28.47	4.1	0	63180.3
14.5	27.81	4	0	62965.2
14.82	27.04	3.91	0	63519.2
15.14	26.19	3.84	0	64790.2
15.45	25.36	3.78	0	66824.4
15.71	24.8	3.7	0	69737
15.94	24.5	3.6	0	70193.9
16.14	24.41	3.45	0	70813.3
16.3	24.47	3.27	0	70889.5
16.43	24.65	3.08	0	70866.6
16.52	24.95	2.88	0	70845.4
16.58	25.29	2.71	0	71010
16.61	25.64	2.56	0	71265.5
16.6	26	2.46	0	71841.9
16.54	26.41	2.44	0	72385.6
16.39	26.94	2.55	0	73187.4
16.17	27.69	2.76	0	74043.6
15.86	28.75	3.03	0	74754.8
15.46	30.26	3.31	0	75083.4
15.01	32.26	3.51	0	75389.5
14.58	34.52	3.59	0	73650.9
14.14	36.99	3.66	0	73443.3
13.74	39.44	3.61	0	73836.9
13.45	41.49	3.4	0	75616.7
13.25	43.21	3.13	0	76890.8
13.09	44.77	2.83	0	77486.5
12.96	46.21	2.58	0	76908.8
12.84	47.53	2.37	0	76369.9
12.72	48.78	2.24	0	75913.5
12.59	49.97	2.15	0	75093.3
12.47	51.07	2.09	0	74568.6
12.34	52.04	2.05	0	74437
12.22	52.87	2.05	0	74366.6
12.11	53.51	2.11	0	73858.1
12.02	53.97	2.18	0	73197.6
11.97	54.15	2.17	0	72488.5
11.96	53.99	2.13	0	71718.3
11.99	53.51	2.09	0	70954.6
12.02	52.7	2.09	0	69938
12.02	51.59	2.2	0	69044
11.95	50.26	2.44	0	67749.9
11.82	48.8	2.8	0	66101.6
11.66	47.32	3.21	0	64170.5
11.47	46.28	3.48	0	62561.9
11.28	45.72	3.6	0	60650.9
11.09	45.48	3.61	0	58735.3
13.19	26.79	1.82	0	57335.2
12.98	27.73	1.7	0	56400.6
12.79	28.68	1.84	0	55850.5
12.6	29.73	1.95	0	54976.7
12.4	30.88	1.9	0	54241.9
12.19	32.13	1.9	0	53573.9
11.99	33.45	2	0	52863.1
11.8	34.73	2.03	0	52132.4
11.63	35.89	1.98	0	51683
11.49	36.89	2.04	0	51148.7
11.35	37.79	2.17	0	50778.9
11.24	38.52	2.34	0	50435.9
11.11	39.22	2.52	0	49894.5
10.99	39.82	2.67	0	49697.9
10.88	40.4	2.78	0	49286.6
10.79	40.97	2.73	0	48922.6
10.71	41.51	2.59	0	48619.7
10.63	42.03	2.47	0	48602.2
10.53	42.47	2.33	0	48419.2
10.42	42.82	2.3	0	48201.6
10.31	43.1	2.34	0	48109.5
10.22	43.3	2.38	0	48238.2
10.14	43.49	2.47	0	48239.4
10.06	43.77	2.54	0	48526.8
9.98	44.21	2.65	0	48685.8
9.88	44.88	2.77	0	49171.3
9.76	45.76	2.8	0	49801.7
9.59	46.88	2.87	0	50325
9.43	48.08	2.9	0	51192
9.28	49.19	2.89	0	52418.3
9.19	50.03	2.97	0	54036.7
9.23	50.25	2.94	0	55558.2
9.39	49.86	2.91	0	57838.1
9.65	49.02	2.82	0	61276.1
9.97	47.97	2.74	0	63291.9
10.33	46.85	2.71	0	64473.4
10.73	45.71	2.72	0	65175.6
11.12	44.62	2.76	0	65815.8
11.51	43.59	2.74	0	66473.1
11.93	42.35	2.69	0	67019.5
12.37	40.88	2.66	0	67413
12.8	39.39	2.63	0	67734.9
13.24	37.84	2.61	0	68218.1
13.7	36.07	2.59	0	68366.3
14.15	34.23	2.58	0	68647
14.57	32.52	2.57	0	68898.8
14.97	31.07	2.56	0	67794.3
15.33	29.87	2.56	0	66119.1
15.68	28.89	2.56	0	61346.9
16	28.09	2.56	0	59026.2
16.3	27.45	2.54	0	58358.4
16.6	26.84	2.51	0	58491.5
16.91	26.08	2.47	0	58427.5
17.21	25.31	2.4	0	59365.6
17.47	24.66	2.27	0	60682.7
17.69	24.25	2.12	0	62479.4
17.89	24	1.96	0	62834.3
18.06	23.86	1.82	0	63404.8
18.21	23.78	1.67	0	63131.1
18.33	23.76	1.53	0	63329.8
18.44	23.82	1.39	0	63228.5
18.52	23.94	1.25	0	63746.2
18.57	24.13	1.1	0	63960.6
18.58	24.34	0.97	0	64489.8
18.57	24.53	0.87	0	65010.1
18.55	24.7	0.79	0	65914.9
18.51	24.86	0.76	0	66775.2
18.44	25.03	0.8	0	67530.6
18.36	25.2	0.88	0	67812.6
18.25	25.42	1.02	0	68663.3
18.09	25.72	1.23	0	67679.7
17.84	26.16	1.53	0	67681.8
17.5	26.78	1.82	0	68276.2
17.1	27.51	2.09	0	69409.1
16.66	28.3	2.32	0	70316.4
16.24	29.03	2.39	0	70400.7
15.88	29.63	2.35	0	69483.2
15.56	30.14	2.29	0	69422.2
15.27	30.63	2.22	0	68786.7
15	31.16	2.22	0	68270.7
14.72	31.82	2.28	0	67898.3
14.43	32.71	2.37	0	67889.9
14.13	33.95	2.44	0	67990.5
13.84	35.6	2.46	0	67580
13.55	37.67	2.43	0	67420.7
13.29	40.12	2.37	0	66872.7
13.06	42.9	2.34	0	66126.3
12.85	46.02	2.34	0	65160.6
12.66	49.47	2.32	0	64124.1
12.48	53.02	2.26	0	63240.3
12.33	56.37	2.14	0	61785.2
12.19	59.32	2	0	60245.6
12.04	61.91	1.9	0	58546.1
11.87	64.24	1.85	0	56951.6
11.71	66.37	1.81	0	55260.6
11.55	68.27	1.74	0	53612.2
14.65	37.15	1.51	0	52229
14.49	37.73	1.52	0	51660.6
14.3	38.44	1.8	0	50954.2
14.11	39.23	1.87	0	50204.9
13.93	40.01	1.72	0	49556.7
13.75	40.75	1.83	0	49295.8
13.56	41.51	1.98	0	48720.3
13.37	42.26	2.15	0	48091.4
13.19	42.91	2.21	0	47611.1
13.04	43.37	2.11	0	47185.5
12.91	43.7	1.94	0	47003.4
12.8	43.96	1.8	0	46668.3
12.68	44.24	1.68	0	46278.6
12.58	44.5	1.62	0	45968.3
12.48	44.79	1.52	0	45742.7
12.37	45.14	1.52	0	45553.7
12.26	45.51	1.63	0	45272.9
12.15	45.94	1.73	0	45225
12.04	46.4	1.83	0	45211.2
11.95	46.85	1.9	0	45265
11.86	47.31	1.95	0	45262.6
11.78	47.78	2	0	45636.6
11.71	48.24	2	0	45961.3
11.64	48.68	1.99	0	46675.8
11.58	49.13	1.98	0	47456.6
11.51	49.57	1.96	0	48574.2
11.46	50	1.97	0	50133.7
11.4	50.42	1.97	0	51779.7
11.35	50.83	1.98	0	53713.8
11.31	51.23	2.02	0	55962.5
11.31	51.49	2.11	0	57534.7
11.4	51.38	2.13	0	59127.2
11.6	50.93	2.18	0	62989.6
11.86	50.25	2.2	0	67715.4
12.17	49.39	2.17	0	70567.2
12.54	48.33	2.14	0	72128.8
12.95	47.18	2.15	0	73029.6
13.36	46.1	2.09	0	73754.3
13.79	44.94	2.02	0	74158.5
14.21	43.88	1.98	0	74620.7
14.61	43.05	1.89	0	75026.2
15.01	42.31	1.82	0	75420.4
15.38	41.42	1.75	0	75877.8
15.75	40.32	1.66	0	75894.2
16.12	39.2	1.57	0	76122.7
16.46	38.18	1.49	0	76332.9
16.81	37.2	1.42	0	74727.9
17.18	36.16	1.36	0	70400
17.55	35.06	1.28	0	66072.1
17.9	34.03	1.24	0	62963.1
18.22	33.19	1.2	0	62215.2
18.55	32.44	1.17	0	62056.5
18.88	31.66	1.16	0	62537
19.21	30.81	1.19	0	63605.4
19.52	29.94	1.26	0	66154.1
19.78	29.21	1.38	0	68741.9
19.97	28.75	1.54	0	69507.6
20.11	28.52	1.72	0	70334.3
20.21	28.41	1.9	0	70709
20.26	28.41	2.11	0	70630.7
20.24	28.54	2.4	0	70886.9
20.16	28.78	2.75	0	71154.7
19.99	29.18	3.12	0	71661.1
19.71	29.76	3.47	0	71971.8
19.37	30.47	3.78	0	72633.1
19	31.21	3.96	0	73677.7
18.65	31.91	4.02	0	74479.9
18.31	32.64	3.99	0	75174.2
17.94	33.52	3.92	0	75283.9
17.58	34.52	3.79	0	75705.2
17.24	35.59	3.61	0	73836.1
16.92	36.79	3.44	0	73568.7
16.59	38.15	3.27	0	74097
16.27	39.68	3.14	0	76088.9
15.96	41.4	3.05	0	78026.6
15.65	43.32	2.97	0	78778.1
15.36	45.42	2.88	0	77934.6
15.08	47.67	2.78	0	77935.4
14.83	50.04	2.66	0	77362.2
14.61	52.47	2.57	0	76569.5
14.41	55.08	2.52	0	75785.7
14.2	57.9	2.5	0	75777.1
14.02	60.72	2.46	0	75533.1
13.85	63.42	2.41	0	75251.1
13.7	65.95	2.38	0	74268.5
13.55	68.23	2.36	0	73639.4
13.41	70.14	2.35	0	72612.5
13.28	71.75	2.36	0	71460.1
13.15	73.11	2.37	0	69876.5
13.02	74.32	2.36	0	68246.3
12.9	75.46	2.35	0	66685.3
12.78	76.58	2.35	0	64849.8
12.66	77.71	2.34	0	62901.5
12.53	78.8	2.34	0	61240
12.4	79.77	2.35	0	59044.8
12.25	80.62	2.35	0	57285.5
15.67	41.23	2.02	0	55589.8
15.28	43.83	1.84	0	55006
14.92	46.69	1.85	0	54309.1
14.6	49.57	1.7	0	53476.7
14.3	52.37	1.67	0	52786.7
14.02	55.02	1.51	0	52620.6
13.8	57.29	1.32	0	51903.3
13.64	59.12	1.24	0	51539.2
13.51	60.78	1.28	0	51120.7
13.39	62.49	1.25	0	50722.4
13.27	64.28	1.25	0	50330.8
13.17	66.08	1.24	0	49935.9
13.1	67.69	1.23	0	49379.7
13.06	69.02	1.18	0	49223.8
13.04	70.03	1.09	0	49047.7
13.02	70.72	1.01	0	48990.2
13	71.17	0.95	0	48597.7
12.99	71.38	0.87	0	48424.4
12.98	71.48	0.87	0	48571.4
12.97	71.48	0.91	0	48446.5
12.96	71.37	0.97	0	48467.2
12.95	71.18	1.08	0	48842.3
12.94	70.97	1.18	0	49003
12.92	70.83	1.25	0	49456.8
12.89	70.77	1.29	0	50138.7
12.85	70.8	1.35	0	51562.8
12.81	70.91	1.41	0	52839.8
12.76	71.11	1.46	0	54221.5
12.7	71.42	1.48	0	55537.8
12.64	71.8	1.47	0	57419.2
12.62	72.18	1.45	0	58728.2
12.69	72.07	1.34	0	60552.7
12.87	71.76	1.24	0	63963.9
13.13	71.25	1.21	0	68701
13.45	70.52	1.21	0	71245.4
13.8	69.41	1.22	0	72612
14.19	68.4	1.27	0	73284.3
14.57	67.1	1.28	0	73948.6
14.97	65.86	1.29	0	74435.4
15.36	64.65	1.3	0	74811.8
15.75	63.32	1.28	0	75177.2
16.13	62.04	1.29	0	75524
16.5	60.58	1.3	0	75669.2
16.89	58.78	1.29	0	75831.2
17.26	57.01	1.27	0	76232.2
17.61	55.32	1.26	0	76163.7
17.96	53.57	1.26	0	74262.4
18.35	51.48	1.27	0	71799.1
18.74	49.12	1.25	0	65808.6
19.11	46.9	1.23	0	62761.4
19.46	45.04	1.23	0	62186.4
19.79	43.39	1.26	0	62033.6
20.13	41.73	1.28	0	62341.6
20.49	39.66	1.34	0	63677.2
20.92	36.56	1.43	0	66123.3
21.3	33.89	1.47	0	68853.5
21.57	32.58	1.47	0	69684.9
21.77	31.95	1.46	0	70284.9
21.93	31.64	1.47	0	70596
22.06	31.54	1.49	0	70719.2
22.15	31.57	1.51	0	70683.3
22.23	31.7	1.53	0	71056.8
22.27	31.87	1.57	0	71430.4
22.29	32.07	1.59	0	72033.5
22.29	32.29	1.58	0	72448.4
22.26	32.53	1.55	0	73672.3
22.2	32.8	1.51	0	74199.2
22.13	33.09	1.48	0	74865.5
22.05	33.4	1.44	0	75095.9
21.95	33.77	1.4	0	75206.6
21.79	34.42	1.32	0	73381.3
21.54	35.45	1.18	0	73105.7
21.24	36.7	1.03	0	73318.2
20.94	37.98	0.85	0	75459.1
20.66	39.23	0.69	0	77030.2
20.35	40.52	0.67	0	78163.8
20.01	41.89	0.91	0	77513.4
19.64	43.33	1.16	0	77353.6
19.24	44.8	1.34	0	76838.9
18.84	46.24	1.41	0	76013.6
18.48	47.54	1.43	0	74989.9
18.16	48.66	1.45	0	75044.3
17.88	49.64	1.47	0	74881.7
17.62	50.55	1.48	0	74481.3
17.38	51.4	1.45	0	73345.1
17.15	52.17	1.43	0	72853.4
16.96	52.84	1.37	0	71532
16.79	53.42	1.29	0	70580.4
16.65	53.96	1.24	0	69408.2
16.5	54.5	1.22	0	68039.4
16.36	55.06	1.21	0	66687.8
16.22	55.61	1.16	0	64944.1
16.08	56.14	1.06	0	62977.5
15.96	56.62	0.95	0	61341.1
15.86	57.04	0.87	0	59435.2
15.78	57.4	0.79	0	58057
18.54	53.01	2.82	0	55504.9
18.15	55.08	2.74	0	55021.5
17.79	57.06	2.66	0	54197.4
17.43	59.08	2.78	0	53475.5
17.09	61.09	2.93	0	53030.9
16.83	62.71	2.96	0	52454.4
16.64	63.92	2.88	0	51881.4
16.46	64.88	2.73	0	51476.2
16.32	65.64	2.61	0	50583
16.18	66.29	2.64	0	50311.3
16.05	66.94	2.76	0	49962.8
15.95	67.48	2.77	0	49697.6
15.85	67.94	2.69	0	49306.5
15.76	68.32	2.64	0	48924.9
15.66	68.7	2.64	0	48748.2
15.56	69.05	2.69	0	48490.9
15.46	69.35	2.75	0	48295.1
15.36	69.57	2.8	0	48284.8
15.27	69.7	2.82	0	48047.9
15.18	69.74	2.8	0	48027.2
15.09	69.76	2.76	0	48141.4
15	69.82	2.7	0	48330.9
14.9	69.99	2.67	0	48666.3
14.78	70.27	2.66	0	49202.3
14.64	70.68	2.59	0	49836.1
14.49	71.13	2.4	0	51080
14.35	71.56	2.2	0	52014.5
14.21	71.88	2.04	0	53660.4
14.09	72.09	1.91	0	55095.1
13.99	72.21	1.82	0	57155.6
13.92	72.06	1.88	0	58623.7
13.94	71.35	1.91	0	60669.5
14.04	70.27	1.82	0	64156.2
14.21	68.86	1.7	0	68681.3
14.44	67.11	1.64	0	71016.3
14.72	65.16	1.71	0	72548.3
14.98	63.47	1.78	0	73005.6
15.27	61.97	1.74	0	73785.2
15.63	60.39	1.67	0	74300.2
16.05	58.79	1.64	0	74595.9
16.49	57.37	1.71	0	74769.5
16.91	56.26	1.84	0	75450.9
17.35	55.26	1.91	0	75787.6
17.83	54.17	1.94	0	75863.4
18.33	53.07	1.98	0	75899
18.81	52.05	2.01	0	76022.9
19.28	50.99	2.01	0	74516.2
19.73	49.95	1.98	0	71973.1
20.14	48.98	1.97	0	65857.7
20.52	48.07	1.95	0	62742.9
20.87	47.2	1.93	0	62031.3
21.23	46.25	1.91	0	61990.1
21.61	45.12	1.89	0	62276.2
21.98	43.95	1.86	0	63850.1
22.3	42.93	1.8	0	66003.6
22.57	42.04	1.71	0	69166.7
22.82	41.27	1.58	0	69801.7
23.02	40.62	1.44	0	70357.7
23.19	40.08	1.3	0	70905.2
23.32	39.65	1.15	0	71016.6
23.43	39.3	1.06	0	71014.1
23.51	39.04	1.04	0	71548.1
23.56	38.86	1.09	0	71965.1
23.58	38.77	1.23	0	72337.1
23.56	38.77	1.47	0	72844.5
23.48	38.89	1.8	0	73657.5
23.33	39.15	2.18	0	74548.3
23.07	39.64	2.63	0	75326.2
22.66	40.46	3.15	0	75499
22.13	41.56	3.58	0	75391.1
21.55	42.82	3.83	0	73386
20.94	44.24	3.9	0	72861.4
20.35	45.7	3.78	0	73134.8
19.87	47	3.53	0	75258.9
19.48	48.13	3.31	0	76987
19.14	49.11	3.17	0	77879.5
18.83	49.97	3.05	0	77322.8
18.54	50.74	2.93	0	76849.1
18.27	51.51	2.83	0	76437.7
18	52.31	2.73	0	75668.7
17.76	53.14	2.59	0	74736.7
17.55	54	2.44	0	74698.9
17.36	54.89	2.3	0	74560.5
17.18	55.87	2.21	0	74066.3
17	57.02	2.18	0	73466.9
16.81	58.34	2.16	0	72431
16.63	59.8	2.17	0	71369.8
16.45	61.39	2.2	0	70452.8
16.28	63.12	2.23	0	68948.7
16.1	65	2.26	0	67749.1
15.93	67.01	2.27	0	66168.9
15.76	69.08	2.27	0	64426.6
15.61	71.11	2.24	0	62539.3
15.46	73.1	2.21	0	60969.9
15.31	74.91	2.18	0	59185
15.17	76.42	2.13	0	57229.7
19.85	52.7	1.95	0	55506.7
19.45	54.17	1.84	0	55005.7
19.06	55.62	1.87	0	54233.7
18.7	56.86	2.14	0	53680.7
18.39	57.97	2.22	0	52896.1
18.08	59	2.22	0	52418.2
17.77	60.06	2.09	0	51959.6
17.46	61.1	1.84	0	51490.3
17.14	62.1	1.63	0	50750
16.85	63.12	1.48	0	50521.1
16.62	63.99	1.35	0	50144.6
16.44	64.79	1.3	0	49746.5
16.26	65.63	1.29	0	49332.9
16.12	66.48	1.3	0	49285
15.98	67.42	1.3	0	48845.4
15.85	68.4	1.22	0	48652.7
15.73	69.35	1.11	0	48421.1
15.63	70.23	0.99	0	48320.6
15.54	70.99	0.88	0	48205
15.47	71.62	0.76	0	48183.1
15.4	72.16	0.64	0	48156.8
15.33	72.62	0.53	0	48456.7
15.26	73.04	0.47	0	48696.4
15.2	73.45	0.43	0	49280.3
15.14	73.83	0.43	0	49812.7
15.09	74.23	0.45	0	51198.4
15.03	74.66	0.46	0	52289.8
14.97	75.11	0.5	0	53575
14.92	75.56	0.6	0	54796.4
14.87	76.02	0.72	0	56857
14.87	76.32	0.87	0	58420.1
14.97	76.17	0.98	0	60179.8
15.17	75.68	1.14	0	63772.8
15.45	74.88	1.39	0	68438.8
15.79	73.85	1.69	0	70743.9
16.16	72.58	1.96	0	72136.4
16.54	71.09	2.08	0	73149.9
16.95	69.55	2.16	0	73690.3
17.35	68.06	2.19	0	74272.4
17.77	66.45	2.19	0	74513.8
18.2	64.86	2.29	0	74783.7
18.59	63.43	2.37	0	75300.7
18.98	62.02	2.38	0	75762.4
19.36	60.67	2.41	0	75915.4
19.7	59.47	2.42	0	76119.8
20.01	58.38	2.38	0	76199.7
20.32	57.32	2.3	0	74403.4
20.62	56.27	2.19	0	72072.2
20.94	55.16	2.1	0	65681.1
21.26	53.99	2.03	0	62689.4
21.6	52.72	1.96	0	62115.5
21.94	51.31	1.87	0	61875.8
22.3	49.72	1.79	0	62381.5
22.64	48.14	1.75	0	64092
22.94	46.86	1.74	0	66310.1
23.18	45.99	1.75	0	69416
23.35	45.48	1.75	0	70068.7
23.48	45.16	1.69	0	70663.9
23.6	44.81	1.61	0	71013.7
23.73	44.35	1.55	0	71554.1
23.84	43.85	1.61	0	71216.8
23.9	43.49	1.81	0	71657.2
23.85	43.47	2.14	0	72075.6
23.67	43.81	2.56	0	72559.6
23.34	44.66	3.03	0	72960.6
22.95	45.75	3.32	0	73585.7
22.64	46.65	3.38	0	74722.9
22.39	47.43	3.33	0	75296.4
22.22	48.01	3.16	0	75572.8
22.05	48.56	2.94	0	75642.4
21.83	49.3	2.75	0	73619.1
21.47	50.45	2.65	0	73106.2
20.96	52.06	2.66	0	73210.1
20.4	53.89	2.66	0	75262.4
19.91	55.55	2.53	0	76749.9
19.55	56.87	2.3	0	77681.6
19.3	57.88	2.08	0	77256.4
19.08	58.74	1.9	0	76960.4
18.85	59.54	1.81	0	76224.8
18.56	60.43	1.85	0	75458.4
18.2	61.48	2.02	0	74631.9
17.77	62.78	2.23	0	74444.9
17.33	64.3	2.33	0	74262.7
16.98	65.82	2.28	0	73713.6
16.7	67.21	2.15	0	72824.5
16.47	68.43	2.05	0	72232.6
16.27	69.4	1.93	0	70842
16.13	70.06	1.76	0	69988
16.05	70.51	1.54	0	68633.6
15.99	70.91	1.45	0	67293.8
15.9	71.5	1.47	0	66083.1
15.78	72.31	1.52	0	64104.5
15.65	73.36	1.51	0	62407.8
15.54	74.68	1.42	0	60697.8
15.47	76.08	1.32	0	58709.8
15.45	77.37	1.25	0	56911.8
20.04	58.83	2.55	0	55413.2
19.82	59.86	2.28	0	54924.4
19.62	60.71	2.02	0	54087.4
19.44	61.38	1.85	0	53502.8
19.27	61.94	1.71	0	52878.6
19.13	62.4	1.59	0	52407.9
19	62.86	1.52	0	51715.6
18.89	63.33	1.48	0	51275
18.78	63.86	1.46	0	50838.2
18.68	64.43	1.38	0	50380.4
18.58	65.02	1.25	0	49922.9
18.49	65.6	1.16	0	49509.5
18.4	66.24	1.21	0	49287.7
18.3	66.88	1.31	0	48911.9
18.18	67.6	1.44	0	48694.7
18.05	68.37	1.57	0	48464.7
17.92	69.12	1.67	0	48197.9
17.78	69.81	1.81	0	48063.4
17.66	70.43	1.95	0	48133.7
17.55	70.97	2.05	0	48009.8
17.45	71.44	2.08	0	47964.3
17.36	71.83	2.08	0	48230.2
17.27	72.17	2.03	0	48398
17.17	72.48	1.95	0	48984.4
17.08	72.74	1.85	0	49572.6
17	72.97	1.77	0	50762.6
16.93	73.19	1.78	0	51545.4
16.87	73.42	1.84	0	53053.5
16.81	73.68	1.9	0	54348.3
16.76	73.94	2	0	56485.3
16.73	74.11	2.12	0	57814.2
16.8	73.85	2.28	0	59735.4
16.95	73.31	2.5	0	63512.8
17.14	72.61	2.77	0	68262.8
17.35	71.78	3.03	0	70639.4
17.59	70.82	3.22	0	72226.4
17.87	69.79	3.32	0	73205.4
18.15	68.84	3.4	0	73955.8
18.44	67.94	3.39	0	74520.9
18.77	67.14	3.38	0	75224.8
19.15	66.39	3.43	0	75438.4
19.51	65.75	3.46	0	75991.8
19.87	65.18	3.45	0	76291.8
20.2	64.81	3.39	0	76750
20.53	64.44	3.32	0	76710
20.85	63.98	3.25	0	77142
21.15	63.44	3.17	0	75327.1
21.46	62.81	3.1	0	72913.8
21.74	62.18	3.04	0	66526.3
21.98	61.65	2.95	0	63524.8
22.21	61.04	2.85	0	63129.8
22.45	60.4	2.74	0	63222.8
22.65	59.89	2.61	0	63610.6
22.82	59.45	2.46	0	65098.1
23	59.02	2.28	0	67263
23.11	58.8	2.04	0	70522.9
23.21	58.65	1.83	0	71196.7
23.28	58.6	1.67	0	71956.7
23.3	58.73	1.57	0	72379.7
23.3	58.88	1.59	0	72230.5
23.24	59.18	1.71	0	72442.3
23.19	59.44	1.92	0	72989.3
23.08	59.87	2.16	0	73395.2
22.92	60.54	2.41	0	73659.5
22.69	61.46	2.65	0	74069.5
22.4	62.65	2.9	0	75150.1
22.08	64.1	3.11	0	75788.9
21.74	65.67	3.26	0	76497.1
21.39	67.33	3.36	0	76612.4
21.04	69.05	3.45	0	76795.5
20.69	70.76	3.46	0	74810.6
20.36	72.44	3.38	0	73897.9
20.06	73.98	3.26	0	73902.4
19.81	75.3	3.09	0	75509.2
19.62	76.34	2.91	0	76627
19.46	77.19	2.73	0	77608.4
19.33	77.9	2.57	0	76971.9
19.21	78.49	2.42	0	76561.5
19.1	78.98	2.31	0	75951
18.99	79.43	2.21	0	75092.8
18.89	79.83	2.13	0	74054.6
18.79	80.17	2.07	0	73867.2
18.71	80.45	2.03	0	73711.3
18.63	80.73	2.02	0	73287.8
18.55	81.04	2.02	0	72349.1
18.47	81.43	1.99	0	71523.9
18.39	81.85	1.94	0	70454.1
18.33	82.35	1.85	0	69624.2
18.23	83.15	1.74	0.03	68475.9
18.12	84.02	1.61	0.04	67411.4
18.05	84.69	1.48	0.05	65974.7
18	85.18	1.34	0.04	64524.7
17.96	85.56	1.21	0.04	62693.8
17.93	85.95	1.08	0.05	61111.6
17.9	86.32	0.96	0.05	59354.8
17.9	86.59	0.84	0.05	57628.6
19.3	75.11	1.01	0	56039.1
19.25	75.41	0.79	0	55132.5
19.22	75.55	0.68	0	54548
19.27	75.34	1.01	0	53893.8
19.36	74.89	1.42	0	53273.7
19.45	74.37	1.66	0	52501.1
19.49	74.05	1.87	0	52168.6
19.5	73.88	2.08	0	51473.2
19.47	74.04	2.15	0	51092.7
19.4	74.35	2.34	0	50582.6
19.28	74.6	2.7	0	50231.8
19.12	74.62	3	0	49752.9
18.96	74.43	3.08	0	49220
18.82	74.12	3.03	0	49179.9
18.7	73.84	2.93	0	48863.2
18.6	73.62	2.8	0	48454.6
18.52	73.46	2.66	0	48264.9
18.43	73.47	2.55	0	48147.6
18.35	73.62	2.52	0	47997
18.28	73.89	2.53	0	47905.1
18.21	74.18	2.48	0	47906.1
18.14	74.37	2.51	0	48051.2
18.04	74.41	2.64	0	48224.4
17.91	74.18	2.73	0	48451.6
17.78	73.59	2.77	0	49138.4
17.64	72.66	2.83	0	49656.8
17.51	71.51	2.92	0	50321
17.38	70.38	2.96	0	50806.3
17.26	69.4	2.96	0	51869.7
17.16	68.6	2.97	0	54049.2
17.11	67.81	3.02	0	55468.5
17.07	67.1	3.07	0	57735.3
17.04	66.49	3.1	0	61363.9
17.03	65.92	3.1	0	66275.2
17.03	65.42	3.09	0	68778.6
17.04	64.99	3.06	0	70334.3
17.07	64.63	3.01	0	71314.4
17.12	64.33	2.95	0	71863.8
17.19	64.12	2.88	0	72774.1
17.28	63.97	2.86	0	73645.7
17.39	63.92	2.86	0	73968.1
17.51	64.03	2.87	0	74536.3
17.65	64.16	2.87	0	75048.8
17.78	64.33	2.86	0	75264.2
17.93	64.43	2.84	0	75427.9
18.09	64.42	2.84	0	75610.9
18.26	64.29	2.86	0	74126.3
18.45	64.06	2.88	0	71585.1
18.66	63.83	2.87	0	65643.1
18.91	63.46	2.84	0	62605.3
19.19	62.96	2.8	0	61994.3
19.49	62.38	2.76	0	62198.7
19.83	61.71	2.72	0	62723.8
20.15	61.16	2.67	0	64066
20.46	60.75	2.6	0	66230.9
20.74	60.4	2.51	0	68838.2
21.02	59.96	2.39	0	69631.2
21.29	59.47	2.27	0	70072.1
21.55	58.99	2.16	0	70080.8
21.8	58.54	2.04	0	70216.9
22.03	58.15	1.93	0	70270.8
22.24	57.79	1.82	0	70710.6
22.41	57.5	1.72	0	71054.2
22.55	57.26	1.61	0	71337.6
22.67	57.07	1.49	0	71880
22.75	56.94	1.38	0	72525.2
22.81	56.88	1.29	0	73236
22.82	56.93	1.2	0	73528.2
22.81	57.05	1.09	0	73798.9
22.76	57.25	0.99	0	73939.4
22.66	57.53	0.92	0	71644.5
22.49	57.89	0.91	0	71181.7
22.21	58.29	1.07	0	71011
21.8	58.69	1.39	0	72795.4
21.3	59.09	1.76	0	74008.6
20.72	59.54	2.09	0	74353.1
20.13	60.14	2.34	0	73821.8
19.57	60.86	2.49	0	73372.6
19.08	61.65	2.54	0	72723.9
18.66	62.49	2.53	0	71867.9
18.28	63.52	2.52	0	70717.5
17.96	64.6	2.5	0	70531.3
17.72	65.73	2.45	0	70289.6
17.54	67	2.39	0	69900.2
17.41	68.37	2.29	0	69103.4
17.31	69.71	2.19	0	68441.8
17.24	70.89	2.12	0	67591.7
17.19	71.88	2.06	0	66628.7
17.15	72.68	2.01	0	65854.7
17.13	73.34	1.95	0	65103.3
17.09	73.98	1.89	0	63928.4
17.05	74.68	1.84	0	62542.5
17.02	75.32	1.76	0	60823.1
16.99	75.88	1.68	0	59343.3
16.98	76.39	1.59	0.01	57855.5
16.97	76.83	1.51	0.01	56087
20.72	65.27	1.36	0	55315
20.47	66.23	1.28	0	54111.6
20.27	67.04	1.33	0	53357
20.07	67.83	1.28	0	52510.1
19.85	68.67	1.3	0	52076.8
19.67	69.41	1.28	0	51318.1
19.53	70.01	1.29	0	50665.6
19.41	70.53	1.25	0	50164.5
19.33	70.98	1.26	0	49530
19.24	71.41	1.3	0	48901.2
19.13	71.95	1.32	0	48673.8
19.02	72.54	1.29	0	48364.7
18.9	73.19	1.2	0	47759.6
18.82	73.76	1.1	0	47408.7
18.77	74.22	0.98	0	47231
18.71	74.6	0.87	0	46892.7
18.66	74.92	0.82	0	46766.4
18.6	75.19	0.79	0	46519.7
18.54	75.4	0.84	0	46253.5
18.48	75.61	0.89	0	46254.7
18.42	75.9	0.91	0	46290.6
18.35	76.21	0.91	0	46382.9
18.3	76.43	0.98	0	46470.5
18.25	76.56	1.03	0	46642.5
18.2	76.69	1.04	0	46863.1
18.13	76.85	1.11	0	47582.9
18.07	76.99	1.17	0	47933.6
18	77.16	1.22	0	48544.4
17.92	77.34	1.25	0	49102.3
17.84	77.53	1.25	0	50818.5
17.76	77.67	1.24	0	52052.7
17.71	77.72	1.24	0	53825.3
17.67	77.66	1.25	0	56460.2
17.66	77.55	1.27	0	60081.9
17.65	77.53	1.3	0	61981.6
17.65	77.77	1.33	0	63324
17.65	77.91	1.34	0.01	63949.1
17.63	77.98	1.39	0.01	64915.7
17.62	77.9	1.47	0.01	65636.8
17.63	77.72	1.54	0.01	66261.6
17.65	77.55	1.6	0.01	66865.2
17.71	77.24	1.62	0	67481.7
17.79	76.74	1.64	0	67809.5
17.9	76.14	1.66	0	68308.8
18.03	75.65	1.65	0	68605.2
18.18	75.1	1.62	0	68759.7
18.34	74.41	1.6	0	67352.7
18.5	73.64	1.58	0	65486.5
18.65	72.86	1.59	0	60578
18.8	72.14	1.59	0	58155.5
18.93	71.51	1.62	0	57803.5
19.05	70.91	1.64	0	57746.2
19.16	70.33	1.68	0	58076.9
19.26	69.79	1.73	0	59075.3
19.35	69.31	1.8	0	60550.4
19.43	68.86	1.87	0	62393.1
19.5	68.45	1.93	0	62718.8
19.58	68.08	1.94	0	63199
19.66	67.75	1.9	0	63356.2
19.75	67.45	1.85	0	63427.8
19.85	67.15	1.78	0	63339.7
19.97	66.86	1.69	0	63700.7
20.08	66.59	1.62	0	64334.9
20.18	66.35	1.54	0	64444.6
20.28	66.1	1.45	0	65139.9
20.39	65.85	1.37	0	65750.8
20.48	65.59	1.32	0	66383
20.54	65.37	1.3	0	66958.1
20.54	65.28	1.36	0	67326
20.48	65.33	1.44	0	67996.3
20.37	65.47	1.5	0	67377.9
20.2	65.73	1.6	0	66341.5
19.97	66.08	1.69	0	66352.3
19.69	66.53	1.81	0	67564.4
19.39	66.99	1.95	0	68197.2
19.08	67.45	2.04	0	68295
18.78	67.97	2.03	0	67528.1
18.52	68.53	1.97	0	66885.7
18.3	69.1	1.84	0	66485.8
[truncated: 6,641 more rows]
